# Supplementary material for: Transcriptome analysis of a newly established mouse model of Toxoplasma gondii pneumonia
Source: Parasit Vectors. 2023 Feb 8;16:59. doi: 10.1186/s13071-022-05639-3 (PMC9906971; doi:10.1186/s13071-022-05639-3)
Supplement: Supplementary file 2 — Additional file 2: Table S2. Differentially expressed transcripts (DETs) altered by T. gondii RH strain. [file 13071_2022_5639_MOESM2_ESM.xlsx]

## Sheet: sheet1
AccID	log2FC	Pvalue	FDR	Style	RH-3	RH-4	RH-2	PBS-1	PBS-2	PBS-3	Location	Strand	IsoLength	type_of_gene	KeggID	Description
1190002N15Rik	-0.693198	2.34435e-08	3.30673e-07	down	2219	2384	2357	4276	2611	3858	chr9:94517864-94538081	-	3950	protein-coding	mmu:68861	Putative uncharacterized protein
1300017J02Rik	-3.25082	0.00349543	0.0160118	down	3	0	3	5	4	51	chr9:103250523-103288297	-	2275	protein-coding	mmu:71775	Protein 1300017J02Rik
1600014C10Rik	1.47848	2.78715e-34	2.49351e-32	up	1753	1774	1675	568	458	752	chr7:38183217-38197568	+	3340	protein-coding	mmu:72244	Protein 1600014C10Rik
1700025N23Rik	2.71815	0.00549909	0.0234169	up	18	17	10	2	4	0	chr6:39063879-39067586	-	902	ncRNA	mmu:69986	RIKEN cDNA 1700025N23 gene
1700066B19Rik	2.5583	6.3575e-08	8.37818e-07	up	61	54	53	6	8	13	chr18:35726727-35730869	+	2666	protein-coding	mmu:73449	Protein 1700066B19Rik
1700086O06Rik	-0.916853	0.013422	0.0488201	down	47	30	22	66	49	59	chr18:38238405-38250565	-	1564	ncRNA	mmu:73516	Putative uncharacterized protein
1810010H24Rik	-0.86034	1.39779e-07	1.75239e-06	down	827	675	534	1417	973	1048	chr11:107025503-107030446	+	1764	protein-coding	mmu:69066	UPF0450 protein C17orf58 homolog
1810041L15Rik	-0.641178	0.00894069	0.0350347	down	99	85	93	119	132	153	chr15:84379203-84482839	-	6527	protein-coding	mmu:72301	Protein 1810041L15Rik
1810064F22Rik	-0.893777	0.0118035	0.0440517	down	37	34	39	57	70	62	chr9:22206786-22213860	-	2302	ncRNA	mmu:69862	Uncharacterized protein
1810065E05Rik	-4.09442	0.00437252	0.0192298	down	1	2	0	45	0	5	chr11:58421111-58426023	+	925	protein-coding	mmu:69864	Protein 1810065E05Rik
2010001A14Rik	-1.08536	0.00388527	0.0174823	down	52	43	19	82	74	64	chr11:57795499-57801467	-	764	ncRNA	mmu:76516	RIKEN cDNA 2010001A14 gene
2010005H15Rik	1.53553	0.000157655	0.00106952	up	63	63	42	19	12	24	chr16:36221562-36257450	+	541	protein-coding	mmu:76770	MCG130165
2010109I03Rik	-1.8155	0.00216401	0.0106364	down	7	10	8	25	33	22	chr15:74878336-74881704	-	1887	protein-coding	mmu:67038	Uncharacterized protein
2210011C24Rik	-1.28008	4.22958e-06	4.06449e-05	down	42	54	56	111	100	139	chr8:84010228-84011720	-	907	protein-coding	mmu:70134	MCG5930
2310015A10Rik	-0.715811	0.000155944	0.0010598	down	247	213	169	282	259	436	chr12:80120546-80132844	-	4845	ncRNA	mmu:69548	RIKEN cDNA 2310015A10 gene
2310022B05Rik	-0.587945	3.05182e-07	3.58321e-06	down	1448	1247	1016	1770	1433	2041	chr8:124635756-124663369	-	3307	protein-coding	mmu:69551	Uncharacterized protein C1orf198 homolog
2510009E07Rik	-0.585322	1.2538e-07	1.58438e-06	down	1365	1484	1363	2096	1718	2130	chr16:21649045-21694665	-	5164	protein-coding	mmu:72190	UPF0524 protein C3orf70 homolog
2610027K06Rik	-0.789959	0.00564222	0.0239515	down	74	72	42	93	80	133	chr11:85791660-85832388	-	2326	ncRNA	mmu:69909	RIKEN cDNA 2610027K06 gene
2610035D17Rik	-1.01203	2.29341e-05	0.000189602	down	75	82	67	129	124	172	chr11:113043906-113201838	-	1848	ncRNA	mmu:72386	RIKEN cDNA 2610035D17 gene
2610203C22Rik	-0.916625	0.00252002	0.0121236	down	56	55	37	95	56	116	chr1:9560832-9631092	-	1246	ncRNA	mmu:72481	RIKEN cDNA 2610203C22 gene
2610300M13Rik	3.55376	0.00086973	0.0048054	up	12	13	22	1	0	3	chr6:66451943-66466483	-	2837	ncRNA	mmu:72484	RIKEN cDNA 2610300M13 gene
2610307P16Rik	-1.69902	8.27474e-07	9.05187e-06	down	21	42	39	109	67	146	chr13:28460034-28885422	-	2503	ncRNA	mmu:72518	RIKEN cDNA 2610307P16 gene
2610318N02Rik	1.85724	0.00781215	0.0313539	up	23	25	14	3	5	8	chr16:17113398-17125197	-	1307	protein-coding	mmu:70458	Putative uncharacterized protein
2610507I01Rik	-1.49392	3.76934e-22	1.86568e-20	down	406	359	385	1072	687	1367	chr11:59197793-59202431	-	2905	ncRNA	mmu:72203	RIKEN cDNA 2610507I01 gene
2700046A07Rik	-3.82598	0.00626341	0.0261343	down	1	0	1	11	4	13	chr18:62751674-62756347	-	2133	ncRNA	mmu:78449	Putative uncharacterized protein
2700099C18Rik	1.68265	0.00015728	0.00106735	up	58	47	56	17	7	25	chr17:94750100-94775129	+	1275	pseudo	mmu:77022	NDC80 homolog, kinetochore complex component pseudogene
2810025M15Rik	-0.762346	3.14164e-07	3.6796e-06	down	353	344	254	572	405	538	chr1:157412352-157420236	+	1194	ncRNA	mmu:69953	Uncharacterized protein
2810408I11Rik	2.58805	0.00801311	0.0320054	up	15	15	8	2	1	3	chr1:64679869-64690659	-	713	ncRNA	mmu:69941	RIKEN cDNA 2810408I11 gene
2810410L24Rik	-0.796254	0.000163024	0.00109851	down	135	107	117	185	179	221	chr11:120186650-120189856	-	1707	ncRNA	mmu:100042332	Putative uncharacterized protein
2810417H13Rik	2.54317	1.53858e-32	1.25296e-30	up	488	632	664	78	91	121	chr9:65890323-65903551	+	2387	protein-coding	mmu:68026	PCNA-associated factor
2810433D01Rik	-1.37811	0.00287145	0.0135508	down	19	16	24	38	29	84	chr11:102619507-102624416	-	1334	ncRNA	mmu:77132	RIKEN cDNA 2810433D01 gene
2900026A02Rik	-0.841205	2.71053e-09	4.29359e-08	down	1600	1442	951	2535	1650	2554	chr5:113086323-113221288	-	10742	protein-coding	mmu:243219	Uncharacterized protein KIAA1671
3110062M04Rik	-1.18069	1.02842e-06	1.10658e-05	down	101	95	63	165	137	255	chr6:34871771-34878065	-	3725	protein-coding	mmu:78412	Protein 3110062M04Rik
3300002A11Rik	-0.69766	0.00613561	0.0256915	down	121	101	69	185	119	136	chr12:99340577-99361828	+	996	unknown	mmu:100503812	Putative uncharacterized protein
4930427A07Rik	1.4811	1.81825e-05	0.000152838	up	103	98	98	20	29	53	NT_114985.3:27238-36234	+	3331	protein-coding	mmu:104732	Uncharacterized protein C14orf80 homolog
4930430E12Rik	4.39388	8.55374e-13	2.0529e-11	up	64	80	61	3	5	1	chr4:6355308-6357615	-	395	unknown	mmu:71639	RIKEN cDNA 4930430E12 gene
4930452B06Rik	-1.31388	0.000245517	0.0015721	down	23	29	33	79	47	77	chr14:8431171-8666497	-	2997	protein-coding	mmu:74430	Uncharacterized protein C3orf67 homolog
4930578C19Rik	-1.37076	3.1609e-15	9.53072e-14	down	177	170	117	382	315	427	chrX:18414167-18461421	-	5785	protein-coding	mmu:75905	Putative uncharacterized protein
4930599N23Rik	1.20815	0.00805811	0.0321515	up	32	46	45	15	17	18	chr6:39118473-39148312	+	880	ncRNA	mmu:75379	RIKEN cDNA 4930599N23 gene
4931406P16Rik	-0.630278	3.06154e-09	4.81756e-08	down	3547	3383	2589	5040	3861	4882	chr7:34236707-34313577	-	6490	protein-coding	mmu:233103	RIKEN cDNA 4931406P16, isoform CRA_b
4931428F04Rik	-0.740231	0.0018453	0.0092595	down	103	110	79	128	131	200	chr8:105280409-105289528	-	4652	protein-coding	mmu:74356	Uncharacterized protein KIAA0895-like
4933403O08Rik	-2.1346	0.00164632	0.0083838	down	4	6	7	24	11	39	chrX:112171438-112249350	+	8241	protein-coding	mmu:71030	4933403O08Rik protein
4933406C10Rik	-1.19705	0.00540174	0.023059	down	34	13	21	53	37	58	chr12:32919384-32953789	-	1633	ncRNA	mmu:74076	RIKEN cDNA 4933406C10 gene
4933412E12Rik	1.36414	5.12424e-15	1.51157e-13	up	458	475	492	158	160	204	chr10:116950562-116963279	+	1724	ncRNA	mmu:71086	RIKEN cDNA 4933412E12 gene
5031414D18Rik	0.67134	0.00734173	0.0297648	up	180	193	146	77	80	153	chr14:75015878-75052537	+	2766	protein-coding	mmu:271221	Protein 5031414D18Rik
5031425E22Rik	-0.703276	4.48932e-05	0.0003479	down	459	440	290	543	467	820	chr5:23431808-23434353	-	2546	ncRNA	mmu:269630	Putative uncharacterized protein
5430416O09Rik	-0.638941	0.000399614	0.00241671	down	273	196	217	374	240	406	chr4:43730034-43734534	+	4086	lncRNA	mmu:71406	RIKEN cDNA 5430416O09 gene
5430427O19Rik	1.71699	9.99915e-10	1.70433e-08	up	216	191	248	49	42	103	chrX:85776968-85891499	+	3835	protein-coding	mmu:71398	MCG49136
5730508B09Rik	0.938348	5.19478e-08	6.95167e-07	up	576	681	749	383	240	383	chr3:127869688-127896323	-	1603	protein-coding	mmu:70617	Uncharacterized protein C4orf32 homolog
5930430L01Rik	-0.895382	0.0126364	0.0465313	down	62	46	54	67	58	170	chr5:148990056-148995215	-	3985	ncRNA	mmu:319982	Katanin p60 ATPase-containing subunit A-like 1
6030408B16Rik	-0.67001	0.000837773	0.00465712	down	125	137	114	217	142	208	chr15:101293212-101297426	+	1967	ncRNA	mmu:77717	Putative uncharacterized protein
6330416G13Rik	0.704085	4.01805e-07	4.61809e-06	up	755	825	675	396	365	546	chr4:63558417-63586357	+	4127	protein-coding	mmu:230279	Transmembrane protein C9orf91 homolog
6430548M08Rik	-0.748807	8.6062e-10	1.48148e-08	down	1778	1558	1193	2719	1863	2571	chr8:120114152-120165307	+	5565	protein-coding	mmu:234797	Protein 6430548M08Rik
6530402F18Rik	0.65724	6.95963e-05	0.00051544	up	501	435	331	271	185	304	chr2:29245116-29252993	-	4292	ncRNA	mmu:76220	RIKEN cDNA 6530402F18 gene
8430408G22Rik	-1.12225	1.36443e-10	2.62367e-09	down	510	391	298	910	738	763	chr6:116650684-116652847	+	1317	protein-coding	mmu:213393	Protein DEPP
8430426J06Rik	-1.24122	0.0103382	0.0395195	down	22	13	13	47	29	30	chr15:81242654-81251862	-	1062	ncRNA	mmu:78102	RIKEN cDNA 8430426J06 gene
9030622O22Rik	-0.622357	0.0038799	0.0174623	down	169	150	126	182	216	236	chr2:147944459-148040560	-	4785	unknown	mmu:100043820	RIKEN cDNA 9030622O22 gene
9130208D14Rik	1.5163	0.000143774	0.000987297	up	54	59	51	17	16	21	chr7:105823257-105856011	-	8633	unknown	mmu:77700	RIKEN cDNA 9130208D14 gene
9230104L09Rik	-0.995785	1.82457e-09	2.9717e-08	down	422	357	269	689	446	858	chr2:148844620-148850966	-	2820	protein-coding	mmu:77705	Uncharacterized protein
9330159M07Rik	1.07081	0.0120792	0.0448436	up	62	69	54	18	15	53	chr9:88841798-88858870	-	2756	ncRNA	mmu:319673	RIKEN cDNA 9330159M07 gene
9330175E14Rik	2.23204	1.02313e-09	1.74079e-08	up	155	136	85	15	18	43	chr8:94433127-94435103	-	1538	ncRNA	mmu:320377	RIKEN cDNA 9330175E14 gene
9530053H05Rik	1.10371	1.6025e-07	1.98037e-06	up	1056	957	833	276	334	653	chr19:8019440-8034088	+	14649	other		RIKEN cDNA 9530053H05 gene
9530082P21Rik	0.837803	7.89943e-07	8.68117e-06	up	908	779	650	350	309	586	chr17:23749236-23754065	+	3162	ncRNA	mmu:638247	RIKEN cDNA 9530082P21 gene
9630028I04Rik	-1.06248	0.00271338	0.0129072	down	56	33	23	74	58	87	chr17:27235075-27248066	-	2579	ncRNA	mmu:319720	RIKEN cDNA 9630028I04 gene
9930012K11Rik	-0.931259	3.21151e-07	3.75682e-06	down	153	148	139	306	206	282	chr14:70154405-70159502	-	1986	protein-coding	mmu:268759	Protein 9930012K11Rik
9930014A18Rik	-0.986382	3.9062e-05	0.000307844	down	178	154	140	221	210	469	chr15:60822965-60831400	+	5130	ncRNA	mmu:320469	RIKEN cDNA 9930014A18 gene
9930111J21Rik1	1.05173	7.50955e-11	1.48292e-09	up	620	706	522	255	213	379	chr11:48946150-48979381	-	3863	protein-coding	mmu:667214	Protein 9930111J21Rik1
9930111J21Rik2	1.50501	0.0016546	0.00842148	up	46	32	48	13	9	21	chr11:49037660-49051242	-	2403	protein-coding	mmu:245240	Interferon-gamma-inducible GTPase Ifggb3 protein
A2m	2.06766	2.00808e-08	2.85353e-07	up	134	93	98	15	31	25	chr6:121636166-121679238	+	4671	protein-coding	mmu:11287	Alpha-2-macroglobulin
A530032D15Rik	2.5791	0.000106647	0.000757459	up	33	38	48	0	7	12	chr1:85088139-85110502	-	1760	protein-coding	mmu:381287	Protein A530032D15Rik
A530040E14Rik	2.33169	8.45703e-05	0.000613231	up	34	29	58	7	3	14	chr1:85106661-85285901	+	1706	ncRNA		RIKEN cDNA A530040E14 gene
A630001G21Rik	0.749196	0.00051387	0.00302325	up	303	307	292	127	137	248	chr1:85717083-85736656	-	1936	protein-coding	mmu:319997	Protein A630001G21Rik
A630012P03Rik	4.91619	0.000955324	0.00519687	up	9	9	16	0	1	0	chrX:52575843-52619047	+	1972	ncRNA	mmu:100504594	RIKEN cDNA A630012P03 gene
A630023A22Rik	3.99181	1.57297e-07	1.94893e-06	up	41	35	66	1	7	0	chr14:34051126-34102754	-	1338	protein-coding	mmu:105518	Protein A630023A22Rik
A830082K12Rik	-1.19353	0.0128238	0.0470487	down	18	12	15	37	27	33	chr13:78198017-78236564	+	2305	ncRNA	mmu:320174	RIKEN cDNA A830082K12 gene
A930015D03Rik	3.11183	1.60285e-12	3.73396e-11	up	74	88	81	13	4	10	chr17:35994504-36038174	+	799	ncRNA	mmu:77810	RIKEN cDNA A930015D03 gene
AA467197	4.34639	3.28416e-81	1.07902e-78	up	911	940	799	48	48	24	chr2:122636968-122641085	+	1080	protein-coding	mmu:433470	Protein AA467197
AA986860	0.704716	2.23958e-07	2.6875e-06	up	2634	2433	1877	1627	897	1533	chr1:130731921-130744622	+	2909	protein-coding	mmu:212439	Specifically androgen-regulated gene protein
AB124611	1.3885	9.86494e-11	1.92019e-09	up	684	763	584	168	189	384	chr9:21526157-21545331	+	1307	protein-coding	mmu:382062	Protein AB124611
AI464131	-0.614154	0.000231281	0.00149298	down	418	329	313	610	338	604	chr4:41491847-41503134	-	4837	protein-coding	mmu:329828	Protein AI464131
AI480526	-0.689212	1.49647e-05	0.00012857	down	711	545	441	767	724	1076	chr5:123133723-123142958	-	6538	ncRNA		expressed sequence AI480526
AI607873	2.59156	7.73917e-46	1.01012e-43	up	965	929	890	125	98	222	chr1:173723427-173741831	-	3661	protein-coding	mmu:226691	AI607873 protein
AI662270	1.58874	9.63116e-21	4.36979e-19	up	750	953	890	255	201	372	chr11:83223576-83226584	+	1408	ncRNA	mmu:100043636	expressed sequence AI662270
AI839979	1.19533	0.0132898	0.0484413	up	83	72	40	14	13	56	chr5:31569592-31571397	-	1173	ncRNA	mmu:100740	expressed sequence AI839979
AU021092	-0.715807	2.12342e-08	3.00846e-07	down	1112	978	1094	1884	1335	1735	chr16:5211814-5222308	-	1372	protein-coding	mmu:239691	UPF0764 protein C16orf89 homolog
AW011738	1.00681	2.19953e-08	3.11232e-07	up	303	353	324	152	121	191	chr4:156203284-156206028	+	2745	ncRNA	mmu:100382	expressed sequence AW011738
AW112010	3.24416	1.80287e-169	2.45396e-166	up	8202	9373	9171	918	754	1000	chr19:11047612-11050566	-	775	ncRNA	mmu:107350	Protein AW112010
AW549542	-1.78157	4.10849e-08	5.56047e-07	down	46	51	20	141	79	162	chr5:119570129-119580358	-	1769	ncRNA	mmu:100993	expressed sequence AW549542
Aaed1	-0.708602	1.75928e-07	2.15732e-06	down	740	698	649	1319	758	1174	chr13:64291836-64312710	-	972	protein-coding	mmu:66129	Putative uncharacterized protein
Aard	-2.05268	2.89216e-24	1.61622e-22	down	81	92	65	362	223	352	chr15:52040107-52045722	+	1348	protein-coding	mmu:239435	Alanine and arginine-rich domain-containing protein
Aass	-1.05791	5.97784e-07	6.70081e-06	down	111	101	91	210	138	255	chr6:23072173-23132986	-	3701	protein-coding	mmu:30956	Alpha-aminoadipic semialdehyde synthase, mitochondrial
Aatk	-0.8277	5.0991e-07	5.77696e-06	down	474	369	288	603	484	810	chr11:120007311-120047181	-	6558	protein-coding	mmu:11302	Serine/threonine-protein kinase LMTK1
Abat	-0.800033	0.000278362	0.00175761	down	184	127	128	227	168	337	chr16:8513429-8621568	+	4636	protein-coding	mmu:268860	4-aminobutyrate aminotransferase, mitochondrial
Abca1	-0.828579	2.07211e-16	6.85524e-15	down	1705	1516	1486	2835	2073	3016	chr4:53030789-53159988	-	10352	protein-coding	mmu:11303	ATP-binding cassette sub-family A member 1
Abca6	-0.931095	0.000211522	0.00137993	down	158	117	70	194	155	270	chr11:110174638-110251776	-	7375	protein-coding	mmu:76184	Putative uncharacterized protein
Abcb11	-4.36967	0.00593936	0.0249846	down	1	1	0	1	1	41	chr2:69238282-69342843	-	5197	protein-coding	mmu:27413	Bile salt export pump
Abcb1a	-1.01291	1.06607e-16	3.64721e-15	down	723	731	670	1594	1009	1469	chr5:8567091-8748570	+	5120	protein-coding	mmu:18671	Multidrug resistance protein 1A
Abcb1b	1.58693	7.87619e-15	2.28098e-13	up	286	325	324	120	71	106	chr5:8798147-8866314	+	4344	protein-coding	mmu:18669	MCG1177
Abcb4	-1.60475	0.00763344	0.0307533	down	8	14	11	18	18	63	chr5:8893598-8959226	+	4121	protein-coding	mmu:18670	Multidrug resistance protein 3
Abcc2	-3.02705	0.00501286	0.0216414	down	2	4	1	3	5	50	chr19:43782308-43838332	+	5423	protein-coding	mmu:12780	Canalicular multispecific organic anion transporter 1
Abcc3	-0.816736	2.7636e-07	3.26897e-06	down	1067	838	715	1219	1389	1668	chr11:94343295-94393018	-	5045	protein-coding	mmu:76408	Canalicular multispecific organic anion transporter 2
Abcc4	0.842595	2.89474e-07	3.41561e-06	up	863	766	683	333	329	561	chr14:118482692-118706689	-	5729	protein-coding	mmu:239273	Abcc4 protein
Abcc9	-0.715026	2.41823e-05	0.000198886	down	399	347	267	510	502	523	chr6:142587862-142702767	-	7538	protein-coding	mmu:20928	Hemi ATP-binding cassette protein SUR2A-55
Abhd14b	-0.780638	6.46528e-09	9.84831e-08	down	488	465	347	716	591	785	chr9:106448236-106452923	+	1603	protein-coding	mmu:76491	Alpha/beta hydrolase domain-containing protein 14B
Abi3bp	-1.17056	5.90503e-28	3.88022e-26	down	1241	1227	1041	2772	2064	2581	chr16:56477801-56690135	+	6114	protein-coding	mmu:320712	Abi3bp protein
Ablim3	-0.768841	1.76571e-09	2.88859e-08	down	1337	1124	1142	2061	1353	2476	chr18:61799392-61911859	-	4540	protein-coding	mmu:319713	Actin-binding LIM protein 3
Abracl	0.855225	3.30463e-10	6.00316e-09	up	1151	1347	1282	737	475	790	chr10:18011260-18023252	-	810	protein-coding	mmu:73112	Costars family protein ABRACL
Abtb2	0.887138	1.0968e-08	1.61644e-07	up	490	455	458	229	194	297	chr2:103566310-103718423	+	4558	protein-coding	mmu:99382	Abtb2 protein
Acaa1b	-2.0641	5.02277e-10	8.89535e-09	down	61	30	29	146	95	243	chr9:119148043-119157093	-	1669	protein-coding	mmu:235674	Putative uncharacterized protein
Acaa2	-0.630584	5.31699e-08	7.1052e-07	down	1414	1216	975	1819	1432	1990	chr18:74779212-74806207	+	1500	protein-coding	mmu:52538	Putative uncharacterized protein
Acad10	-0.663836	0.00396257	0.0177631	down	158	109	94	202	154	177	chr5:121621026-121660510	-	3640	protein-coding	mmu:71985	Acyl-CoA dehydrogenase family member 10
Acad12	-0.694999	0.0053465	0.0228796	down	126	81	96	160	148	148	chr5:121598277-121618938	-	2418	protein-coding	mmu:338350	Protein Acad12
Acadl	0.854082	7.78424e-14	2.08631e-12	up	3203	3365	3491	1891	1396	2010	NT_187020.1:1234659-1265483	-	1948	protein-coding	mmu:11363	Long-chain specific acyl-CoA dehydrogenase, mitochondrial
Acan	3.68853	0.00532451	0.0228009	up	1	54	3	0	2	2	chr7:79053202-79115099	+	7750	protein-coding	mmu:11595	Aggrecan core protein
Acbd4	-0.585806	0.000133587	0.000927144	down	439	352	290	501	419	605	chr11:103101688-103112199	+	2075	protein-coding	mmu:67131	Protein Acbd4
Ace	-0.919859	1.02429e-11	2.23841e-10	down	18031	15111	10708	30349	19232	28495	chr11:105967945-105989964	+	5091	protein-coding	mmu:11421	Angiotensin-converting enzyme
Ace2	-0.64056	0.00025105	0.00160313	down	297	340	319	605	333	484	chrX:164139342-164188418	+	3566	protein-coding	mmu:70008	Angiotensin I converting enzyme 2
Ace3	-2.27186	1.00812e-13	2.68306e-12	down	48	33	28	136	179	166	chr11:105994419-106007501	+	5194	protein-coding	mmu:217246	Angiotensin converting enzyme-like 3
Ache	-1.23507	0.00847987	0.0335602	down	18	15	14	33	24	49	chr5:137288215-137294466	+	3303	protein-coding	mmu:11423	Acetylcholinesterase
Ackr4	-2.08619	1.76596e-09	2.88859e-08	down	24	46	38	155	73	224	chr9:104097682-104126643	-	5507	protein-coding	mmu:252837	Chemokine (C-C motif) receptor-like 1
Acod1	7.87333	8.64894e-61	1.61583e-58	up	4410	3207	2726	5	15	21	chr14:103047012-103056573	+	2588	protein-coding
Acot9	0.597607	1.72255e-06	1.78687e-05	up	1525	1588	1526	1118	681	1137	chrX:155262443-155297654	+	1810	protein-coding	mmu:56360	Acyl-coenzyme A thioesterase 9, mitochondrial
Acoxl	-0.697664	2.81249e-07	3.32474e-06	down	911	825	814	1378	887	1714	chr2:127838797-128126252	+	5145	protein-coding	mmu:74121	Acyl-coenzyme A oxidase-like protein
Acpp	0.692488	0.000120794	0.000848768	up	291	370	270	182	159	199	chr9:104288240-104337722	-	4488	protein-coding	mmu:56318	Putative uncharacterized protein
Acss1	-0.671315	4.60638e-09	7.12494e-08	down	1296	1144	969	1815	1463	1800	chr2:150618111-150668240	-	3594	protein-coding	mmu:68738	Acetyl-coenzyme A synthetase 2-like, mitochondrial
Actr2	0.719229	1.83426e-10	3.45393e-09	up	9317	10216	10267	6342	4306	6660	chr11:20062304-20112951	-	3676	protein-coding	mmu:66713	ARP2 actin-related protein 2 homolog (Yeast)
Actr3	0.925581	6.44139e-18	2.43546e-16	up	9169	10161	9592	4827	3732	5968	chr1:125392905-125435727	-	2746	protein-coding	mmu:74117	Actin-related protein 3
Acvr1c	1.26472	0.01198	0.0445969	up	44	48	20	16	9	19	chr2:58267453-58357898	-	9596	protein-coding	mmu:269275	Receptor protein serine/threonine kinase
Acvr2b	-0.709075	1.06064e-06	1.13932e-05	down	605	553	399	860	570	985	chr9:119401584-119442148	+	10666	protein-coding	mmu:11481	Activin receptor type-2B
Acvrl1	-0.754584	2.9592e-10	5.42217e-09	down	11331	11982	8217	19710	12316	18179	chr15:101128522-101145336	+	3663	protein-coding	mmu:11482	Serine/threonine-protein kinase receptor R3
Adam22	-0.929999	2.30943e-07	2.76609e-06	down	206	159	158	314	279	340	chr5:8072347-8368270	-	9260	protein-coding	mmu:11496	Adam22 protein
Adam8	0.824025	0.000286887	0.00180248	up	1139	1157	833	410	681	491	chr7:139978932-139993121	-	3825	protein-coding	mmu:11501	Disintegrin and metalloproteinase domain-containing protein 8
Adamts10	-0.743882	1.04936e-06	1.12784e-05	down	2896	2076	1686	3292	2675	4573	chr17:33524121-33553782	+	4674	protein-coding	mmu:224697	A disintegrin and metalloproteinase with thrombospondin motifs 10
Adamts14	1.2538	7.35979e-10	1.27847e-08	up	455	382	312	133	106	221	chr10:61197112-61273438	-	5188	protein-coding	mmu:237360	A disintegrin-like and metallopeptidase (Reprolysin type) with thrombospondin type 1 motif, 14
Adamts17	-0.950313	7.88009e-05	0.000576663	down	265	143	174	272	299	493	chr7:66839735-67153171	+	6213	protein-coding	mmu:233332	MCG141698, isoform CRA_c
Adamts3	1.36319	1.73019e-09	2.83983e-08	up	176	202	174	74	54	75	chr5:89673841-89883674	-	7582	protein-coding	mmu:330119	Adamts3 protein
Adamts4	2.57831	4.62235e-22	2.27019e-20	up	454	382	289	33	64	77	chr1:171250422-171259922	+	3673	protein-coding	mmu:240913	A disintegrin and metalloproteinase with thrombospondin motifs 4
Adamts7	-1.1999	0.00016933	0.00113658	down	33	40	36	88	54	98	chr9:90162978-90200102	+	5472	protein-coding	mmu:108153	Adamts7 protein
Adamts8	-0.899375	1.67311e-10	3.16611e-09	down	510	505	519	828	806	1062	chr9:30942562-30963838	+	4613	protein-coding	mmu:30806	A disintegrin and metalloproteinase with thrombospondin motifs 8
Adamtsl5	-0.726141	4.11573e-08	5.56631e-07	down	597	522	423	831	608	976	chr10:80339793-80349039	-	3559	protein-coding	mmu:66548	ADAMTS-like 5, isoform CRA_c
Adap1	1.42968	5.91838e-13	1.44776e-11	up	614	548	380	141	159	235	chr5:139271876-139325464	-	2399	protein-coding	mmu:231821	Adap1 protein
Adap2	0.654919	0.000117062	0.000823755	up	732	626	502	384	360	345	chr11:80153894-80178827	+	4169	protein-coding	mmu:216991	Arf-GAP with dual PH domain-containing protein 2
Adar	1.33597	7.38177e-31	5.49481e-29	up	4142	4280	3813	1446	1166	2011	chr3:89715022-89753455	+	5990	protein-coding	mmu:56417	Adenosine deaminase acting on RNA
Adarb1	-0.818187	3.25118e-12	7.38432e-11	down	1513	1262	1025	2234	1694	2368	chr10:77290727-77418273	-	10324	protein-coding	mmu:110532	Double-stranded RNA-specific editase 1
Adgrd1	0.790952	5.17715e-05	0.000395572	up	499	499	362	202	259	261	chr5:129096666-129204599	+	5163	protein-coding
Adgre1	1.07025	1.1138e-21	5.34625e-20	up	1551	1685	1420	690	594	804	chr17:57358651-57483529	+	3245	protein-coding
Adgre4	1.12964	1.51372e-05	0.000129817	up	530	655	452	153	152	421	chr17:55749984-55853662	+	3491	protein-coding
Adgre5	-0.902356	1.5731e-13	4.11771e-12	down	9802	9248	6299	16790	11199	16601	chr8:83723251-83741311	-	3253	protein-coding
Adgrg6	-0.771507	2.25424e-12	5.17551e-11	down	1946	1888	1747	3141	2168	3806	chr10:14402583-14545723	-	7265	protein-coding
Adgrl1	-0.911367	4.51808e-11	9.15921e-10	down	1541	1255	923	2472	1734	2345	chr8:83900098-83941954	+	8402	protein-coding
Adgrl3	-0.958083	1.67977e-07	2.06514e-06	down	1283	1315	850	2873	1234	2297	chr5:81019560-81827825	+	13947	protein-coding
Adh1	-0.95329	3.45853e-13	8.68324e-12	down	1606	1303	1492	2585	2102	3452	chr3:138277645-138290691	+	1334	protein-coding	mmu:11522	Alcohol dehydrogenase 1 (Class I), isoform CRA_c
Adipoq	0.831242	6.77455e-05	0.000503102	up	297	340	207	146	143	149	chr16:23146536-23157968	+	1232	protein-coding	mmu:11450	Adiponectin
Adora2a	1.15985	9.67589e-11	1.88532e-09	up	404	410	277	156	122	181	chr10:75316862-75334792	+	2807	protein-coding	mmu:11540	Adenosine receptor A2a
Adora2b	0.610375	0.000387506	0.00234994	up	437	585	574	341	273	380	chr11:62248984-62266452	+	1844	protein-coding	mmu:11541	Adenosine receptor A2b
Adora3	1.43435	0.00184896	0.00927207	up	38	40	46	13	11	20	chr3:105904421-105908928	+	2372	protein-coding	mmu:11542	Adenosine receptor A3
Adra1a	-1.10212	5.18055e-11	1.04466e-09	down	1156	687	675	1693	1336	2068	chr14:66635013-66771240	+	14705	protein-coding	mmu:11549	Alpha-1A adrenergic receptor
Adrb1	-0.794246	4.39962e-08	5.93762e-07	down	755	722	476	1170	768	1264	chr19:56722372-56724862	+	2491	protein-coding	mmu:11554	Beta-1 adrenergic receptor
Afap1l1	-1.03941	8.07608e-19	3.27442e-17	down	4181	4084	3202	9000	5399	7913	chr18:61730262-61786662	-	3403	protein-coding	mmu:106877	Actin filament associated protein 1-like 1
Agap1	-0.701077	5.48967e-10	9.67725e-09	down	1388	1289	983	1969	1552	2053	chr1:89454811-89895282	+	9581	protein-coding	mmu:347722	Arf-GAP with GTPase, ANK repeat and PH domain-containing protein 1
Ago1	-0.590548	5.16306e-09	7.9537e-08	down	2261	2162	1728	3008	2246	3511	chr4:126435012-126468709	-	7362	protein-coding	mmu:236511	Protein argonaute-1
Agr2	3.01929	0.00142434	0.00737961	up	194	612	601	68	75	11	chr12:35992925-36004081	+	760	protein-coding	mmu:23795	Anterior gradient protein 2 homolog
Agt	-2.27125	0.000292367	0.00183268	down	23	12	11	28	20	178	chr8:124556587-124569707	-	1839	protein-coding	mmu:11606	Angiotensinogen
Ahr	-0.872206	4.5757e-15	1.35395e-13	down	1529	1822	1374	2725	2150	3311	chr12:35497979-35534989	-	5494	protein-coding	mmu:11622	Aryl hydrocarbon receptor
Aida	1.28641	4.80441e-29	3.30516e-27	up	2832	3109	2943	1317	878	1270	chr1:183297060-183324501	+	3293	protein-coding	mmu:108909	Axin interactor, dorsalization-associated protein
Aif1l	-0.650837	0.00183523	0.00921533	down	113	116	97	175	123	187	chr2:31950303-31973442	+	2953	protein-coding	mmu:108897	Allograft inflammatory factor 1-like
Aig1	0.585977	2.37518e-05	0.000195767	up	828	883	920	620	449	594	chr10:13647054-13869037	-	1602	protein-coding	mmu:66253	Androgen-induced gene 1 protein
Aim1	1.65697	1.23763e-37	1.29123e-35	up	1710	1796	1596	482	384	678	chr10:43950307-44148927	-	7604	protein-coding	mmu:11630	Aurora kinase B
Aim2	1.34099	1.78929e-10	3.37257e-09	up	592	616	571	157	173	343	chr1:173349246-173466040	+	5656	protein-coding	mmu:383619	Interferon-inducible protein AIM2
Ak2	0.987604	1.58545e-15	4.92057e-14	up	1198	1040	967	507	441	570	NT_187023.1:588499-606864	+	1782	protein-coding	mmu:11637	Adenylate kinase 2, mitochondrial
Akr1b7	-1.65824	0.00190058	0.00950341	down	12	12	9	24	38	33	chr6:34412362-34423137	+	1248	protein-coding	mmu:11997	Aldose reductase-related protein 1
Akr1c19	-0.983936	0.00860695	0.0339503	down	33	48	20	62	44	83	chr13:4233503-4248361	+	3776	protein-coding	mmu:432720	Aldo-keto reductase family 1, member C19
Akr7a5	-0.698713	3.08493e-05	0.000247731	down	252	263	281	444	357	416	chr4:139310701-139318786	+	1648	protein-coding	mmu:110198	Aflatoxin B1 aldehyde reductase member 2
Aldh18a1	0.932595	5.00244e-10	8.87583e-09	up	688	678	733	338	273	439	chr19:40550257-40588463	-	3527	protein-coding	mmu:56454	Delta-1-pyrroline-5-carboxylate synthase
Aldh1a3	1.74016	3.47817e-06	3.38855e-05	up	62	90	83	18	23	25	chr7:66390892-66427477	-	3401	protein-coding	mmu:56847	Aldehyde dehydrogenase family 1 member A3
Aldh1b1	1.14205	4.17002e-06	4.0113e-05	up	204	182	159	60	81	88	chr4:45799022-45804608	+	2302	protein-coding	mmu:72535	Aldehyde dehydrogenase X, mitochondrial
Aldh2	-0.79686	4.84221e-16	1.56395e-14	down	13070	11251	9983	20396	15495	20066	chr5:121566027-121593824	-	3867	protein-coding	mmu:11669	Aldehyde dehydrogenase, mitochondrial
Aldh3a1	-0.625978	0.010177	0.0390283	down	585	370	243	577	600	491	chr11:61208510-61218418	+	1759	protein-coding	mmu:11670	Aldehyde dehydrogenase, dimeric NADP-preferring
Aldh5a1	-0.694107	0.000740969	0.00418988	down	238	212	159	253	310	346	chr13:24907579-24937661	-	5647	protein-coding	mmu:214579	Aldhehyde dehydrogenase family 5, subfamily A1
Alg8	0.70091	0.00089	0.00489886	up	329	381	378	166	221	236	chr7:97371594-97392159	+	4354	protein-coding	mmu:381903	Putative uncharacterized protein
Alox5	-0.829446	4.31819e-05	0.000337244	down	285	207	246	348	314	596	chr6:116410071-116461178	-	2827	protein-coding	mmu:11689	Arachidonate 5-lipoxygenase, isoform CRA_a
Alpk1	1.26171	1.21152e-16	4.1246e-15	up	665	569	472	228	177	266	chr3:127670308-127780553	-	4795	protein-coding	mmu:71481	Alpha-protein kinase 1
Alpk2	1.85601	0.0109819	0.0415303	up	32	49	12	2	14	6	chr18:65265529-65393888	-	7250	protein-coding	mmu:225638	Alpha-protein kinase 2
Alpl	1.81568	1.11387e-17	4.13759e-16	up	288	373	362	85	75	117	chr4:137741731-137796384	-	2813	protein-coding	mmu:11647	Alkaline phosphatase, tissue-nonspecific isozyme
Amhr2	-0.924377	0.0112532	0.0423458	down	26	39	44	78	41	82	chr15:102445007-102454640	+	2043	protein-coding	mmu:110542	Receptor protein serine/threonine kinase
Amica1	1.24296	4.91186e-11	9.91531e-10	up	457	471	406	162	119	261	chr9:45079101-45108531	+	3314	protein-coding	mmu:270152	Junctional adhesion molecule-like
Amigo2	-0.74479	0.000226593	0.0014662	down	597	460	560	754	948	782	chr15:97244074-97247287	-	3214	protein-coding	mmu:105827	Adhesion molecule with Ig like domain 2
Amigo3	1.21723	0.000730394	0.00413745	up	58	71	89	32	23	35	chr9:108053159-108055701	+	2543	protein-coding	mmu:320844	Amphoterin-induced protein 3
Amph	-0.757505	3.23733e-06	3.17829e-05	down	292	289	233	456	296	564	chr13:18948137-19154032	+	6423	protein-coding	mmu:218038	Amphiphysin
Amt	-0.71043	0.00041799	0.00251427	down	147	135	108	200	182	213	chr9:108296922-108302302	+	1555	protein-coding	mmu:434437	Aminomethyltransferase, mitochondrial
Ang4	-4.30662	0.00699483	0.028616	down	4	2	0	96	3	15	chr14:51763892-51773590	-	695	protein-coding	mmu:219033	Angiogenin-4
Angpt1	-0.617702	1.76798e-08	2.53504e-07	down	1506	1480	1334	2430	1548	2322	chr15:42424667-42676977	-	4316	protein-coding	mmu:11600	Angiopoietin-1
Angpt2	0.597202	3.72169e-07	4.29821e-06	up	1103	1035	896	634	493	773	chr8:18690263-18741562	-	3560	protein-coding	mmu:11601	Angiopoietin 2
Angptl2	-1.53998	1.46784e-35	1.39856e-33	down	787	667	523	1830	1477	2091	chr2:33215951-33247725	+	3524	protein-coding	mmu:26360	Putative uncharacterized protein
Angptl3	-4.25936	0.000127545	0.000890621	down	1	2	2	8	2	92	chr4:99030954-99038192	+	1609	protein-coding	mmu:30924	Angiopoietin-like 3
Angptl7	-2.54478	3.48986e-05	0.000277673	down	11	2	7	28	42	37	NT_166299.2:1908340-1913565	-	2063	protein-coding	mmu:654812	Angiopoietin-related protein 7
Ankfy1	0.638205	2.66947e-11	5.60854e-10	up	4520	4506	4012	2595	2119	3223	chr11:72690002-72772146	+	8034	protein-coding	mmu:11736	Ankyrin repeat and FYVE domain containing 1
Ankle1	1.96988	0.000191578	0.00126709	up	51	60	47	8	4	28	chr8:71406002-71410547	+	2772	protein-coding	mmu:234396	Ankle1 protein
Ankrd1	1.50235	2.94055e-21	1.37005e-19	up	1621	1568	981	467	420	473	chr19:36111965-36119844	-	1765	protein-coding	mmu:107765	Ankyrin repeat domain-containing protein 1
Ankrd13b	-0.77951	0.000104461	0.000743044	down	178	144	115	249	210	239	chr11:77470485-77489678	-	3632	protein-coding	mmu:268445	Ankyrin repeat domain-containing protein 13B
Ankrd24	-0.651819	0.00402447	0.0180024	down	151	118	90	164	163	197	chr10:81627686-81647612	+	6233	protein-coding	mmu:70615	Ankyrin repeat domain-containing protein 24
Ankrd50	-0.819997	1.96892e-13	5.07709e-12	down	2517	2460	1826	4303	2844	4189	chr3:38449261-38484860	-	8115	protein-coding	mmu:99696	Protein Ankrd50
Ankrd63	-2.06849	4.6118e-27	2.91968e-25	down	165	129	103	659	368	549	chr2:118699103-118703963	-	4861	protein-coding	mmu:383787	Ankyrin repeat domain-containing protein 63
Ankrd65	-1.02512	0.000855595	0.0047396	down	88	67	44	100	139	129	chr4:155790404-155799678	+	2161	protein-coding	mmu:242805	Protein Ankrd65
Anln	1.00801	4.41475e-07	5.04967e-06	up	429	404	492	182	157	296	chr9:22331214-22389733	-	5421	protein-coding	mmu:68743	Anln protein
Ano5	-1.11171	0.00468174	0.0204014	down	28	21	30	44	54	62	chr7:51510017-51598707	+	7800	protein-coding	mmu:233246	Anoctamin-5
Antxr1	-0.759735	1.31811e-11	2.84784e-10	down	2789	2769	2897	4649	3450	5594	chr6:87133853-87335809	-	5264	protein-coding	mmu:69538	Anthrax toxin receptor 1
Antxr2	-0.678831	5.98658e-08	7.90577e-07	down	1515	1619	1540	2319	1735	3124	chr5:97884688-98030962	-	3751	protein-coding	mmu:71914	Putative uncharacterized protein
Anxa1	0.649669	6.33199e-06	5.88023e-05	up	6754	8291	9229	5073	3987	5729	chr19:20373434-20390671	-	1395	protein-coding	mmu:16952	Annexin A1
Aoah	2.92573	5.20451e-27	3.28401e-25	up	432	365	250	30	30	71	chr13:20794103-21036617	+	2923	protein-coding	mmu:27052	Acyloxyacyl hydrolase
Aoc1	0.955683	0.0036304	0.0165267	up	242	284	128	82	137	78	chr6:48895255-48909187	+	2831	protein-coding	mmu:76507	Amiloride-sensitive amine oxidase [copper-containing]
Aox1	-0.768394	6.5023e-05	0.000484393	down	826	808	804	968	1444	1404	chr1:58029806-58106410	+	4382	protein-coding	mmu:11761	Aldehyde oxidase 1
Aox3	-0.961578	2.15126e-13	5.51742e-12	down	2695	2129	1778	4077	3658	4192	chr1:58113135-58200452	+	4719	protein-coding	mmu:71724	Aldehyde oxidase 3
Ap1s3	0.628241	0.00640206	0.0265964	up	272	364	396	277	126	247	chr1:79606876-79672020	-	2876	protein-coding	mmu:252903	AP-1 complex subunit sigma-3
Apaf1	0.757295	2.47646e-13	6.3006e-12	up	1607	1545	1384	891	688	954	chr10:90989311-91082743	-	6557	protein-coding	mmu:11783	Apoptotic peptidase activating factor 1, isoform CRA_a
Apba2	-1.58956	0.0111667	0.0420623	down	11	13	3	23	28	22	chr7:64501706-64753878	+	3596	protein-coding	mmu:11784	Amyloid beta A4 precursor protein-binding family A member 2
Apc2	-1.14068	3.58552e-05	0.000284572	down	89	79	49	121	117	214	chr10:80295958-80318257	+	12822	protein-coding	mmu:23805	Adenomatous polyposis coli protein 2
Apcdd1	-0.649657	0.000127939	0.000892809	down	219	219	167	339	225	333	chr18:62922327-62953195	+	2799	protein-coding	mmu:494504	Protein APCDD1
Aplnr	-3.07513	1.25595e-85	4.51574e-83	down	163	218	196	1464	1174	2014	chr2:85136360-85139923	+	3564	protein-coding	mmu:23796	Putative uncharacterized protein
Aplp2	-0.686846	3.78822e-14	1.04469e-12	down	13427	12509	11112	21143	14544	20737	chr9:31149557-31211862	-	3741	protein-coding	mmu:11804	Amyloid-like protein 2
Apobec1	1.04492	1.56527e-10	2.97385e-09	up	1015	1027	1023	378	394	641	chr6:122577792-122603027	-	2971	protein-coding	mmu:11810	C->U-editing enzyme APOBEC-1
Apobec3	1.7126	3.22888e-30	2.33067e-28	up	5190	5097	4501	1094	1283	1865	chr15:79892058-79918218	+	4615	protein-coding	mmu:80287	Apobec3 splice variant
Apobr	0.721977	0.000155856	0.00105958	up	1255	1196	823	497	444	955	chr7:126584912-126589112	+	3600	protein-coding	mmu:171504	Apolipoprotein B receptor
Apod	3.03533	5.36753e-42	6.43293e-40	up	1013	1241	1342	159	148	99	chr16:31296192-31314808	-	2074	protein-coding	mmu:11815	Apolipoprotein D
Apoe	-1.11068	9.14994e-18	3.43231e-16	down	6043	5034	5434	10073	9044	14858	chr7:19696244-19699188	-	1343	protein-coding	mmu:11816	Apolipoprotein E
Apol10b	3.91727	3.53746e-77	9.91322e-75	up	1476	1443	1679	66	111	106	chr15:77584154-77598542	-	2690	protein-coding	mmu:328561	Protein Apol10b
Apol11b	2.72956	2.3989e-15	7.32587e-14	up	136	131	104	12	14	27	chr15:77633951-77643286	-	2057	protein-coding	mmu:328563	Apol11b protein
Apol6	5.27057	2.14992e-157	2.56056e-154	up	1557	1546	1168	31	39	33	chr15:77045043-77057108	+	2380	protein-coding	mmu:71939	Protein Apol6
Apol7a	3.45075	1.81061e-23	9.6647e-22	up	155	197	142	9	17	16	chr15:77388217-77399110	-	3834	protein-coding	mmu:75761	Apolipoprotein L 7a
Apol7c	0.827481	0.00629785	0.0262392	up	103	104	106	44	63	56	chr15:77524852-77533334	-	2059	protein-coding	mmu:108956	MCG131135, isoform CRA_b
Apol7e	1.10824	0.000903133	0.00496111	up	74	94	86	35	23	56	chr15:77695714-77719288	+	2227	protein-coding	mmu:666348	Protein Apol7e
Apol9a	4.12759	2.59457e-46	3.48184e-44	up	432	466	679	19	25	43	chr15:77403789-77411080	-	1788	protein-coding	mmu:223672	Apol9b protein
Apol9b	3.60667	1.71276e-43	2.11937e-41	up	641	758	1096	48	52	99	chr15:77729072-77736382	+	1802	protein-coding	mmu:71898	Protein Apol9b
Apold1	1.11623	0.000235359	0.00151623	up	141	102	178	62	42	85	chr6:134982001-134986836	+	3284	protein-coding	mmu:381823	Protein Apold1
Aqp1	-1.01589	6.90972e-23	3.55869e-21	down	11493	11059	8418	20487	16984	20938	chr6:55336299-55348555	+	2760	protein-coding	mmu:11826	Aquaporin-1
Aqp3	1.33868	0.0013234	0.00693203	up	100	80	33	23	22	33	chr4:41092724-41098183	-	1763	protein-coding	mmu:11828	Aquaporin-3
Aqp4	1.09084	0.00615729	0.0257628	up	776	814	894	383	436	236	chr18:15389394-15410982	-	5507	protein-coding	mmu:11829	Aquaporin-4
Aqp8	-5.82034	0.000311645	0.00193254	down	0	0	0	19	2	10	chr7:123462294-123468003	+	1486	protein-coding	mmu:11833	Aquaporin-8
Arap3	-0.610429	7.91022e-08	1.02822e-06	down	5358	4672	3684	7528	5016	7188	chr18:37972623-37999533	-	5535	protein-coding	mmu:106952	Putative uncharacterized protein
Arc	1.5334	0.000616624	0.00355375	up	50	43	58	11	18	20	chr15:74669081-74672570	-	3059	protein-coding	mmu:11838	Activity-regulated cytoskeleton-associated protein
Arel1	0.783958	1.32044e-15	4.13175e-14	up	2417	2418	2137	1308	1002	1529	chr12:84918148-84970886	-	5434	protein-coding	mmu:68497	Apoptosis-resistant E3 ubiquitin protein ligase 1
Arf6	0.705789	3.90504e-11	7.99297e-10	up	6229	7218	6675	4237	3085	4395	chr12:69372150-69375980	+	3731	protein-coding	mmu:11845	ADP-ribosylation factor 6
Arg2	1.13406	1.16905e-08	1.71496e-07	up	411	362	355	125	157	199	chr12:79130788-79156301	+	1417	protein-coding	mmu:11847	Arginase-2, mitochondrial
Arhgap11a	1.0339	2.13275e-07	2.57146e-06	up	589	661	607	312	156	418	chr2:113831492-113848661	-	5017	protein-coding	mmu:228482	Rho GTPase-activating protein 11A
Arhgap15	0.854096	0.000159927	0.00108224	up	431	433	412	167	152	365	chr2:43748782-44395953	+	3187	protein-coding	mmu:76117	Rho GTPase-activating protein 15
Arhgap20	-0.689897	0.000128334	0.000895146	down	294	364	250	581	304	511	chr9:51765352-51853059	+	6364	protein-coding	mmu:244867	Rho GTPase-activating protein 20
Arhgap30	0.994595	2.39307e-09	3.82249e-08	up	3258	3239	2510	1151	1030	2149	chr1:171388960-171410240	+	4488	protein-coding	mmu:226652	Rho GTPase-activating protein 30
Arhgap8	0.634713	1.65693e-05	0.000140644	up	578	648	502	414	274	361	chr15:84720034-84772857	+	2329	protein-coding	mmu:73167	Putative uncharacterized protein
Arhgdib	0.970096	2.43329e-10	4.51938e-09	up	3945	4155	3198	1556	1303	2667	chr6:136923655-136941899	-	1188	protein-coding	mmu:11857	Rho GDP-dissociation inhibitor 2
Arhgef10	-0.709792	9.4189e-10	1.61264e-08	down	1209	1031	899	1572	1342	1918	chr8:14908494-15001085	+	8422	protein-coding	mmu:234094	Rho guanine nucleotide exchange factor 10
Arhgef15	-0.778974	2.36059e-08	3.32226e-07	down	2541	2367	1863	4703	2574	3726	chr11:68927970-68956934	-	4268	protein-coding	mmu:442801	Rho guanine nucleotide exchange factor 15
Arhgef28	-0.651108	7.6554e-09	1.15779e-07	down	1237	1151	902	1633	1376	1831	chr13:97898594-98206624	-	6458	protein-coding	mmu:110596	Rho-guanine nucleotide exchange factor
Arhgef37	2.04895	7.39109e-15	2.14375e-13	up	527	690	340	96	69	197	chr18:61491657-61537044	-	5567	protein-coding	mmu:328967	Rho guanine nucleotide exchange factor 37
Arhgef38	-0.677342	0.0111227	0.0419379	down	133	108	65	145	104	216	chr3:133159529-133234889	-	1912	protein-coding	mmu:77669	Rho guanine nucleotide exchange factor 38
Arhgef40	-0.635654	1.38293e-07	1.73542e-06	down	798	811	585	1125	847	1238	chr14:51984681-52006247	+	7177	protein-coding	mmu:268739	Rho guanine nucleotide exchange factor 40
Arhgef9	-0.683214	0.00267673	0.0127615	down	104	147	92	171	131	220	chrX:95048930-95196851	-	5638	protein-coding	mmu:236915	Rho guanine nucleotide exchange factor 9
Arid5a	1.7332	1.54228e-46	2.08438e-44	up	1624	1702	1566	505	335	565	chr1:36307733-36324036	+	5971	protein-coding	mmu:214855	AT-rich interactive domain-containing protein 5A
Arl15	-0.858811	1.23009e-09	2.06707e-08	down	747	800	752	1561	868	1584	chr13:113794508-114157462	+	4556	protein-coding	mmu:218639	Arl15 protein
Arl4d	-0.976472	3.7897e-06	3.67141e-05	down	635	688	414	1436	919	793	chr11:101665541-101667832	+	1382	protein-coding	mmu:80981	ADP-ribosylation factor-like protein 4D
Arl5c	1.6654	5.77635e-10	1.01451e-08	up	540	532	463	91	102	277	chr11:97989575-97996278	-	1650	protein-coding	mmu:217151	ADP-ribosylation factor-like protein 5C
Armc4	0.700072	0.000725708	0.00411457	up	244	222	225	135	132	129	chr18:7088233-7298304	-	3749	protein-coding	mmu:74934	Armadillo repeat-containing protein 4
Arnt2	0.984714	0.0132661	0.048364	up	53	62	39	22	17	35	chr7:84246274-84410188	-	6256	protein-coding	mmu:11864	Aryl hydrocarbon receptor nuclear translocator 2
Arpc1b	0.686295	1.19602e-11	2.59602e-10	up	6755	7056	5282	3834	2853	4545	chr5:145114256-145128186	+	1551	protein-coding	mmu:11867	Actin-related protein 2/3 complex subunit 1B
Arpc4	0.590727	5.77074e-09	8.84691e-08	up	2355	2465	2254	1589	1135	1743	chr6:113378113-113390447	+	2271	protein-coding	mmu:68089	Actin-related protein 2/3 complex subunit 4
Arrdc3	-0.75722	1.0366e-11	2.2627e-10	down	2238	2118	2022	3466	3072	3540	chr13:80883338-80896042	+	4211	protein-coding	mmu:105171	Arrestin domain-containing protein 3
Arrdc4	0.971937	1.65814e-09	2.72863e-08	up	2399	2456	3287	1358	1066	1559	chr7:68736994-68749238	-	3903	protein-coding	mmu:66412	Arrestin domain-containing 4
Arsg	-0.70027	0.00349694	0.0160148	down	111	96	82	131	111	205	chr11:109473334-109573330	+	5331	protein-coding	mmu:74008	Arylsulfatase G
Arsi	1.63964	1.76001e-08	2.52551e-07	up	150	205	190	49	65	47	chr18:60912240-60919506	+	3627	protein-coding	mmu:545260	Arylsulfatase I
Art3	0.687737	1.06644e-05	9.44771e-05	up	818	769	625	486	395	393	chr5:92331798-92414628	+	1768	protein-coding	mmu:109979	Art3 protein
Art4	-0.908901	7.05896e-13	1.70489e-11	down	439	445	432	797	629	917	chr6:136848451-136857600	-	2384	protein-coding	mmu:109978	Ecto-ADP-ribosyltransferase 4
Arvcf	-2.70868	0.00534565	0.0228796	down	2	2	2	19	9	9	NW_004450262.1:122520-216521	+	9130	protein-coding	mmu:11877	Armadillo repeat protein deleted in velo-cardio-facial syndrome homolog
Asap3	1.05806	6.53241e-17	2.28406e-15	up	975	872	879	433	339	466	chr4:136206349-136246577	+	6250	protein-coding	mmu:230837	Arf-GAP with SH3 domain, ANK repeat and PH domain-containing protein 3
Asb4	1.9157	3.79503e-07	4.3776e-06	up	93	67	65	16	17	23	chr6:5383386-5433022	+	3703	protein-coding	mmu:65255	Ankyrin repeat and SOCS box protein 4
Ascc3	0.677928	1.91013e-08	2.72451e-07	up	1789	2036	1973	1234	879	1344	chr10:50592669-50851202	+	7477	protein-coding	mmu:77987	Ascc3 protein
Asf1b	1.91459	2.85867e-20	1.27278e-18	up	316	361	258	89	51	96	chr8:83955694-83970195	+	1599	protein-coding	mmu:66929	Histone chaperone ASF1B
Asns	0.884122	5.56278e-06	5.21274e-05	up	798	774	1068	502	292	604	chr6:7675165-7693182	-	2122	protein-coding	mmu:27053	Asparagine synthetase [glutamine-hydrolyzing]
Aspg	1.53668	7.8658e-07	8.6592e-06	up	290	297	160	88	94	48	chr12:112106683-112127573	+	3206	protein-coding	mmu:104816	60 kDa lysophospholipase
Aspm	1.1904	7.16389e-06	6.58539e-05	up	265	265	215	80	61	176	chr1:139454033-139494088	+	9866	protein-coding	mmu:12316	Abnormal spindle-like microcephaly associated splice variant 1
Asprv1	0.767667	0.00137829	0.00717939	up	216	173	143	84	99	106	chr6:86628174-86629710	+	1537	protein-coding	mmu:67855	Retroviral-like aspartic protease 1
Ass1	1.67149	6.21879e-26	3.75016e-24	up	1223	1090	905	279	236	447	chr2:31470270-31520670	+	1631	protein-coding	mmu:11898	Argininosuccinate synthase
Atad2	0.895108	6.85937e-10	1.197e-08	up	922	1049	920	603	339	543	chr15:58094044-58135136	-	5843	protein-coding	mmu:70472	MCG7707
Atad5	0.903901	1.61181e-05	0.000137119	up	292	253	237	113	98	188	chr11:80089379-80135797	+	7393	protein-coding	mmu:237877	Atad5 protein
Atf3	3.09876	7.67923e-103	3.56915e-100	up	1791	1837	1896	191	190	226	chr1:191170296-191183333	-	1977	protein-coding	mmu:11910	Activating transcription factor 3
Atp10a	0.881596	1.66354e-11	3.56795e-10	up	1116	1167	1125	568	532	636	chr7:58656142-58830244	+	6298	protein-coding	mmu:11982	Probable phospholipid-transporting ATPase VA
Atp10d	0.642975	3.62397e-07	4.19553e-06	up	1088	967	988	650	532	651	chr5:72203329-72298771	+	6048	protein-coding	mmu:231287	Phospholipid-translocating ATPase
Atp12a	-4.71031	0.0104354	0.039835	down	0	1	0	26	0	2	chr14:56365068-56388551	+	3951	protein-coding	mmu:192113	Potassium-transporting ATPase alpha chain 2
Atp13a2	-0.784251	4.7097e-11	9.52739e-10	down	1738	1458	1162	2357	1928	2764	chr4:140986861-141007701	+	4327	protein-coding	mmu:74772	Probable cation-transporting ATPase 13A2
Atp13a4	-0.83835	0.00160164	0.00818877	down	65	93	72	159	82	154	chr16:29389103-29544864	-	5283	protein-coding	mmu:224079	Probable cation-transporting ATPase 13A4
Atp1b2	-0.964878	3.54222e-06	3.44566e-05	down	231	189	136	349	333	314	chr11:69599750-69605960	-	2959	protein-coding	mmu:11932	Sodium/potassium-transporting ATPase subunit beta-2
Atp2a3	-2.22796	7.63981e-19	3.10414e-17	down	73	71	34	235	239	297	NT_166317.2:52258-84132	+	4606	protein-coding	mmu:53313	Calcium-transporting ATPase
Atp2b2	-1.3288	3.16511e-08	4.37377e-07	down	68	71	64	149	123	214	chr6:113743842-114042613	-	9198	protein-coding	mmu:11941	Plasma membrane calcium-transporting ATPase 2
Atp6v0d2	-0.68126	1.70133e-05	0.000144155	down	588	547	705	1062	746	1007	chr4:19876838-19922566	-	3709	protein-coding	mmu:242341	V-type proton ATPase subunit d 2
Atp6v1e1	1.16575	0.00960284	0.0371482	up	32	62	96	27	23	32	chr6:120795244-120822685	-	1204	protein-coding	mmu:11973	V-type proton ATPase subunit E 1
Atp8b4	1.735	1.29276e-19	5.46227e-18	up	914	962	692	192	175	370	chr2:126320973-126500669	-	5699	protein-coding	mmu:241633	Phospholipid-translocating ATPase
Aunip	1.70121	0.00149699	0.00772245	up	27	37	34	10	6	13	chr4:134510999-134523922	+	1270	protein-coding	mmu:69885	Aurora kinase A and ninein-interacting protein
Aurka	1.30335	5.43675e-06	5.10861e-05	up	155	198	167	43	55	103	chr2:172356190-172370706	-	1975	protein-coding	mmu:20878	Aurora kinase A, isoform CRA_b
Aurkb	1.81024	2.53244e-14	7.10724e-13	up	235	268	216	49	55	90	chr11:69045625-69051664	+	2095	protein-coding	mmu:20877	Aurora kinase B
Axin2	-0.586067	1.30942e-05	0.000113871	down	743	801	608	1219	794	1027	chr11:108917828-108950783	+	4436	protein-coding	mmu:12006	Axin-2
Azgp1	-1.54165	0.000380054	0.00230867	down	61	53	54	80	64	350	chr5:137981521-137990233	+	1315	protein-coding	mmu:12007	Zinc-alpha-2-glycoprotein
Azi2	0.765429	7.78051e-11	1.53325e-09	up	3123	3448	3381	2111	1467	1979	chr9:118040522-118069798	+	4631	protein-coding	mmu:27215	5-azacytidine-induced protein 2
B2m	1.82999	5.44939e-81	1.73073e-78	up	94304	107954	93065	27907	21885	28474	chr2:122147687-122153082	+	858	protein-coding	mmu:12010	Beta-2-microglobulin
B3galt2	1.8199	6.17459e-05	0.000462693	up	131	129	81	11	49	24	chr1:143640697-143649937	+	4578	protein-coding	mmu:26878	Beta-1,3-galactosyltransferase 2
B3gnt3	0.910747	1.14571e-12	2.71549e-11	up	1301	1409	1221	652	611	689	chr8:71691373-71702625	-	2513	protein-coding	mmu:72297	Putative uncharacterized protein
B3gnt8	-0.669663	0.0123902	0.0458196	down	89	83	63	104	83	170	chr7:25627588-25629492	+	1867	protein-coding	mmu:232984	UDP-GlcNAc:betaGal beta-1,3-N-acetylglucosaminyltransferase 8
B3gnt9	-0.608898	0.000122728	0.000861717	down	349	385	358	494	394	706	chr8:105252638-105255319	-	2521	protein-coding	mmu:97440	UDP-GlcNAc:betaGal beta-1,3-N-acetylglucosaminyltransferase 9
B430010I23Rik	-0.864697	3.53313e-10	6.3757e-09	down	312	342	294	551	452	626	chr8:41017468-41024216	+	2349	ncRNA	mmu:78849	RIKEN cDNA B430010I23 gene
B430306N03Rik	1.36074	3.10815e-07	3.64486e-06	up	421	365	376	78	127	225	chr17:48315270-48326511	+	3462	protein-coding	mmu:320148	Triggering receptor expressed on myeloid cells-like 6b
B4galnt2	-2.38614	0.00299445	0.0140237	down	2	3	7	36	12	13	chr11:95863559-95914920	-	4086	protein-coding	mmu:14422	Beta-1,4-N-acetyl-galactosaminyl transferase 2
B4galt5	0.861753	1.80773e-13	4.70603e-12	up	1682	1975	1765	1026	738	1069	chr2:167298444-167349178	-	4205	protein-coding	mmu:56336	Beta-1,4-galactosyltransferase 5
B4galt6	0.628538	0.00141968	0.00735948	up	221	264	230	133	132	170	chr18:20684599-20746404	-	5808	protein-coding	mmu:56386	Putative uncharacterized protein
B4gat1	-0.674757	1.38477e-06	1.46033e-05	down	529	445	402	795	500	792	chr19:5038826-5041134	+	2035	protein-coding
B930041F14Rik	-0.875628	0.00756025	0.03051	down	64	31	48	85	66	98	chr4:155694342-155696485	+	2144	protein-coding	mmu:230991	Putative uncharacterized protein
BC017643	0.648988	1.891e-08	2.70127e-07	up	1294	1463	1208	885	602	913	chr11:121222588-121229557	-	2417	protein-coding	mmu:217370	Protein BC017643
BC023105	6.10482	2.70452e-172	3.96441e-169	up	1701	1783	1927	24	19	32	chr18:60438431-60444274	+	3609	unknown	mmu:667597	cDNA sequence BC023105
BC028528	-0.690902	3.09145e-10	5.64278e-09	down	1222	1339	1232	2091	1463	2280	chr3:95883966-95892947	-	1191	protein-coding	mmu:229600	Uncharacterized protein C1orf54 homolog
BC030500	2.28927	0.000326521	0.00201365	up	36	41	51	4	16	3	chr8:58911755-58914298	+	2054	protein-coding	mmu:234290	Protein BC030500
BC030867	1.56287	0.00118363	0.00628455	up	35	41	40	10	12	15	chr11:102248865-102265183	+	2563	protein-coding	mmu:217216	Uncharacterized protein C17orf53 homolog
BC035044	1.30668	6.42937e-06	5.95855e-05	up	132	164	161	40	51	85	chr6:128848044-128891124	-	2612	protein-coding	mmu:232406	Protein BC035044
BC037034	0.681567	2.31187e-06	2.34086e-05	up	885	812	647	411	409	547	chr5:138259658-138264052	-	2546	protein-coding	mmu:231807	Uncharacterized protein C7orf43 homolog
BC055324	1.23813	0.000408982	0.00246944	up	58	107	85	34	26	41	chr1:163945990-163994971	-	3919	protein-coding	mmu:381306	Protein BC055324
BC094916	1.44121	0.00129569	0.00680369	up	39	64	63	18	10	32	chr1:173521311-173535957	-	1294	protein-coding	mmu:545384	Protein BC094916
BC147527	2.7225	2.52301e-24	1.41407e-22	up	327	367	343	33	33	86	chr13:120300246-120308843	+	2678	protein-coding	mmu:625360	cDNA sequence BC147527
Bach1	0.70358	1.51178e-10	2.88373e-09	up	3249	3364	3399	2076	1488	2303	chr16:87698954-87733346	+	6539	protein-coding	mmu:12013	Transcription regulator protein BACH1
Bach2	-0.615039	0.00249279	0.0120107	down	429	455	367	425	494	903	chr4:32238574-32586109	+	12092	protein-coding	mmu:12014	Transcription regulator protein BACH2
Bahcc1	-0.762679	8.22911e-06	7.47088e-05	down	659	474	351	791	613	963	chr11:120232904-120292297	+	11087	protein-coding	mmu:268515	BAH and coiled-coil domain-containing protein 1
Bak1	1.30057	4.06391e-35	3.81487e-33	up	1944	2064	1744	748	616	836	chr17:27019812-27028839	-	2002	protein-coding	mmu:12018	Bcl-2 homologous antagonist/killer
Bank1	-1.20826	2.04083e-05	0.000170347	down	136	126	93	171	176	444	chr3:136053363-136326141	-	3346	protein-coding	mmu:242248	B-cell scaffold protein with ankyrin repeats 1 delta 2 transcript variant
Bard1	1.16485	0.000267017	0.0016944	up	92	127	83	37	28	64	chr1:71027531-71103156	-	5553	protein-coding	mmu:12021	BRCA1-associated RING domain protein 1
Basp1	1.33604	0.00114492	0.00610429	up	812	957	911	264	430	257	chr15:25363277-25413764	-	1855	protein-coding	mmu:70350	Brain acid soluble protein 1
Batf	0.818135	1.24939e-05	0.000109162	up	263	322	227	150	120	163	chr12:85686720-85709087	+	904	protein-coding	mmu:53314	Basic leucine zipper transcriptional factor ATF-like
Batf2	4.61515	2.30255e-181	4.38774e-178	up	2735	2277	2499	91	98	98	chr19:6164391-6172476	+	2050	protein-coding	mmu:74481	Basic leucine zipper transcriptional factor ATF-like 2
Batf3	1.50137	3.32983e-05	0.000266163	up	75	73	79	19	27	29	chr1:191098414-191108943	+	712	protein-coding	mmu:381319	Basic leucine zipper transcriptional factor ATF-like 3
Baz1a	0.604673	1.29549e-07	1.63273e-06	up	1846	1989	1560	1295	830	1236	chr12:54892989-55014371	-	6179	protein-coding	mmu:217578	Bromodomain adjacent to zinc finger domain protein 1A
Bbs2	-0.622696	0.000278033	0.00175611	down	310	246	203	422	287	390	chr8:94067954-94099370	-	3501	protein-coding	mmu:67378	Putative uncharacterized protein
Bcan	-1.05963	0.00186373	0.00933138	down	61	35	37	64	82	113	chr3:87987531-88000891	-	3857	protein-coding	mmu:12032	Putative uncharacterized protein
Bcat1	2.85801	0.00494	0.0213607	up	15	13	10	1	1	3	NT_166305.2:1507997-1594776	-	7914	protein-coding	mmu:12035	Branched-chain-amino-acid aminotransferase, cytosolic
Bckdha	-0.587112	6.12176e-05	0.000459276	down	828	787	519	1055	731	1247	chr7:25629852-25658785	-	1773	protein-coding	mmu:12039	2-oxoisovalerate dehydrogenase subunit alpha, mitochondrial
Bcl10	0.653912	1.13822e-08	1.67257e-07	up	1211	1377	1128	811	583	841	chr3:145924262-145934366	+	1959	protein-coding	mmu:12042	B-cell leukemia/lymphoma 10
Bcl2a1a	1.4601	2.50463e-18	9.82064e-17	up	409	414	388	136	117	163	chr9:88956920-88962416	+	796	protein-coding	mmu:12044	Bcl-2-related protein A1
Bcl2a1b	2.04775	1.43444e-51	2.18678e-49	up	1163	1047	1021	244	221	269	chr9:89199273-89207838	+	764	protein-coding	mmu:12045	A1-b protein
Bcl2a1d	1.91071	1.08887e-35	1.04796e-33	up	663	723	552	155	137	193	chr9:88723288-88731850	-	796	protein-coding	mmu:12047	Protein Bcl2a1d
Bcl3	1.70407	1.26372e-34	1.16336e-32	up	1291	1515	1505	457	335	466	chr7:19808462-19822767	-	1835	protein-coding	mmu:12051	B-cell lymphoma 3 protein homolog
Bcl9l	-0.598641	5.4295e-06	5.10557e-05	down	2244	1927	1388	2902	2184	2766	chr9:44482366-44511901	+	6736	protein-coding	mmu:80288	B-cell CLL/lymphoma 9-like protein
Bco2	0.921145	0.013209	0.0482019	up	60	64	61	33	16	46	chr9:50533087-50555221	-	2237	protein-coding	mmu:170752	Beta-carotene 9', 10'-dioxygenase 2
Bdh2	-1.20435	0.0129763	0.0475076	down	20	16	13	47	18	44	chr3:135281221-135304426	+	1172	protein-coding	mmu:69772	3-hydroxybutyrate dehydrogenase type 2
Bdkrb1	2.61493	9.9794e-14	2.66341e-12	up	98	176	190	26	22	24	chr12:105604091-105605428	+	1338	protein-coding	mmu:12061	MCG1159
Bex2	-1.41553	2.76405e-19	1.14753e-17	down	262	202	207	618	412	675	chrX:136066565-136068236	-	902	protein-coding	mmu:12069	Protein BEX2
Bex6	3.1337	5.80586e-05	0.000437298	up	23	34	24	1	1	7	chr16:32179800-32186944	+	983	protein-coding	mmu:328660	Protein BEX6
Bhlhe40	0.765122	2.30643e-06	2.33659e-05	up	1817	1855	1736	1340	786	873	chr6:108660629-108666925	+	3113	protein-coding	mmu:20893	Class E basic helix-loop-helix protein 40
Bhlhe41	-0.633081	0.00336942	0.0155223	down	116	141	145	225	167	197	chr6:145858243-145865420	-	6124	protein-coding	mmu:79362	Class E basic helix-loop-helix protein 41
Bid	1.11017	1.02232e-07	1.30835e-06	up	275	308	230	102	90	166	chr6:120893119-120917141	-	2074	protein-coding	mmu:12122	BH3-interacting domain death agonist
Bin2	0.667319	1.39455e-05	0.000120465	up	1169	1279	1039	613	502	988	chr15:100641082-100669570	-	2045	protein-coding	mmu:668218	Bridging integrator 2
Birc2	0.619437	4.64764e-07	5.29065e-06	up	1759	1685	1756	1216	880	1103	chr9:7818226-7837131	-	3927	protein-coding	mmu:11797	Baculoviral IAP repeat-containing protein 2
Birc3	1.13463	1.4356e-21	6.85634e-20	up	2802	2583	2354	1003	927	1401	chr9:7848699-7873210	-	2813	protein-coding	mmu:11796	Baculoviral IAP repeat-containing protein 3
Birc5	1.87442	2.58568e-11	5.4445e-10	up	329	322	374	68	48	160	chr11:117849237-117855743	+	3416	protein-coding	mmu:11799	Baculoviral IAP repeat-containing protein 5
Blk	-1.07072	0.000141022	0.000970153	down	116	126	85	142	161	354	chr14:63372837-63417187	-	2475	protein-coding	mmu:12143	Tyrosine-protein kinase Blk
Blm	1.00429	3.74444e-05	0.000295952	up	193	182	154	75	55	123	chr7:80454993-80535147	-	4869	protein-coding	mmu:12144	Bloom syndrome protein homolog
Blvra	0.595759	6.94268e-05	0.000514385	up	559	577	627	394	296	420	chr2:127070629-127097084	+	1304	protein-coding	mmu:109778	Biliverdin reductase A
Bmp3	-0.736882	5.40437e-10	9.55341e-09	down	1253	1097	1218	1994	1459	2214	chr5:98854415-98884053	+	6302	protein-coding	mmu:110075	Bone morphogenetic protein 3
Bmp6	-0.983475	1.65268e-18	6.6024e-17	down	1903	1806	1862	3659	2576	4309	chr13:38345716-38500314	+	2996	protein-coding	mmu:12161	Bone morphogenetic protein 6
Bmx	-1.08326	1.67641e-08	2.41282e-07	down	146	146	98	270	201	308	chrX:164192842-164258193	-	3005	protein-coding	mmu:12169	Non-specific protein-tyrosine kinase
Bnc1	-1.07458	0.00136635	0.00712759	down	54	30	55	84	93	97	chr7:81966657-81992299	-	5265	protein-coding	mmu:12173	Bnc1 protein
Bnip3l-ps	-0.618538	0.0060073	0.0252206	down	163	159	87	203	152	234	chr12:18216548-18217776	+	1229	miscRNA
Brca1	1.65184	1.35122e-12	3.16713e-11	up	219	261	223	58	56	99	chr11:101488761-101551957	-	6648	protein-coding	mmu:12189	Breast cancer type 1 susceptibility protein homolog
Brip1	1.80665	9.77091e-15	2.80413e-13	up	233	242	216	72	36	82	chr11:86058131-86201267	-	7047	protein-coding	mmu:237911	Putative uncharacterized protein
Brip1os	0.666387	2.8103e-10	5.16922e-09	up	1964	2035	1785	1239	852	1379	chr11:86201360-86304443	+	4433	ncRNA		BRCA1 interacting protein C-terminal helicase 1, opposite strand
Bst1	1.56768	1.80766e-37	1.86199e-35	up	1858	1987	1855	607	549	648	chr5:43818879-43843468	+	2336	protein-coding	mmu:12182	ADP-ribosyl cyclase/cyclic ADP-ribose hydrolase 2
Bst2	2.37231	8.6478e-89	3.36311e-86	up	8650	9639	9469	1603	1469	1997	chr8:71534259-71537437	-	769	protein-coding	mmu:69550	Bone marrow stromal antigen 2
Btbd16	4.90169	1.10734e-06	1.18615e-05	up	25	33	35	2	0	1	chr7:130774069-130825899	+	3434	protein-coding	mmu:330660	BTB/POZ domain-containing protein 16
Btbd3	-0.796492	4.48714e-13	1.11774e-11	down	1687	1600	1218	2692	1997	2651	chr2:138256584-138287424	+	4940	protein-coding	mmu:228662	BTB/POZ domain-containing protein 3
Btg1	0.726216	4.61411e-11	9.34393e-10	up	4159	4697	4213	2447	1947	3131	chr10:96617001-96622813	+	5010	protein-coding	mmu:12226	Protein BTG1
Bub1	0.733399	0.000387338	0.00234993	up	232	276	303	162	113	194	chr2:127800197-127831859	-	4337	protein-coding	mmu:12235	Mitotic checkpoint serine/threonine-protein kinase BUB1
Bub1b	0.908557	5.54899e-08	7.37389e-07	up	460	508	379	206	176	298	chr2:118598202-118641592	+	3680	protein-coding	mmu:12236	Putative uncharacterized protein
Bvht	-1.26209	1.24813e-08	1.82387e-07	down	116	123	82	291	207	218	chr18:61639653-61647485	+	601	lncRNA	mmu:545261	predicted gene, 20748
C130026I21Rik	2.49048	6.2026e-06	5.7685e-05	up	42	39	87	9	4	17	chr1:85241286-85270866	-	2130	protein-coding	mmu:620078	Protein C130026I21Rik
C130074G19Rik	-1.00037	1.88527e-17	6.85606e-16	down	1541	1596	1240	3194	1931	3213	chr1:184871926-184883036	-	2853	protein-coding	mmu:226777	Uncharacterized protein C1orf115 homolog
C1qa	1.42822	1.19455e-25	7.09141e-24	up	1925	2371	2063	711	694	806	chr4:136895916-136898844	-	1082	protein-coding	mmu:12259	Complement C1q subcomponent subunit A
C1qb	1.85413	2.61528e-51	3.92416e-49	up	2225	2352	2065	585	537	593	chr4:136880145-136886177	-	1062	protein-coding	mmu:12260	Complement C1q subcomponent subunit B
C1qc	1.58096	2.38689e-21	1.11482e-19	up	1908	2090	1769	548	651	569	chr4:136889802-136892932	-	1054	protein-coding	mmu:12262	Complement C1q subcomponent subunit C
C1qtnf2	-1.00488	4.0391e-07	4.63669e-06	down	297	242	318	533	358	783	chr11:43474306-43491525	+	1211	protein-coding	mmu:69183	Complement C1q tumor necrosis factor-related protein 2
C1qtnf7	-0.839602	1.11765e-10	2.16442e-09	down	646	623	450	1022	731	1154	chr5:43515402-43619126	+	4028	protein-coding	mmu:109323	Complement C1q tumor necrosis factor-related protein 7
C1ra	1.47209	4.69105e-45	5.99951e-43	up	4628	4625	4147	1513	1364	1645	chr6:124512621-124523440	+	2762	protein-coding	mmu:50909	Putative uncharacterized protein
C1rb	2.59126	0.000977254	0.00530557	up	18	21	19	4	3	2	chr6:124570430-124581044	+	2166	protein-coding	mmu:667277	Complement C1r-B subcomponent
C1rl	1.02102	1.2907e-07	1.62992e-06	up	475	424	351	150	186	238	chr6:124493113-124510643	+	3010	protein-coding	mmu:232371	Complement C1r subcomponent-like protein
C1s1	1.35958	1.37364e-39	1.53977e-37	up	9983	9775	8690	3428	3163	3765	chr6:124530344-124542392	-	3020	protein-coding	mmu:50908	Protein C1s1
C3	1.42221	6.07556e-33	5.07789e-31	up	47445	43910	39136	13690	14400	17235	chr17:57203967-57228136	-	5139	protein-coding	mmu:12266	Complement component 3d
C330027C09Rik	1.79191	7.20939e-14	1.93496e-12	up	326	333	356	84	54	148	chr16:48994188-49019705	+	3974	protein-coding	mmu:224171	Protein C330027C09Rik
C3ar1	1.75705	4.76389e-15	1.40745e-13	up	432	479	586	143	147	123	chr6:122847140-122856157	-	4299	protein-coding	mmu:12267	C3a anaphylatoxin chemotactic receptor
C4b	1.13339	7.0263e-11	1.39327e-09	up	512	772	568	277	204	321	NT_039662.3:977159-1062447	-	10788	protein-coding	mmu:12268	Complement component 4B (Childo blood group)
C4bp	-3.23161	0.00936474	0.0363673	down	4	1	1	2	1	56	NT_187021.1:308901-321449	-	1249	protein-coding	mmu:12269	C4b-binding protein
C530008M17Rik	-1.09972	9.44309e-06	8.47211e-05	down	92	72	104	220	123	211	chr5:76657779-76873554	+	7174	protein-coding	mmu:320827	RIKEN cDNA C530008M17 gene
C920009B18Rik	1.47145	4.73893e-06	4.50624e-05	up	119	104	106	24	35	53	chr10:22306720-22312942	+	4515	ncRNA	mmu:606736	RIKEN cDNA C920009B18 gene
Cabp1	-1.12407	0.0043397	0.0191119	down	32	25	19	48	36	74	chr5:115168691-115194381	-	1619	protein-coding	mmu:29867	Calcium-binding protein 1
Cacna1e	-0.935778	0.00700125	0.0286361	down	82	51	57	71	84	195	chr1:154390806-154884786	-	26042	protein-coding	mmu:12290	Voltage-dependent R-type calcium channel subunit alpha-1E
Cacna1i	-1.61599	6.49739e-05	0.000484217	down	47	37	29	65	62	212	chr15:80287238-80398292	+	9794	protein-coding	mmu:239556	Protein Cacna1i
Cacna2d4	-0.841825	2.99307e-05	0.000240963	down	164	145	130	287	158	310	chr6:119236474-119352407	+	5803	protein-coding	mmu:319734	Voltage-dependent calcium channel subunit alpha-2/delta-4
Cacnb2	-0.668749	0.000181192	0.0012076	down	212	188	146	267	231	316	chr2:14604053-14988811	+	5281	protein-coding	mmu:12296	Voltage-dependent L-type calcium channel subunit beta-2
Cacnb4	1.09367	0.0098906	0.0380835	up	50	39	58	17	22	26	chr2:52428320-52676609	-	8088	protein-coding	mmu:12298	Calcium channel, voltage-dependent, beta 4 subunit
Cadm1	-0.7985	2.39849e-11	5.06153e-10	down	3167	3386	3404	6366	3951	6276	chr9:47530170-47862280	+	13610	protein-coding	mmu:54725	RA175 isoform f
Cadm3	1.80426	7.70442e-06	7.04489e-05	up	70	85	64	11	23	24	chr1:173334254-173367695	-	4159	protein-coding	mmu:94332	Immunoglobulin superfamily, member 4B, isoform CRA_a
Calr	0.713644	1.19747e-11	2.59602e-10	up	22079	24081	22469	13303	11710	14279	chr8:84842088-84846931	-	1943	protein-coding	mmu:12317	MCG5893
Cand2	-0.767461	0.00842444	0.0333755	down	103	93	63	105	96	221	chr6:115774557-115805555	+	5453	protein-coding	mmu:67088	Putative uncharacterized protein
Capg	0.803559	2.27652e-12	5.21411e-11	up	1838	1900	1429	984	693	1129	chr6:72538282-72562983	+	1400	protein-coding	mmu:12332	Macrophage-capping protein
Capza1	0.62105	2.63772e-08	3.68778e-07	up	2009	2276	2084	1316	1064	1547	chr3:104822785-104864505	-	3187	protein-coding	mmu:12340	F-actin-capping protein subunit alpha-1
Capza2	0.835593	3.89125e-14	1.07156e-12	up	6182	6900	6731	3826	2677	4094	chr6:17637098-17666534	+	1984	protein-coding	mmu:12343	F-actin-capping protein subunit alpha-2
Car1	-3.55254	0.000999016	0.00540984	down	9	13	4	230	14	53	chr3:14766214-14808365	-	1343	protein-coding	mmu:12346	Carbonic anhydrase 1
Car13	1.49904	3.74005e-14	1.0329e-12	up	387	446	485	175	126	140	chr3:14641727-14663002	+	2299	protein-coding	mmu:71934	Carbonic anhydrase 13
Car14	-2.1614	1.02642e-18	4.14396e-17	down	95	122	99	362	515	408	chr3:95897768-95905119	-	2199	protein-coding	mmu:23831	Carbonic anhydrase 14, isoform CRA_b
Car5b	0.721233	9.32056e-05	0.000670996	up	293	296	232	158	145	161	chrX:163976822-164028010	-	3449	protein-coding	mmu:56078	Carbonic anhydrase 5B, mitochondrial
Card10	-0.664303	9.14409e-06	8.22709e-05	down	1208	1046	774	1744	1297	1412	chr15:78775123-78803075	-	4771	protein-coding	mmu:105844	Caspase recruitment domain-containing protein 10
Casc5	1.78351	7.34625e-13	1.76979e-11	up	245	294	274	74	41	115	chr2:119047038-119104829	+	7651	protein-coding	mmu:76464	Protein CASC5
Caskin1	-1.63941	0.00753567	0.0304301	down	16	3	9	31	23	28	chr17:24487838-24508909	+	6546	protein-coding	mmu:268932	Caskin-1
Casp1	2.23501	4.80971e-41	5.58865e-39	up	948	1201	1166	202	184	285	chr9:5298517-5307281	+	1513	protein-coding	mmu:12362	Caspase-1
Casp12	1.66541	6.13832e-23	3.20471e-21	up	1161	1093	1402	352	340	396	chr9:5345442-5373034	+	2605	protein-coding	mmu:12364	Caspase-12
Casp3	0.624021	9.87856e-05	0.000706894	up	703	852	817	485	343	655	chr8:46617291-46639698	+	2610	protein-coding	mmu:12367	Caspase-3
Casp4	3.05931	1.47878e-58	2.68378e-56	up	1603	1719	2157	178	161	296	chr9:5308825-5336791	+	1443	protein-coding	mmu:12363	Caspase-11 short form splicing variant
Casp7	1.04607	2.24117e-17	8.11935e-16	up	1398	1486	1407	622	544	804	chr19:56396634-56442348	+	2478	protein-coding	mmu:12369	Caspase-7
Casp8	0.75599	3.52138e-08	4.82412e-07	up	1787	1830	2035	999	872	1320	chr1:58795228-58847503	+	2585	protein-coding	mmu:12370	Caspase-8
Casz1	-0.738183	4.89358e-11	9.88887e-10	down	1360	1266	1012	2101	1579	2007	NT_166299.2:2219753-2369399	+	7933	protein-coding	mmu:69743	Zinc finger protein castor homolog 1
Cat	-0.606563	5.40447e-12	1.20922e-10	down	4962	4588	4276	6988	5427	7453	chr2:103453904-103485153	-	2551	protein-coding	mmu:12359	Catalase, isoform CRA_a
Cbarp	-0.97591	1.93254e-06	1.98312e-05	down	153	129	132	230	251	277	chr10:80130434-80140135	-	3294	protein-coding
Cbfa2t3	-1.03148	7.94892e-11	1.56159e-09	down	1642	1634	1093	3617	2161	2571	chr8:122625136-122699780	-	8178	protein-coding	mmu:12398	Core-binding factor, runt domain, alpha subunit 2, translocated to, 3 homolog (Human)
Cbr2	-1.07482	1.77595e-12	4.12714e-11	down	25968	24723	16532	54201	37604	39292	chr11:120729485-120732025	-	1021	protein-coding	mmu:12409	Carbonyl reductase [NADPH] 2
Cbs	-0.895051	0.000932107	0.00509384	down	92	85	48	120	101	173	chr17:31612623-31637233	-	2593	protein-coding	mmu:12411	Cystathionine beta-synthase
Cbx2	-0.645001	0.00429078	0.0189447	down	137	118	90	207	133	166	chr11:119023019-119031275	+	5868	protein-coding	mmu:12416	Chromobox protein homolog 2
Cbx7	-0.835381	7.07143e-12	1.57055e-10	down	826	733	590	1246	922	1460	chr15:79915804-79971148	-	4544	protein-coding	mmu:52609	Chromobox protein homolog 7
Cbx8	-0.694617	0.000539807	0.00315539	down	120	135	104	195	147	206	chr11:119036303-119040913	-	3778	protein-coding	mmu:30951	Putative uncharacterized protein
Ccdc109b	1.33923	4.3635e-16	1.41413e-14	up	412	421	398	172	117	173	chr3:129914960-129970214	-	1318	protein-coding	mmu:66815	Calcium uniporter regulatory subunit MCUb, mitochondrial
Ccdc121	1.014	2.26682e-05	0.000187566	up	185	201	207	89	97	87	chr1:181509633-181511451	-	1819	protein-coding	mmu:403180	Protein Ccdc121
Ccdc142	-0.660559	0.00249035	0.0120021	down	144	121	104	158	154	238	chr6:83101516-83109121	+	3129	protein-coding	mmu:243510	Coiled-coil domain-containing protein 142
Ccdc166	-0.631649	0.0108723	0.0411977	down	81	74	67	118	89	117	chr15:75979872-75982285	-	2414	protein-coding	mmu:223648	Protein Ccdc166
Ccdc184	0.79542	0.000127198	0.00088885	up	220	181	191	113	83	128	chr15:98167806-98170134	+	2329	protein-coding	mmu:239650	Coiled-coil domain-containing protein 184
Ccdc190	1.91221	0.00025963	0.00165027	up	49	43	42	8	17	7	chr1:169928600-169935318	+	2447	protein-coding
Ccdc25	1.18505	1.34098e-19	5.64099e-18	up	1419	1594	1611	703	496	741	chr14:65837302-65866604	+	2227	protein-coding	mmu:67179	Coiled-coil domain containing 25
Ccdc33	0.793843	0.00074048	0.00418836	up	277	246	236	140	151	110	chr9:58028673-58118823	-	3304	protein-coding	mmu:382077	Coiled-coil domain-containing protein 33
Ccdc42	-1.50548	0.000444192	0.00265845	down	21	15	22	42	38	79	chr11:68587037-68597954	+	1353	protein-coding	mmu:276920	Coiled-coil domain-containing protein 42A
Ccdc67	0.848744	0.000975202	0.00529594	up	123	188	156	94	71	79	chr9:15559864-15628338	-	3025	protein-coding	mmu:234964	Deuterosome protein 1
Ccdc8	-0.950849	3.55332e-06	3.45469e-05	down	195	147	109	266	214	341	chr7:16994588-16996645	+	2058	protein-coding	mmu:434130	Coiled-coil domain-containing protein 8 homolog
Ccdc85a	-1.03591	8.43952e-10	1.45806e-08	down	699	731	572	1727	1001	1124	chr11:28385684-28587229	-	8595	protein-coding	mmu:216613	Coiled-coil domain-containing protein 85A
Ccdc85b	-0.817206	1.63787e-09	2.69761e-08	down	595	625	542	1176	682	1105	chr19:5453163-5457563	-	4401	protein-coding	mmu:240514	Coiled-coil domain-containing protein 85B
Ccdc86	1.08293	9.462e-11	1.84553e-09	up	443	475	443	182	186	236	chr19:10941481-10949266	-	3003	protein-coding	mmu:108673	Coiled-coil domain-containing protein 86
Ccdc88b	1.72508	1.64229e-22	8.32327e-21	up	1961	1447	1172	366	337	608	chr19:6844623-6858333	-	4959	protein-coding	mmu:78317	Coiled-coil domain-containing protein 88B
Ccdc96	0.67871	0.0102098	0.039123	up	205	246	255	139	160	105	chr5:36484588-36488171	+	3584	protein-coding	mmu:66717	Coiled-coil domain containing 96
Ccl11	2.77811	1.6433e-18	6.57873e-17	up	230	350	507	50	56	43	chr11:82057832-82062955	+	1073	protein-coding	mmu:20292	Eotaxin
Ccl12	4.47563	4.63899e-61	8.84006e-59	up	469	518	692	25	22	25	chr11:82101845-82103399	+	536	protein-coding	mmu:20293	C-C motif chemokine 12
Ccl19-ps2	4.46206	0.00633975	0.0263663	up	2	13	10	0	0	1	chr4:42568087-42570083	-	719	pseudo		chemokine (C-C motif) ligand 19, pseudogene 2
Ccl19-ps3	2.55422	6.0587e-11	1.20895e-09	up	88	77	94	11	12	19	NT_187053.1:41306-43314	-	720	pseudo		chemokine (C-C motif) ligand 19, pseudogene 3
Ccl2	6.74288	2.39891e-195	5.07929e-192	up	2610	2441	3019	23	19	30	chr11:82035577-82037452	+	806	protein-coding	mmu:20296	C-C motif chemokine 2
Ccl20	2.85825	1.21549e-12	2.86664e-11	up	102	109	200	13	20	21	chr1:83116766-83119167	+	802	protein-coding	mmu:20297	C-C motif chemokine 20
Ccl22	2.12571	1.1456e-32	9.40971e-31	up	966	1038	1166	236	228	215	chr8:94745684-94751388	+	1811	protein-coding	mmu:20299	C-C motif chemokine 22
Ccl24	2.01575	0.000822711	0.00458141	up	25	59	52	5	18	7	chr5:135569937-135573123	-	1289	protein-coding	mmu:56221	C-C motif chemokine 24
Ccl3	3.21917	1.25163e-34	1.15782e-32	up	571	334	434	43	26	70	chr11:83647843-83649378	-	790	protein-coding	mmu:20302	C-C motif chemokine 3
Ccl4	4.51919	2.4119e-67	5.34431e-65	up	663	554	589	11	28	35	chr11:83648624-83664683	+	883	protein-coding	mmu:20303	C-C motif chemokine 4
Ccl5	2.01613	8.19081e-07	8.9652e-06	up	2144	1826	1135	235	334	617	chr11:83525778-83530518	-	532	protein-coding	mmu:20304	C-C motif chemokine 5
Ccl7	7.21549	4.84112e-44	6.06923e-42	up	1240	1563	2423	9	14	10	chr11:82045712-82047525	+	801	protein-coding	mmu:20306	C-C motif chemokine 7
Ccl8	4.40748	3.129e-47	4.32074e-45	up	328	598	464	24	23	14	chr11:82115185-82116799	+	511	protein-coding	mmu:20307	C-C motif chemokine 8
Ccl9	0.794109	0.000103355	0.000736824	up	772	850	863	307	448	590	chr11:83572917-83578636	-	3008	protein-coding	mmu:20308	C-C motif chemokine 9
Ccm2l	-0.624726	7.64032e-06	6.99971e-05	down	1465	1105	899	1654	1429	1914	chr2:153065933-153081735	+	4375	protein-coding	mmu:228788	Cerebral cavernous malformations 2 protein-like
Ccna2	1.84645	1.14465e-18	4.60177e-17	up	614	668	717	142	123	274	chr3:36564865-36573025	-	3363	protein-coding	mmu:12428	Cyclin-A2
Ccnb1	1.54216	1.3807e-07	1.73438e-06	up	169	185	206	56	32	101	chr13:100778739-100786486	-	2316	protein-coding	mmu:268697	Cyclin b1 variant 1
Ccnb2	1.42588	2.04332e-09	3.30259e-08	up	286	283	277	75	72	156	chr9:70407689-70421554	-	1541	protein-coding	mmu:12442	G2/mitotic-specific cyclin-B2
Ccnd1	0.754181	2.82335e-14	7.86576e-13	up	8448	9127	8397	4988	3743	5942	chr7:144929931-144939937	-	3874	protein-coding	mmu:12443	Putative cyclin D1b
Ccne1	1.9291	3.74188e-11	7.68376e-10	up	118	142	120	32	23	40	chr7:38097984-38107490	-	1956	protein-coding	mmu:12447	Ccne1 protein
Ccne2	1.7152	3.2895e-09	5.16349e-08	up	178	222	272	58	39	104	chr4:11190298-11204779	+	3113	protein-coding	mmu:12448	Cyclin E2, isoform CRA_a
Ccnf	1.38796	2.09098e-08	2.96471e-07	up	229	226	189	67	49	121	chr17:24223230-24251409	-	3148	protein-coding	mmu:12449	Cyclin-F
Ccnjl	-0.79069	0.00249759	0.0120309	down	76	75	98	170	99	144	chr11:43528749-43586999	+	2709	protein-coding	mmu:380694	Cyclin-J-like protein
Ccr1	1.93368	1.30687e-45	1.68268e-43	up	1437	1608	1493	340	328	454	chr9:123962126-123968692	-	2831	protein-coding	mmu:12768	C-C chemokine receptor type 1
Ccr2	1.72802	1.13598e-07	1.44315e-06	up	2997	3876	3505	724	726	1584	chr9:124101918-124109140	+	3766	protein-coding	mmu:12772	C-C chemokine receptor type 2
Ccr3	-1.43805	0.000612277	0.00353134	down	24	64	85	86	122	252	chr9:124017825-124031689	+	3273	protein-coding	mmu:12771	Probable C-C chemokine receptor type 3
Ccr5	3.5658	1.98367e-133	1.89004e-130	up	2210	2633	2119	158	171	223	chr9:124121543-124127183	+	2926	protein-coding	mmu:12774	C-C chemokine receptor type 5
Ccrl2	0.725701	9.47035e-08	1.21691e-06	up	2277	1855	1961	1326	1010	1116	chr9:111054834-111057518	-	2111	protein-coding	mmu:54199	C-C chemokine receptor-like 2
Cd109	0.953913	0.00370775	0.0168138	up	87	81	100	34	48	47	chr9:78615546-78716260	+	5867	protein-coding	mmu:235505	CD109 antigen
Cd14	1.70476	4.0091e-33	3.4106e-31	up	2435	2695	2657	711	732	787	chr18:36725064-36726815	-	1661	protein-coding	mmu:12475	Monocyte differentiation antigen CD14
Cd160	2.84182	1.83866e-11	3.91044e-10	up	81	119	64	9	13	12	chr3:96798763-96829351	-	3927	protein-coding	mmu:54215	CD160 antigen
Cd177	1.50183	0.00253262	0.0121627	up	484	765	930	140	274	306	chr7:24743983-24760334	-	2746	protein-coding	mmu:68891	Cd177 protein
Cd180	1.63246	5.61632e-14	1.52674e-12	up	813	897	782	170	194	408	chr13:102693558-102706631	+	2326	protein-coding	mmu:17079	CD180 antigen
Cd1d1	0.632985	4.74686e-06	4.51153e-05	up	530	506	450	323	239	344	chr3:86995834-86999340	-	1907	protein-coding	mmu:12479	Antigen-presenting glycoprotein CD1d1
Cd200	0.655131	2.66304e-08	3.72045e-07	up	5465	5580	5732	3934	2675	3496	chr16:45382111-45409061	-	2372	protein-coding	mmu:17470	OX-2 membrane glycoprotein
Cd200r4	1.02902	3.35244e-07	3.90967e-06	up	242	282	252	128	111	117	chr16:44801339-44839150	+	3637	protein-coding	mmu:239849	Cell surface glycoprotein CD200 receptor 4
Cd207	-2.28059	0.00237065	0.0115096	down	7	6	1	32	12	20	chr6:83671207-83677857	-	1530	protein-coding	mmu:246278	C-type lectin domain family 4 member K
Cd209a	-1.48298	5.59018e-10	9.82716e-09	down	86	80	51	212	130	234	chr8:3743395-3748984	-	1484	protein-coding	mmu:170786	CD209 antigen-like protein A
Cd209b	-2.53093	0.000461186	0.00274894	down	5	5	2	28	13	25	chr8:3917655-3926841	-	2049	protein-coding	mmu:69165	CD209b antigen, isoform CRA_a
Cd209c	-1.68308	0.0127707	0.0469352	down	10	7	3	19	13	29	chr8:3940221-3954731	-	1550	protein-coding	mmu:170776	CD209 antigen-like protein C
Cd209f	-1.67615	0.00380984	0.0171917	down	5	12	26	36	55	37	chr8:4102784-4105838	-	1615	protein-coding	mmu:69142	MCG132033, isoform CRA_a
Cd22	-1.1091	1.23319e-07	1.56144e-06	down	366	326	227	472	473	939	chr7:30865404-30880342	-	4169	protein-coding	mmu:12483	B-cell receptor CD22
Cd244	1.55739	1.11491e-14	3.1805e-13	up	541	657	394	140	133	238	chr1:171558713-171585316	+	3758	protein-coding	mmu:18106	Natural killer cell receptor 2B4
Cd274	4.82282	1.8723e-262	1.78393e-258	up	20099	18847	17609	512	619	730	chr19:29367438-29388095	+	3639	protein-coding	mmu:60533	PD-L1
Cd300c2	0.819201	4.14174e-07	4.75165e-06	up	532	601	491	301	194	388	chr11:114996769-115001880	-	1139	protein-coding
Cd300e	1.45213	1.98032e-12	4.56864e-11	up	286	303	213	87	71	119	chr11:115051917-115066676	-	2190	protein-coding	mmu:217306	CMRF35-like molecule 2
Cd300ld	0.769425	0.000149063	0.00102031	up	557	602	449	222	226	452	chr11:114982443-114989886	-	2440	protein-coding	mmu:217305	CMRF35-like molecule 5
Cd300lf	1.71731	1.67981e-15	5.19651e-14	up	1378	1121	965	221	255	530	chr11:115116214-115135823	-	2418	protein-coding	mmu:246746	CMRF35-like molecule 1
Cd300lg	-1.87267	2.97183e-15	8.97483e-14	down	137	118	54	376	279	399	chr11:102041511-102055617	+	2732	protein-coding	mmu:52685	CMRF35-like molecule 9
Cd302	0.67703	5.05881e-07	5.73472e-06	up	1236	1179	1354	806	607	828	chr2:60251993-60284484	-	1350	protein-coding	mmu:66205	CD302 antigen
Cd36	-1.05548	2.11609e-28	1.41489e-26	down	15847	15644	13358	33242	23934	30469	chr5:17781690-17888959	-	3566	protein-coding	mmu:12491	CD36 antigen variant
Cd40	1.55492	5.58916e-31	4.19319e-29	up	1503	1421	1284	449	317	605	chr2:165055608-165071654	+	1785	protein-coding	mmu:21939	Tumor necrosis factor receptor superfamily member 5
Cd47	0.745669	2.81939e-14	7.86576e-13	up	4628	4989	4565	2890	2059	3093	chr16:49855253-49912424	+	3139	protein-coding	mmu:16423	Leukocyte surface antigen CD47
Cd48	0.983279	7.51361e-09	1.13815e-07	up	821	961	823	335	336	584	chr1:171681420-171705257	+	1142	protein-coding	mmu:12506	CD48 antigen
Cd52	1.55821	2.13731e-21	1.0007e-19	up	3162	3721	2848	836	785	1539	chr4:134093538-134095073	-	503	protein-coding	mmu:23833	CAMPATH-1 antigen
Cd53	1.33009	1.53312e-19	6.43506e-18	up	3363	4058	3671	1266	1018	1961	chr3:106758861-106790149	-	2802	protein-coding	mmu:12508	Tetraspanin
Cd63-ps	0.589261	0.00125251	0.00661524	up	295	307	325	221	165	196	chr18:50134729-50135600	+	872	pseudo		CD63 antigen, pseudogene
Cd68	0.783529	4.78521e-12	1.07659e-10	up	1469	1580	1223	784	668	876	chr11:69664213-69666170	-	1247	protein-coding	mmu:12514	Macrosialin
Cd69	2.13416	2.52042e-20	1.12638e-18	up	563	541	507	78	85	190	chr6:129267324-129275369	-	2305	protein-coding	mmu:12515	Early activation antigen CD69
Cd72	1.26699	2.26718e-09	3.63665e-08	up	522	569	446	158	137	320	chr4:43447724-43454741	-	1687	protein-coding	mmu:12517	B-cell differentiation antigen CD72
Cd74	1.27314	1.90239e-35	1.80358e-33	up	37990	39677	31709	13316	12522	16533	chr18:60803849-60812652	+	1415	protein-coding	mmu:16149	H-2 class II histocompatibility antigen gamma chain
Cd79a	-1.45319	0.000883352	0.00486789	down	314	279	203	423	461	1223	chr7:24897511-24902197	+	1327	protein-coding	mmu:12518	B-cell antigen receptor complex-associated protein alpha chain
Cd79b	-1.23318	0.00279127	0.0132315	down	372	317	198	472	408	1133	chr11:106311341-106314562	-	1231	protein-coding	mmu:15985	B-cell antigen receptor complex-associated protein beta chain
Cd80	1.92704	2.07554e-17	7.53361e-16	up	249	226	216	68	48	55	chr16:38457431-38495958	+	2902	protein-coding	mmu:12519	T-lymphocyte activation antigen CD80
Cd83	0.632721	0.000235527	0.0015168	up	418	528	531	335	225	352	chr13:43785112-43803133	+	2141	protein-coding	mmu:12522	CD83 antigen
Cd86	2.16808	5.21744e-40	5.88305e-38	up	575	655	559	121	98	159	chr16:36568956-36666077	-	2680	protein-coding	mmu:12524	T-lymphocyte activation antigen CD86
Cdc20	0.806031	0.00727334	0.0295587	up	288	295	306	134	71	303	chr4:118432901-118437343	-	1784	protein-coding	mmu:107995	Cell division cycle protein 20 homolog
Cdc20b	1.78657	2.46545e-06	2.48186e-05	up	71	65	77	21	19	18	chr13:113032954-113121019	+	5983	protein-coding	mmu:238896	Protein Cdc20b
Cdc25c	1.54397	0.00364256	0.0165702	up	32	38	43	8	7	23	chr18:34732993-34752130	-	2317	protein-coding	mmu:12532	M-phase inducer phosphatase 3
Cdc42bpa	-0.621657	8.47395e-10	1.46135e-08	down	2761	2563	2120	4030	2875	3874	chr1:179959968-180165606	+	10014	protein-coding	mmu:226751	Serine/threonine-protein kinase MRCK alpha
Cdc42ep1	-0.831911	4.62804e-10	8.24995e-09	down	2280	2089	1706	4214	2689	3241	chr15:78842647-78850902	+	2542	protein-coding	mmu:104445	Cdc42 effector protein 1
Cdc6	1.47971	2.39808e-09	3.82729e-08	up	184	185	179	58	41	90	chr11:98907699-98923942	+	4608	protein-coding	mmu:23834	Cell division control protein 6 homolog
Cdc7	0.658374	0.00351679	0.0160903	up	160	213	195	111	106	121	chr5:106964315-106984440	+	3137	protein-coding	mmu:12545	Cell division cycle 7 (S. cerevisiae), isoform CRA_a
Cdca2	1.47538	4.04459e-10	7.27111e-09	up	207	166	166	64	46	74	chr14:67673180-67715841	-	7104	protein-coding	mmu:108912	Cell division cycle-associated protein 2
Cdca3	1.2564	1.46517e-05	0.000126108	up	208	186	207	59	48	139	chr6:124829506-124833701	+	2297	protein-coding	mmu:14793	Cell division cycle-associated protein 3
Cdca5	1.8848	9.59658e-10	1.64011e-08	up	110	131	111	26	22	43	chr19:6085097-6091773	+	1906	protein-coding	mmu:67849	Sororin
Cdca7	0.66574	0.00216647	0.0106457	up	277	226	245	129	107	217	chr2:72476198-72486890	+	2361	protein-coding	mmu:66953	Cell division cycle-associated protein 7
Cdca7l	1.0038	1.83976e-07	2.24734e-06	up	429	391	362	177	120	271	chr12:117843473-117878712	+	3166	protein-coding	mmu:217946	Cell division cycle-associated 7-like protein
Cdca8	1.79675	1.40658e-15	4.39407e-14	up	246	245	213	66	41	87	chr4:124918465-124936917	-	1626	protein-coding	mmu:52276	Borealin
Cdh16	-1.13115	0.000145794	0.000999728	down	109	83	103	192	101	347	chr8:104601915-104624396	-	3004	protein-coding	mmu:12556	Putative uncharacterized protein
Cdh2	-0.842813	0.000162464	0.00109551	down	149	116	85	212	139	244	chr18:16588877-16809246	-	8940	protein-coding	mmu:12558	Cadherin-2
Cdh4	-0.859423	0.00493824	0.0213579	down	105	70	41	135	80	156	chr2:179442431-179899377	+	6390	protein-coding	mmu:12561	Cadherin-4
Cdh5	-0.587969	9.55723e-09	1.42506e-07	down	16449	15393	12671	23136	15090	25481	chr8:104101613-104144504	+	4040	protein-coding	mmu:12562	Cadherin-5
Cdhr2	-4.75952	0.00221845	0.0108536	down	0	1	1	52	1	1	chr13:54701463-54736662	+	4127	protein-coding	mmu:268663	Pcdh24 protein
Cdhr4	0.776607	0.000124943	0.000874692	up	1214	1308	1127	623	773	533	chr9:107992436-107999683	+	2540	protein-coding	mmu:69398	Protein Cdhr4
Cdhr5	-2.86748	0.000798841	0.00446747	down	3	5	4	37	2	51	chr7:141269080-141276792	-	2629	protein-coding	mmu:72040	Mucin and cadherin like, isoform CRA_a
Cdk1	1.89268	2.42909e-20	1.08915e-18	up	371	417	477	99	91	135	chr10:69336635-69352912	-	2860	protein-coding	mmu:12534	Cyclin-dependent kinase 1
Cdkl5	-0.68247	5.18086e-05	0.000395697	down	507	444	303	668	433	812	chrX:160784308-160994681	-	3246	protein-coding	mmu:382253	Cyclin-dependent kinase-like 5
Cdkn1a	0.941684	4.47422e-08	6.02976e-07	up	3122	2597	2265	1659	1150	1041	chr17:29090979-29100722	+	1943	protein-coding	mmu:12575	Cyclin-dependent kinase inhibitor 1A variant 2
Cdkn3	1.84838	8.22501e-05	0.000598685	up	62	53	73	14	6	32	chr14:46760465-46771530	+	890	protein-coding	mmu:72391	Cyclin-dependent kinase inhibitor 3
Cdr2l	-1.10595	4.43538e-17	1.57394e-15	down	417	426	437	928	723	955	chr11:115381916-115396132	+	3700	protein-coding	mmu:237988	Cerebellar degeneration-related protein 2-like
Cdt1	0.652467	0.0018785	0.00939793	up	289	283	255	149	110	248	chr8:122568015-122573130	+	2191	protein-coding	mmu:67177	DNA replication factor Cdt1
Cebpb	0.652874	6.16917e-10	1.0811e-08	up	2186	2091	1884	1408	962	1336	chr2:167688915-167690432	+	1518	protein-coding	mmu:12608	NF-IL6
Cebpd	1.40916	3.06842e-26	1.86811e-24	up	3389	3105	2893	951	1043	1309	chr16:15887286-15889545	+	2260	protein-coding	mmu:12609	CCAAT/enhancer binding protein (C/EBP), delta
Celsr2	-0.65111	4.32065e-05	0.000337298	down	490	441	305	621	546	633	chr3:108390848-108415920	-	10543	protein-coding	mmu:53883	Cadherin EGF LAG seven-pass G-type receptor 2
Cemip	1.56344	8.02078e-06	7.30263e-05	up	110	104	77	21	22	51	chr7:83932857-84086693	-	10817	protein-coding	mmu:80982	Uncharacterized protein
Cenpa	1.04619	9.67453e-06	8.64718e-05	up	286	310	196	134	66	169	chr5:30666886-30674837	+	1555	protein-coding	mmu:12615	Centromere protein A, isoform CRA_c
Cenpe	2.02957	5.54336e-15	1.63016e-13	up	437	508	479	77	68	196	chr3:135212537-135273540	+	7834	protein-coding	mmu:229841	Kinesin-like protein
Cenpf	1.32808	3.03998e-06	3.00155e-05	up	407	412	379	105	80	286	chr1:189640606-189688105	-	11130	protein-coding	mmu:108000	Protein Cenpf
Cenph	1.64817	0.000202005	0.00132876	up	44	45	52	14	11	18	chr13:100759686-100775899	-	1239	protein-coding	mmu:26886	Centromere protein H
Cenpi	1.94397	3.68579e-08	5.02766e-07	up	84	147	143	32	17	46	chrX:134308084-134363104	+	3692	protein-coding	mmu:102920	Centromere protein I
Cenpj	1.3539	2.33616e-26	1.44071e-24	up	897	968	873	349	271	395	chr14:56526761-56575570	-	5300	protein-coding	mmu:219103	Putative uncharacterized protein
Cenpk	1.3174	0.00281937	0.0133381	up	38	74	61	26	10	32	chr13:104228611-104249622	+	1648	protein-coding	mmu:60411	Centromere protein K
Cenpl	0.96196	5.12933e-05	0.000392234	up	155	195	153	75	61	110	chr1:161070767-161086724	+	2439	protein-coding	mmu:70454	Centromere protein L
Cenpn	1.07985	0.00156022	0.00800956	up	74	91	77	36	20	55	chr8:116921667-116941504	+	1768	protein-coding	mmu:72155	Centromere protein N
Cenpq	1.00674	6.20792e-05	0.000464643	up	165	183	239	86	77	117	chr17:40923055-40934551	-	1442	protein-coding	mmu:83815	Centromere protein Q
Cenpw	1.48969	0.00422589	0.0187232	up	55	27	49	12	7	27	chr10:30196009-30200604	-	1512	protein-coding	mmu:66311	MCG20021
Cep55	1.88552	3.83927e-11	7.86679e-10	up	206	219	236	41	37	96	chr19:38054981-38074425	+	2770	protein-coding	mmu:74107	Centrosomal protein of 55 kDa
Cept1	0.640007	3.69618e-08	5.03823e-07	up	2312	2682	2512	1607	1279	1665	chr3:106502260-106547802	-	4863	protein-coding	mmu:99712	Choline/ethanolaminephosphotransferase 1
Cerkl	1.36671	0.00208256	0.0102625	up	48	40	58	14	20	19	chr2:79331216-79449223	-	5394	protein-coding	mmu:228094	Protein Cerkl
Cers4	-0.612233	5.40747e-05	0.000410864	down	974	750	733	1052	916	1607	chr8:4492979-4529603	+	7418	protein-coding	mmu:67260	Ceramide synthase 4
Cers6	1.38017	3.46186e-27	2.22869e-25	up	3301	3125	2516	1023	793	1457	chr2:68861136-69114284	+	19605	protein-coding	mmu:241447	Ceramide synthase 6
Ces1d	-0.761156	4.51508e-10	8.06367e-09	down	8664	7835	8336	15855	10739	13185	chr8:93166072-93197804	-	1966	protein-coding	mmu:104158	Carboxylesterase 1D
Ces1e	-1.2892	3.43266e-09	5.36609e-08	down	88	103	89	228	201	209	chr8:93201218-93229631	-	2082	protein-coding	mmu:13897	Carboxylesterase 1E
Ces1g	-2.73815	1.40907e-22	7.17948e-21	down	34	47	39	191	270	278	chr8:93302369-93337209	-	2289	protein-coding	mmu:12623	Putative uncharacterized protein
Ces2b	-2.73901	2.63526e-10	4.86133e-09	down	11	9	10	64	53	72	chr8:104828494-104840093	+	3421	protein-coding	mmu:234669	Protein Ces2b
Ces2c	-5.00157	0.000901461	0.00495479	down	1	0	0	15	4	15	chr8:104847068-104854483	+	1970	protein-coding	mmu:234671	Ces2 protein
Ces2e	-3.16645	3.49285e-12	7.89557e-11	down	7	13	9	69	51	133	chr8:104926260-104934672	+	2699	protein-coding	mmu:234673	Pyrethroid hydrolase Ces2e
Ces2g	-1.35095	5.23037e-13	1.29106e-11	down	270	234	141	491	434	609	chr8:104961589-104969537	+	2859	protein-coding	mmu:72361	Protein Ces2g
Cfap53	0.675967	0.00407865	0.0181935	up	315	379	367	219	231	159	chr18:74283100-74359984	+	2108	protein-coding	mmu:74453	Cilia- and flagella-associated protein 53
Cfb	3.03234	1.00796e-05	8.97553e-05	up	38	37	24	5	5	1	NT_039662.3:1105147-1180721	-	5494	protein-coding	mmu:14962	Complement factor B
Cfd	1.14588	0.000925724	0.00506622	up	2032	1981	1271	556	858	734	chr10:79890853-79892660	+	927	protein-coding	mmu:11537	Cfd protein
Cfp	0.706557	1.85894e-08	2.65746e-07	up	833	821	669	476	338	535	chrX:20925454-20931555	-	1636	protein-coding	mmu:18636	Complement factor properdin
Cftr	-0.991634	1.0575e-07	1.35066e-06	down	237	264	239	589	285	545	chr6:18170262-18322774	+	6448	protein-coding	mmu:12638	Cystic fibrosis transmembrane conductance regulator
Ch25h	3.44218	4.35791e-14	1.19488e-12	up	1253	1235	1258	54	137	122	chr19:34473783-34475135	-	1353	protein-coding	mmu:12642	Cholesterol 25-hydroxylase
Chac2	0.637155	0.00241946	0.0117137	up	171	198	191	124	90	128	chr11:30976707-30986365	-	1330	protein-coding	mmu:68044	Putative glutathione-specific gamma-glutamylcyclotransferase 2
Chaf1a	0.983433	5.12058e-07	5.79785e-06	up	379	360	345	165	112	252	chr17:56040416-56068026	+	3308	protein-coding	mmu:27221	Putative uncharacterized protein
Chaf1b	1.04959	5.53995e-05	0.00042026	up	140	153	133	51	55	89	chr16:93883894-93906115	+	1962	protein-coding	mmu:110749	Chromatin assembly factor 1 subunit B
Chd3	-0.637963	2.2229e-10	4.15291e-09	down	4033	3849	2965	5300	4351	6213	chr11:69343273-69369426	-	7441	protein-coding	mmu:216848	Protein Chd3
Chd5	-1.27239	0.000103647	0.000738355	down	47	29	31	93	57	96	chr4:152338651-152390194	+	9490	protein-coding	mmu:269610	Chromodomain-helicase-DNA-binding protein 5
Chdh	-0.699152	0.0121538	0.0450938	down	72	57	49	101	66	107	chr14:30009000-30040466	+	5652	protein-coding	mmu:218865	Putative uncharacterized protein
Chek1	1.55282	1.08408e-05	9.59508e-05	up	111	120	168	31	27	76	chr9:36708482-36726658	-	3397	protein-coding	mmu:12649	Serine/threonine-protein kinase Chk1
Chil1	0.64474	2.547e-07	3.02969e-06	up	27512	27375	26818	16000	15895	16691	chr1:134182170-134190031	+	1948	protein-coding	mmu:12654	Chitinase-3-like protein 1
Chil4	2.72306	0.000178397	0.00119115	up	13	36	57	6	7	2	chr3:106201491-106219479	-	1510	protein-coding	mmu:104183	Chitinase-like protein 4
Chl1	4.69615	7.46524e-46	9.81086e-44	up	270	348	410	13	10	15	chr6:103510581-103733038	+	8104	protein-coding	mmu:12661	Neural cell adhesion molecule L1-like protein
Chmp4b	0.752408	6.13757e-15	1.79108e-13	up	5725	6178	5533	3600	2502	3734	chr2:154657026-154694783	+	1606	protein-coding	mmu:75608	Charged multivesicular body protein 4b
Chp2	-1.30227	0.000964636	0.00524304	down	22	19	23	52	43	54	chr7:122208621-122222539	+	1171	protein-coding	mmu:70261	Calcineurin B homologous protein 2
Chrm1	-3.59409	3.42175e-06	3.33699e-05	down	3	2	2	22	25	32	chr19:8664005-8683606	+	6290	protein-coding	mmu:12669	Muscarinic acetylcholine receptor M1
Chrna7	1.69457	0.00013529	0.000938166	up	51	68	68	24	6	27	chr7:63098692-63212526	-	2091	protein-coding	mmu:11441	Neuronal acetylcholine receptor subunit alpha-7
Chst1	-0.770794	2.00453e-08	2.85157e-07	down	442	417	312	651	495	737	chr2:92599632-92615252	+	2961	protein-coding	mmu:76969	Carbohydrate sulfotransferase 1
Chst2	-1.03524	5.54088e-08	7.36825e-07	down	434	412	289	730	442	1071	chr9:95400926-95407270	-	6242	protein-coding	mmu:54371	Carbohydrate sulfotransferase 2
Chst3	-1.42249	4.0816e-10	7.33073e-09	down	419	319	358	742	565	1571	chr10:60181527-60221094	-	6942	protein-coding	mmu:53374	Carbohydrate sulfotransferase 3
Chst4	-0.994768	0.000927283	0.0050733	down	64	41	59	89	98	120	chr8:110029075-110039374	-	2000	protein-coding	mmu:26887	Carbohydrate sulfotransferase 4
Chst7	-0.834184	0.000465105	0.00276883	down	133	109	75	197	159	167	chrX:20058962-20097524	+	2867	protein-coding	mmu:60322	Carbohydrate sulfotransferase 7
Chst8	-2.1154	2.33963e-07	2.79874e-06	down	35	25	9	112	51	122	chr7:34674468-34812711	-	2397	protein-coding	mmu:68947	Carbohydrate sulfotransferase 8
Chsy3	0.920805	0.00567158	0.0240574	up	74	85	116	43	33	65	chr18:59175340-59411336	+	3882	protein-coding	mmu:78923	Chondroitin sulfate synthase 3
Chtf18	0.967252	0.00258548	0.0123823	up	81	89	82	32	32	59	chr17:25719030-25727438	-	3116	protein-coding	mmu:214901	Chromosome transmission fidelity protein 18 homolog
Ciart	-0.825415	2.23076e-05	0.000184904	down	169	197	144	333	246	264	chr3:95878500-95882242	-	2615	protein-coding	mmu:229599	Gene model 129, (NCBI)
Cib2	-0.729426	0.00909712	0.03556	down	74	100	105	200	86	163	chr9:54545352-54560079	-	736	protein-coding	mmu:56506	Calcium and integrin binding family member 2, isoform CRA_a
Ciita	2.5308	1.98347e-15	6.08649e-14	up	6606	6173	5104	638	1082	1105	chr16:10480014-10528606	+	6479	protein-coding	mmu:12265	MHC class II transactivator
Cited4	1.69167	3.8012e-07	4.38208e-06	up	80	111	87	26	20	36	chr4:120666563-120667820	+	1258	protein-coding	mmu:56222	Cbp/p300-interacting transactivator, with Glu/Asp-rich carboxy-terminal domain, 4, isoform CRA_a
Ckap2	1.5099	9.64437e-07	1.04363e-05	up	170	189	195	53	30	109	chr8:22168149-22185819	-	2613	protein-coding	mmu:80986	Cytoskeleton-associated protein 2
Ckap2l	1.49417	2.75302e-11	5.75867e-10	up	288	317	332	103	65	155	chr2:129268210-129297233	-	3155	protein-coding	mmu:70466	Cytoskeleton-associated protein 2-like
Ckb	-0.85494	3.18284e-10	5.79377e-09	down	793	789	593	1152	1151	1349	chr12:111669355-111672338	-	1478	protein-coding	mmu:12709	Creatine kinase B-type
Cklf	0.595399	0.00719022	0.0292709	up	184	205	138	109	79	143	chr8:104250861-104264936	+	1871	protein-coding	mmu:75458	Chemokine-like factor
Cks1b	1.33072	6.42696e-11	1.27975e-09	up	267	319	251	94	82	140	chr3:89415472-89418291	-	757	protein-coding	mmu:54124	Cyclin-dependent kinases regulatory subunit 1
Cks2	1.16846	5.2754e-06	4.97453e-05	up	164	188	174	87	40	100	chr13:51645232-51650662	+	694	protein-coding	mmu:66197	Cyclin-dependent kinases regulatory subunit 2
Clca1	3.95159	2.83137e-05	0.000229301	up	3454	6852	6305	805	123	123	chr3:145004537-145032776	-	2935	protein-coding	mmu:12722	Chloride channel calcium activated 1
Clca3a1	1.76891	6.75498e-11	1.34366e-09	up	414	312	331	89	122	69	chr3:144729677-144760977	-	4335	protein-coding	mmu:12722	Chloride channel calcium activated 1
Clca3b	3.06332	4.12299e-06	3.97208e-05	up	49	41	27	9	3	1	chr3:144822623-144849302	-	3306	protein-coding	mmu:229927	Protein Clca3b
Clcn7	0.726717	2.17216e-07	2.61318e-06	up	2516	2074	1479	1225	941	1259	chr17:25133379-25162103	+	4105	protein-coding	mmu:26373	Chloride channel protein
Cldn2	2.04235	4.89349e-08	6.56231e-07	up	144	197	266	29	67	38	chrX:139800808-139811386	+	3075	protein-coding	mmu:12738	Claudin-2
Cldn22	2.27227	0.0018281	0.00918192	up	51	42	23	2	16	2	chr8:47824482-47825475	+	994	protein-coding	mmu:75677	Claudin-22
Cldn4	0.837014	0.00112244	0.00599642	up	274	192	146	133	93	91	chr5:134945123-134946934	-	1812	protein-coding	mmu:12740	Claudin-4
Cldn5	-0.899747	0.00832538	0.033038	down	35	37	29	61	44	74	NT_187008.1:80519-81934	+	1416	protein-coding	mmu:12741	Claudin-5
Cldn6	-4.58016	0.00473371	0.0206137	down	0	1	0	8	2	16	chr17:23679348-23682446	+	1506	protein-coding	mmu:54419	Claudin-6
Cldn8	-0.869981	0.00200711	0.00996027	down	64	48	59	117	75	105	chr16:88560826-88563183	-	2358	protein-coding	mmu:54420	Claudin-8
Cldnd2	2.65577	2.81415e-08	3.92006e-07	up	60	62	46	6	8	11	chr7:43439192-43443480	+	1511	protein-coding	mmu:74276	Claudin domain containing 2
Clec12a	1.89605	1.0511e-28	7.12803e-27	up	899	1088	925	211	185	353	chr6:129349785-129365303	+	2222	protein-coding	mmu:232413	C-type lectin domain family 12 member A
Clec12b	-0.629531	0.00720326	0.0293051	down	195	150	119	306	163	206	chr6:129375513-129427634	-	1966	protein-coding	mmu:71183	C-type lectin domain family 12 member B
Clec14a	-1.24827	2.3426e-32	1.8996e-30	down	4559	4718	3572	10709	6932	11360	chr12:58264720-58269258	-	4539	protein-coding	mmu:66864	C-type lectin domain family 14 member A
Clec2d	0.635106	6.41394e-07	7.15598e-06	up	6507	6949	7553	4844	3548	4429	chr6:129180615-129186535	+	1214	protein-coding	mmu:93694	C-type lectin-domain family 2 member D
Clec4a1	2.27201	2.33829e-36	2.32076e-34	up	855	870	699	126	120	232	chr6:122921848-122934619	+	1558	protein-coding	mmu:269799	Protein Clec4a1
Clec4a2	1.19901	5.57253e-09	8.55682e-08	up	337	375	254	129	87	186	chr6:123122690-123143999	+	2553	protein-coding	mmu:26888	ASL1/Clec4a2 fusion protein
Clec4a3	1.72222	9.12839e-24	4.94178e-22	up	974	1248	1071	258	259	433	chr6:122952515-122969878	+	1304	protein-coding	mmu:73149	Dendritic cell inhibitory receptor 3
Clec4d	1.76164	2.63201e-22	1.31527e-20	up	709	718	547	149	141	263	chr6:123262107-123275268	+	1336	protein-coding	mmu:17474	C-type lectin domain family 4, member d
Clec4e	3.54495	1.99969e-69	4.76327e-67	up	1585	1355	865	87	74	147	chr6:123281789-123289871	-	2519	protein-coding	mmu:56619	C-type lectin domain family 4, member e, isoform CRA_a
Clec4n	1.3076	3.23087e-18	1.24883e-16	up	709	874	700	291	265	307	chr6:123229843-123247024	+	1245	protein-coding	mmu:56620	C-type lectin domain family 4, member n, isoform CRA_a
Clec5a	2.68761	4.71342e-49	6.7029e-47	up	977	870	703	109	85	184	chr6:40574898-40585805	-	3820	protein-coding	mmu:23845	C-type lectin domain family 5 member A
Clec7a	1.46762	3.25633e-20	1.43974e-18	up	3306	4011	3495	1060	893	1813	chr6:129461591-129472779	-	2279	protein-coding	mmu:56644	C-type lectin domain family 7 member A
Clip4	1.11633	5.04691e-17	1.78762e-15	up	2102	2400	2104	885	913	1045	chr17:71769672-71864210	+	4170	protein-coding	mmu:78785	Putative uncharacterized protein
Clnk	1.90908	1.3994e-05	0.000120829	up	64	76	37	19	11	14	chr5:38705588-38876858	-	2548	protein-coding	mmu:27278	Cytokine-dependent hematopoietic cell linker
Clspn	1.75165	8.93561e-09	1.33971e-07	up	254	252	227	45	39	129	chr4:126556951-126594533	+	5302	protein-coding	mmu:269582	Claspin
Clstn1	-0.794571	1.44472e-08	2.092e-07	down	1144	989	746	1823	1291	1546	NT_166299.2:3001712-3064400	+	4490	protein-coding	mmu:65945	Calsyntenin-1
Clstn2	-1.09457	1.04349e-15	3.28675e-14	down	769	745	498	1500	1007	1544	chr9:97444395-98033387	-	13440	protein-coding	mmu:64085	Calsyntenin-2
Cma1	1.43665	3.99047e-05	0.000313965	up	68	94	69	24	21	36	chr14:55941451-55944675	-	1090	protein-coding	mmu:17228	Chymase
Cmpk1	0.744005	2.0094e-07	2.43118e-06	up	2381	2900	2990	1787	1121	1843	chr4:114960613-114987228	-	1880	protein-coding	mmu:66588	UMP-CMP kinase
Cmpk2	2.43047	2.13758e-14	6.04358e-13	up	3450	4053	5811	815	577	1015	chr12:26469212-26479837	+	3189	protein-coding	mmu:22169	UMP-CMP kinase 2, mitochondrial
Cmtm7	0.761874	7.55052e-09	1.14283e-07	up	666	675	582	354	306	407	chr9:114756836-114781993	-	1137	protein-coding	mmu:102545	Putative uncharacterized protein
Cngb1	-1.90503	0.000703199	0.00399409	down	19	5	7	46	24	40	chr8:95239043-95306585	-	6191	protein-coding	mmu:333329	cGMP-gated cation channel beta subunit
Cngb3	4.12173	7.15171e-07	7.91882e-06	up	32	31	30	2	2	1	chr4:19280850-19510623	+	4708	protein-coding	mmu:30952	Cyclic nucleotide-gated cation channel beta-3
Cntfr	-1.00371	0.00138186	0.00719474	down	69	51	33	113	83	88	chr4:41657498-41697091	-	5376	protein-coding	mmu:12804	Ciliary neurotrophic factor receptor subunit alpha
Cntnap1	-0.852027	0.00204011	0.0100821	down	88	62	51	118	106	112	chr11:101174649-101190723	+	5410	protein-coding	mmu:53321	Contactin-associated protein 1
Coch	1.93086	0.00426129	0.0188406	up	24	20	20	4	4	8	chr12:51593273-51605773	+	2754	protein-coding	mmu:12810	Putative uncharacterized protein
Col17a1	-0.744561	0.00181646	0.00913792	down	114	90	73	137	113	189	chr19:47646341-47692042	-	5539	protein-coding	mmu:12821	Collagen alpha-1(XVII) chain
Col5a3	-0.652559	0.0128101	0.0470254	down	127	87	108	120	139	221	chr9:20770057-20815117	-	6112	protein-coding	mmu:53867	Col5a3 protein
Col6a2	-0.603702	1.67615e-07	2.06202e-06	down	4359	3349	3435	5346	4213	6502	chr10:76595756-76623625	-	4701	protein-coding	mmu:12834	Collagen alpha-2(VI) chain
Col6a3	-0.70549	9.08073e-07	9.87121e-06	down	3319	2835	2995	4238	3439	6676	chr1:90766860-90843971	-	10841	protein-coding	mmu:12835	Protein Col6a3
Col6a5	-1.2868	0.00824404	0.0327561	down	16	11	18	28	32	44	chr9:105856070-105960643	-	9297	protein-coding	mmu:665033	Collagen alpha-5(VI) chain
Col8a1	-0.619392	0.00580859	0.024494	down	195	234	326	412	322	370	chr16:57624256-57754737	-	5110	protein-coding	mmu:12837	Collagen alpha-1(VIII) chain
Col9a2	4.6949	0.00948661	0.0367807	up	3	28	0	0	0	1	chr4:121039566-121055325	+	2746	protein-coding	mmu:12840	Collagen alpha-2(IX) chain
Col9a3	1.31999	0.00343468	0.0157638	up	54	58	37	12	13	32	chr2:180598102-180622185	+	2846	protein-coding	mmu:12841	Protein Col9a3
Colec10	-3.86233	0.00792421	0.0317102	down	0	0	2	19	4	6	chr15:54410774-54466360	+	4715	protein-coding	mmu:239447	Colec10
Colgalt2	-1.28404	3.3342e-15	1.00058e-13	down	275	252	208	587	383	743	chr1:152399805-152510695	+	4503	protein-coding	mmu:269132	Procollagen galactosyltransferase 2
Colq	-1.40537	4.70112e-14	1.28345e-12	down	246	255	156	540	374	744	chr14:31523082-31577863	-	3387	protein-coding	mmu:382864	Acetylcholinesterase collagenic tail peptide
Coq10b	0.59175	0.00045133	0.00269272	up	926	950	986	791	462	547	chr1:55052770-55072702	+	1733	protein-coding	mmu:67876	RIKEN cDNA 1500041J02, isoform CRA_b
Coro1a	0.714142	5.73433e-05	0.000432594	up	4880	5074	3564	2163	1720	4053	chr7:126699774-126704816	-	1746	protein-coding	mmu:12721	Coronin-1A
Coro2a	1.08193	5.92474e-15	1.73162e-13	up	1327	1234	1125	522	530	566	chr4:46536937-46601929	-	4112	protein-coding	mmu:107684	Coronin
Coro2b	-0.903317	1.03918e-10	2.01862e-09	down	1064	963	658	1803	1233	1669	chr9:62419490-62537044	-	3610	protein-coding	mmu:235431	Coronin-2B
Coro6	-0.953193	0.000596986	0.0034536	down	133	92	58	157	173	170	chr11:77462320-77470484	+	2965	protein-coding	mmu:216961	Coronin 6/clipin E type D
Cotl1	0.681896	3.74053e-08	5.08413e-07	up	3110	3138	2597	1579	1339	2327	chr8:119809214-119840579	-	1639	protein-coding	mmu:72042	Cotl1 protein
Cox4i2	-1.00217	5.08497e-10	8.99714e-09	down	548	508	318	994	675	905	chr2:152752537-152765039	+	2150	protein-coding	mmu:84682	Cytochrome c oxidase subunit 4 isoform 2, mitochondrial
Cox6b2	-0.593489	0.00354999	0.0162227	down	128	119	121	193	133	202	chr7:4751792-4753094	-	584	protein-coding	mmu:333182	Cytochrome c oxidase subunit VIb polypeptide 2, isoform CRA_b
Cp	1.45259	7.74215e-21	3.52111e-19	up	22049	27964	26771	8846	8825	8367	chr3:19956985-20009750	+	6774	protein-coding	mmu:12870	Ceruloplasmin, isoform CRA_f
Cpa3	1.5016	0.0052299	0.0224563	up	52	38	24	6	14	17	chr3:20215616-20242209	-	1453	protein-coding	mmu:12873	Mast cell carboxypeptidase A
Cpm	-0.963402	1.61896e-16	5.42194e-15	down	2444	2238	2061	3924	3147	5468	chr10:117629500-117687352	+	5195	protein-coding	mmu:70574	Carboxypeptidase M
Cpne5	-1.60148	0.0023661	0.0114904	down	21	10	10	51	17	53	chr17:29156521-29238118	-	4366	protein-coding	mmu:240058	Copine-5
Cr2	-1.27597	2.50208e-06	2.51475e-05	down	69	89	84	139	144	280	chr1:195136811-195177190	-	7375	protein-coding	mmu:12902	Complement receptor type 2
Crabp1	-2.2237	0.00162787	0.00830539	down	11	11	0	19	29	46	chr9:54764748-54773110	+	802	protein-coding	mmu:12903	Cellular retinoic acid-binding protein 1
Cracr2b	-0.674015	1.23243e-08	1.80378e-07	down	1132	1081	917	1853	1224	1633	chr7:141460870-141466613	+	1994	protein-coding	mmu:213573	EF-hand calcium-binding domain-containing protein 4A
Crb1	-1.25676	0.0079989	0.0319621	down	24	14	11	41	25	45	chr1:139176123-139377299	-	6641	protein-coding	mmu:170788	Crb1 protein
Creb3l2	-0.742532	2.92529e-11	6.11231e-10	down	2409	2146	1902	3573	3020	3484	chr6:37327255-37442192	-	6952	protein-coding	mmu:208647	Cyclic AMP-responsive element-binding protein 3-like protein 2
Creb5	0.819903	1.60541e-07	1.98268e-06	up	418	414	362	235	179	222	chr6:53287224-53700364	+	7872	protein-coding	mmu:231991	cAMP responsive element binding protein 5
Crebl2	-0.59338	9.89396e-06	8.83088e-05	down	1101	901	767	1558	973	1418	chr6:134828684-134862253	+	8172	protein-coding	mmu:232430	cAMP-responsive element-binding protein-like 2
Creld2	0.72913	8.34424e-07	9.12265e-06	up	1651	1809	1745	1061	946	915	chr15:88819646-88826681	+	1364	protein-coding	mmu:76737	Cysteine-rich with EGF-like domain protein 2
Crem	1.01602	5.91352e-08	7.8147e-07	up	638	707	899	418	280	363	chr18:3266354-3338176	-	3546	protein-coding	mmu:12916	cAMP-responsive element modulator
Crispld1	-1.16069	0.00161189	0.00823028	down	37	50	26	92	81	57	chr1:17727029-17767235	+	4975	protein-coding	mmu:83691	Cysteine-rich secretory protein LCCL domain-containing 1
Crlf1	-1.02721	1.47374e-08	2.1324e-07	down	216	153	185	391	284	395	chr8:70493107-70504081	+	1696	protein-coding	mmu:12931	Cytokine receptor-like factor 1
Crlf2	0.778808	7.25624e-07	8.02524e-06	up	692	686	569	346	246	495	chr5:109554709-109559027	-	1529	protein-coding	mmu:57914	Crlf2 protein
Crtc1	-0.653725	0.000129144	0.000899476	down	306	303	213	370	322	529	chr8:70382352-70439636	-	5818	protein-coding	mmu:382056	CREB-regulated transcription coactivator 1
Cry2	-0.590736	7.37424e-05	0.00054361	down	871	829	619	1370	849	1058	chr2:92403646-92434214	-	4002	protein-coding	mmu:12953	Cry2 protein
Crym	-0.956902	0.00194	0.00967513	down	43	52	44	105	72	76	chr7:120186384-120201988	-	1256	protein-coding	mmu:12971	Ketimine reductase mu-crystallin
Cryz	-0.879662	5.19571e-06	4.90631e-05	down	129	122	117	215	182	241	chr3:154596711-154623182	+	2507	protein-coding	mmu:12972	Quinone oxidoreductase
Csad	-0.713278	3.19232e-08	4.40818e-07	down	657	572	558	870	786	1107	chr15:102176997-102205052	-	3354	protein-coding	mmu:246277	Cysteine sulfinic acid decarboxylase
Csdc2	-1.08804	0.00204183	0.0100879	down	67	60	22	94	97	97	chr15:81936759-81950941	+	2490	protein-coding	mmu:105859	Cold shock domain-containing protein C2
Csf1	1.08223	1.96462e-21	9.31289e-20	up	3228	2911	2542	1192	1108	1554	chr3:107741048-107760469	-	4176	protein-coding	mmu:12977	Macrophage colony-stimulating factor 1
Csf2	1.00652	0.00427189	0.0188736	up	98	79	107	65	38	30	chr11:54247270-54249899	-	1033	protein-coding	mmu:12981	Granulocyte-macrophage colony-stimulating factor
Csf2ra	0.718177	4.98934e-05	0.000382449	up	1699	1405	1010	615	674	1053	chr19:61217191-61228463	-	9207	protein-coding	mmu:12982	Granulocyte-macrophage colony-stimulating factor receptor alpha-chain deletion isoform
Csf2rb	1.44253	1.5941e-23	8.53292e-22	up	3411	2990	2266	911	748	1368	chr15:78325798-78351001	+	4852	protein-coding	mmu:12983	Cytokine receptor common subunit beta
Csf2rb2	1.69446	5.07023e-31	3.83406e-29	up	1218	1129	898	274	271	397	chr15:78282507-78305721	-	4740	protein-coding	mmu:12984	Interleukin-3 receptor class 2 subunit beta
Csf3	4.88548	4.51449e-10	8.06367e-09	up	60	42	54	0	2	3	chr11:98700897-98704503	+	2737	protein-coding	mmu:12985	Granulocyte colony-stimulating factor
Csrnp1	1.94961	5.13552e-61	9.68935e-59	up	2623	2229	2155	548	491	669	chr9:119971163-119985135	-	4032	protein-coding	mmu:215418	Cysteine/serine-rich nuclear protein 1
Csrnp2	-0.852271	0.000309381	0.00192289	down	105	103	67	186	114	168	chr15:100479570-100495239	-	4940	protein-coding	mmu:207785	Cysteine/serine-rich nuclear protein 2
Cst7	2.51915	1.70206e-10	3.21771e-09	up	111	104	91	8	13	30	chr2:150570415-150578944	+	986	protein-coding	mmu:13011	Cystatin-F
Cst8	-1.45176	2.71859e-05	0.000221107	down	29	48	72	152	119	116	chr2:148798839-148805596	+	767	protein-coding	mmu:13012	Cystatin-8
Cstb	0.844579	2.18252e-13	5.58255e-12	up	1343	1403	1114	692	585	737	chr10:78425670-78427622	+	602	protein-coding	mmu:13014	Cystatin-B
Ctgf	0.836435	8.45361e-08	1.09141e-06	up	4523	4583	5539	2223	2330	3233	chr10:24595442-24598683	+	2403	protein-coding	mmu:14219	Connective tissue growth factor
Ctnnd2	-0.632376	0.00695881	0.0284931	down	119	125	114	175	109	253	chr15:30172593-31029344	+	5947	protein-coding	mmu:18163	Ctnnd2 protein
Ctps	1.80945	9.84762e-43	1.19526e-40	up	2629	3007	3159	845	632	916	chr4:120539868-120570276	-	2954	protein-coding	mmu:51797	CTP synthase 1
Ctrl	1.35436	0.0020557	0.0101459	up	42	44	42	15	15	17	chr8:105931994-105933862	-	888	protein-coding	mmu:109660	Putative uncharacterized protein
Ctsb	0.633494	4.71088e-13	1.17194e-11	up	16380	16694	15673	10348	8075	11316	chr14:63122462-63145923	+	4743	protein-coding	mmu:13030	Cathepsin B
Ctsc	1.18255	1.39437e-26	8.65511e-25	up	15305	17347	17031	7443	5310	8150	chr7:88278023-88315861	+	7466	protein-coding	mmu:13032	Dipeptidyl peptidase 1
Ctsf	-0.889871	6.91596e-07	7.67398e-06	down	288	231	188	494	330	403	chr19:4855129-4860912	+	1975	protein-coding	mmu:56464	Ctsf protein
Ctss	1.67828	4.79009e-43	5.88902e-41	up	13601	15674	15803	4482	3438	5566	chr3:95526786-95556405	+	1360	protein-coding	mmu:13040	Cathepsin S
Ctsw	1.76282	1.99459e-09	3.2348e-08	up	382	459	396	70	68	220	chr19:5465043-5470389	-	3087	protein-coding	mmu:13041	Cathepsin W, isoform CRA_b
Ctsz	0.867787	2.52396e-20	1.12638e-18	up	5724	5406	4478	2720	2155	3198	chr2:174427494-174439039	-	1440	protein-coding	mmu:64138	Cathepsin Z, isoform CRA_b
Cutal	-0.764915	0.00017785	0.00118874	down	148	163	172	276	173	344	chr2:34874396-34892133	+	2352	protein-coding	mmu:77996	D730039F16Rik protein
Cx3cl1	1.1123	6.36195e-09	9.69867e-08	up	2111	1860	2811	1155	632	1287	chr8:94772180-94782427	+	3144	protein-coding	mmu:20312	Fractalkine
Cxadr	0.669731	8.61705e-09	1.29603e-07	up	4819	5755	5369	3533	2422	3598	chr16:78301459-78359785	+	7984	protein-coding	mmu:13052	Coxsackievirus and adenovirus receptor homolog
Cxcl1	5.02453	6.57803e-70	1.60706e-67	up	614	462	662	16	14	21	chr5:90891245-90893121	+	955	protein-coding	mmu:14825	C-X-C motif chemokine
Cxcl10	7.88952	2.18542e-90	9.05335e-88	up	11824	10754	15852	46	60	44	chr5:92346638-92348889	-	1101	protein-coding	mmu:15945	C-X-C motif chemokine 10
Cxcl11	10.0004	6.15185e-17	2.15892e-15	up	421	333	416	0	0	1	chr5:92359544-92363296	-	1605	protein-coding	mmu:56066	C-X-C motif chemokine 11
Cxcl13	3.39052	1.37581e-11	2.96913e-10	up	343	583	942	52	52	68	chr5:95956939-95961068	+	1162	protein-coding	mmu:55985	C-X-C motif chemokine 13
Cxcl17	1.41872	0.000916392	0.00502381	up	1714	1898	1768	750	710	359	chr7:25400053-25412886	-	760	protein-coding	mmu:232983	VEGF coregulated chemokine 1
Cxcl2	3.91502	3.98336e-38	4.26444e-36	up	292	222	297	19	15	17	chr5:90903899-90905938	+	1083	protein-coding	mmu:20310	C-X-C motif chemokine 2
Cxcl5	4.42536	0.000280444	0.001769	up	30	52	224	4	8	1	NT_109599.1:65104-67443	-	1638	protein-coding	mmu:20311	C-X-C motif chemokine 5
Cxcl9	7.30022	1.30257e-72	3.44746e-70	up	12000	11876	9894	67	83	42	chr5:92321331-92328079	-	2905	protein-coding	mmu:17329	C-X-C motif chemokine 9
Cxcr2	1.2975	2.62256e-13	6.64567e-12	up	1214	1127	1001	354	300	654	chr1:74153994-74161246	+	3043	protein-coding	mmu:12765	C-X-C chemokine receptor type 2
Cxcr5	-1.02951	0.00117797	0.00626145	down	148	100	66	132	141	339	chr9:44511787-44526421	-	2615	protein-coding	mmu:12145	C-X-C chemokine receptor type 5
Cxcr6	1.05691	6.60136e-06	6.10644e-05	up	172	241	239	95	81	123	chr9:123806477-123811754	+	1893	protein-coding	mmu:80901	C-X-C chemokine receptor type 6
Cxx1c	-0.896819	2.11885e-06	2.15573e-05	down	322	270	173	528	332	477	chrX:53607922-53609135	+	953	protein-coding	mmu:72865	Protein Cxx1c
Cyb5r3	-0.673804	3.47158e-11	7.15957e-10	down	5076	4856	3848	7848	5193	7751	chr15:83153495-83172208	-	2031	protein-coding	mmu:109754	NADH-cytochrome b5 reductase 3
Cyba	0.804907	1.9078e-14	5.40998e-13	up	2999	2996	2283	1529	1157	1791	chr8:122424771-122432940	-	759	protein-coding	mmu:13057	Cytochrome b-245, alpha polypeptide, isoform CRA_a
Cybb	1.66377	1.91331e-29	1.34044e-27	up	8056	8929	6861	1986	1788	3412	chrX:9435252-9487766	-	4784	protein-coding	mmu:13058	Cytochrome b-245 heavy chain
Cybrd1	-0.625889	5.88676e-05	0.000443041	down	286	309	219	433	319	428	chr2:71118054-71142926	+	5208	protein-coding	mmu:73649	Cytochrome b reductase 1
Cycs	1.06934	0.000146098	0.00100145	up	121	153	200	83	59	74	chr6:50562563-50566474	-	3059	protein-coding	mmu:13063	Cytochrome c, somatic
Cyfip2	0.814979	1.44395e-08	2.092e-07	up	1970	1875	1377	794	843	1130	chr11:46193849-46312859	-	6660	protein-coding	mmu:76884	Cytoplasmic FMR1-interacting protein 2
Cyld	0.605686	2.04761e-07	2.47427e-06	up	1987	2124	2096	1352	974	1572	chr8:88697001-88751946	+	8282	protein-coding	mmu:74256	Putative uncharacterized protein
Cyp1a1	-3.99432	1.92894e-06	1.98049e-05	down	126	439	161	1206	5263	3581	chr9:57687928-57703824	+	2700	protein-coding	mmu:13076	Cytochrome P450 1A1
Cyp1b1	0.630129	0.00432045	0.0190448	up	562	675	718	311	457	394	chr17:79696282-79715330	-	5128	protein-coding	mmu:13078	Putative uncharacterized protein
Cyp26b1	-4.62039	0.000156033	0.00106002	down	243	136	865	4518	19504	2339	chr6:84571414-84593908	-	6466	protein-coding	mmu:232174	Cytochrome P450 26B1
Cyp27a1	-0.750841	6.54561e-06	6.06089e-05	down	421	381	253	516	473	670	chr1:74713146-74737897	+	2133	protein-coding	mmu:104086	Cyp27a1 protein
Cyp2c44	-2.4213	0.000798705	0.00446747	down	7	4	7	17	11	70	chr19:44005022-44029256	-	1994	protein-coding	mmu:226143	Protein Cyp2c44
Cyp2c55	-5.12694	1.47565e-05	0.000126953	down	0	1	2	86	3	17	chr19:39006938-39042687	+	1989	protein-coding	mmu:72082	Cytochrome P450 2C55
Cyp2d22	-1.00516	1.35513e-08	1.97125e-07	down	784	554	417	1105	1029	1109	chr15:82370527-82380260	-	2772	protein-coding	mmu:56448	Cytochrome P450, family 2, subfamily d, polypeptide 22
Cyp2f2	-1.0352	1.28852e-09	2.16334e-08	down	29680	23797	15427	46405	42142	40375	chr7:27119955-27133660	+	1820	protein-coding	mmu:13107	Cytochrome P450 2F2
Cyp3a11	-4.65082	0.00920089	0.0358846	down	1	0	0	0	5	22	chr5:145854607-145879854	-	2053	protein-coding	mmu:13112	MCG15287
Cyp4a12b	2.35185	1.54932e-06	1.61598e-05	up	73	65	50	6	18	9	chr4:115411624-115439034	+	2395	protein-coding	mmu:13118	Protein Cyp4a12b
Cyp4f14	-3.78517	0.00169214	0.00858946	down	1	4	0	5	2	64	chr17:32905070-32917351	-	2208	protein-coding	mmu:64385	Leukotriene-B4 omega-hydroxylase 3
Cyp4f18	0.61741	0.00568059	0.024073	up	780	662	529	255	354	601	chr8:71988482-72009660	-	1843	protein-coding	mmu:72054	Leukotriene-B(4) omega-hydroxylase 2
Cyp51	0.85041	7.04711e-10	1.22751e-08	up	1498	1905	1654	1042	636	1002	chr5:4080674-4104697	-	4353	protein-coding	mmu:13121	Lanosterol 14-alpha demethylase
Cyp7b1	1.62739	3.41021e-09	5.33976e-08	up	174	277	325	72	68	101	chr3:18071944-18243890	-	2437	protein-coding	mmu:13123	Putative uncharacterized protein
Cyp8b1	-2.60081	0.00562952	0.0239082	down	1	4	2	10	9	22	chr9:121914356-121916305	-	1950	protein-coding	mmu:13124	7-alpha-hydroxycholest-4-en-3-one 12-alpha-hydroxylase
Cys1	-0.880084	7.95891e-06	7.25322e-05	down	194	166	170	393	239	289	chr12:24665833-24681819	-	2643	protein-coding	mmu:12879	Cystin-1
Cysltr2	1.02373	0.000108041	0.000766221	up	174	199	136	66	52	122	chr14:73029128-73049114	-	1802	protein-coding	mmu:70086	Cysteinyl leukotriene 2 receptor
Cyth3	-0.676493	9.86654e-09	1.46773e-07	down	5699	5618	4256	9459	5818	8217	chr5:143622447-143710250	+	4062	protein-coding	mmu:19159	Cytohesin-3
Cyth4	0.685028	2.9937e-07	3.52148e-06	up	1799	1893	1527	872	908	1266	chr15:78597047-78622019	+	2805	protein-coding	mmu:72318	Cyth4 protein
D130037M23Rik	-0.795689	0.00110924	0.00593256	down	78	86	76	117	108	170	chr13:103920266-103923396	+	3131	protein-coding	mmu:328330	RIKEN cDNA D130037M23 gene
D130043K22Rik	0.790302	0.0111071	0.0418875	up	98	89	75	38	51	51	chr13:24845131-24901439	+	5146	protein-coding	mmu:210108	Protein D130043K22Rik
D17H6S56E-5	2.18848	8.53343e-15	2.45639e-13	up	208	284	325	59	31	86	NT_039662.3:1246418-1319109	-	6120	protein-coding		Viral envelope like protein
D430019H16Rik	-0.995605	1.42068e-07	1.77875e-06	down	248	185	237	410	307	568	chr12:105453856-105493095	+	5786	protein-coding	mmu:268595	MCG1155
D430020J02Rik	1.46932	5.68321e-05	0.000429311	up	108	102	76	24	18	58	chr12:116401947-116405161	-	2892	ncRNA	mmu:319545	RIKEN cDNA D430020J02 gene
D630045J12Rik	-1.02043	1.42554e-07	1.78275e-06	down	274	289	163	482	311	607	chr6:38123174-38254009	-	10970	protein-coding	mmu:330286	Protein D630045J12Rik
D730005E14Rik	2.63324	3.08809e-51	4.5974e-49	up	634	634	584	83	73	128	chr15:79889532-79893138	-	3607	ncRNA	mmu:109361	RIKEN cDNA D730005E14 gene
D830026I12Rik	-1.12876	0.000434056	0.0026027	down	74	43	32	91	90	122	chr6:17197751-17205695	+	1609	ncRNA	mmu:319682	RIKEN cDNA D830026I12 gene
D830031N03Rik	-0.992387	2.04998e-09	3.31055e-08	down	1123	1094	592	1879	1311	2052	chr4:123403601-123411911	-	8311	protein-coding	mmu:442834	Uncharacterized protein KIAA0754
D930048N14Rik	-0.88422	9.64095e-06	8.62316e-05	down	148	111	121	222	182	259	chr11:51650954-51657681	+	3429	ncRNA	mmu:97775	Protein D930048N14Rik
Daam2	-1.05357	1.5773e-11	3.38861e-10	down	560	578	356	1125	687	1120	chr17:49456022-49564494	-	7048	protein-coding	mmu:76441	Disheveled-associated activator of morphogenesis 2
Dab2ip	-0.64449	6.27741e-07	7.01186e-06	down	2964	2602	1798	3905	2894	3971	chr2:35558458-35730994	+	6651	protein-coding	mmu:69601	Disabled homolog 2-interacting protein
Dact2	-1.03599	0.00439298	0.0193109	down	33	27	48	88	55	69	chr17:14195230-14204337	-	2809	protein-coding	mmu:240025	Dapper homolog 2
Dact3	-0.788969	2.04044e-06	2.08262e-05	down	256	231	228	373	294	512	chr7:16875317-16887301	+	2828	protein-coding	mmu:629378	NAA-3 protein
Dapp1	0.71915	2.43856e-07	2.90796e-06	up	708	690	681	393	303	509	chr3:137931007-137981549	-	3087	protein-coding	mmu:26377	Dual adapter for phosphotyrosine and 3-phosphotyrosine and 3-phosphoinositide
Dbf4	1.14494	1.83953e-08	2.63169e-07	up	294	334	335	175	91	152	chr5:8396969-8422723	-	2444	protein-coding	mmu:27214	DBF4 homolog (S. cerevisiae)
Dbnl	0.821912	2.68715e-18	1.04717e-16	up	3977	4067	3665	2154	1630	2506	chr11:5788483-5800980	+	2369	protein-coding	mmu:13169	Drebrin-like protein
Dcdc2a	-0.783931	0.000265283	0.00168452	down	248	171	132	298	279	298	chr13:25055232-25210706	+	6883	protein-coding	mmu:195208	Doublecortin domain-containing protein 2
Dchs1	-1.21461	1.02197e-17	3.81857e-16	down	480	411	319	957	645	1059	chr7:105752989-105788322	-	11177	protein-coding	mmu:233651	Protocadherin-16
Dck	1.5683	8.49083e-16	2.68773e-14	up	869	1169	1248	306	265	500	chr5:88765013-88783277	+	3057	protein-coding	mmu:13178	Deoxycytidine kinase
Dclk1	0.791235	0.000221998	0.00143989	up	277	395	406	175	180	235	chr3:55242369-55539068	+	8075	protein-coding	mmu:13175	Dclk1 protein
Dclre1c	0.695167	2.66492e-06	2.66251e-05	up	612	639	542	309	300	435	chr2:3424062-3474211	+	6830	protein-coding	mmu:227525	Protein artemis
Dcp2	0.723529	4.63144e-14	1.26806e-12	up	3037	3221	2869	1850	1420	1953	chr18:44380500-44424969	+	8643	protein-coding	mmu:70640	Putative uncharacterized protein
Dctd	2.14977	0.000308333	0.00191888	up	23	30	56	7	6	11	chr8:48099092-48141667	+	2701	protein-coding	mmu:320685	Deoxycytidylate deaminase
Dcxr	-0.720559	1.3063e-07	1.64527e-06	down	935	732	615	1319	956	1251	chr11:120725373-120727323	-	1014	protein-coding	mmu:67880	L-xylulose reductase
Ddc	-1.35549	3.95394e-06	3.81887e-05	down	44	40	37	107	67	122	chr11:11814101-11898144	-	2041	protein-coding	mmu:13195	Aromatic L-amino acid decarboxylase
Ddias	1.39994	0.000123442	0.000865778	up	65	86	80	21	21	42	chr7:92857525-92874286	-	3513	protein-coding	mmu:74041	DNA damage-induced apoptosis suppressor protein
Ddx39	0.970405	6.68111e-13	1.61979e-11	up	779	811	755	385	281	476	chr8:83715177-83723351	+	1947	protein-coding	mmu:68278	ATP-dependent RNA helicase DDX39A
Ddx58	1.39445	5.49707e-22	2.69286e-20	up	4134	4540	4860	1500	1241	2212	chr4:40203777-40239825	-	4943	protein-coding	mmu:230073	Ddx58 protein
Ddx60	2.49633	1.02662e-09	1.74516e-08	up	1269	1397	1881	174	196	417	chr8:61928064-62037704	+	5994	protein-coding	mmu:234311	Protein Ddx60
Dennd2a	-0.632942	2.74989e-05	0.000223367	down	644	608	387	857	628	897	chr6:39462374-39558166	-	4569	protein-coding	mmu:209773	Dennd2a protein
Dennd2c	-0.692772	0.000119694	0.000841344	down	179	183	147	242	215	319	chr3:103102656-103169738	+	5639	protein-coding	mmu:329727	DENN domain-containing protein 2C
Depdc1a	2.31928	1.42575e-07	1.78275e-06	up	55	97	82	15	6	25	chr3:159495416-159529955	+	3323	protein-coding	mmu:76131	DEP domain containing 1a, isoform CRA_c
Depdc1b	1.21211	0.00296753	0.0139215	up	97	88	48	16	35	41	chr13:108316013-108389566	+	4067	protein-coding	mmu:218581	DEP domain containing 1B, isoform CRA_b
Dera	0.732024	6.97607e-06	6.42824e-05	up	372	416	351	202	184	261	chr6:137754577-137837872	+	1688	protein-coding	mmu:232449	Putative uncharacterized protein
Dhfr	0.817968	0.000420615	0.00252847	up	186	232	223	102	83	165	chr13:92354783-92389053	+	5290	protein-coding	mmu:13361	Dihydrofolate reductase
Dhrs3	-0.804109	9.36071e-09	1.39904e-07	down	1743	1496	1739	2828	2565	2735	chr4:144892608-144927645	+	2188	protein-coding	mmu:20148	Short-chain dehydrogenase/reductase 3
Dhrs9	0.960867	0.000203797	0.00133685	up	181	185	103	81	54	92	chr2:69380462-69403086	+	2817	protein-coding	mmu:241452	Dehydrogenase/reductase (SDR family) member 9
Dhx58	2.71667	1.38534e-13	3.65132e-12	up	1378	1346	1614	145	152	346	chr11:100694884-100704271	-	2412	protein-coding	mmu:80861	Putative uncharacterized protein
Dio2	1.96146	8.8052e-11	1.72271e-09	up	181	303	431	79	59	90	chr12:90724552-90739037	-	6414	protein-coding	mmu:13371	Type II iodothyronine deiodinase
Dkk2	0.96463	0.0125636	0.0462989	up	44	58	73	29	23	34	chr3:132085243-132180304	+	3793	protein-coding	mmu:56811	Dickkopf-related protein 2
Dlc1	-0.591076	5.25334e-12	1.17774e-10	down	5713	5796	5242	8430	6275	9216	chr8:36567739-36953170	-	7623	protein-coding	mmu:50768	A730069N07Rik/deleted in liver cancer 1 fusion protein
Dlgap5	2.04177	4.06022e-11	8.30166e-10	up	203	246	209	34	29	93	chr14:47387779-47418407	-	2964	protein-coding	mmu:218977	Disks large-associated protein 5
Dll4	-1.48697	1.5043e-23	8.07492e-22	down	689	754	491	2010	1136	2015	chr2:119325784-119335666	+	3451	protein-coding	mmu:54485	Delta-like protein 4
Dmrt3	3.07165	0.0048253	0.0209633	up	19	10	8	1	2	1	chr19:25610246-25623921	+	2463	protein-coding	mmu:240590	Doublesex- and mab-3-related transcription factor 3
Dmtn	-0.865152	1.10798e-06	1.18616e-05	down	277	263	164	428	302	478	chr14:70602184-70636048	-	4254	protein-coding	mmu:13829	Putative uncharacterized protein
Dna2	0.985535	7.79284e-08	1.01435e-06	up	519	542	462	209	172	357	chr10:62946978-62974188	+	4271	protein-coding	mmu:327762	DNA replication ATP-dependent helicase/nuclease DNA2
Dnaaf3	0.614551	0.000859916	0.00475938	up	354	307	296	199	191	191	chr7:4522948-4532488	-	2189	protein-coding	mmu:436022	Dynein assembly factor 3, axonemal
Dnajb11	0.629529	4.54456e-08	6.11158e-07	up	3250	3640	3549	2302	1787	2289	chr16:22857845-22879634	+	2534	protein-coding	mmu:67838	DnaJ homolog subfamily B member 11
Dnajc2	0.791027	6.58793e-08	8.65193e-07	up	787	1032	925	547	396	564	chr5:21757273-21785249	-	2037	protein-coding	mmu:22791	DnaJ homolog subfamily C member 2
Dnajc28	-0.699297	0.00251391	0.0121003	down	130	87	102	174	143	169	chr16:91614257-91618999	-	3535	protein-coding	mmu:246738	DnaJ homolog subfamily C member 28
Dnase1l3	4.20409	1.38134e-76	3.81491e-74	up	608	547	455	23	26	33	chr14:7965187-7994765	-	4167	protein-coding	mmu:13421	Deoxyribonuclease gamma
Dnm1	-0.780408	5.56398e-06	5.21274e-05	down	226	213	153	319	262	374	chr2:32308471-32353339	-	3868	protein-coding	mmu:13429	Dynamin-1
Dnm3	-0.857014	6.17084e-05	0.000462693	down	164	141	139	273	154	351	chr1:161982450-162478328	-	7847	protein-coding	mmu:103967	Dynamin-3
Dnph1	1.3574	0.00595419	0.0250249	up	43	29	35	17	8	15	chr17:46496789-46499618	+	1106	protein-coding	mmu:381101	2'-deoxynucleoside 5'-phosphate N-hydrolase 1
Dock11	0.636688	1.36446e-05	0.000118026	up	1103	1194	918	592	481	899	chrX:35888621-36076570	+	6941	protein-coding	mmu:75974	Dedicator of cytokinesis protein 11
Dock2	0.755698	8.94891e-06	8.07054e-05	up	2336	2359	1880	947	935	1837	chr11:34226815-34783909	-	6422	protein-coding	mmu:94176	Dedicator of cytokinesis protein 2
Dock6	-0.774891	2.30719e-07	2.76514e-06	down	2916	2256	1552	3662	2957	4113	chr9:21800180-21852716	-	7029	protein-coding	mmu:319899	Dedicator of cytokinesis protein 6
Dock9	-0.709513	8.37159e-08	1.08302e-06	down	5638	4970	3387	8044	5780	7540	chr14:121542037-121797896	-	9687	protein-coding	mmu:105445	Dock9 protein
Dok1	0.596946	0.00387781	0.0174604	up	256	229	204	186	104	141	NT_039372.2:303686-306223	-	1807	protein-coding	mmu:13448	Docking protein 1
Dok2	1.39185	4.68327e-16	1.51518e-14	up	633	642	564	176	204	278	chr14:70766037-70778494	+	3799	protein-coding	mmu:13449	Docking protein 2
Donson	0.685041	2.00185e-05	0.000167312	up	385	395	363	210	186	277	chr16:91666856-91688891	-	2415	protein-coding	mmu:60364	Protein downstream neighbor of Son
Dpp4	-0.720315	6.13713e-13	1.49551e-11	down	1994	1997	1879	3268	2302	3645	chr2:62330073-62412318	-	5268	protein-coding	mmu:13482	Dipeptidyl peptidase 4
Dpyd	-0.741014	0.000237969	0.00153097	down	161	141	110	252	153	248	chr3:118562109-119432918	+	4437	protein-coding	mmu:99586	Putative uncharacterized protein
Dpysl2	-0.654958	1.99357e-07	2.4151e-06	down	1208	1300	1241	2222	1338	2082	chr14:66802864-66910911	-	4631	protein-coding	mmu:12934	Dihydropyrimidinase-related protein 2
Dpysl5	-1.59011	1.12219e-08	1.6513e-07	down	124	114	41	288	202	290	chr5:30711569-30799369	+	5180	protein-coding	mmu:65254	Dpysl5 protein
Dr1	0.601508	1.23133e-05	0.000107824	up	1657	1902	1998	1329	909	1252	chr5:108268897-108280521	+	3080	protein-coding	mmu:13486	Putative uncharacterized protein
Dse	0.704706	1.09782e-09	1.85792e-08	up	1326	1445	1360	859	645	898	chr10:34151386-34208277	-	4225	protein-coding	mmu:212898	Dermatan-sulfate epimerase
Dtl	1.67514	2.55951e-09	4.07128e-08	up	165	236	233	61	36	97	chr1:191537356-191575544	-	4253	protein-coding	mmu:76843	Denticleless protein homolog
Dtx1	-0.706669	0.00233565	0.011357	down	114	101	72	140	121	179	chr5:120680203-120711669	-	3857	protein-coding	mmu:14357	MKIAA4160 protein
Dtx3l	2.48599	2.40408e-125	1.762e-122	up	6324	6525	6091	1026	877	1301	chr16:35926515-35939027	-	5181	protein-coding	mmu:209200	Dtx3l protein
Dusp1	-0.860335	4.02182e-07	4.61964e-06	down	2292	2696	1745	3599	4029	3491	chr17:26505591-26508472	-	1942	protein-coding	mmu:19252	Dual specificity protein phosphatase 1
Dusp2	2.03401	5.61069e-14	1.52674e-12	up	293	253	252	42	42	104	chr2:127336159-127338377	+	1618	protein-coding	mmu:13537	Dual specificity protein phosphatase 2
Dusp3	-0.622745	1.53599e-06	1.60471e-05	down	3373	3764	3016	6204	3419	5269	chr11:101971141-101987005	-	4204	protein-coding	mmu:72349	Dual-specificity protein phosphatase 3
Dyrk1b	-0.843614	1.11386e-08	1.64032e-07	down	939	728	542	1272	1025	1409	chr7:28179483-28197910	+	13229	protein-coding	mmu:13549	Dual specificity tyrosine-phosphorylation-regulated kinase 1B
Dysf	0.667222	1.08162e-06	1.1599e-05	up	1223	1138	830	592	527	766	chr6:84008314-84211060	+	7295	protein-coding	mmu:26903	Dysferlin variant a
E130307A14Rik	-0.587677	0.0125171	0.0461722	down	127	118	89	182	97	202	chr10:39621411-39732007	-	1664	ncRNA	mmu:327744	RIKEN cDNA E130307A14 gene
E230013L22Rik	1.02727	0.00271544	0.0129138	up	69	74	107	37	35	45	chr8:11477929-11480241	+	1856	ncRNA	mmu:102132	RIKEN cDNA E230013L22 gene
E230025N22Rik	1.7064	0.00643303	0.026696	up	22	32	47	6	16	6	chr18:36684923-36696091	-	2016	protein-coding	mmu:240216	Putative uncharacterized protein E230025N22
E230029C05Rik	1.60024	5.1997e-05	0.000396433	up	65	61	49	16	17	21	chr7:90029159-90049071	+	880	ncRNA	mmu:319711	RIKEN cDNA E230029C05 gene
E2f7	1.05758	0.000231374	0.00149308	up	120	118	114	47	35	81	chr10:110745424-110787384	+	5912	protein-coding	mmu:52679	Transcription factor E2F7
E2f8	1.6741	2.93433e-10	5.38695e-09	up	209	254	206	55	40	108	chr7:48866429-48882073	-	3691	protein-coding	mmu:108961	Transcription factor E2F8
Ear1	-0.932168	2.05108e-06	2.09124e-05	down	180	211	255	447	287	452	chr14:43818765-43819639	-	713	protein-coding	mmu:13586	Eosinophil cationic protein 1
Ear2	-0.686939	4.14628e-06	3.99048e-05	down	1321	1216	1415	2252	1324	2592	chr14:44102654-44103531	+	716	protein-coding	mmu:13587	Uncharacterized protein
Ebf1	-0.737948	9.5625e-06	8.57116e-05	down	275	296	201	429	288	506	chr11:44618100-45008096	+	5322	protein-coding	mmu:13591	Transcription factor COE1
Ebf4	-1.18034	0.00112236	0.00599642	down	48	35	26	69	87	68	chr2:130295249-130370482	+	3068	protein-coding	mmu:228598	Transcription factor COE4
Ebi3	1.61425	3.75473e-08	5.09979e-07	up	187	162	108	36	36	69	chr17:55952623-55957022	+	1171	protein-coding	mmu:50498	Interleukin-27 subunit beta
Ece2	0.847511	0.000900007	0.00494965	up	169	137	193	89	84	88	chr16:20611601-20646480	+	4402	protein-coding	mmu:107522	Endothelin converting enzyme 2
Ect2	1.27701	1.33184e-09	2.23019e-08	up	341	398	425	161	94	212	chr3:27097222-27153909	-	4148	protein-coding	mmu:13605	Protein ECT2
Edaradd	-1.2034	0.0117274	0.0438363	down	27	28	9	37	30	73	chr13:12471209-12520704	-	8103	protein-coding	mmu:171211	Putative uncharacterized protein
Edem1	0.595686	1.81087e-06	1.87035e-05	up	3262	3610	3337	2437	1837	2067	chr6:108828558-108859356	+	6160	protein-coding	mmu:192193	alpha-1,2-Mannosidase
Edil3	-0.848596	5.99276e-09	9.17991e-08	down	373	416	389	721	474	839	chr13:88821472-89323225	+	5358	protein-coding	mmu:13612	EGF-like repeat and discoidin I-like domain-containing protein 3
Edn1	-0.616375	0.000105906	0.000752478	down	604	623	564	990	801	760	chr13:42301476-42307990	+	2139	protein-coding	mmu:13614	Endothelin-1
Edn3	-0.700443	3.12197e-05	0.000250371	down	420	338	453	708	466	712	chr2:174760619-174784042	+	3117	protein-coding	mmu:13616	Endothelin 3
Ednrb	-1.78011	4.73352e-35	4.42166e-33	down	861	893	568	3013	1799	2713	chr14:103814615-103844476	-	4191	protein-coding	mmu:13618	Endothelin B receptor
Eef1e1	0.790572	8.33969e-05	0.000606107	up	360	480	504	282	218	233	chr13:38645691-38659028	-	1039	protein-coding	mmu:66143	Eukaryotic translation elongation factor 1 epsilon 1
Efcab11	1.15975	0.00666909	0.0274959	up	41	63	41	27	12	23	chr12:99692750-99884447	-	2278	protein-coding	mmu:78767	EF-hand calcium-binding domain-containing protein 11
Efcc1	-0.815938	7.29224e-10	1.26789e-08	down	469	410	384	707	541	863	chr6:87730820-87762423	+	7900	protein-coding	mmu:58229	EF-hand and coiled-coil domain-containing protein 1
Efhb	1.34278	8.40651e-07	9.18547e-06	up	136	131	157	47	42	71	chr17:53398044-53463334	-	3491	protein-coding	mmu:211482	EF-hand domain-containing family member B
Efhd2	0.978603	3.23505e-22	1.60539e-20	up	4285	4150	3213	2018	1471	2076	chr4:141858142-141874920	-	2381	protein-coding	mmu:27984	Efhd2 protein
Efna1	-1.07019	3.1911e-14	8.82576e-13	down	872	1086	891	2344	1403	1929	chr3:89271730-89280951	-	1483	protein-coding	mmu:13636	Ephrin-A1
Efnb2	-1.30189	3.00696e-21	1.39757e-19	down	2100	2256	1747	6069	3185	5089	chr8:8617235-8661260	-	10157	protein-coding	mmu:13642	Ephrin-B2
Efr3b	0.762324	3.32862e-06	3.25545e-05	up	495	439	388	229	186	326	chr12:3962554-4039094	-	6661	protein-coding	mmu:668212	Protein EFR3 homolog B
Egfl7	-0.592454	1.08551e-08	1.60104e-07	down	5549	5571	4868	8858	5478	8629	chr2:26581056-26592682	+	1389	protein-coding	mmu:353156	Epidermal growth factor-like protein 7
Egflam	-0.984757	1.71587e-17	6.2639e-16	down	1391	1141	1048	2427	1655	2648	chr15:7206120-7398747	-	4888	protein-coding	mmu:268780	Pikachurin
Egr1	0.990582	7.73509e-17	2.68e-15	up	1754	1895	1662	883	753	866	chr18:34861207-34864956	+	3072	protein-coding	mmu:13653	Early growth response protein 1
Egr2	0.7876	0.00159883	0.00818234	up	250	325	318	243	115	135	chr10:67534453-67547493	+	8377	protein-coding	mmu:13654	E3 SUMO-protein ligase EGR2
Egr3	1.53605	5.44172e-07	6.13958e-06	up	187	179	127	36	36	91	chr14:70077445-70082613	+	3939	protein-coding	mmu:13655	Early growth response protein 3
Ehd3	-0.683773	1.36011e-05	0.000117703	down	456	410	284	647	474	605	chr17:73804841-73832093	+	3658	protein-coding	mmu:57440	Ehd3 protein
Eif1a	0.891517	8.13051e-12	1.79531e-10	up	2551	3053	2943	1622	1231	1497	chr18:46597667-46610225	+	3258	protein-coding	mmu:13664	Putative uncharacterized protein
Eif2ak2	2.03901	9.0042e-39	9.7491e-37	up	4134	4914	5113	972	828	1520	chr17:78852550-78882572	-	4326	protein-coding	mmu:19106	Interferon-induced, double-stranded RNA-activated protein kinase
Eif2s1	0.766193	1.02628e-07	1.31254e-06	up	1560	1839	1963	1133	794	1077	chr12:78862072-78887010	+	3152	protein-coding	mmu:13665	Eukaryotic translation initiation factor 2 subunit 1
Eif2s2	0.636502	1.89825e-07	2.30842e-06	up	2125	2337	2351	1553	1040	1595	chr2:154871410-154892906	-	2513	protein-coding	mmu:67204	Eukaryotic translation initiation factor 2 subunit 2
Eif4a-ps4	0.623046	9.86422e-07	1.06379e-05	up	911	995	878	662	433	620	chr1:60703918-60705695	+	1778	pseudo		eukaryotic translation initiation factor 4A, pseudogene 4
Eif4a1	0.641745	1.57854e-07	1.95456e-06	up	2371	2662	2653	1763	1186	1751	chr11:69666936-69672423	-	1880	protein-coding	mmu:13681	Eukaryotic initiation factor 4A-I
Eif4e3	0.931421	4.29699e-15	1.27544e-13	up	1939	2009	1954	1136	757	1045	chr6:99625137-99666771	-	2513	protein-coding	mmu:66892	Eukaryotic translation initiation factor 4E type 3
Elf3	1.01663	4.49563e-09	6.96494e-08	up	1106	1317	1444	690	552	554	chr1:135253574-135258565	-	2093	protein-coding	mmu:13710	ETS-related transcription factor Elf-3
Ell2	0.670692	1.43941e-08	2.08906e-07	up	1159	1229	1115	784	554	743	chr13:75707484-75772361	+	3652	protein-coding	mmu:192657	Ell2 protein
Eln	-0.776833	1.61829e-05	0.000137609	down	11143	6534	9286	12060	13392	18049	chr5:134702595-134747368	-	3851	protein-coding	mmu:13717	Elastin
Elovl6	0.752707	4.48709e-05	0.000347868	up	473	614	558	377	193	373	chr3:129532386-129638495	+	5951	protein-coding	mmu:170439	Elongation of very long chain fatty acids protein 6
Emc9	-1.04556	1.48237e-05	0.000127416	down	88	73	67	144	140	154	chr14:55581519-55585356	-	805	protein-coding	mmu:85308	ER membrane protein complex subunit 9
Emcn	-0.970863	1.05708e-10	2.05129e-09	down	685	809	556	1560	854	1410	chr3:137341061-137431069	+	1461	protein-coding	mmu:59308	Putative uncharacterized protein
Emid1	-0.597515	0.000227516	0.00147117	down	308	306	273	464	282	542	chr11:5106265-5152297	-	3302	protein-coding	mmu:140703	EMI domain-containing protein 1
Emilin2	1.03733	5.40387e-07	6.10049e-06	up	1199	1162	836	344	369	773	chr17:71252172-71311633	-	4264	protein-coding	mmu:246707	Elastin microfibril interfacer 2
Emp1	0.768513	1.83312e-09	2.98308e-08	up	9730	11907	11918	6990	4962	6797	chr6:135362550-135383173	+	2906	protein-coding	mmu:13730	Epithelial membrane protein 1
Enc1	1.22096	5.91113e-22	2.88088e-20	up	1494	1273	1310	539	437	686	chr13:97241105-97253040	+	4743	protein-coding	mmu:13803	Ectoderm-neural cortex protein 1
Endou	-0.800949	0.000269567	0.00170773	down	133	110	92	181	131	244	chr15:97711015-97731405	-	2580	protein-coding	mmu:19011	Poly(U)-specific endoribonuclease
Endov	-0.621134	0.000121271	0.000851799	down	388	395	316	460	427	715	chr11:119491323-119511465	+	5164	protein-coding	mmu:338371	Endonuclease V
Eng	-0.605359	1.9152e-10	3.59921e-09	down	10342	9527	7924	14716	10039	15287	chr2:32646595-32682669	+	3572	protein-coding	mmu:13805	S-endoglin
Enho	-1.65012	1.70212e-11	3.63627e-10	down	105	122	56	350	197	287	chr4:41638144-41640302	-	1247	protein-coding	mmu:69638	Putative uncharacterized protein
Enpp2	-0.615335	8.06464e-06	7.33906e-05	down	1191	1014	928	1883	1059	1624	chr15:54838901-54952887	-	4004	protein-coding	mmu:18606	Ectonucleotide pyrophosphatase/phosphodiesterase family member 2
Enpp4	0.829042	1.13753e-11	2.47452e-10	up	2956	3186	3308	1909	1303	1858	chr17:44096307-44105966	-	4656	protein-coding	mmu:224794	Bis(5'-adenosyl)-triphosphatase enpp4
Enpp6	-1.454	0.000499611	0.0029512	down	20	31	32	73	86	48	chr8:46939197-47096358	+	4762	protein-coding	mmu:320981	Ectonucleotide pyrophosphatase/phosphodiesterase family member 6
Entpd8	-1.86841	0.000211382	0.00137948	down	15	20	8	59	20	74	chr2:25080123-25085719	+	2373	protein-coding	mmu:72090	Ectonucleoside triphosphate diphosphohydrolase 8
Eomes	2.11468	3.34263e-10	6.05487e-09	up	214	231	138	20	36	71	chr9:118478189-118486132	+	3715	protein-coding	mmu:13813	Eomesodermin homolog
Epas1	-0.821071	2.42909e-14	6.83734e-13	down	37159	34664	25467	58533	44352	57874	chr17:86753864-86833410	+	5352	protein-coding	mmu:13819	Endothelial PAS domain-containing protein 1
Epb41l4b	-0.650012	6.61002e-07	7.35751e-06	down	1111	1129	943	1875	1304	1501	chr4:56992043-57143168	-	6415	protein-coding	mmu:54357	Band 4.1-like protein 4B
Epha1	-0.718075	1.21245e-06	1.29075e-05	down	365	373	351	543	429	738	chr6:42358487-42373310	-	3273	protein-coding	mmu:13835	Ephrin type-A receptor 1
Ephb1	-1.23671	0.0136052	0.0493549	down	25	9	14	31	29	47	chr9:101922128-102354693	-	4667	protein-coding	mmu:270190	Putative uncharacterized protein
Ephb3	-0.727148	4.0578e-08	5.49576e-07	down	752	627	497	1038	795	1080	chr16:21204795-21223309	+	4145	protein-coding	mmu:13845	Ephrin type-B receptor 3
Ephb4	-0.929676	2.01219e-12	4.63096e-11	down	2713	2663	2192	5505	3796	4165	chr5:137350109-137374522	+	4361	protein-coding	mmu:13846	Receptor protein-tyrosine kinase
Ephb6	-0.792045	0.000169312	0.00113658	down	134	101	123	211	154	224	chr6:41605041-41620507	+	3760	protein-coding	mmu:13848	Ephrin type A receptor
Ephx1	-1.27588	4.16742e-31	3.17657e-29	down	1993	1724	1410	4093	3302	4218	chr1:180989556-181017569	-	1739	protein-coding	mmu:13849	Epoxide hydrolase 1, microsomal
Epm2a	-0.939889	0.00448512	0.0196705	down	57	45	28	94	52	90	chr10:11343445-11457477	+	1079	protein-coding	mmu:13853	Laforin
Epor	-1.05006	0.0016001	0.00818347	down	56	47	36	66	69	139	chr9:21958897-21963576	-	2534	protein-coding	mmu:13857	Erythropoietin receptor
Eppk1	0.734762	4.23338e-05	0.000331571	up	426	493	343	206	227	272	chr15:76101488-76120195	-	12322	protein-coding	mmu:223650	Epiplakin
Epsti1	1.99066	5.63347e-25	3.25307e-23	up	1094	1316	1242	209	247	420	chr14:77904239-78002656	+	1878	protein-coding	mmu:108670	Epithelial-stromal interaction protein 1
Erap1	0.98969	1.17986e-23	6.35123e-22	up	4565	4896	4566	2366	1822	2496	chr13:74639624-74692537	+	4966	protein-coding	mmu:80898	Putative uncharacterized protein
Ercc6l	1.6113	7.43194e-07	8.20053e-06	up	141	125	150	32	26	75	chrX:102142820-102157091	-	4198	protein-coding	mmu:236930	DNA excision repair protein ERCC-6-like
Ereg	3.95042	0.00022818	0.00147496	up	153	116	88	10	10	0	chr5:91074617-91093649	+	4136	protein-coding	mmu:13874	Proepiregulin
Erg	-0.595901	0.000213171	0.00138878	down	290	328	250	494	297	454	NT_039634.4:1230676-1456981	-	3264	protein-coding	mmu:13876	Erg protein
Erich2	0.627379	0.00355852	0.01625	up	307	311	302	164	207	177	chr2:70508631-70540885	+	1906	protein-coding	mmu:66748	Protein Erich2
Erich3	1.10722	4.12515e-06	3.97215e-05	up	268	278	203	103	122	92	chr3:154711133-154749012	+	2009	protein-coding	mmu:209601	Protein BC007180
Ern2	2.49915	0.00138923	0.00722519	up	19	26	18	2	6	2	chr7:122169893-122186231	-	2988	protein-coding	mmu:26918	Endoplasmic reticulum (ER) to nucleus signalling 2
Esco2	1.94995	1.81794e-09	2.96597e-08	up	143	189	181	31	24	75	chr14:65819027-65833969	-	2899	protein-coding	mmu:71988	Putative uncharacterized protein
Esm1	-2.10491	2.72065e-15	8.24239e-14	down	79	88	104	402	186	567	chr13:113209659-113218104	+	2103	protein-coding	mmu:71690	Endothelial cell-specific molecule 1
Espl1	0.982947	1.71154e-05	0.000144892	up	239	229	153	94	70	134	chr15:102296252-102324357	+	7016	protein-coding	mmu:105988	Espl1 protein
Espn	-0.993613	0.00358744	0.0163703	down	69	49	25	81	71	114	chr4:152120331-152152420	-	3693	protein-coding	mmu:56226	Espin
Esr2	-2.40845	1.92502e-09	3.12464e-08	down	13	12	25	78	65	114	chr12:76120419-76177259	-	3362	protein-coding	mmu:13983	Estrogen receptor beta
Etf1	0.599941	5.68136e-06	5.31487e-05	up	4350	4987	5035	3413	2557	2974	chr18:34902785-34932003	-	3705	protein-coding	mmu:225363	Eukaryotic peptide chain release factor subunit 1
Etl4	-0.743409	3.64393e-11	7.49068e-10	down	1382	1197	1064	1935	1475	2376	chr2:19909763-20810535	+	10579	protein-coding	mmu:208618	Sickle tail protein
Ets1	-0.761668	1.14452e-13	3.03091e-12	down	5178	5259	3979	7665	5942	9524	chr9:32636210-32757820	+	5060	protein-coding	mmu:23871	Protein C-ets-1
Etv6	1.00094	1.62792e-21	7.75542e-20	up	2239	2365	2197	1164	836	1227	chr6:134035700-134270158	+	5707	protein-coding	mmu:14011	Transcription factor ETV6
Evc	-0.676342	0.000137989	0.000952727	down	342	269	235	516	345	405	chr5:37289098-37337630	-	4636	protein-coding	mmu:59056	Ellis-van Creveld syndrome protein homolog
Evi2a	1.52359	2.15264e-15	6.58438e-14	up	411	482	466	140	105	210	chr11:79526560-79530609	-	2297	protein-coding	mmu:14017	Protein EVI2A
Exo1	2.09446	2.38149e-08	3.3492e-07	up	68	90	95	19	13	25	chr1:175880760-175911396	+	5506	protein-coding	mmu:26909	Exonuclease 1
Exoc3l	-0.75498	0.000124816	0.000874128	down	368	252	198	387	365	540	chr8:105289923-105296964	-	3389	protein-coding	mmu:277978	Putative uncharacterized protein
Exoc3l2	-1.10192	0.00104996	0.00565041	down	57	49	28	76	96	90	chr7:19463148-19496762	+	4107	protein-coding	mmu:74463	Protein Exoc3l2
Ezh2	0.855762	1.85259e-07	2.26156e-06	up	481	515	454	242	181	344	chr6:47530274-47595340	-	2724	protein-coding	mmu:14056	Histone-lysine N-methyltransferase EZH2
F10	1.78889	3.17257e-21	1.47096e-19	up	1010	841	595	177	193	292	chr8:13037308-13056676	+	2693	protein-coding	mmu:14058	Coagulation factor X
F13a1	0.586928	0.00113778	0.00606986	up	1389	1338	715	665	579	896	chr13:36867178-37050244	-	3877	protein-coding	mmu:74145	Putative uncharacterized protein
F3	1.40195	1.29444e-34	1.1859e-32	up	2560	2658	2057	861	774	934	chr3:121723537-121735052	+	1876	protein-coding	mmu:14066	Tissue factor
F5	-0.639041	0.00245803	0.0118733	down	237	251	267	419	210	521	chr1:164151835-164220277	+	7433	protein-coding	mmu:14067	Coagulation factor V
F730043M19Rik	0.97206	3.08989e-05	0.000248024	up	165	150	144	78	53	92	chr12:33111711-33147586	-	1551	ncRNA	mmu:320046	Putative uncharacterized protein
F830016B08Rik	4.37822	4.48192e-137	4.49513e-134	up	3744	3663	2809	108	164	182	chr18:60288739-60303016	+	4422	protein-coding	mmu:240328	Protein F830016B08Rik
F830208F22Rik	1.8492	0.0105528	0.0401867	up	27	24	27	7	0	15	chr18:77793263-77798168	-	4312	ncRNA	mmu:619308	Putative uncharacterized protein
Faah	-0.590168	0.000152736	0.00104134	down	471	379	360	509	504	698	chr4:115996656-116018695	-	5037	protein-coding	mmu:14073	Fatty-acid amide hydrolase 1
Faap24	0.613998	0.0117025	0.0437519	up	169	168	163	142	74	94	chr7:35392152-35396767	-	1788	protein-coding	mmu:101831	Fanconi anemia-associated protein of 24 kDa
Fabp1	-1.79082	1.12274e-12	2.6677e-11	down	80	50	67	182	189	273	chr6:71199888-71205023	+	492	protein-coding	mmu:14080	Fatty acid-binding protein, liver
Fabp4	0.655373	0.00261892	0.0125204	up	1386	1529	908	1003	691	527	chr3:10204342-10208602	-	642	protein-coding	mmu:11770	Fatty acid-binding protein, adipocyte
Faim2	-0.990255	4.72869e-07	5.37008e-06	down	286	204	203	504	265	557	chr15:99497005-99534883	-	4668	protein-coding	mmu:72393	Protein lifeguard 2
Fam101a	-1.2289	3.14736e-08	4.35241e-07	down	87	95	65	180	142	225	chr5:125003475-125012547	+	1650	protein-coding	mmu:73121	Filamin-interacting protein FAM101A
Fam101b	-0.802188	7.69076e-11	1.51713e-09	down	689	690	725	1245	921	1322	chr11:76019194-76027782	-	3512	protein-coding	mmu:76566	Filamin-interacting protein FAM101B
Fam110a	-0.637827	8.77832e-06	7.93547e-05	down	437	394	380	705	456	623	chr2:151969396-151980219	-	1983	protein-coding	mmu:73847	Serine threonine rich protein
Fam111a	0.93094	1.4153e-09	2.35134e-08	up	1485	2034	1841	844	684	1165	chr19:12573072-12589769	+	3525	protein-coding	mmu:107373	Protein FAM111A
Fam124a	-0.790726	8.12442e-07	8.89764e-06	down	282	286	232	521	346	435	chr14:62555737-62608486	+	3770	protein-coding	mmu:629059	Protein Fam124a
Fam124b	-1.752	1.99993e-19	8.35761e-18	down	103	122	82	318	293	353	chr1:80198699-80214205	-	2862	protein-coding	mmu:241128	Family with sequence similarity 124, member B
Fam129c	-0.886762	0.00278767	0.0132243	down	109	91	57	103	121	224	chr8:71596356-71608149	+	4007	protein-coding	mmu:100037278	Protein Fam129c
Fam150a	1.21983	0.00452119	0.0198059	up	38	72	49	16	21	27	chr1:6359331-6394731	+	858	protein-coding	mmu:620393	Protein Fam150a
Fam162b	-0.87606	1.77199e-05	0.000149507	down	156	173	129	340	177	283	chr10:51585414-51590592	-	729	protein-coding	mmu:77296	Family with sequence similarity 162, member B
Fam171a1	-0.946239	5.80598e-21	2.67244e-19	down	1148	1076	983	2097	1577	2158	chr2:3114224-3227809	+	4146	protein-coding	mmu:269233	Protein Fam171a1
Fam171a2	-1.77851	3.38077e-12	7.66041e-11	down	61	51	41	201	127	166	chr11:102436981-102447674	-	3099	protein-coding	mmu:217219	Protein FAM171A2
Fam174b	-0.632041	1.95942e-08	2.79272e-07	down	2544	2818	2732	4411	2969	4602	chr7:73740307-73776919	+	2678	protein-coding	mmu:100038347	Membrane protein FAM174B
Fam181b	-1.28889	1.16181e-05	0.000102261	down	41	62	42	119	105	105	chr7:93079879-93081722	+	1843	protein-coding	mmu:58238	Protein FAM181B
Fam189a2	-0.858511	1.14518e-13	3.03091e-12	down	1919	1625	1548	3291	2077	3440	chr19:23972750-24031272	-	3365	protein-coding	mmu:381217	Protein FAM189A2
Fam198a	-0.818344	3.71041e-05	0.00029375	down	184	144	175	250	242	348	chr9:121950988-121988018	+	3964	protein-coding	mmu:245050	Putative uncharacterized protein
Fam20a	-0.736598	5.06254e-05	0.000387437	down	189	169	154	246	235	321	chr11:109672926-109722512	-	2822	protein-coding	mmu:208659	Protein FAM20A
Fam210b	-0.886619	6.13758e-12	1.37113e-10	down	836	712	606	1301	911	1577	chr2:172345570-172355749	+	3605	protein-coding	mmu:67017	Putative uncharacterized protein
Fam212a	-1.1653	6.10643e-05	0.000458487	down	55	75	60	188	79	143	chr9:107984223-107985916	-	1062	protein-coding	mmu:68176	Protein FAM212A
Fam214a	-0.638295	0.000413689	0.00249291	down	878	618	477	823	882	1142	chr9:74952853-75032468	+	9377	protein-coding	mmu:235493	Putative uncharacterized protein
Fam222a	-1.31145	5.43083e-06	5.10557e-05	down	87	46	51	144	139	139	chr5:114568251-114613220	+	3122	protein-coding	mmu:433940	Protein FAM222A
Fam26e	0.844607	1.48376e-06	1.55481e-05	up	323	367	311	160	151	215	chr10:34091352-34096519	-	1786	protein-coding	mmu:103511	Putative uncharacterized protein
Fam26f	5.58317	1.33878e-122	9.11137e-120	up	960	1026	886	17	11	29	chr10:34126067-34127972	-	1082	protein-coding	mmu:215900	RIKEN cDNA A630077B13
Fam43a	-0.849395	2.88311e-09	4.55182e-08	down	672	738	538	1209	997	1051	chr16:30599723-30602797	+	3075	protein-coding	mmu:224093	Putative uncharacterized protein
Fam46a	1.08641	7.52349e-13	1.8102e-11	up	1204	1472	1440	684	419	766	chr9:85320439-85327150	-	5479	protein-coding	mmu:212943	Protein Fam46a
Fam49b	1.28913	4.63605e-23	2.42705e-21	up	2694	2818	2777	1056	771	1434	chr15:63929094-64060452	-	3800	protein-coding	mmu:223601	Protein FAM49B
Fam64a	1.59958	0.000198777	0.00131069	up	71	72	85	11	18	44	chr11:72042427-72047372	+	1466	protein-coding	mmu:109212	Protein FAM64A
Fam65a	-0.602594	8.25421e-06	7.49011e-05	down	2364	2362	1606	3635	2344	3030	chr8:105594082-105622219	+	6669	protein-coding	mmu:75687	Protein FAM65A
Fam71f2	-1.58233	3.21733e-12	7.32743e-11	down	69	75	64	228	164	193	chr6:29275800-29290684	+	3014	protein-coding	mmu:245884	Golgi-associated Rab2B interactor
Fam83e	0.774302	0.00083247	0.00463169	up	312	296	232	148	172	127	chr7:45721211-45729492	+	2900	protein-coding	mmu:73813	Protein FAM83E
Fanca	1.24853	1.37005e-09	2.28414e-08	up	467	425	337	120	141	226	chr8:123268244-123318651	-	5362	protein-coding	mmu:14087	Fanconi anemia, complementation group A
Fancc	-0.597242	9.6116e-05	0.000690123	down	517	403	416	579	527	807	chr13:63304705-63497294	-	4001	protein-coding	mmu:14088	Fanconi anemia group C protein homolog
Fancd2	1.31737	9.58656e-07	1.03796e-05	up	131	151	133	42	48	67	chr6:113531661-113597018	+	5495	protein-coding	mmu:211651	MCG132961
Fanci	2.00725	2.35392e-08	3.31778e-07	up	118	103	123	23	13	48	chr7:79392312-79450265	+	4643	protein-coding	mmu:208836	Fanconi anemia group I protein homolog
Fap	0.961353	0.00698918	0.028599	up	103	82	59	29	46	39	chr2:62500936-62575510	-	2704	protein-coding	mmu:14089	Prolyl endopeptidase FAP
Fasl	2.26631	1.74927e-13	4.56008e-12	up	134	157	105	22	24	31	chr1:161780691-161788495	-	1935	protein-coding	mmu:14103	Fas ligand
Fat3	-1.15394	1.38432e-10	2.65655e-09	down	310	244	262	503	430	806	chr9:15910189-16502879	-	19768	protein-coding	mmu:270120	Protocadherin Fat 3
Fat4	-0.593438	1.12554e-05	9.92521e-05	down	736	712	524	896	727	1190	chr3:38885630-39011987	+	17058	protein-coding	mmu:329628	Protocadherin Fat 4
Fbln2	-1.06471	1.94653e-06	1.99468e-05	down	330	294	268	445	688	558	chr6:91212764-91272540	+	4477	protein-coding	mmu:14115	Fibulin-2
Fbln5	-0.877418	5.2686e-15	1.55175e-13	down	1879	1713	1841	3332	2400	3800	chr12:101746565-101819130	-	5893	protein-coding	mmu:23876	Fibulin-5
Fbp1	-3.10029	0.00339949	0.0156249	down	8	1	2	3	4	91	chr13:62864753-62888298	-	1718	protein-coding	mmu:14121	Fructose-1,6-bisphosphatase 1
Fbxl16	-0.798212	0.00739609	0.029949	down	72	59	37	86	74	114	chr17:25809048-25821265	+	3538	protein-coding	mmu:214931	F-box/LRR-repeat protein 16
Fbxl5	0.603527	2.54827e-10	4.70997e-09	up	3455	3509	3159	2312	1693	2288	chr5:43744618-43782149	-	2855	protein-coding	mmu:242960	F-box/LRR-repeat protein 5
Fbxl7	-0.892326	3.19958e-06	3.14285e-05	down	186	138	152	321	201	320	chr15:26540454-26895564	-	4616	protein-coding	mmu:448987	F-box/LRR-repeat protein 7
Fbxo21	-0.619079	1.59788e-05	0.000136177	down	601	458	411	761	540	835	chr5:117976550-118010191	+	3929	protein-coding	mmu:231670	Putative uncharacterized protein
Fbxo39	1.72975	0.0125064	0.0461417	up	27	24	14	6	2	11	chr11:72314444-72319419	+	1973	protein-coding	mmu:628100	F-box only protein 39
Fbxo5	0.892817	4.96712e-05	0.000380899	up	211	194	207	93	80	142	chr10:5799158-5805465	-	1807	protein-coding	mmu:67141	F-box only protein 5
Fbxw17	1.27986	7.33703e-16	2.33803e-14	up	679	645	637	219	220	325	chr13:50417834-50433781	+	1988	protein-coding	mmu:109082	Protein Fbxw17
Fcamr	1.80046	1.01578e-11	2.22235e-10	up	390	365	428	86	136	87	chr1:130784790-130825884	+	7250	protein-coding	mmu:64435	High affinity immunoglobulin alpha and immunoglobulin mu Fc receptor
Fcer1g	1.86071	2.35162e-38	2.53178e-36	up	2964	2893	2438	615	547	1016	chr1:171229572-171234349	-	658	protein-coding	mmu:14127	High affinity immunoglobulin epsilon receptor subunit gamma
Fcer2a	-1.11462	0.000210511	0.00137427	down	167	203	122	196	224	610	chr8:3680144-3694174	-	4602	protein-coding	mmu:14128	Low affinity immunoglobulin epsilon Fc receptor
Fcgr1	3.20552	1.99205e-78	6.02548e-76	up	1192	1337	1530	141	111	169	chr3:96282909-96293969	-	2589	protein-coding	mmu:14129	High affinity immunoglobulin gamma Fc receptor I
Fcgr2b	1.30899	2.62482e-22	1.31527e-20	up	1370	1349	1326	458	450	634	chr1:170960558-170976071	-	1547	protein-coding	mmu:14130	Low affinity immunoglobulin gamma Fc region receptor II
Fcgr3	1.55201	8.8626e-37	8.88872e-35	up	2090	2516	2308	775	602	861	chr1:171051169-171065936	-	1663	protein-coding	mmu:14131	Low affinity immunoglobulin gamma Fc region receptor III
Fcgr4	3.10638	2.27438e-53	3.64207e-51	up	1950	2111	2143	149	246	275	chr1:171018926-171029761	+	1250	protein-coding	mmu:246256	Fc gamma RIIIa receptor
Fcgrt	-0.678829	5.38494e-09	8.28881e-08	down	1275	1018	980	1690	1363	1883	chr7:45092992-45103846	-	1775	protein-coding	mmu:14132	IgG receptor FcRn large subunit p51
Fcmr	-1.39242	6.64881e-07	7.39636e-06	down	148	129	98	200	216	532	chr1:130865777-130880790	+	1491	protein-coding
Fcrl1	-0.944992	0.00543672	0.0231883	down	80	63	57	75	84	213	chr3:87376338-87403967	+	2042	protein-coding	mmu:229499	Fc receptor-like protein 1
Fcrla	-1.71067	1.32947e-09	2.22817e-08	down	78	80	54	155	159	350	chr1:170917594-170927583	-	1727	protein-coding	mmu:98752	Fc receptor-like A
Fcrlb	1.74573	0.00605838	0.0254124	up	19	31	24	4	6	11	chr1:170906852-170913860	-	2771	protein-coding	mmu:435653	Fc receptor-like B
Fcrls	-1.85064	5.64742e-15	1.6582e-13	down	61	49	59	186	162	229	chr3:87250758-87263765	-	2338	protein-coding	mmu:80891	Protein Fcrls
Fen1	1.12094	1.5225e-09	2.51847e-08	up	493	548	450	221	132	309	chr19:10199132-10204187	-	2389	protein-coding	mmu:14156	Flap endonuclease 1
Fendrr	-0.664736	3.85516e-07	4.43891e-06	down	3426	2654	2196	3869	3418	5030	chr8:121054882-121083110	-	2714	ncRNA	mmu:68790	Foxf1 adjacent non-coding developmental regulatory RNA
Fer1l6	2.18126	2.35593e-05	0.000194349	up	50	62	45	18	10	4	chr15:58542112-58665087	+	7800	protein-coding	mmu:631797	Protein Fer1l6
Fermt3	0.626633	7.10512e-06	6.53767e-05	up	1429	1347	1046	782	539	1043	chr19:6998958-7019469	-	2587	protein-coding	mmu:108101	Putative uncharacterized protein
Fes	0.600022	1.49125e-06	1.56139e-05	up	1612	1554	1251	864	708	1192	chr7:80377758-80387954	-	2846	protein-coding	mmu:14159	Tyrosine-protein kinase Fes/Fps
Fetub	-1.23209	0.00273755	0.0130027	down	65	64	66	66	81	309	chr16:22918382-22939768	+	1575	protein-coding	mmu:59083	GUGU beta
Ffar2	1.95403	9.73468e-12	2.13223e-10	up	128	135	136	33	30	34	chr7:30818031-30823775	-	2315	protein-coding	mmu:233079	Free fatty acid receptor 2
Fgd3	0.587551	0.00875284	0.0344545	up	386	389	277	163	163	342	chr13:49263110-49320469	-	4347	protein-coding	mmu:30938	FYVE, RhoGEF and PH domain-containing protein 3
Fgd5	-0.745308	6.63471e-09	1.00983e-07	down	2409	2247	1686	3748	2903	3226	chr6:91978824-92076005	+	6153	protein-coding	mmu:232237	Fgd5 protein
Fgf1	-0.931102	3.58364e-16	1.16735e-14	down	3418	3293	3245	6798	4173	7249	chr18:38838672-38929480	-	4280	protein-coding	mmu:14164	Fibroblast growth factor 1, isoform CRA_d
Fgf11	-0.766709	9.88079e-06	8.82326e-05	down	226	189	215	364	291	355	chr11:69796068-69802940	-	4144	protein-coding	mmu:14166	Fibroblast growth factor 11
Fgf23	6.03818	2.62155e-07	3.11253e-06	up	27	33	74	2	0	0	chr6:127072902-127082296	+	2702	protein-coding	mmu:64654	Fibroblast growth factor 23
Fgfr3	-0.798396	1.99838e-08	2.84612e-07	down	2551	2337	1575	4253	2691	3589	chr5:33721724-33737068	+	4615	protein-coding	mmu:14184	Fibroblast growth factor receptor 3
Fgfr4	-0.92413	2.71008e-09	4.29359e-08	down	472	398	342	885	495	809	chr13:55152818-55168759	+	3146	protein-coding	mmu:14186	Fibroblast growth factor receptor 4 splice variant 17a
Fgl2	2.55058	2.57365e-96	1.1677e-93	up	8207	9507	9514	1449	1196	1781	chr5:21372673-21378386	+	3769	protein-coding	mmu:14190	Fibroleukin
Fgr	1.51088	1.96101e-13	5.06355e-12	up	2205	2289	1658	509	446	1131	chr4:132974095-133001893	+	3353	protein-coding	mmu:14191	Tyrosine-protein kinase Fgr
Fhl1	-0.786476	1.21743e-17	4.496e-16	down	9883	8758	7656	14418	11740	16554	chrX:56731720-56793346	+	2686	protein-coding	mmu:14199	Four and a half LIM domains protein 1
Fhl3	0.901334	1.50269e-05	0.00012893	up	194	198	167	95	79	108	chr4:124695965-124708611	+	2068	protein-coding	mmu:14201	Four and a half LIM domains protein 3
Fibin	-1.79549	6.2946e-31	4.70392e-29	down	719	517	390	1861	1418	2006	chr2:110360925-110362993	-	2069	protein-coding	mmu:67606	Fin bud initiation factor homolog
Fignl1	1.71698	6.17253e-10	1.0811e-08	up	201	196	308	62	52	94	chr11:11800288-11808995	-	3037	protein-coding	mmu:60530	Fidgetin-like protein 1
Fignl2	-0.606855	0.000745324	0.00420702	down	287	234	179	338	300	353	chr15:101050192-101078584	-	5296	protein-coding	mmu:668225	Protein Fignl2
Fkbp5	2.16696	0.00451857	0.019799	up	15	107	14	8	14	4	chr17:28398753-28486149	-	3884	protein-coding	mmu:14229	Peptidyl-prolyl cis-trans isomerase FKBP5
Flnb	0.816244	7.45792e-16	2.37259e-14	up	7281	6967	5978	3906	3125	3712	chr14:7817957-7951588	+	9100	protein-coding	mmu:286940	Putative uncharacterized protein
Flrt2	0.595836	0.000310793	0.0019304	up	459	421	473	333	223	294	chr12:95692039-95785215	+	7531	protein-coding	mmu:399558	Putative uncharacterized protein
Flt3	-0.720043	0.00414845	0.0184487	down	86	97	59	132	110	129	chr5:147330741-147400489	-	3657	protein-coding	mmu:14255	Receptor protein-tyrosine kinase
Flt4	-0.62995	1.74594e-07	2.14372e-06	down	1106	994	774	1511	1046	1651	chr11:49609679-49652739	+	5839	protein-coding	mmu:14257	Vascular endothelial growth factor receptor 3
Fmnl1	0.685192	2.56798e-05	0.000210024	up	2560	2500	1790	1133	970	1962	chr11:103170575-103198901	+	4491	protein-coding	mmu:57778	Formin-like protein 1
Fmnl3	-0.707599	2.54553e-10	4.70947e-09	down	1687	1546	1214	2558	1735	2564	chr15:99317212-99370501	-	4436	protein-coding	mmu:22379	Formin-like protein 3
Fmo1	-1.43434	3.83271e-27	2.45913e-25	down	3686	3292	2421	9751	5933	8222	chr1:162829561-162866548	-	2326	protein-coding	mmu:14261	Dimethylaniline monooxygenase [N-oxide-forming] 1
Fmo2	-0.669962	2.37702e-06	2.39918e-05	down	18115	13997	14313	28908	19018	21373	chr1:162874321-162898712	-	4202	protein-coding	mmu:55990	Dimethylaniline monooxygenase [N-oxide-forming] 2
Fmo5	-0.769263	1.52822e-08	2.20954e-07	down	566	438	446	825	605	913	chr3:97610185-97655287	+	5285	protein-coding	mmu:14263	Dimethylaniline monooxygenase [N-oxide-forming] 5
Fmo6	1.65958	0.00456614	0.0199661	up	67	28	44	15	20	4	chr1:162916551-162937566	-	1937	protein-coding	mmu:226565	Dimethylaniline monooxygenase [N-oxide-forming]
Fmod	-1.61769	4.36423e-10	7.81623e-09	down	111	107	69	230	313	253	chr1:134037515-134048277	+	2859	protein-coding	mmu:14264	Fibromodulin
Fndc1	-0.757284	3.66321e-05	0.000290133	down	505	398	281	568	601	674	chr17:7738568-7827339	-	6365	protein-coding	mmu:68655	Protein Fndc1
Folh1	2.51722	6.51082e-05	0.000484838	up	41	32	23	8	2	6	chr7:86718976-86776054	-	3047	protein-coding	mmu:53320	Glutamate carboxypeptidase 2
Folr2	0.661743	0.00807198	0.0321945	up	136	171	137	84	91	85	chr7:101839988-101857190	-	1320	protein-coding	mmu:14276	Folate receptor beta
Fosl1	3.87709	1.11937e-09	1.89269e-08	up	65	78	37	5	6	0	chr19:5447698-5455938	+	1705	protein-coding	mmu:14283	Fos-related antigen 1
Fosl2	0.854215	6.27073e-17	2.1966e-15	up	2893	3065	2864	1679	1225	1722	chr5:32136472-32157840	+	5864	protein-coding	mmu:14284	Fos-related antigen 2
Foxm1	1.16106	7.46696e-07	8.2344e-06	up	285	287	277	100	77	191	chr6:128362994-128375886	+	4365	protein-coding	mmu:14235	Forkhead box protein M1
Foxo4	-0.687464	3.75907e-08	5.10205e-07	down	1170	1173	852	1891	1205	1761	chrX:101254259-101260873	+	3162	protein-coding	mmu:54601	Forkhead box protein O4
Foxo6	-0.961532	0.0137321	0.049715	down	30	23	26	57	43	44	chr4:120267078-120287261	-	2528	protein-coding	mmu:329934	Foxo6 protein
Foxp1	-0.626541	4.07351e-12	9.18636e-11	down	2850	2789	2294	4087	3080	4385	chr6:98925342-99522820	-	12280	protein-coding	mmu:108655	Forkhead box protein P1
Fpr2	2.08295	2.65646e-39	2.96032e-37	up	1064	969	676	197	159	245	chr17:17887824-17893952	+	1296	protein-coding	mmu:14289	Formyl peptide receptor 2
Fras1	-1.15674	1.55861e-07	1.93491e-06	down	166	113	102	237	207	361	chr5:96373819-96784733	+	15848	protein-coding	mmu:231470	Extracellular matrix protein FRAS1
Frat1	-0.778692	0.0104587	0.039892	down	47	59	41	95	54	91	chr19:41829970-41832583	+	2614	protein-coding	mmu:14296	Proto-oncogene FRAT1
Frem2	-1.10439	0.000756072	0.00426138	down	55	31	35	85	58	105	chr3:53513938-53657355	-	12348	protein-coding	mmu:242022	Fras1 related extracellular matrix protein 2
Frmpd1	-1.03464	0.000290639	0.00182305	down	67	47	50	108	72	142	chr4:45184416-45285936	+	4977	protein-coding	mmu:666060	FERM and PDZ domain-containing protein 1
Fst	1.24354	1.47563e-07	1.8425e-06	up	278	297	276	133	115	84	chr13:114452262-114458951	-	2861	protein-coding	mmu:14313	Follistatin
Fut2	1.62213	0.000180802	0.00120552	up	69	99	51	25	27	12	chr7:45648591-45666394	-	3194	protein-coding	mmu:14344	MCG23184
Fut4	0.610683	4.35461e-05	0.00033967	up	416	462	367	270	205	295	chr9:14748459-14752122	-	3664	protein-coding	mmu:14345	Fut4 protein
Fxyd5	0.958913	9.79317e-15	2.8063e-13	up	3963	3855	3170	1696	1295	2406	chr7:31032723-31042331	-	1165	protein-coding	mmu:18301	FXYD domain-containing ion transport regulator 5, isoform CRA_c
Fyb	1.46714	1.73667e-15	5.36368e-14	up	2301	2391	1893	559	553	1172	chr15:6522796-6665608	+	5167	protein-coding	mmu:23880	FYN binding protein, isoform CRA_f
Fzd2	-0.952327	1.96435e-10	3.67708e-09	down	441	333	324	675	508	835	chr11:102604431-102608058	+	3628	protein-coding	mmu:57265	Frizzled 2
G0s2	-0.904761	1.72365e-10	3.25529e-09	down	752	659	564	1295	1041	1101	chr1:193272160-193273188	-	843	protein-coding	mmu:14373	G0/G1 switch gene 2
G3bp2	0.829804	1.22898e-12	2.89487e-11	up	4664	5220	5281	2971	2124	3030	chr5:92052145-92137737	-	4373	protein-coding	mmu:23881	Ras GTPase-activating protein-binding protein 2
G530011O06Rik	3.71286	7.41974e-11	1.46823e-09	up	81	45	209	12	7	6	chrX:169975043-169978917	-	2380	ncRNA	mmu:654820	RIKEN cDNA G530011O06 gene
Gad1-ps	0.853994	0.00190831	0.00953703	up	193	170	144	63	63	143	chr10:99443838-99447029	+	3192	pseudo		glutamate decarboxylase 1, pseudogene
Gadd45g	1.45184	4.0403e-23	2.12685e-21	up	1280	1275	1265	380	415	515	chr13:51846675-51848475	+	1081	protein-coding	mmu:23882	Growth arrest and DNA-damage-inducible 45 gamma
Gale	0.788431	2.69136e-06	2.68657e-05	up	353	440	344	202	177	241	chr4:135963681-135968178	+	1787	protein-coding	mmu:74246	UDP-glucose 4-epimerase
Galnt12	0.654387	0.00559768	0.0237836	up	161	159	133	78	89	101	chr4:47091909-47123042	+	2216	protein-coding	mmu:230145	Polypeptide N-acetylgalactosaminyltransferase 12
Galnt18	-0.936555	5.73263e-25	3.30033e-23	down	2283	2218	1957	4230	3043	4428	chr7:111471656-111780067	-	2625	protein-coding	mmu:233733	Polypeptide N-acetylgalactosaminyltransferase 18
Galnt3	0.662799	0.000875964	0.00483557	up	448	601	655	399	299	319	chr2:66082766-66125230	-	3684	protein-coding	mmu:14425	Polypeptide N-acetylgalactosaminyltransferase 3
Galnt7	0.886938	8.84225e-10	1.52074e-08	up	660	709	702	403	285	373	chr8:57523825-57653055	-	4340	protein-coding	mmu:108150	Putative uncharacterized protein
Gamt	-1.33099	5.18956e-05	0.000396044	down	41	41	60	92	81	175	chr10:80258151-80261026	-	1045	protein-coding	mmu:14431	Guanidinoacetate N-methyltransferase
Gap43	-1.2515	4.45941e-10	7.9792e-09	down	200	186	192	444	265	629	chr16:42248552-42340651	-	1310	protein-coding	mmu:14432	Neuromodulin
Gars	0.650139	1.06666e-06	1.14514e-05	up	2360	2175	2606	1565	1090	1707	chr6:55038001-55079504	+	2390	protein-coding	mmu:353172	Glycine--tRNA ligase
Gas1	-0.930146	5.80501e-06	5.41924e-05	down	411	244	380	749	518	598	chr13:60174405-60177535	-	3131	protein-coding	mmu:14451	Growth arrest-specific protein 1
Gas2l3	1.10245	0.00015169	0.00103532	up	114	156	136	66	32	86	chr10:89408822-89444374	-	7418	protein-coding	mmu:237436	Putative uncharacterized protein
Gas6	-0.600065	2.16232e-07	2.60298e-06	down	4486	3384	3577	5918	4281	6246	chr8:13465374-13494535	-	2593	protein-coding	mmu:14456	Growth arrest-specific protein 6
Gata5	-0.76337	8.38152e-05	0.000608487	down	171	212	166	303	281	281	chr2:180325088-180335508	-	3302	protein-coding	mmu:14464	Transcription factor GATA-5
Gatm	2.52057	5.96769e-36	5.86187e-34	up	588	638	542	97	106	81	chr2:122594473-122611277	-	2357	protein-coding	mmu:67092	Glycine amidinotransferase, mitochondrial
Gatsl3	-0.702141	0.000256292	0.00163287	down	167	140	120	218	186	248	chr11:4218161-4222409	+	1552	protein-coding	mmu:71962	GATS-like protein 3
Gbgt1	0.854619	0.00025955	0.00165027	up	252	188	147	99	95	107	chr2:28479214-28506030	+	2967	protein-coding	mmu:227671	Globoside alpha-1,3-N-acetylgalactosaminyltransferase 1
Gbp10	6.70714	1.61017e-41	1.9058e-39	up	7131	6459	6685	29	81	65	chr5:105215699-105239533	-	3528	protein-coding	mmu:626578	Guanylate-binding protein 10
Gbp11	6.3089	2.96164e-115	1.82055e-112	up	1090	1041	1200	10	12	18	chr5:105323026-105346476	-	2712	protein-coding	mmu:634650	Protein Gbp11
Gbp2	5.0717	1.78061e-257	1.13104e-253	up	66692	65031	70120	1721	1937	1909	chr3:142620663-142638008	+	2455	protein-coding	mmu:14469	Interferon-induced guanylate-binding protein 2
Gbp2b	6.30599	2.06866e-85	7.30008e-83	up	734	729	713	4	10	12	chr3:142594816-142619176	+	2820	protein-coding	mmu:14468	Guanylate binding protein 1
Gbp3	4.19924	7.30261e-265	1.39158e-260	up	17486	18530	19430	916	827	1115	chr3:142560016-142573213	+	3039	protein-coding	mmu:55932	Guanylate-binding protein 4
Gbp4	3.6421	6.91139e-17	2.40774e-15	up	31571	31301	30092	1575	3022	2064	chr5:105115767-105139586	-	4587	protein-coding	mmu:17472	Guanylate binding protein 4.1
Gbp5	5.69043	9.40665e-65	1.9484e-62	up	23143	22186	25567	319	496	446	chr3:142496934-142522344	+	3021	protein-coding	mmu:229898	Putative uncharacterized protein
Gbp6	4.27519	3.09784e-37	3.17378e-35	up	15777	15105	15165	526	870	773	chr5:105270702-105295871	-	4523	protein-coding	mmu:100702	Protein Gbp6
Gbp7	3.43764	1.15972e-106	5.97289e-104	up	24884	25293	24127	1735	2267	2331	chr3:142530336-142550151	+	5622	protein-coding	mmu:229900	MFLJ00316 protein
Gbp8	4.26612	1.41281e-27	9.25169e-26	up	4660	4428	4789	158	280	216	chr5:105012513-105053609	-	4396	protein-coding	mmu:76074	5830443L24Rik protein
Gbp9	2.18608	2.14893e-70	5.31819e-68	up	12567	13129	13845	2550	2404	3267	chr5:105076464-105110352	-	5604	protein-coding	mmu:236573	cDNA sequence BC057170
Gca	0.708637	2.73005e-06	2.72061e-05	up	570	617	656	380	284	410	chr2:62664327-62694109	+	3288	protein-coding	mmu:227960	Grancalcin
Gcgr	-2.59602	0.0115709	0.0433191	down	6	1	1	4	9	34	chr11:120529186-120538989	+	2644	protein-coding	mmu:14527	Putative uncharacterized protein
Gch1	1.21407	6.17132e-14	1.66809e-12	up	762	910	936	400	306	356	chr14:47153895-47189402	-	2764	protein-coding	mmu:14528	GTP cyclohydrolase 1
Gchfr	-2.17983	2.58373e-05	0.000211042	down	7	16	13	60	21	81	chr2:119167788-119172389	+	629	protein-coding	mmu:320415	GTP cyclohydrolase 1 feedback regulatory protein
Gda	1.51881	3.52638e-31	2.69874e-29	up	3499	3901	3486	1044	1106	1412	chr19:21391307-21472661	-	5417	protein-coding	mmu:14544	Guanine deaminase
Gdap10	2.29565	1.46817e-25	8.66175e-24	up	389	336	263	52	59	77	chr12:32824116-32826919	+	2804	ncRNA	mmu:100504486	Ganglioside-induced differentiation associated protein 10
Gdf10	-1.44809	2.07024e-09	3.33761e-08	down	105	63	70	204	188	213	chr14:33923587-33935285	+	2512	protein-coding	mmu:14560	Bone morphogenetic protein 3B
Gdpd1	-1.71553	0.00544557	0.0232149	down	22	27	10	31	107	22	NT_187003.1:163999-204328	-	2484	protein-coding	mmu:66569	Glycerophosphodiester phosphodiesterase domain-containing protein 1
Gdpd3	-0.8319	0.011899	0.0443385	down	50	47	55	119	46	98	chr7:126766414-126775645	+	1068	protein-coding	mmu:68616	Glycerophosphodiester phosphodiesterase domain-containing protein 3
Gdpd5	-0.802105	2.26125e-05	0.000187268	down	356	279	202	407	429	514	chr7:99381415-99460984	+	3990	protein-coding	mmu:233552	Glycerophosphodiester phosphodiesterase domain-containing protein 5
Gem	0.889444	1.40386e-08	2.03902e-07	up	1018	972	986	521	329	704	chr4:11704447-11714993	+	2257	protein-coding	mmu:14579	GTP-binding protein GEM
Gemin6	0.624627	0.0110532	0.0417255	up	114	134	120	78	65	82	chr17:80207681-80228497	+	1118	protein-coding	mmu:67242	Gem-associated protein 6
Gen1	1.60971	2.6114e-07	3.10242e-06	up	96	107	92	28	23	41	chr12:11239718-11266029	-	4835	protein-coding	mmu:209334	Flap endonuclease GEN homolog 1
Gfi1	1.22074	0.00127225	0.00670095	up	85	72	43	28	26	25	chr5:107716655-107726031	-	2862	protein-coding	mmu:14581	Zinc finger protein Gfi-1
Gfpt2	1.05882	1.47644e-07	1.8425e-06	up	711	809	652	322	363	265	chr11:49794155-49838620	+	2986	protein-coding	mmu:14584	Putative uncharacterized protein
Gfra1	-0.710075	2.69571e-05	0.00021934	down	246	259	221	429	325	357	chr19:58235581-58455946	-	4926	protein-coding	mmu:14585	Glial cell line derived neurotrophic factor family receptor alpha 1
Gfra2	-1.13795	1.70855e-08	2.45537e-07	down	284	245	330	610	381	856	chr14:70890107-70979840	+	3487	protein-coding	mmu:14586	GDNF family receptor alpha-2
Ggct	1.81531	1.78447e-25	1.04953e-23	up	446	466	467	135	106	129	chr6:54985095-54992961	-	1362	protein-coding	mmu:110175	Gamma-glutamylcyclotransferase
Ggnbp1	-1.10034	0.00110608	0.00591898	down	34	33	36	86	46	80	chr17:27018035-27036378	+	1525	protein-coding	mmu:70772	Gametogenetin-binding protein 1
Ggt5	1.45155	2.71992e-16	8.92095e-15	up	668	633	727	211	176	326	chr10:75589324-75616968	+	4137	protein-coding	mmu:23887	Gamma-glutamyltransferase 5
Ghrl	-1.52701	0.0113221	0.0425718	down	9	12	7	40	17	19	chr6:113716119-113719911	-	732	protein-coding	mmu:58991	Ghrelin, isoform CRA_c
Gid4	-0.608851	1.57167e-07	1.94859e-06	down	1429	1458	1097	2187	1529	1989	chr11:60417145-60445277	+	4400	protein-coding	mmu:66771	Glucose-induced degradation protein 4 homolog
Gigyf1	-0.656624	7.25124e-06	6.66247e-05	down	1133	936	699	1280	1075	1760	chr5:137510258-137527935	+	6577	protein-coding	mmu:57330	PERQ amino acid-rich with GYF domain-containing protein 1
Gimap4	1.00815	2.34826e-17	8.49115e-16	up	5999	6036	6629	3014	2283	3579	chr6:48684578-48692062	+	1810	protein-coding	mmu:107526	GTPase IMAP family member 4
Gimap7	1.5773	6.83598e-11	1.35836e-09	up	188	254	223	62	54	97	chr6:48718621-48724636	+	1269	protein-coding	mmu:231932	Protein Gimap7
Gimap9	0.743083	1.19585e-06	1.27379e-05	up	612	647	596	326	334	375	chr6:48676121-48679116	+	1637	protein-coding	mmu:317758	Protein Gimap9
Gins1	1.08399	0.00027797	0.00175611	up	96	92	99	49	28	53	chr2:150909556-150931280	+	1087	protein-coding	mmu:69270	MKIAA0186 protein
Gins2	1.47521	3.71356e-07	4.29143e-06	up	113	173	147	40	42	66	chr8:120581266-120589075	-	1038	protein-coding	mmu:272551	DNA replication complex GINS protein PSF2
Gja5	-0.814754	3.51199e-08	4.81471e-07	down	590	720	762	1245	926	1303	chr3:97032402-97053634	+	3180	protein-coding	mmu:14613	Gap junction alpha-5 protein
Gjb2	0.601937	0.00926544	0.0360773	up	213	221	270	120	144	173	chr14:57098602-57104702	-	2404	protein-coding	mmu:14619	Gap junction beta-2 protein
Gjb4	3.96033	3.40792e-06	3.32521e-05	up	29	34	21	2	2	1	chr4:127340954-127354139	-	2656	protein-coding	mmu:14621	Gap junction beta-4 protein
Gjc2	-1.19706	0.00376102	0.0170197	down	23	23	16	48	41	43	chr11:59175564-59183213	-	2683	protein-coding	mmu:118454	Gap junction protein
Gk	1.27188	1.32626e-24	7.54426e-23	up	1088	1226	1094	467	346	528	chrX:85701937-85776819	-	4445	protein-coding	mmu:14933	Glycerol kinase
Gla	0.668928	0.000133207	0.000925405	up	323	393	357	199	181	259	chrX:134588169-134601005	-	3032	protein-coding	mmu:11605	Alpha-galactosidase A
Glb1l2	-1.22545	9.76733e-14	2.61047e-12	down	374	277	339	874	531	806	chr9:26763042-26806473	-	3928	protein-coding	mmu:244757	Beta-galactosidase-1-like protein 2
Glb1l3	-1.82902	1.08518e-05	9.60038e-05	down	17	19	25	62	80	57	chr9:26817953-26862099	-	2520	protein-coding	mmu:70893	Beta-galactosidase-1-like protein 3
Glipr1	0.844038	7.60753e-10	1.3191e-08	up	603	639	521	320	237	374	chr10:111985448-112002621	-	1278	protein-coding	mmu:73690	Glioma pathogenesis-related protein 1
Glipr2	1.0635	3.22627e-16	1.05454e-14	up	2251	2390	2312	964	824	1389	chr4:43957702-43979118	+	2019	protein-coding	mmu:384009	Golgi-associated plant pathogenesis-related protein 1
Glis2	-0.94446	1.47879e-17	5.40881e-16	down	969	851	783	1750	1248	1733	chr16:4594713-4625141	+	3619	protein-coding	mmu:83396	Zinc finger protein GLIS2
Glp1r	-1.99129	2.62457e-34	2.37032e-32	down	254	212	155	734	613	981	chr17:30901867-30936510	+	1480	protein-coding	mmu:14652	Glp1r protein
Glrx	1.29875	9.95631e-26	5.96627e-24	up	1222	1373	1154	460	399	581	chr13:75839873-75850151	+	1336	protein-coding	mmu:93692	Glutaredoxin, isoform CRA_a
Glt8d2	-1.49405	1.19728e-10	2.31159e-09	down	64	78	65	211	128	218	chr10:82650428-82694124	-	2631	protein-coding	mmu:74782	Glycosyltransferase 8 domain-containing protein 2
Gm10031	0.854062	7.83072e-05	0.00057327	up	415	474	329	302	152	180	chr1:156523971-156526679	+	2709	pseudo		predicted pseudogene 10031
Gm10053	0.781595	0.000466455	0.00277427	up	271	286	249	187	134	115	chr19:24875686-24876875	+	1190	pseudo	mmu:672195	cytochrome c, somatic pseudogene
Gm10108	0.942227	0.00413838	0.0184106	up	64	89	100	45	33	48	chr5:13120888-13121831	-	944	pseudo		Uncharacterized protein
Gm10638	-1.34531	0.00779694	0.031306	down	12	19	10	43	21	35	chr8:86745699-86747060	+	1362	ncRNA	mmu:666945	predicted gene 10638
Gm10687	-1.11716	0.00197595	0.00982358	down	33	36	27	49	55	93	chr9:44125258-44134485	-	161	ncRNA	mmu:100038560	Putative uncharacterized protein
Gm10705	1.31021	3.09268e-06	3.04884e-05	up	670	523	268	116	195	224	chr3:87207335-87208025	-	691	protein-coding	mmu:100042355	predicted gene 10705
Gm10709	-1.97918	0.000184707	0.00122726	down	22	48	16	206	24	102	chr9:7751672-7752325	+	654	pseudo	mmu:100039782	Protein Gm12508
Gm10790	-2.47866	0.00849066	0.0335759	down	3	3	1	9	12	15	chr13:41865915-41913092	+	1696	ncRNA	mmu:100038577	predicted gene 10790
Gm10791	2.62967	0.00584083	0.0246136	up	16	17	11	2	0	5	chr16:84972211-84979451	+	1654	ncRNA	mmu:100038614	Putative uncharacterized protein
Gm11427	1.7075	1.77912e-06	1.84054e-05	up	93	65	96	28	20	26	chr11:83254267-83260542	+	1549	pseudo		schlafen 4 pseudogene
Gm11690	-2.44257	0.000302683	0.00188865	down	9	7	2	23	15	57	chr11:114214571-114238503	-	4081	lncRNA
Gm11847	0.662117	0.000136424	0.000943683	up	422	517	531	312	259	306	chr4:12232772-12238024	+	5253	pseudo	mmu:545592	heterogeneous nuclear ribonucleoprotein A3 pseudogene
Gm12185	4.21527	4.50055e-23	2.3626e-21	up	3530	3964	3616	130	249	155	chr11:48904656-48927182	-	5287	protein-coding	mmu:620913	Putative uncharacterized protein
Gm12188	1.98707	0.000513443	0.00302298	up	36	28	40	4	8	13	chr11:49086025-49089282	-	1904	lncRNA
Gm12216	0.715719	7.65103e-06	7.00615e-05	up	356	358	312	197	165	227	chr11:53785489-53859256	-	1152	ncRNA	mmu:622459	Protein Gm12216
Gm12250	4.6087	3.24307e-29	2.24727e-27	up	164	181	175	4	9	7	NT_187029.1:111784-118137	-	2702	protein-coding	mmu:631323	Interferon-gamma-inducible p47 GTPase
Gm12963	-1.21782	0.00751386	0.0303613	down	24	26	18	28	39	84	NT_187023.1:1627601-1648896	-	1171	protein-coding
Gm12989	1.10982	5.47949e-06	5.14473e-05	up	151	141	124	67	48	67	chr4:135715728-135716698	-	971	pseudo		proteasome (prosome, macropain) subunit, alpha type 5 pseudogene
Gm13056	-1.01952	0.0099814	0.0383866	down	34	23	32	53	34	89	chr4:141278374-141279794	+	629	ncRNA	mmu:100503810	predicted gene 13056
Gm13111	-0.806549	6.62465e-05	0.000492545	down	137	125	98	197	173	219	chr4:154637508-154661932	+	4225	unknown	mmu:100042178	predicted gene 13111
Gm13139	1.10653	8.73843e-07	9.53175e-06	up	197	215	239	88	87	111	chr4:147132093-147180579	+	2758	protein-coding	mmu:666532	Protein Gm13139
Gm13212	1.34772	4.37066e-07	5.00826e-06	up	151	168	147	60	33	84	chr4:145585172-145625345	+	3733	protein-coding	mmu:433801	Protein Gm13212
Gm13387	-1.1556	1.23578e-05	0.000108023	down	141	164	116	177	302	390	chr2:25143190-25165932	-	5092	lncRNA
Gm13816	-0.825447	0.000175819	0.00117682	down	154	132	116	189	170	320	chr2:92742222-92760040	+	2015	lncRNA
Gm13822	2.38035	0.00237635	0.0115343	up	30	19	19	4	0	9	chr5:114917318-114922261	-	483	lncRNA
Gm13835	0.842451	1.54195e-07	1.91798e-06	up	683	835	820	498	311	434	chr6:31141865-31142726	-	862	pseudo		proteasome (prosome, macropain) subunit, alpha type 3 pseudogene
Gm13889	0.784267	1.19696e-09	2.01495e-08	up	1713	1504	1745	965	756	1011	chr2:93955810-93957100	-	1291	protein-coding	mmu:620695	predicted gene 13889
Gm14005	0.639406	0.0021791	0.010694	up	193	192	171	123	77	141	chr2:128298663-128429351	-	2797	ncRNA	mmu:100043424	Putative uncharacterized protein
Gm14010	5.59577	4.75537e-05	0.000366283	up	21	21	14	1	0	0	chr2:128421927-128425100	+	2473	ncRNA	mmu:100043729	predicted gene 14010
Gm14085	-1.23564	0.00671932	0.0276492	down	17	23	17	28	37	62	chr2:122484941-122528040	+	3740	protein-coding	mmu:381417	Protein Gm14085
Gm14207	-1.39689	0.00106383	0.00571954	down	28	22	12	43	39	72	chr2:119321199-119326197	-	979	ncRNA	mmu:100043609	Putative uncharacterized protein
Gm14269	0.613863	0.0120747	0.0448354	up	175	168	217	150	89	110	chr2:170462753-170463937	-	1185	pseudo		predicted gene 14269
Gm14403	-0.724211	0.00202905	0.0100378	down	242	271	337	546	427	338	chr2:177000955-177512311	+	3691	ncRNA		MCG112779
Gm14548	1.01836	0.00732386	0.0297117	up	115	78	57	23	33	60	chr7:3884201-3898159	-	2156	protein-coding	mmu:100038909	Protein Gm14548
Gm15056	5.88593	8.12251e-05	0.000592356	up	13	12	10	0	0	0	chr8:20900606-20901984	-	316	protein-coding	mmu:100504014	predicted gene 15056
Gm15428	2.98745	0.001773	0.00894526	up	22	11	17	0	2	4	chr1:156793466-156794358	+	893	pseudo	mmu:433368	PCNA-associated factor pseudogene
Gm15448	1.10847	0.00843319	0.0334032	up	60	59	41	14	20	36	chr7:3816762-3825942	-	2456	protein-coding	mmu:100041146	Protein Gm15448
Gm15663	-0.945833	8.02984e-05	0.000586046	down	91	83	65	155	99	185	chr10:105574551-105583870	+	3204	ncRNA	mmu:327812	predicted gene 15663
Gm15710	-0.731117	0.00429932	0.0189736	down	105	106	79	114	152	180	chr5:92140238-92140969	-	732	pseudo	mmu:100040605	ribosomal protein L13 pseudogene
Gm15753	2.17312	0.000624474	0.00359191	up	29	32	34	7	1	13	chr5:137719770-137722488	-	2397	pseudo	mmu:624083	predicted gene 15753
Gm15987	1.43593	0.00033081	0.00203812	up	80	118	99	21	19	68	chr6:128952353-128975029	-	1082	ncRNA	mmu:100504591	predicted gene 15987
Gm16118	1.56081	0.000470487	0.00279563	up	91	54	66	14	12	44	chr8:114698439-114711521	-	8950	lncRNA
Gm16146	1.50159	0.00131838	0.00690761	up	48	42	57	19	19	10	chr18:84853578-84859496	-	4856	lncRNA
Gm16340	1.00292	4.61285e-07	5.25418e-06	up	1292	1062	1482	537	411	922	chr1:173774451-173802730	-	28280	ncRNA	mmu:100504287	predicted gene 16340
Gm16365	-1.13908	0.0017534	0.00886517	down	37	29	26	77	58	53	chr10:39559456-39613898	-	3479	lncRNA
Gm16464	1.7582	5.40646e-12	1.20922e-10	up	185	236	234	52	46	88	chr7:104499058-104501976	-	2919	pseudo		cyclin Y-like 1 pseudogene
Gm16589	1.45421	9.87694e-09	1.46813e-07	up	194	189	133	69	53	53	chr8:4087219-4089901	+	2376	pseudo		axin interaction partner and dorsalization antagonist pseudogene
Gm16675	1.02299	0.000376923	0.00229404	up	177	170	115	50	54	112	chr8:46730970-46739515	-	1319	ncRNA	mmu:100503498	predicted gene, 16675
Gm17757	4.01595	2.70039e-10	4.97185e-09	up	44	87	66	1	8	2	chr7:105924344-105928691	-	4348	pseudo	mmu:100417829	GTPase, very large interferon inducible 1 pseudogene
Gm18342	2.60247	1.08791e-05	9.62001e-05	up	30	48	56	6	2	14	chr1:85067647-85078223	-	10577	pseudo		Sp140 nuclear body protein pseudogene
Gm18445	5.45398	0.000607142	0.00350384	up	10	9	7	0	0	0	chr1:173986926-174001972	-	15047	pseudo		interferon activated gene 204 pseudogene
Gm18853	3.23238	8.27711e-10	1.43259e-08	up	60	64	52	4	3	11	chr7:106185743-106190099	-	4357	pseudo	mmu:100417831	GTPase, very large interferon inducible 1 pseudogene
Gm19557	-1.91329	3.07643e-05	0.000247256	down	21	14	17	33	69	79	chr19:47512982-47516578	+	2765	ncRNA	mmu:100503104	predicted gene, 19557
Gm19585	2.79989	1.95932e-13	5.06355e-12	up	92	108	87	10	11	18	chr17:52149244-52162930	+	514	ncRNA	mmu:100503190	predicted gene, 19585
Gm1966	2.10046	1.05773e-33	9.37494e-32	up	5536	6024	4852	945	859	1880	chr7:106595549-106644646	-	8959	protein-coding	mmu:434223	predicted gene 1966
Gm19990	-0.624439	0.0137536	0.0497793	down	80	97	85	158	81	149	chr12:56253243-56266381	+	1221	ncRNA	mmu:100503961	predicted gene, 19990
Gm20300	-0.592387	7.37993e-05	0.00054361	down	444	405	463	712	462	718	chr10:30603195-30606634	-	3440	ncRNA	mmu:100504586	predicted gene, 20300
Gm20590	-0.634016	1.84252e-05	0.000154675	down	348	301	279	440	390	524	chr13:74505022-74570556	-	65535	pseudo		upstream binding transcription factor, RNA polymerase I pseudogene
Gm2065	2.21452	0.00712336	0.0290608	up	26	14	11	4	4	2	chr9:83098137-83125313	+	2696	ncRNA		predicted gene 2065
Gm21188	2.56503	4.68554e-14	1.28103e-12	up	226	280	186	22	19	73	chr13:120034604-120052204	-	1743	protein-coding	mmu:100861753	predicted gene, 21188
Gm26637	1.48562	9.67032e-05	0.000693816	up	71	75	77	18	17	42	chr17:78880999-78892502	+	3440	protein-coding
Gm26908	-0.708504	0.00301585	0.01411	down	145	121	88	145	161	235	chr14:70203419-70217056	+	1752	lncRNA
Gm2808	1.76792	5.5349e-06	5.1906e-05	up	100	94	50	16	19	32	chr17:6509086-6536015	-	5968	protein-coding	mmu:100040500	predicted gene 2808
Gm28347	5.87367	0.000108377	0.000768319	up	7	12	15	0	0	0	chr19:11035415-11035832	-	282	lncRNA
Gm28523	-1.00952	0.000235333	0.00151623	down	87	68	68	104	141	173	chr6:141244767-141250009	-	3741	lncRNA
Gm28609	-1.4636	0.0096719	0.0373925	down	14	23	13	76	11	49	chr1:133046700-133068405	-	3952	lncRNA
Gm29695	3.20705	0.00106027	0.00570264	up	16	18	18	1	4	0	chr1:132190089-132209547	+	6257	lncRNA
Gm29779	1.37967	9.44265e-22	4.54392e-20	up	1138	1260	1195	410	328	584	chr5:23701126-23703111	-	1986	protein-coding
Gm30140	0.932241	0.00653849	0.0270759	up	75	72	94	44	41	33	chr17:71766888-71782562	-	3628	lncRNA
Gm30199	2.32034	9.72081e-07	1.05011e-05	up	43	60	73	16	7	11	chr4:106053995-106057803	-	3215	lncRNA
Gm30233	3.65901	0.00955829	0.0369908	up	9	8	9	1	0	1	chr10:88068073-88090347	-	4125	lncRNA
Gm30259	-0.885247	4.0893e-05	0.000321079	down	159	109	95	216	168	247	chr18:38162664-38168039	-	5281	lncRNA
Gm30461	1.73954	0.0025386	0.0121884	up	28	27	26	8	6	9	chr12:112859982-112867649	+	4879	lncRNA
Gm30474	3.28972	2.30129e-10	4.29514e-09	up	123	87	37	5	9	9	chr16:93127826-93132040	-	3678	lncRNA
Gm30648	-0.980404	0.00838981	0.0332521	down	28	25	37	60	41	70	chr3:134207906-134213234	+	2952	lncRNA
Gm30967	-1.55479	0.0033638	0.015502	down	15	9	9	25	27	39	chr13:104037491-104046225	+	2608	lncRNA
Gm31111	1.92559	0.0015371	0.00790189	up	32	26	31	6	3	14	chr8:46668942-46678998	-	2170	lncRNA
Gm31208	3.40033	1.00983e-05	8.988e-05	up	32	25	32	0	3	5	chr19:12517921-12524338	-	2120	lncRNA
Gm31320	-1.0257	0.000110631	0.000782548	down	86	77	77	125	111	234	chr3:20222293-20229475	+	580	lncRNA
Gm31434	-1.32721	0.00585177	0.0246488	down	22	32	11	29	43	81	chr9:102989619-103002227	-	6540	lncRNA
Gm31619	-0.58586	0.00363719	0.0165497	down	326	276	212	293	352	495	chr2:167571285-167589803	-	3298	lncRNA
Gm31621	2.05066	0.00404048	0.0180536	up	21	25	26	1	8	7	chr18:83628280-83637968	-	7127	lncRNA
Gm31629	-1.03414	0.000591444	0.0034257	down	55	40	45	93	62	120	chr1:133977282-134006449	+	2631	lncRNA
Gm31672	-1.36905	0.00611212	0.0256153	down	24	11	10	33	27	50	chr4:154026221-154056559	+	1540	lncRNA
Gm31718	1.46234	5.19855e-05	0.000396433	up	106	62	67	28	19	34	chr8:126804707-126908517	-	4218	lncRNA
Gm31785	5.35176	0.00200142	0.00993983	up	14	10	1	0	0	0	chr5:105198431-105218368	+	833	lncRNA
Gm32029	2.7813	0.00487994	0.0211626	up	22	19	8	1	0	6	chr7:30410916-30413705	-	1318	lncRNA
Gm32089	4.56577	0.00303859	0.0142024	up	7	10	10	0	1	0	chr13:94289448-94296741	-	2928	lncRNA
Gm32249	-2.06026	0.000338547	0.00207974	down	6	15	6	27	24	57	chr11:99168148-99171760	+	672	lncRNA
Gm32267	-2.13187	0.00758762	0.0305945	down	4	4	3	14	17	13	chr1:134299453-134304279	+	1057	lncRNA
Gm32273	-0.930429	6.67462e-05	0.000495874	down	98	87	76	141	123	208	chr11:68956946-68962325	+	1289	lncRNA
Gm32600	3.30213	0.0022278	0.0108872	up	12	15	14	0	1	3	chr2:167815406-167821085	-	1790	lncRNA
Gm32633	1.04855	2.02814e-05	0.000169361	up	192	167	164	62	80	94	chr7:63986227-64024758	+	1969	lncRNA
Gm32718	-0.824488	0.0061357	0.0256915	down	104	70	47	96	107	162	chr19:56743045-56765957	+	5759	lncRNA
Gm32725	1.57601	0.00682488	0.0280073	up	31	18	35	10	7	10	chr5:36698234-36716213	-	5367	lncRNA
Gm32970	-0.749894	0.00976396	0.037672	down	85	97	137	122	156	235	chr15:34744970-34838442	-	3381	protein-coding
Gm33091	1.75772	0.000401831	0.00242934	up	58	34	70	8	18	19	chr10:95132610-95140620	-	2625	lncRNA
Gm33122	-0.901931	6.43196e-06	5.95855e-05	down	382	218	240	454	394	637	chr7:129644125-129658085	-	5330	lncRNA
Gm33199	4.49196	0.00382307	0.0172391	up	11	8	7	0	1	0	chr8:120786929-120795374	+	3226	lncRNA
Gm33236	5.93626	6.90157e-05	0.000511737	up	9	15	12	0	0	0	chr12:107624195-107649915	-	2955	lncRNA
Gm33318	1.73794	0.00892275	0.0349716	up	21	20	28	6	9	4	chr6:37442496-37447405	+	1667	lncRNA
Gm33555	-2.4647	0.000255305	0.00162766	down	5	6	4	24	13	44	chr7:130273263-130315535	-	8030	lncRNA
Gm33782	4.1763	5.98862e-06	5.57767e-05	up	25	31	22	1	2	1	chr10:96309081-96362527	+	1568	lncRNA
Gm33861	-1.77812	1.37795e-06	1.45395e-05	down	29	30	25	91	46	145	chr10:119067405-119076223	-	1233	lncRNA
Gm33998	0.757945	0.001602	0.00818877	up	165	136	172	90	66	112	chr11:59636742-59643374	-	1169	lncRNA
Gm34050	-2.33454	4.68446e-05	0.000361259	down	6	11	4	37	24	39	chr3:121896083-121903394	-	2591	lncRNA
Gm34140	-4.56638	5.73211e-07	6.44051e-06	down	1	3	0	32	20	38	chr7:67711491-67717180	-	4014	lncRNA
Gm34159	-1.12305	4.63511e-05	0.000357888	down	87	60	42	129	103	154	chr9:120344752-120363759	-	6388	lncRNA
Gm34428	4.77845	0.0025924	0.012406	up	15	2	14	0	0	1	chr4:9006056-9008559	-	702	lncRNA
Gm34455	-2.98302	0.0061919	0.0258813	down	4	1	0	20	7	10	chr17:26467654-26503322	-	3467	lncRNA
Gm34643	4.72044	0.00224547	0.0109605	up	11	16	4	0	0	1	chr14:103012652-103024454	+	2542	lncRNA
Gm34726	-1.53265	2.20745e-05	0.000183252	down	41	43	18	68	86	119	chr11:90043364-90130395	-	1007	lncRNA
Gm35154	2.47183	2.60786e-05	0.000212737	up	35	46	39	3	4	14	chr10:44599113-44689114	+	1190	lncRNA
Gm35498	2.51249	4.26047e-09	6.61136e-08	up	73	77	62	7	11	17	chr1:85112445-85118523	-	516	protein-coding
Gm35551	3.16704	2.7166e-07	3.21738e-06	up	51	38	40	4	1	9	chr17:84019649-84083608	-	2576	lncRNA
Gm35623	6.58392	2.05519e-06	2.09431e-05	up	17	17	22	0	0	0	chr14:104468198-104477234	+	4978	lncRNA
Gm3571	0.699051	0.00239558	0.0116129	up	158	160	150	113	69	91	chr10:93778611-93779773	+	1163	pseudo		farnesyl diphosphate synthetase pseudogene
Gm3579	1.19487	0.000522257	0.00306691	up	330	178	116	112	80	55	chr4:133095962-133101555	+	5594	other		predicted gene 3579
Gm36028	-2.06514	0.011064	0.0417498	down	4	1	8	11	18	23	chr16:37851019-37865237	-	3305	protein-coding
Gm36107	5.51838	0.000748165	0.0042218	up	5	5	16	0	0	0	chr14:106265429-106271435	+	2070	lncRNA
Gm36117	1.10695	0.00127976	0.00673119	up	125	75	94	51	44	31	chr17:13033560-13040063	+	4885	lncRNA
Gm36161	2.81862	9.05173e-20	3.87617e-18	up	178	233	199	23	14	47	chr13:120017033-120018215	+	415	lncRNA
Gm36169	-2.14493	0.00505325	0.0217861	down	4	5	4	26	17	10	chr16:90675512-90677771	-	1238	lncRNA
Gm36317	-0.763421	0.00848561	0.0335759	down	58	68	69	82	104	124	chr4:144963353-144965593	+	2164	lncRNA
Gm36354	-1.26268	0.0131927	0.0481516	down	29	11	15	25	35	65	chr6:88939921-88946480	+	3141	lncRNA
Gm36486	3.05226	0.00481773	0.0209461	up	12	13	10	1	1	2	chr17:29430803-29437594	-	577	lncRNA
Gm36496	1.77237	0.00467117	0.0203739	up	56	71	51	1	11	39	chr12:25187505-25191001	-	3069	lncRNA
Gm36596	6.63236	1.54765e-06	1.61511e-05	up	16	20	22	0	0	0	chr2:84778859-84791354	-	1418	lncRNA
Gm36741	-2.38954	0.00583995	0.0246136	down	5	0	5	13	18	18	chr8:39636247-39708088	+	1478	lncRNA
Gm38407	2.10746	0.000373801	0.00227941	up	31	26	40	6	4	12	chr12:10446388-10531303	+	2391	lncRNA
Gm38410	-2.72759	0.00133555	0.00698992	down	3	2	3	10	16	24	chr18:24339366-24344630	+	3156	miscRNA
Gm38525	1.69942	3.49135e-08	4.78985e-07	up	297	239	246	37	64	129	chr7:104355396-104369881	-	2733	protein-coding
Gm38566	-1.50813	0.000285838	0.00179767	down	27	21	12	55	36	71	chr18:38168484-38173421	-	1693	lncRNA
Gm38636	-1.52318	0.000905292	0.00496899	down	14	12	22	47	30	57	chr13:36717255-36725176	+	5812	lncRNA
Gm38655	-1.41285	3.66777e-08	5.00808e-07	down	82	68	44	162	149	167	chr17:25171980-25180818	-	1977	protein-coding
Gm38708	-0.767289	1.55923e-05	0.000133122	down	522	382	286	614	577	684	chr6:88194681-88198060	-	2150	lncRNA
Gm38850	1.34026	4.76652e-05	0.000366993	up	145	150	78	31	39	68	chr6:86653954-86663064	-	8965	lncRNA
Gm38888	-1.8335	0.00546453	0.0232862	down	5	11	5	25	11	37	chr6:120500342-120503539	+	1906	lncRNA
Gm38910	-0.721212	0.00331565	0.0153097	down	79	122	78	156	123	152	chr6:134605232-134608003	-	2639	lncRNA
Gm38922	3.22982	3.00756e-06	2.97696e-05	up	40	33	36	0	4	7	chr11:83123161-83124499	+	1197	lncRNA
Gm39061	1.77433	0.00291603	0.0137137	up	32	34	25	7	3	16	chr7:101988668-101990948	-	500	lncRNA
Gm39065	2.16751	0.00890248	0.0349137	up	20	20	20	0	3	10	chr7:106561045-106567925	-	1417	lncRNA
Gm39079	2.30289	0.00266164	0.0127023	up	18	22	25	1	7	4	chr7:119610690-119620435	-	1083	lncRNA
Gm39090	1.30406	0.00637532	0.0264969	up	33	47	49	13	10	28	chr7:127690928-127701645	+	4035	lncRNA
Gm39701	4.64898	4.64134e-42	5.59781e-40	up	369	276	220	8	13	11	chr1:170945108-170949763	+	2905	protein-coding
Gm39957	-2.08609	0.000442398	0.00264855	down	13	12	3	23	45	38	chr2:148376330-148391907	-	1647	lncRNA
Gm39972	2.51741	9.2662e-10	1.58935e-08	up	164	102	108	7	26	27	chr2:156357022-156363034	-	2293	protein-coding
Gm40560	2.45156	0.00116269	0.00618888	up	21	31	14	2	5	4	chr12:103429650-103431451	-	281	lncRNA
Gm40639	-2.83334	5.58052e-05	0.000422832	down	5	3	3	24	17	34	chr10:45024302-45028182	+	525	lncRNA
Gm4070	2.55424	4.12352e-33	3.47689e-31	up	1573	1660	1556	176	307	261	chr7:105895118-105953967	-	9037	protein-coding	mmu:100042856	predicted gene 4070
Gm40773	-2.2818	0.00115734	0.00616729	down	7	6	2	21	13	36	chr10:117862098-117867067	+	743	protein-coding
Gm40812	2.97553	0.00020286	0.001333	up	9207	4948	1322	285	648	825	chr11:6006268-6010745	+	1713	lncRNA
Gm40874	-1.5827	0.00808167	0.0322185	down	13	8	5	30	18	25	chr12:32996038-33042444	+	355	lncRNA
Gm41125	-3.1713	0.00488085	0.0211626	down	1	3	0	9	11	13	chr14:31943562-31946428	+	2250	lncRNA
Gm41190	-1.30248	0.0120911	0.0448789	down	21	11	10	28	22	49	chr14:68436478-68461541	-	3443	lncRNA
Gm41235	1.56267	0.0038	0.0171554	up	36	49	34	6	8	25	chr14:103043478-103048082	-	2227	lncRNA
Gm41263	-1.22806	0.00158819	0.00813998	down	27	31	23	58	34	92	chr15:7442301-7446851	+	1166	lncRNA
Gm41304	-0.862717	0.000643047	0.00368206	down	91	119	93	218	98	217	chr15:37641698-37650931	+	3376	lncRNA
Gm41307	-1.41592	0.000993976	0.00538714	down	17	18	16	52	32	45	chr15:38385559-38404716	-	1742	lncRNA
Gm41314	1.59739	0.0110452	0.0417221	up	21	23	27	9	3	11	chr15:42704755-42789365	+	735	lncRNA
Gm41348	1.91484	6.76895e-18	2.55424e-16	up	540	379	515	106	127	121	chr15:74991998-74994447	-	1737	lncRNA
Gm41458	3.87684	2.08905e-09	3.36509e-08	up	49	44	66	3	6	1	chr16:48600118-48614343	-	1225	lncRNA
Gm41611	3.93383	0.000339012	0.00208192	up	15	21	13	1	1	1	chr17:70967864-70971805	+	2965	lncRNA
Gm42035	0.706858	0.0124515	0.0459593	up	291	157	126	137	84	107	chr8:90888875-90892587	+	3713	protein-coding
Gm42226	1.2165	0.000634218	0.00363806	up	135	120	71	27	33	73	chr5:23703215-23705658	-	2140	protein-coding
Gm42362	1.61921	1.60783e-33	1.41846e-31	up	953	959	938	290	232	360	chr4:154915131-154919886	-	2695	lncRNA
Gm42368	1.67422	0.0033839	0.0155698	up	33	50	20	12	4	15	chr4:147221860-147226323	+	3353	protein-coding
Gm4311	1.9918	6.79725e-09	1.03292e-07	up	81	110	101	25	22	22	chr19:43637372-43642404	-	3624	ncRNA	mmu:100043245	predicted gene 4311
Gm4739	1.21349	1.3675e-07	1.71893e-06	up	197	246	223	94	58	125	chr10:26107749-26108737	+	989	pseudo		high mobility group box 2 pseudogene
Gm4759	1.02349	0.00605351	0.0253975	up	231	190	87	56	39	147	chr7:106421550-106441073	-	3091	pseudo	mmu:209380	GTPase, very large interferon inducible 1 pseudogene
Gm4841	6.65294	2.03126e-127	1.61282e-124	up	1197	1370	1261	10	12	14	chr18:60268301-60273267	-	2838	protein-coding	mmu:225594	Putative uncharacterized protein
Gm4951	4.69121	4.29281e-32	3.42275e-30	up	2465	3028	3815	74	126	137	NT_187030.1:102190-145567	-	2651	protein-coding	mmu:240327	Interferon-gamma-inducible GTPase Ifgga2 protein
Gm5069	-0.98719	0.00116494	0.00619912	down	50	45	34	87	69	83	chr1:180326969-180330549	-	3581	pseudo	mmu:277333	glyceraldehyde-3-phosphate dehydrogenase pseudogene
Gm5150	0.744273	0.00311425	0.0145169	up	160	189	186	78	80	148	NW_012132900.1:212430-213998	-	563	protein-coding	mmu:381484	SIRP beta 1 like 1 protein
Gm5424	1.65057	5.67248e-14	1.53981e-12	up	585	548	311	126	106	202	chr10:62071022-62072571	+	1550	pseudo	mmu:432466	MCG15755
Gm5431	3.39298	4.55589e-61	8.76939e-59	up	801	881	1101	74	70	110	chr11:48887422-48902152	-	2971	protein-coding	mmu:432555	Protein Gm5431
Gm5483	1.41085	0.00304195	0.0142147	up	59	40	44	8	19	23	chr16:36184212-36188111	+	414	protein-coding	mmu:433016	Protein Gm5483
Gm5486	2.87789	4.00611e-06	3.8673e-05	up	63	29	28	4	6	5	chr16:49925912-49970258	-	6047	unknown	mmu:433024	predicted gene 5486
Gm5582	2.80225	0.010277	0.039333	up	14	4	18	3	1	1	chr6:131252268-131254591	-	2324	pseudo		predicted gene 5582
Gm5637	0.930819	4.43607e-05	0.000344754	up	165	173	160	90	56	104	chrX:60045096-60046265	-	1170	pseudo	mmu:434782	predicted pseudogene 5637
Gm5831	2.08679	2.02664e-09	3.27841e-08	up	109	97	94	15	19	33	chr9:42964894-42966444	+	1551	pseudo		Sp140 nuclear body protein family member pseudogene
Gm5960	3.98313	5.60506e-13	1.37819e-11	up	93	107	61	2	1	13	chr15:75062261-75075020	+	1226	pseudo		predicted gene 5960
Gm5970	5.81631	4.86385e-32	3.82998e-30	up	214	265	182	4	4	3	chr18:60220845-60222075	+	1231	pseudo		interferon inducible GTPase 1 pseudogene
Gm6034	2.22535	0.00243141	0.0117626	up	22	33	11	5	4	4	NT_187027.1:2355529-2387594	+	3266	protein-coding	mmu:547347	Protein Gm6034
Gm614	1.816	9.96902e-06	8.88955e-05	up	72	57	55	14	11	25	chrX:101261373-101263992	-	777	protein-coding	mmu:245536	Uncharacterized protein CXorf65 homolog
Gm6377	2.45637	4.33521e-27	2.77221e-25	up	270	317	264	47	34	67	chrX:109196756-109200445	+	2801	protein-coding	mmu:622976	Protein Gm6377
Gm6485	0.708713	0.00126976	0.00668968	up	253	240	290	144	155	148	chr3:104752373-104753302	-	930	pseudo	mmu:624251	predicted gene 6485
Gm6542	0.806048	0.00118967	0.00631485	up	119	159	124	73	57	88	chr18:36609889-36610925	+	1037	pseudo		proteasome (prosome, macropain) subunit, alpha type 4 pseudogene
Gm6545	2.93265	4.46002e-24	2.45636e-22	up	343	376	370	32	23	85	chr19:12528763-12530519	-	1757	pseudo		family with sequence similarity 111, member A pseudogene
Gm6548	1.7969	2.75082e-32	2.22117e-30	up	1268	1425	1566	409	290	478	chr17:78850504-78852544	-	2041	pseudo	mmu:625054	eukaryotic translation elongation factor 1 alpha 1 pseudogene
Gm6560	0.917301	0.000283095	0.00178277	up	144	137	171	75	70	81	chr5:22724079-22726259	-	2181	pseudo		pyruvate kinase, muscle pseudogene
Gm6634	-1.34311	0.00250462	0.0120586	down	30	56	44	167	28	135	chr3:70772379-70807291	-	1804	ncRNA	mmu:625901	predicted gene 6634
Gm6637	2.89194	0.000408946	0.00246944	up	163	195	165	4	16	49	chr6:122293369-122296486	+	1241	protein-coding		predicted gene 6637
Gm6904	2.18117	2.04935e-06	2.0906e-05	up	52	60	68	7	11	20	chr14:59244441-59260216	-	938	protein-coding	mmu:628693	Protein Gm6904
Gm7327	1.38376	0.00322938	0.0149621	up	77	75	26	24	10	31	chrX:61785360-61786990	+	1631	pseudo		eukaryotic translation initiation factor 4E pseudogene
Gm7338	-0.633795	3.68257e-06	3.57489e-05	down	594	562	421	886	573	852	chr10:45875290-45876081	+	792	ncRNA		glutathione peroxidase 4, pseudogene
Gm7357	-1.60794	0.00099795	0.00540561	down	17	10	15	29	43	47	chr1:4522817-4526931	+	3275	pseudo		Moloney leukemia virus 10 pseudogene
Gm7582	2.53398	0.00908109	0.0355118	up	24	10	11	0	4	3	chr1:85026363-85028872	-	2510	pseudo	mmu:665317	component of Sp100-rs pseudogene
Gm7609	2.75464	1.33094e-05	0.000115494	up	28	28	57	4	6	6	chr1:85199592-85215398	+	3016	protein-coding	mmu:665378	predicted pseudogene 7609
Gm7665	0.635134	0.000616722	0.00355375	up	271	324	329	205	144	219	chr18:16274508-16275009	-	502	pseudo		S100 calcium binding protein A11 (calgizzarin) pseudogene
Gm7730	0.882491	0.00164339	0.00837561	up	102	123	144	72	44	77	chr8:70010421-70011039	-	619	pseudo		predicted gene 7730
Gm7846	1.14856	0.0012796	0.00673119	up	60	92	97	48	24	36	chr1:28580381-28580768	-	388	pseudo	mmu:665903	predicted gene 7846
Gm7984	0.877695	0.0119964	0.044649	up	60	84	73	49	21	44	chr8:75398508-75399049	+	542	pseudo		predicted gene 7984
Gm8093	3.58965	0.00093703	0.00511342	up	20	16	13	0	0	4	chr9:78427454-78429988	+	2535	pseudo		predicted gene 8093
Gm8203	0.643006	0.000626826	0.00360326	up	232	270	221	167	113	158	chr6:116173628-116174514	+	887	pseudo	mmu:666634	predicted pseudogene 8203
Gm8394	1.15788	3.5962e-05	0.0002853	up	122	130	176	68	51	64	chr10:85313469-85314438	+	970	pseudo	mmu:666974	Proteasome subunit alpha type
Gm8714	6.8943	2.9936e-07	3.52148e-06	up	21	26	23	0	0	0	chr18:60361443-60362672	+	1230	pseudo		interferon inducible GTPase 1 pseudogene
Gm8822	0.74462	1.31814e-05	0.000114539	up	354	423	358	230	149	269	chrX:81820383-81822920	-	2538	pseudo		ARP3 actin-related protein 3 homolog pseudogene
Gm8834	-1.3758	0.00278371	0.0132088	down	13	18	14	38	28	45	chr10:34898256-34898820	+	565	pseudo		glutathione S-transferase, mu 3 pseudogene
Gm8995	2.17345	4.4004e-40	5.02119e-38	up	10157	10620	8913	1630	1535	3153	chr7:106503886-106529200	-	7927	unknown	mmu:668139	predicted gene 8995
Gm9118	0.608442	0.00639993	0.0265934	up	176	187	192	120	76	155	chr10:56497248-56498300	+	1053	pseudo		nucleophosmin 1 pseudogene
Gm9247	2.97319	0.00849266	0.0335759	up	8	15	12	0	3	1	chr14:93194186-93195794	-	1609	pseudo		L-lactate dehydrogenase A pseudogene
Gm9733	2.17978	6.11615e-13	1.49231e-11	up	175	223	139	32	21	61	chr3:15295103-15332310	-	795	protein-coding	mmu:751864	SIRP beta 1 like 2 protein
Gm9892	0.589384	0.00485103	0.0210524	up	240	329	278	225	140	167	chr8:52195768-52197187	-	1420	pseudo	mmu:100040220	eukaryotic translation initiation factor 2, subunit 2 (beta) pseudogene
Gm9899	-1.11027	0.00196002	0.00975782	down	26	46	32	87	61	62	chr5:30573987-30588619	-	4823	ncRNA	mmu:100502829	predicted gene 9899
Gmfg	0.684039	1.60051e-07	1.97919e-06	up	1169	1179	929	605	494	836	chr7:28437447-28448211	+	2318	protein-coding	mmu:63986	Glia maturation factor gamma
Gmnn	0.58589	0.0018684	0.00934987	up	249	267	256	161	119	212	chr13:24751845-24761937	-	977	protein-coding	mmu:57441	Geminin, isoform CRA_a
Gmppb	0.850047	1.1478e-10	2.22055e-09	up	637	673	571	342	262	383	chr9:108049267-108051936	+	1789	protein-coding	mmu:331026	Mannose-1-phosphate guanyltransferase beta
Gmpr	-0.648881	0.00109708	0.00587909	down	169	149	153	257	154	299	chr13:45507444-45546386	+	1584	protein-coding	mmu:66355	GMP reductase 1
Gna13	0.678516	1.4017e-10	2.68181e-09	up	6574	6629	6057	4485	2834	4116	chr11:109362783-109401369	+	6197	protein-coding	mmu:14674	Guanine nucleotide-binding protein subunit alpha-13
Gna14	0.641219	0.000215386	0.00140034	up	602	699	793	416	321	556	chr19:16435667-16610818	+	3383	protein-coding	mmu:14675	Guanine nucleotide-binding protein subunit alpha-14
Gnao1	-0.661489	8.88826e-05	0.000641814	down	1098	990	587	1506	912	1581	chr8:93810561-93969388	+	6005	protein-coding	mmu:14681	Guanine nucleotide-binding protein G(o) subunit alpha
Gnb4	1.09802	2.53042e-25	1.48369e-23	up	2487	2414	2177	1178	773	1192	chr3:32580332-32616535	-	5934	protein-coding	mmu:14696	Guanine nucleotide-binding protein subunit beta-4
Gng8	-1.70494	8.58972e-05	0.00062167	down	16	15	25	52	37	90	chr7:16891736-16895451	+	1367	protein-coding	mmu:14709	Guanine nucleotide-binding protein G(I)/G(S)/G(O) subunit gamma-8
Gnl3	0.63881	3.1694e-05	0.000253765	up	650	706	757	497	339	455	chr14:31012433-31019131	-	1926	protein-coding	mmu:30877	Putative uncharacterized protein
Gnmt	-1.05808	0.00103265	0.00556912	down	73	54	29	92	78	135	chr17:46725664-46729189	-	1032	protein-coding	mmu:14711	Glycine N-methyltransferase
Got1	1.18423	1.67744e-14	4.76384e-13	up	870	871	774	344	345	337	chr19:43499752-43524605	-	2058	protein-coding	mmu:14718	Aspartate aminotransferase, cytoplasmic
Gp5	-1.05963	0.00575887	0.0243328	down	36	62	67	163	44	135	chr16:30307685-30310781	-	2199	protein-coding	mmu:14729	Platelet glycoprotein V
Gp6	-0.969398	0.0108384	0.0410857	down	55	51	63	153	36	141	chr7:4362853-4397905	-	7121	protein-coding	mmu:243816	MCG22075, isoform CRA_a
Gp9	-1.76986	0.0113492	0.0426568	down	29	46	69	274	48	177	chr6:87776121-87779786	+	2073	protein-coding	mmu:54368	Platelet glycoprotein IX
Gpa33	-4.27024	0.00336297	0.0155019	down	1	1	0	30	3	4	chr1:166130460-166166510	+	2293	protein-coding	mmu:59290	Cell surface A33 antigen
Gper1	-1.21422	0.00457632	0.020006	down	24	17	20	60	33	41	chr5:139422969-139427800	+	2509	protein-coding	mmu:76854	G-protein coupled estrogen receptor 1
Gpihbp1	-1.45401	2.20288e-34	1.99896e-32	down	1152	963	822	2844	2049	2661	chr15:75596635-75598213	+	797	protein-coding	mmu:68453	GPI-anchored HDL-binding protein 1, isoform CRA_a
Gpr132	1.41677	3.31716e-10	6.02018e-09	up	591	600	395	135	137	294	chr12:112850873-112868418	-	2683	protein-coding	mmu:56696	Probable G-protein coupled receptor 132
Gpr141	3.79925	3.02397e-18	1.17362e-16	up	1481	1812	1509	92	50	201	chr13:19749680-19824336	-	3719	protein-coding	mmu:353346	Putative uncharacterized protein
Gpr15	1.94672	0.00017968	0.00119887	up	38	39	59	6	10	18	chr16:58717435-58718724	-	1290	protein-coding	mmu:71223	G-protein coupled receptor 15
Gpr171	2.17272	2.56928e-16	8.45599e-15	up	337	434	396	50	64	135	chr3:59096448-59101821	-	2225	protein-coding	mmu:229323	Probable G-protein coupled receptor 171
Gpr176	1.5878	0.00252512	0.0121328	up	32	38	26	12	8	10	chr2:118277096-118373419	-	4446	protein-coding	mmu:381413	Probable G-protein coupled receptor 176
Gpr18	1.30723	2.26671e-05	0.000187566	up	278	242	174	62	48	163	chr14:121911434-121915774	-	1310	protein-coding	mmu:110168	N-arachidonyl glycine receptor
Gpr182	-0.814054	5.83587e-07	6.55323e-06	down	597	603	362	1021	635	925	chr10:127749602-127751798	-	1694	protein-coding	mmu:11536	Adrenomedullin receptor
Gpr31a	6.70896	1.48301e-06	1.55481e-05	up	32	21	10	0	0	0	chr17:7314885-7315846	-	962	pseudo		G protein-coupled receptor 31, D17Leh66a region
Gpr31b	7.59101	3.93223e-09	6.11695e-08	up	45	44	26	0	0	0	chr17:13051321-13052280	-	960	protein-coding	mmu:436440	12-(S)-hydroxy-5,8,10,14-eicosatetraenoic acid receptor
Gpr31c	5.41335	0.000820774	0.00457597	up	11	5	9	0	0	0	chr17:13344829-13345786	-	958	pseudo		G protein-coupled receptor 31, D17Leh66c region
Gpr33	1.84153	0.00124559	0.00658053	up	50	37	36	3	16	12	chr12:52023003-52028063	-	1388	protein-coding	mmu:14762	G protein-coupled receptor 33 variant 1
Gpr35	1.84372	9.72833e-29	6.62083e-27	up	697	783	535	160	143	226	chr1:92950860-92986391	+	4871	protein-coding	mmu:64095	G-protein-coupled receptor 35
Gpr65	2.27761	6.6729e-32	5.19015e-30	up	593	582	499	80	106	137	chr12:98268635-98276722	+	2147	protein-coding	mmu:14744	Putative uncharacterized protein
Gpr84	5.35388	6.74045e-23	3.48092e-21	up	246	167	103	1	1	10	chr15:103308233-103311243	-	2307	protein-coding	mmu:80910	G-protein coupled receptor 84
Gpr88	1.52293	5.13244e-08	6.87307e-07	up	133	142	146	36	41	62	chr3:116249654-116253498	-	3461	protein-coding	mmu:64378	Probable G-protein coupled receptor 88
Gprasp1	-0.787077	1.66227e-08	2.39427e-07	down	884	889	761	1651	1164	1275	chrX:135742692-135803468	+	5878	protein-coding	mmu:67298	G-protein coupled receptor-associated sorting protein 1
Gprasp2	-1.08374	0.000501984	0.00296339	down	49	40	30	82	64	91	chrX:135839034-135844730	+	3814	protein-coding	mmu:245607	G-protein coupled receptor-associated sorting protein 2
Gprin3	-0.861307	9.47081e-12	2.07921e-10	down	942	889	900	1868	1145	1718	chr6:59344500-59426290	-	11119	protein-coding	mmu:243385	RIKEN cDNA C030038J10
Gpt	-1.22152	1.11072e-15	3.48696e-14	down	294	291	205	649	468	610	chr15:76696726-76699675	+	1788	protein-coding	mmu:76282	Alanine aminotransferase 1
Gramd3	0.759015	1.24471e-07	1.57477e-06	up	772	812	816	420	360	571	chr18:56387485-56503792	+	2644	protein-coding	mmu:107022	Putative uncharacterized protein
Grap	-0.708091	2.47844e-08	3.47784e-07	down	1360	1308	924	2123	1413	1982	chr11:61653321-61672777	+	1599	protein-coding	mmu:71520	GRB2-related adapter protein
Grasp	-0.770194	1.61805e-07	1.99441e-06	down	451	519	366	840	575	723	chr15:101224207-101232756	+	2299	protein-coding	mmu:56149	General receptor for phosphoinositides 1-associated scaffold protein
Grb14	-0.696037	3.85142e-06	3.72551e-05	down	649	616	564	1174	610	1056	chr2:64912476-65022766	-	1968	protein-coding	mmu:50915	Growth factor receptor-bound protein 14
Grb7	-0.629735	1.73052e-05	0.000146368	down	468	484	484	850	521	745	chr11:98446834-98455373	+	2397	protein-coding	mmu:14786	Growth factor receptor-bound protein 7
Grhpr	-0.58955	0.00114421	0.00610244	down	194	168	140	244	191	277	chr4:44981394-44990734	+	1281	protein-coding	mmu:76238	Glyoxylate reductase/hydroxypyruvate reductase
Gria1	-1.19487	2.99674e-09	4.7234e-08	down	413	251	223	791	485	628	chr11:57011571-57330244	+	5898	protein-coding	mmu:14799	AMPA-selective glutamate receptor 1 flip type
Grin2c	-1.53062	0.00665027	0.0274421	down	15	18	4	32	36	28	chr11:115249169-115267297	-	9704	protein-coding	mmu:14813	Grin2c protein
Grina	0.768188	2.27094e-09	3.63961e-08	up	3932	3256	2499	1715	1511	2093	chr15:76246738-76249909	+	1978	protein-coding	mmu:66168	Putative uncharacterized protein
Gsdmc2	-6.92842	0.00204575	0.010102	down	1	0	0	116	1	14	chr15:63824328-63845194	-	2931	protein-coding	mmu:331063	Gasdermin-C2
Gsdmc3	-6.43503	3.15119e-05	0.000252413	down	0	0	0	36	3	8	chr15:63857705-63878580	-	3058	protein-coding	mmu:270328	Gasdermin-C3
Gsdmc4	-3.98332	8.64852e-06	7.82555e-05	down	2	6	2	121	3	33	chr15:63889945-63912308	-	3495	protein-coding	mmu:74548	Gasdermin-C4
Gsdmd	1.37131	1.53962e-29	1.08663e-27	up	2457	2237	1966	753	638	1051	chr15:75862143-75867408	+	1776	protein-coding	mmu:69146	Gasdermin-D
Gse1	-0.702249	2.23103e-09	3.58772e-08	down	1409	1335	1050	1949	1736	2063	chr8:120228827-120581383	+	8489	protein-coding	mmu:382034	Genetic suppressor element 1
Gsg1l	-3.46617	5.91269e-17	2.07882e-15	down	8	8	15	102	72	160	chr7:125878412-126082774	-	4115	protein-coding	mmu:269994	Germ cell-specific gene 1-like protein
Gsg2	1.45621	0.000953282	0.00518873	up	49	52	49	14	10	29	NT_166317.2:227379-230187	-	2809	protein-coding	mmu:14841	Germ cell-specific gene 2
Gsr	0.726044	2.55265e-08	3.57147e-07	up	2565	2951	2830	1450	1341	1999	chr8:33653238-33698162	+	2672	protein-coding	mmu:14782	Glutathione reductase, mitochondrial
Gsta2	-2.5411	1.38169e-10	2.65419e-09	down	16	15	20	62	88	131	chr9:78331018-78347192	-	1015	protein-coding	mmu:14858	Glutathione S-transferase A2
Gsta3	-0.729034	1.14216e-05	0.000100624	down	2072	1882	2477	3615	3220	3149	chr1:21240585-21265575	+	1515	protein-coding	mmu:14859	Glutathione S-transferase A3
Gstk1	-0.650195	7.553e-07	8.32447e-06	down	629	645	654	1107	733	1038	chr6:42245935-42250441	+	930	protein-coding	mmu:76263	Glutathione S-transferase kappa 1
Gstm1	-1.23447	2.02137e-21	9.53447e-20	down	4233	3450	2604	7553	6673	8262	chr3:108012250-108017973	-	1294	protein-coding	mmu:14862	Glutathione S-transferase Mu 1
Gstm2	-0.672356	6.28031e-10	1.09897e-08	down	1907	1599	1591	2704	2162	2775	chr3:107981702-107986436	-	1047	protein-coding	mmu:14863	Glutathione S-transferase Mu 2
Gstm2-ps1	-0.805941	0.00904807	0.0354045	down	66	41	41	83	71	88	chr5:116632481-116633605	-	1125	pseudo		glutathione S-transferase mu 2 (muscle), pseudogene 1
Gstm3	-2.11056	0.0124356	0.045934	down	1	13	12	10	10	98	chr3:107963696-107969174	-	1202	protein-coding	mmu:14864	Glutathione S-transferase Mu 3
Gtf2f2	0.67193	1.45653e-05	0.000125478	up	390	444	382	260	183	282	chr14:75896937-76010865	-	1467	protein-coding	mmu:68705	General transcription factor IIF, polypeptide 2, isoform CRA_c
Gtpbp2	0.624054	1.24537e-07	1.57477e-06	up	3580	2791	2529	1837	1452	2159	chr17:46159584-46169370	+	3801	protein-coding	mmu:56055	GTP-binding protein 2
Gtse1	1.83167	3.44797e-07	4.01427e-06	up	110	87	115	28	13	45	chr15:85859690-85876573	+	2722	protein-coding	mmu:29870	G two S phase expressed protein 1, isoform CRA_a
Gtsf1l	1.74206	0.00612227	0.0256465	up	30	49	47	11	20	2	chr2:163087031-163089601	-	880	protein-coding	mmu:68236	Gametocyte-specific factor 1-like
Guca1a	1.46915	0.000151089	0.00103158	up	61	71	91	18	27	31	chr17:47394557-47413514	-	896	protein-coding	mmu:14913	Guanylyl cyclase-activating protein 1
Guca2a	-4.34231	0.00523443	0.0224707	down	0	1	1	35	0	6	chr4:119637732-119639465	+	560	protein-coding	mmu:14915	Guanylin
Gucy1a2	-0.848367	2.03827e-13	5.24883e-12	down	649	622	511	1064	786	1184	chr9:3532349-3905791	+	13727	protein-coding	mmu:234889	Protein Gucy1a2
Guk1	-0.653036	4.32463e-06	4.14505e-05	down	486	554	482	850	519	925	chr11:59183855-59192207	-	1098	protein-coding	mmu:14923	Guanylate kinase 1, isoform CRA_a
Gvin1	2.31603	9.52155e-34	8.47863e-32	up	800	893	809	138	176	149	chr7:106156535-106215340	-	9040	protein-coding	mmu:74558	Interferon-induced very large GTPase 1
Gzma	3.06779	7.92123e-17	2.73951e-15	up	4200	4828	3886	284	421	757	chr13:113093827-113100981	-	878	protein-coding	mmu:14938	Granzyme A
Gzmb	3.09027	3.62129e-16	1.1776e-14	up	1351	1255	1331	84	125	233	chr14:56258856-56262260	-	1418	protein-coding	mmu:14939	Granzyme B(G,H)
Gzmc	5.293	4.14261e-08	5.59869e-07	up	44	38	41	2	0	1	chr14:56231397-56241642	-	1005	protein-coding	mmu:14940	Granzyme C
H19	-4.13594	0.00510344	0.0219727	down	8	17	32	21	46	1036	chr7:142575530-142578146	-	2288	ncRNA	mmu:14955	MCG11084
H2-Aa	1.02951	5.62408e-06	5.26646e-05	up	185	218	157	76	78	103	NT_039662.3:531660-594209	-	2139	protein-coding	mmu:14960	Beta-2-microglobulin
H2-Ab1	1.49618	4.50163e-08	6.05813e-07	up	148	154	103	49	31	56	NT_039662.3:512139-567865	+	2380	protein-coding	mmu:14961	MHC class II antigen A beta 1
H2-DMb1	2.10497	0.00546474	0.0232862	up	389	421	327	113	101	19	NT_039662.3:402109-472293	+	2556	protein-coding	mmu:14999	Class II histocompatibility antigen, M beta 1 chain
H2-Eb1	1.46925	2.92687e-06	2.90039e-05	up	86	99	85	32	26	34	NT_039662.3:554776-623012	+	3336	protein-coding	mmu:14969	Putative MHC class II antigen E beta 1 isoform 2
H2-K1	1.67135	1.84702e-33	1.62198e-31	up	871	860	739	239	222	265	NT_039662.3:244951-249271	-	1646	protein-coding	mmu:14972	H-2 class I histocompatibility antigen, K-K alpha chain
H2-Q4	1.83298	6.04002e-51	8.85374e-49	up	5477	5800	5677	1437	1394	1627	NT_039662.3:1629238-1702769	+	3251	protein-coding	mmu:15015	MHC class I like protein GS10
H2-Q5	1.60616	8.90946e-17	3.07014e-15	up	1453	1331	953	269	369	502	NT_039662.3:1642941-1673689	+	1189	pseudo	mmu:15016	MHC class I antigen canonical splice variant H2-Q5
H2-Q7	1.11234	0.0134631	0.0489231	up	55	45	77	42	20	16	NT_039662.3:1754940-1764733	+	3072	protein-coding	mmu:15018	H-2 class I histocompatibility antigen, Q7 alpha chain
H2-T10	1.05148	0.00706846	0.0288862	up	86	59	38	27	24	31	chr17:36115871-36121444	-	2897	protein-coding	mmu:15024	Protein H2-T10
H2-T22	2.26018	2.41143e-133	2.1882e-130	up	8004	8360	7162	1550	1299	1778	NT_187027.1:2350903-2378901	-	3504	protein-coding	mmu:15039	MHC classIb T22
H2-T23	2.5596	7.17589e-125	5.06458e-122	up	23555	22240	19457	3314	3202	3801	NT_187027.1:2342600-2345541	-	1535	protein-coding	mmu:15040	MHC classIb Qa1
H2-T24	1.77449	1.08206e-58	1.98267e-56	up	4863	4601	4312	1185	1032	1601	NT_187027.1:2322409-2353013	-	4390	protein-coding	mmu:15042	Protein H2-T24
H2afx	0.675934	1.52948e-05	0.000130993	up	468	503	384	316	198	288	chr9:44334715-44336077	+	1363	protein-coding	mmu:15270	Histone H2AX
Hadh	-0.614899	1.33811e-09	2.23676e-08	down	1452	1290	1192	2007	1519	2167	chr3:131233419-131272101	-	1789	protein-coding	mmu:15107	Hydroxyacyl-coenzyme A dehydrogenase, mitochondrial
Hap1	1.48975	1.06194e-16	3.64618e-15	up	842	814	887	256	198	422	chr11:100347327-100356350	-	3706	protein-coding	mmu:15114	Huntingtin-associated protein 1
Has1	2.22976	1.28177e-10	2.46971e-09	up	125	139	164	29	36	19	chr17:17843326-17856194	-	2711	protein-coding	mmu:15116	Hyaluronan synthase1
Has2	2.65768	1.82734e-08	2.61622e-07	up	61	58	132	14	9	16	chr15:56665627-56694546	-	4244	protein-coding	mmu:15117	Hyaluronan synthase 2
Hat1	1.15497	3.6877e-15	1.10145e-13	up	866	1025	1017	450	347	439	chr2:71389260-71441622	+	1576	protein-coding	mmu:107435	Histone acetyltransferase type B catalytic subunit
Haus3	0.692276	6.09182e-05	0.000457571	up	294	316	283	193	145	183	chr5:34153896-34169424	-	1954	protein-coding	mmu:231123	HAUS augmin-like complex subunit 3
Havcr2	0.855603	2.04706e-07	2.47427e-06	up	415	460	438	239	164	292	chr11:46454931-46481255	+	2725	protein-coding	mmu:171285	Hepatitis A virus cellular receptor 2 homolog
Hba-a1	-0.81069	7.22352e-08	9.46058e-07	down	4576	3901	4221	8041	6560	6099	chr11:32283672-32284486	+	559	protein-coding	mmu:15122	Alpha-globin
Hbb-b1	-0.603208	0.00202583	0.0100245	down	171	184	151	255	229	230	NT_095534.1:38285-39684	+	630	protein-coding	mmu:15129	MCG141340
Hbb-b2	-2.36687	0.00558944	0.0237592	down	16	4	0	53	29	9	NT_095534.1:53494-54867	+	630	protein-coding	mmu:15130	Beta-globin
Hbb-bt	-0.690143	5.8156e-06	5.42448e-05	down	2644	3036	2857	5024	4025	3772	chr7:103812524-103813923	-	630	protein-coding	mmu:101488143	hemoglobin, beta adult t chain
Hbegf	0.599246	0.000498149	0.00294439	up	1341	1533	1735	885	695	1370	chr18:36504927-36515805	-	2375	protein-coding	mmu:15200	Proheparin-binding EGF-like growth factor
Hcar2	2.77541	2.39037e-52	3.70332e-50	up	961	881	595	99	103	129	chr5:123863570-123865516	-	1947	protein-coding	mmu:80885	G protein-coupled receptor 109A
Hck	1.38173	2.56459e-16	8.45516e-15	up	3165	2876	2405	948	636	1553	chr2:153108468-153151441	+	2092	protein-coding	mmu:15162	Non-specific protein-tyrosine kinase
Hcls1	1.48373	6.71532e-23	3.47737e-21	up	3838	3612	2686	986	846	1617	chr16:36934983-36963214	+	2018	protein-coding	mmu:15163	Hematopoietic lineage cell-specific protein
Hdac5	-0.687072	9.93008e-08	1.27255e-06	down	1753	1536	1083	2346	1774	2473	chr11:102194428-102230183	-	5753	protein-coding	mmu:15184	Histone deacetylase 5
Hdc	0.883459	7.16493e-15	2.08133e-13	up	3663	3895	3535	1754	1684	2215	chr2:126593659-126624025	-	2489	protein-coding	mmu:15186	Histidine decarboxylase
Hecw2	-0.667582	1.70797e-05	0.000144654	down	1346	1406	1269	2669	1549	1809	chr1:53806872-54195034	-	11654	protein-coding	mmu:329152	HECT, C2 and WW domain containing E3 ubiquitin protein ligase 2
Hells	1.76521	8.55734e-15	2.45956e-13	up	379	423	458	94	83	182	chr19:38930990-38970470	+	5255	protein-coding	mmu:15201	Lymphocyte-specific helicase
Helz2	0.999434	1.03494e-15	3.2706e-14	up	7445	6757	5270	2709	2622	3802	chr2:181227615-181242058	-	10220	protein-coding	mmu:229003	Helicase with zinc finger domain 2
Hemk1	-0.613913	0.00687915	0.0281912	down	147	131	126	153	193	230	chr9:107327082-107340411	-	2194	protein-coding	mmu:69536	HemK methyltransferase family member 1
Hepacam2	-1.44616	9.40728e-05	0.000676472	down	41	82	26	184	85	111	chr6:3457089-3498320	-	2358	protein-coding	mmu:101202	HEPACAM family member 2
Heph	-1.06048	1.17709e-10	2.2749e-09	down	246	223	166	459	307	487	chrX:96455436-96574485	+	4666	protein-coding	mmu:15203	Hephaestin
Herc6	3.09763	3.14053e-89	1.24679e-86	up	5127	5702	6963	655	536	801	chr6:57580992-57665136	+	5279	protein-coding	mmu:67138	E3 ISG15--protein ligase Herc6
Hes2	-1.51202	9.95134e-06	8.87794e-05	down	50	31	20	89	71	110	chr4:152158867-152162469	+	2915	protein-coding	mmu:15206	Transcription factor HES-2
Hey1	-1.30006	1.53908e-16	5.16351e-15	down	691	623	583	1960	1012	1477	chr3:8663359-8667038	-	2205	protein-coding	mmu:15213	Putative uncharacterized protein
Heyl	-0.820238	2.94512e-10	5.40155e-09	down	944	781	636	1265	1111	1530	chr4:123233556-123249870	+	4532	protein-coding	mmu:56198	Hairy/enhancer-of-split related with YRPW motif-like protein
Hic1	-1.00574	1.08566e-09	1.83897e-08	down	340	339	311	756	538	566	chr11:75164565-75170255	-	4233	protein-coding	mmu:15248	HIC1 protein
Hif1a	1.16101	5.39934e-29	3.70107e-27	up	4419	4712	4557	2092	1519	2208	chr12:73901324-73947554	+	4788	protein-coding	mmu:15251	Putative uncharacterized protein
Higd1b	-0.778717	1.29715e-05	0.000112922	down	372	295	222	564	327	556	chr11:102835755-102844133	+	1345	protein-coding	mmu:75689	HIG1 domain family member 1B
Hilpda	-1.16685	1.10777e-17	4.12297e-16	down	609	659	670	1442	989	1751	chr6:29272488-29275449	+	985	protein-coding	mmu:69573	Hypoxia-inducible lipid droplet-associated protein
Hist1h4m	-1.36956	0.0130527	0.0477502	down	7	17	12	41	19	29	chr13:21811746-21812150	+	405	protein-coding	mmu:100041230	Histone H4
Hk2	0.932541	3.74018e-10	6.74294e-09	up	1053	1090	953	617	437	464	NT_039372.2:274-40108	-	2313	protein-coding	mmu:15277	Hexokinase-2
Hk3	3.20748	2.12429e-15	6.50813e-14	up	1958	1715	1464	105	127	304	chr13:55005985-55021476	-	3396	protein-coding	mmu:212032	Hexokinase-3
Hlf	-0.723248	0.000392383	0.0023775	down	193	163	165	342	222	244	chr11:90336535-90390917	-	5667	protein-coding	mmu:217082	Hepatic leukemia factor
Hmcn1	-1.95365	3.00993e-62	5.85277e-60	down	1321	1191	1141	4121	3579	5738	chr1:150562500-150993777	-	18563	protein-coding	mmu:545370	Protein Hmcn1
Hmga1-rs1	0.694085	0.00719716	0.0292866	up	127	113	95	62	58	74	chr11:120762794-120764392	+	1599	protein-coding	mmu:111241	MCG120563, isoform CRA_a
Hmgb2	1.14928	3.61864e-12	8.17024e-11	up	1311	1505	1302	529	397	867	chr8:57511843-57515999	+	2692	protein-coding	mmu:97165	High mobility group protein B2
Hmgcr	0.711677	6.52332e-13	1.58355e-11	up	2244	2325	1886	1312	969	1447	chr13:96648962-96670936	-	4708	protein-coding	mmu:15357	3-hydroxy-3-methylglutaryl-coenzyme A reductase
Hmmr	1.69396	3.05664e-08	4.23309e-07	up	230	235	245	54	34	129	chr11:40701388-40733463	-	3926	protein-coding	mmu:15366	Hyaluronan mediated motility receptor
Hmox1	0.811882	1.18559e-07	1.50316e-06	up	1458	1844	1327	732	811	899	chr8:75093618-75100593	+	1576	protein-coding	mmu:15368	Heme oxygenase 1
Hn1l	0.788968	2.45749e-09	3.91882e-08	up	1162	1358	1178	800	526	700	chr17:24942470-24960623	-	2606	protein-coding	mmu:52009	Putative uncharacterized protein
Hnf4a	-5.30072	0.00164101	0.00836798	down	2	0	2	29	2	139	chr2:163506809-163572907	+	4393	protein-coding	mmu:15378	Hepatocyte nuclear factor 4-alpha
Homer1	0.6184	0.0008479	0.00470929	up	310	387	366	262	175	219	chr13:93303247-93405129	+	4804	protein-coding	mmu:26556	Homer protein homolog 1
Homer3	-1.17747	1.12355e-17	4.16546e-16	down	583	498	397	1191	759	1219	chr8:70282891-70294361	+	2462	protein-coding	mmu:26558	Homer protein homolog 3
Hotairm1	-0.618302	0.0105783	0.0402595	down	85	77	84	129	99	129	chr6:52158524-52162020	+	253	ncRNA		Hoxa transcript antisense RNA, myeloid-specific 1
Hoxa2	-0.660496	0.00763921	0.0307684	down	85	74	72	135	87	124	chr6:52162417-52164831	-	1775	protein-coding	mmu:15399	Homeobox protein Hox-A2
Hoxa3	-0.626782	0.000450597	0.00268919	down	225	265	177	315	296	347	chr6:52169062-52213067	-	5285	protein-coding	mmu:15400	Homeobox protein Hox-A3
Hoxa5	-1.09511	1.43059e-16	4.81647e-15	down	415	413	332	856	658	808	chr6:52201754-52204587	-	1877	protein-coding	mmu:15402	Homeobox protein Hox-A5
Hoxa7	-1.54917	1.80779e-06	1.86818e-05	down	66	61	24	121	139	142	chr6:52215623-52218573	-	1952	protein-coding	mmu:15404	Homeobox protein Hox-A7
Hpcal4	-1.14362	5.07589e-05	0.000388303	down	128	84	47	206	132	197	chr4:123183504-123194699	+	4652	protein-coding	mmu:170638	Hippocalcin-like 4
Hpf1	0.68491	7.13466e-05	0.000527174	up	487	542	582	298	242	422	chr8:60890394-60907580	+	2860	protein-coding
Hpgd	-0.908758	2.80526e-13	7.0898e-12	down	8470	8443	7138	18012	10468	14272	chr8:56294552-56321046	+	1719	protein-coding	mmu:15446	15-hydroxyprostaglandin dehydrogenase [NAD(+)]
Hpgds	0.831114	0.00703759	0.0287663	up	72	99	92	45	44	50	chr6:65117293-65145015	-	3298	protein-coding	mmu:54486	Hematopoietic prostaglandin D synthase
Hprt	0.599142	4.84821e-06	4.59639e-05	up	1768	1959	2029	1384	910	1335	chrX:52988078-53021660	+	1349	protein-coding	mmu:15452	Hypoxanthine-guanine phosphoribosyltransferase
Hpse	1.40597	4.96816e-13	1.23433e-11	up	688	785	641	305	133	337	chr5:100679486-100719683	-	3082	protein-coding	mmu:15442	Heparanase
Hrct1	-0.620404	0.00167868	0.00853074	down	150	123	129	207	153	226	chr4:43727198-43728110	+	913	protein-coding	mmu:100039781	Histidine-rich carboxyl terminus protein 1
Hrh2	2.26889	1.66624e-16	5.57051e-15	up	407	387	290	36	70	104	chr13:54191970-54236182	+	4878	protein-coding	mmu:15466	Histamine H2 receptor
Hs3st1	-0.675237	1.41954e-07	1.77848e-06	down	447	490	377	702	528	749	chr5:39613935-39645143	-	1685	protein-coding	mmu:15476	Heparan sulfate glucosamine 3-O-sulfotransferase 1
Hsf4	-0.751737	0.000508993	0.00300011	down	136	98	118	211	144	208	chr8:105269741-105275845	+	1794	protein-coding	mmu:26386	Hsf4 protein
Hsh2d	1.23522	0.00145711	0.00753299	up	151	118	134	25	34	109	chr8:72189668-72200958	+	1225	protein-coding	mmu:209488	Hematopoietic SH2 domain-containing protein
Hsp90b1	0.65534	3.36681e-06	3.28846e-05	up	29940	35201	39485	21852	18494	22534	chr10:86690841-86705444	-	2759	protein-coding	mmu:22027	Endoplasmin
Hspa12a	-0.630765	4.34912e-05	0.000339381	down	639	550	396	874	642	771	chr19:58795750-58943672	-	5907	protein-coding	mmu:73442	Putative uncharacterized protein
Hspa5	0.630773	8.19472e-05	0.000596708	up	22422	28402	30172	18646	15178	15267	chr2:34772090-34776529	+	2616	protein-coding	mmu:14828	78 kDa glucose-regulated protein
Hspe1	0.595495	0.00392485	0.0176354	up	1174	1630	1859	1182	903	815	chr1:55088148-55091317	+	768	protein-coding	mmu:15528	MCG117539
Htr7	2.71244	3.53137e-11	7.26715e-10	up	89	81	97	16	14	8	chr19:35958415-36058287	-	3740	protein-coding	mmu:15566	5-hydroxytryptamine receptor 7
Htra3	-0.961583	1.30985e-05	0.000113871	down	529	341	283	648	759	626	chr5:35652026-35679813	-	2797	protein-coding	mmu:78558	Htra3 protein
Htra4	-0.964379	0.00453436	0.0198408	down	60	69	25	95	88	92	chr8:25024928-25038962	-	2181	protein-coding	mmu:330723	Serine protease HTRA4
Hyal2	-0.753285	3.66011e-08	5.00337e-07	down	1439	1386	1040	2535	1569	2018	chr9:107567886-107572778	+	2109	protein-coding	mmu:15587	Hyaluronidase-2
Hykk	-0.773634	0.000123359	0.000865508	down	202	194	151	385	221	274	chr9:54917290-54949924	+	5103	protein-coding	mmu:235386	Hydroxylysine kinase
Hyls1	0.87892	0.000225875	0.00146205	up	135	157	144	82	55	89	chr9:35560821-35570069	-	1643	protein-coding	mmu:76832	Hydrolethalus syndrome protein 1 homolog
I830077J02Rik	1.08468	1.50244e-05	0.00012893	up	221	242	230	99	57	163	chr3:105925799-105932930	-	1318	protein-coding	mmu:433638	Transmembrane protein C1orf162 homolog
I830127L07Rik	2.82454	3.3605e-06	3.28399e-05	up	603	634	504	34	44	165	chr15:75131292-75135194	-	919	protein-coding	mmu:546643	RIKEN cDNA I830127L07 gene
Icam1	0.893521	6.3383e-23	3.30007e-21	up	18393	18578	16544	9640	6800	11002	chr9:21015960-21028797	+	2540	protein-coding	mmu:15894	Intercellular adhesion molecule 1
Idi1	0.625462	0.00122947	0.00650079	up	337	394	414	296	158	260	chr13:8885606-8892396	+	2867	protein-coding	mmu:319554	Isopentenyl-diphosphate delta isomerase
Idnk	1.12049	5.26932e-19	2.16873e-17	up	1097	1066	871	430	343	548	chr13:58157649-58164693	+	1511	protein-coding	mmu:75731	Probable gluconokinase
Ido1	6.92303	4.10334e-33	3.47525e-31	up	5921	5281	7807	27	73	40	chr8:24584133-24596952	-	1659	protein-coding	mmu:15930	Indoleamine 2,3-dioxygenase 1
Ido2	1.79209	0.000152857	0.00104179	up	56	39	46	17	12	9	chr8:24531892-24576408	-	5321	protein-coding	mmu:209176	Indoleamine 2,3-dioxygenase-like protein
Ier5l	0.85144	0.00133851	0.00700346	up	163	142	163	105	73	65	chr2:30472631-30474199	-	1569	protein-coding	mmu:72500	Immediate early response gene 5-like protein
Ifi203	2.03934	3.21037e-37	3.27149e-35	up	4964	4423	5148	940	857	1607	chr1:173920400-173942848	-	5423	protein-coding	mmu:15950	Interferon-activable protein 203
Ifi204	4.38406	1.98939e-33	1.73104e-31	up	1797	2025	2387	76	58	159	chr1:173747293-173767069	-	2440	protein-coding	mmu:15951	Interferon-activable protein 204
Ifi205	4.72015	1.8829e-173	2.99005e-170	up	2481	2292	2690	98	84	85	NT_039195.1:18676-38723	+	1612	protein-coding	mmu:226695	Interferon-activable protein 205-A
Ifi27l2a	2.36146	7.79436e-75	2.12185e-72	up	5753	7094	5841	1094	855	1528	chr12:103433873-103443680	-	665	protein-coding	mmu:76933	Interferon alpha-inducible protein 27-like protein 2A
Ifi30	0.943318	1.15351e-21	5.52293e-20	up	3008	3095	2658	1498	1226	1555	chr8:70762773-70766663	-	981	protein-coding	mmu:65972	Gamma-interferon-inducible lysosomal thiol reductase
Ifi35	1.46923	5.42961e-47	7.44364e-45	up	2931	3087	2865	1055	811	1176	chr11:101448412-101458701	+	1360	protein-coding	mmu:70110	Interferon-induced 35 kDa protein homolog
Ifi44	3.55623	3.38053e-23	1.78943e-21	up	3378	3930	5443	328	224	517	chr3:151730922-151749959	-	2909	protein-coding	mmu:99899	Putative uncharacterized protein
Ifi47	3.55447	2.48275e-111	1.43368e-108	up	5805	6271	6178	418	517	504	chr11:49076587-49096987	+	1937	protein-coding	mmu:15953	Putative uncharacterized protein
Ifih1	1.86237	5.15532e-39	5.71161e-37	up	3964	4422	4945	1147	891	1486	chr2:62595793-62646255	-	5519	protein-coding	mmu:71586	Melanoma differentiation-associated protein 5
Ifit1	3.66501	5.25425e-87	2.0025e-84	up	6298	7522	9498	549	413	831	chr19:34640889-34650009	+	2638	protein-coding	mmu:15957	Putative uncharacterized protein
Ifit1bl1	3.41445	3.91033e-13	9.7789e-12	up	941	1484	2334	174	88	181	chr19:34592888-34662997	-	2861	protein-coding
Ifit1bl2	1.3061	2.33687e-08	3.29862e-07	up	199	224	221	102	50	99	chr19:34617049-34640743	-	3365	protein-coding
Ifit2	3.8352	2.73259e-132	2.36692e-129	up	10415	11778	14356	833	606	1035	chr19:34550549-34576534	+	4187	protein-coding	mmu:15958	Interferon-induced protein with tetratricopeptide repeats 2
Ifit3	3.64567	3.75231e-93	1.58898e-90	up	11315	13466	17683	1118	775	1409	chr19:34583142-34588982	+	1998	protein-coding	mmu:15959	Ifit3 protein
Ifit3b	2.94944	1.95393e-16	6.50945e-15	up	2489	2822	4118	316	317	551	chr19:34607540-34613409	+	2203	protein-coding
Ifitm1	1.23701	8.93525e-13	2.13907e-11	up	3498	3752	3148	1267	1529	1222	chr7:140967429-140969828	+	702	protein-coding	mmu:68713	Interferon-induced transmembrane protein 1
Ifitm3	1.70151	8.54941e-81	2.67078e-78	up	19574	19427	18236	5666	4685	6241	chr7:141009590-141010744	-	648	protein-coding	mmu:66141	Interferon-induced transmembrane protein 3
Ifnar2	0.693737	1.43769e-12	3.36154e-11	up	2984	3052	2869	1786	1428	1994	chr16:91372783-91405589	+	3114	protein-coding	mmu:15976	Interferon alpha/beta receptor 2
Ifng	6.50714	3.24802e-81	1.07902e-78	up	812	754	634	5	2	16	chr10:118441046-118445894	+	1210	protein-coding	mmu:15978	Interferon gamma
Ifrd1	0.634402	3.33394e-07	3.89048e-06	up	2381	2539	2517	1790	1190	1565	chr12:40203129-40223189	-	1816	protein-coding	mmu:15982	Interferon-related developmental regulator 1
Igf2	-0.735188	0.0100626	0.0386441	down	281	284	198	277	217	752	chr7:142650768-142666816	-	4057	protein-coding	mmu:16002	Insulin-like growth factor 2
Igf2bp2	0.607596	0.000182479	0.00121415	up	611	599	610	420	348	348	chr16:22059009-22163299	-	3899	protein-coding	mmu:319765	Insulin-like growth factor 2 mRNA-binding protein 2
Igfbp2	-1.02184	8.22812e-09	1.23949e-07	down	1085	1012	1352	2398	1413	3043	chr1:72824480-72852474	+	1330	protein-coding	mmu:16008	Insulin-like growth factor-binding protein 2
Igfbp3	-1.33608	8.18581e-26	4.92078e-24	down	914	723	835	1986	1610	2325	chr11:7206086-7214081	-	2509	protein-coding	mmu:16009	Insulin-like growth factor-binding protein 3
Igfbp5	-0.880441	2.75136e-08	3.8382e-07	down	5293	4565	4233	6847	8630	8308	chr1:72858065-72874865	-	5854	protein-coding	mmu:16011	Insulin-like growth factor-binding protein 5
Igfbp6	-0.80661	3.77622e-09	5.88386e-08	down	2472	1857	1580	3678	2696	3276	chr15:102144186-102149512	+	1289	protein-coding	mmu:16012	Insulin-like growth factor-binding protein 6
Igk	-0.960029	0.000290111	0.00182033	down	317	260	240	288	384	855	chr6:67555636-70726754	+	3171119	protein-coding		immunoglobulin kappa chain complex
Igkv19-93	-1.5217	0.000128798	0.000897723	down	19	18	23	65	39	61	chr6:68736297-68736764	-	347	other		immunoglobulin kappa chain variable 19-93
Igkv4-79	-5.54352	0.000591013	0.00342529	down	0	0	0	12	4	9	chr6:69042972-69043505	-	358	other		immunoglobulin kappa variable 4-79
Igkv6-14	-2.11111	0.0122332	0.0453356	down	4	5	2	12	20	10	chr6:70434952-70435476	-	347	other		immunoglobulin kappa variable 6-14
Igkv6-23	-1.44804	0.0111931	0.0421366	down	7	32	8	47	38	32	chr6:70260409-70260933	-	347	other		immunoglobulin kappa variable 6-23
Igkv8-21	-2.23352	0.000273718	0.00173173	down	8	17	12	120	20	29	chr6:70314895-70315452	-	362	other		immunoglobulin kappa variable 8-21
Igl	-1.0955	0.00665386	0.027451	down	51	60	32	46	75	170	chr16:19026858-19260844	-	233987	protein-coding		immunoglobulin lambda chain complex
Igsf10	-0.87825	2.6097e-07	3.10233e-06	down	585	528	503	748	744	1341	chr3:59316735-59344441	-	10084	protein-coding	mmu:242050	Immunoglobulin superfamily member 10
Igsf11	1.1559	0.000360329	0.00220148	up	82	83	84	43	31	31	chr16:38892476-39027159	+	3414	protein-coding	mmu:207683	Immunoglobulin superfamily member 11
Igsf6	2.16104	7.00275e-23	3.59688e-21	up	1591	1569	1245	237	185	537	chr7:121064067-121074802	-	2133	protein-coding	mmu:80719	Immunoglobulin superfamily member 6
Igtp	4.62314	1.59956e-30	1.17688e-28	up	166	199	187	7	9	5	NT_187029.1:94493-102426	-	2023	protein-coding	mmu:16145	Protein Igtp
Iigp1	5.27143	1.16176e-54	1.87614e-52	up	56727	66141	65317	1057	1748	1668	chr18:60373621-60392634	+	3175	protein-coding	mmu:60440	Interferon-gamma-inducible GTPase Ifgga1 protein
Ikbke	1.92419	1.20295e-26	7.49129e-25	up	1528	1213	900	241	274	378	chr1:131254600-131279629	-	3339	protein-coding	mmu:56489	Inhibitor of nuclear factor kappa-B kinase subunit epsilon
Ikzf1	0.812504	4.53802e-06	4.33684e-05	up	1778	1962	1570	739	703	1459	chr11:11684969-11772926	+	5451	protein-coding	mmu:22778	DNA-binding protein Ikaros
Ikzf2	0.629787	0.000669036	0.00381483	up	260	316	276	161	147	213	chr1:69531207-69687351	-	9481	protein-coding	mmu:22779	Zinc finger protein Helios
Il10	6.49096	2.95145e-09	4.65587e-08	up	60	60	70	1	1	0	chr1:131019845-131024970	+	1306	protein-coding	mmu:16153	Interleukin-10
Il10ra	1.43338	1.51095e-13	3.96048e-12	up	1944	2031	1799	524	449	1102	chr9:45253837-45269149	-	3498	protein-coding	mmu:16154	Interleukin-10 receptor subunit alpha
Il11	2.72103	2.48949e-10	4.61027e-09	up	104	65	66	14	6	14	chr7:4772378-4782857	-	1944	protein-coding	mmu:16156	Interleukin 11
Il12b	3.84298	1.3794e-52	2.17239e-50	up	435	386	301	28	23	22	chr11:44400063-44414677	+	2505	protein-coding	mmu:16160	Interleukin-12 subunit beta
Il12rb1	3.45598	3.47068e-28	2.30443e-26	up	318	255	251	11	32	26	chr8:70808359-70821424	+	3682	protein-coding	mmu:16161	Putative uncharacterized protein
Il12rb2	2.23627	6.66094e-23	3.45861e-21	up	325	350	274	48	51	92	chr6:67291317-67376293	-	3841	protein-coding	mmu:16162	Interleukin-12 receptor subunit beta-2
Il13ra1	1.05225	1.26066e-12	2.96582e-11	up	2537	3137	2832	1388	1225	1206	chrX:36112108-36171262	+	3717	protein-coding	mmu:16164	Interleukin-13 receptor subunit alpha-1
Il15	1.04578	2.35631e-08	3.31869e-07	up	287	306	306	133	108	174	chr8:82331624-82403272	-	1625	protein-coding	mmu:16168	Interleukin-15
Il15ra	1.52101	1.95026e-22	9.80587e-21	up	789	709	610	201	210	277	chr2:11705169-11733985	+	1790	protein-coding	mmu:16169	Interleukin-15 receptor subunit alpha
Il17rd	-0.804407	7.1358e-13	1.72126e-11	down	937	950	755	1640	1135	1577	chr14:27038989-27107286	+	8220	protein-coding	mmu:171463	RIKEN cDNA 2810004A10
Il18bp	4.44593	5.3905e-256	2.56803e-252	up	3721	3750	3497	144	149	180	chr7:102015077-102018155	-	1402	protein-coding	mmu:16068	Interleukin-18-binding protein
Il18rap	1.89571	2.49508e-06	2.51036e-05	up	1216	1124	1018	185	183	513	chr1:40515362-40551707	+	4889	protein-coding	mmu:16174	Interleukin 18 receptor accessory protein
Il1a	2.44162	3.89523e-33	3.32859e-31	up	628	452	396	91	58	109	chr2:129299609-129310877	-	2767	protein-coding	mmu:16175	Interleukin-1 alpha
Il1b	2.68583	2.29794e-16	7.58919e-15	up	4063	3510	3238	429	319	893	chr2:129363842-129371170	-	2647	protein-coding	mmu:16176	Interleukin-1 beta
Il1f9	1.22128	1.98327e-07	2.40568e-06	up	413	350	275	97	151	161	chr2:24186476-24193567	+	1647	protein-coding	mmu:215257	Interleukin-36 gamma
Il1r2	2.35529	1.337e-19	5.63671e-18	up	318	235	240	33	49	63	chr1:40083308-40125230	+	3156	protein-coding	mmu:16178	Interleukin-1 receptor type 2
Il1rl1	0.673129	0.00125667	0.0066317	up	184	229	181	126	84	145	chr1:40404864-40465418	+	5300	protein-coding	mmu:17082	Interleukin-1 receptor-like 1
Il1rn	3.73131	2.09945e-105	1.02583e-102	up	4761	3730	3054	256	174	404	chr2:24336860-24351491	+	2480	protein-coding	mmu:16181	Interleukin-1 receptor antagonist protein
Il21r	1.08518	5.82174e-08	7.70411e-07	up	483	484	433	164	153	316	chr7:125603251-125633570	+	2613	protein-coding	mmu:60504	Putative uncharacterized protein
Il22	7.20886	0.00137523	0.00717198	up	9	4	68	0	0	0	chr10:118204584-118210047	+	1088	protein-coding	mmu:50929	Iltifb protein
Il23a	2.25124	0.00438707	0.0192893	up	30	15	13	4	5	2	chr10:128296140-128298084	-	1359	protein-coding	mmu:83430	Interleukin-23 subunit alpha
Il27	4.65457	3.73574e-33	3.20668e-31	up	287	191	167	8	7	9	chr7:126589009-126595021	-	1186	protein-coding	mmu:246779	Interleukin-27 subunit alpha
Il2ra	2.12603	1.02349e-18	4.14088e-17	up	217	209	222	56	36	49	chr2:11642792-11693194	+	4428	protein-coding	mmu:16184	Interleukin-2 receptor subunit alpha
Il2rb	2.35558	4.34455e-10	7.7883e-09	up	2132	2232	1663	258	235	652	chr15:78479256-78511621	-	4328	protein-coding	mmu:16185	Interleukin-2 receptor subunit beta
Il2rg	1.46296	2.17556e-36	2.17055e-34	up	4104	3945	3773	1305	1018	1775	chrX:101264385-101268255	-	1663	protein-coding	mmu:16186	Cytokine receptor common subunit gamma
Il33	0.912206	6.80937e-07	7.56173e-06	up	3864	6036	5929	2904	2508	2468	chr19:29925114-29960715	+	2657	protein-coding	mmu:77125	Interleukin-33
Il3ra	0.830324	6.42476e-06	5.95768e-05	up	560	459	473	213	219	365	chr14:14346001-14355493	+	1981	protein-coding	mmu:16188	Interleukin-3 receptor subunit alpha
Il4ra	0.719256	1.52167e-15	4.73805e-14	up	6464	5958	5633	3624	2839	3889	chr7:125552282-125579474	+	5094	protein-coding	mmu:16190	Il4ra protein
Il5ra	-1.59274	0.000573746	0.00333231	down	12	17	16	37	30	64	chr6:106710375-106749037	-	3574	protein-coding	mmu:16192	Il5ra protein
Il6	6.97905	5.02219e-57	8.70027e-55	up	577	531	854	7	3	5	chr5:30013114-30019975	+	1141	protein-coding	mmu:16193	Interleukin 6, isoform CRA_b
Impdh1	-0.814479	7.68835e-12	1.69964e-10	down	2437	2284	1627	3850	2622	4066	chr6:29200436-29216364	-	2613	protein-coding	mmu:23917	Inosine-5'-monophosphate dehydrogenase 1
Inafm1	-0.65625	4.94379e-05	0.000379721	down	231	248	182	347	257	379	chr7:16272013-16273692	-	1680	protein-coding	mmu:66300	Protein Inafm1
Incenp	0.789971	3.533e-07	4.10267e-06	up	608	562	484	303	210	401	chr19:9872297-9899546	-	3238	protein-coding	mmu:16319	Inner centromere protein
Inhba	3.2946	8.52258e-20	3.6578e-18	up	402	270	133	36	22	17	chr13:16007743-16027723	+	5527	protein-coding	mmu:16323	Inhibin beta A chain
Inmt	-1.07696	1.22926e-18	4.93155e-17	down	18223	15056	11637	31684	25520	30964	chr6:55170627-55174990	-	1023	protein-coding	mmu:21743	Indolethylamine N-methyltransferase
Inpp1	0.848863	1.39501e-12	3.26576e-11	up	1074	1073	946	545	414	673	chr1:52785425-52817688	-	5640	protein-coding	mmu:16329	Inositol polyphosphate 1-phosphatase
Inpp4b	-0.608281	1.93811e-05	0.00016227	down	638	640	544	774	697	1166	chr8:81342342-82134316	+	8367	protein-coding	mmu:234515	Type II inositol 3,4-bisphosphate 4-phosphatase
Inpp5k	-0.592662	5.27578e-06	4.97453e-05	down	1458	1113	948	1698	1371	1911	chr11:75630507-75648865	+	3152	protein-coding	mmu:19062	Inositol polyphosphate 5-phosphatase K
Insl6	1.46262	0.00685747	0.0281144	up	26	31	33	14	8	9	chr19:29321354-29325318	-	660	protein-coding	mmu:27356	Insulin-like 6
Insrr	2.75198	1.23364e-08	1.80416e-07	up	69	49	54	10	7	7	chr3:87796908-87816101	+	5184	protein-coding	mmu:23920	Putative uncharacterized protein
Ipcef1	0.727483	0.000742921	0.00419719	up	357	380	260	162	127	288	chr10:6885779-7054958	-	6223	protein-coding	mmu:320495	Interactor protein for cytohesin exchange factors 1
Iqgap3	1.04383	0.00535839	0.0229048	up	181	171	170	60	28	167	chr3:88082051-88121048	+	5676	protein-coding	mmu:404710	IQ motif containing GTPase activating protein 3
Irak3	0.932599	2.54038e-07	3.02371e-06	up	536	480	367	188	200	291	chr10:120141648-120201744	-	3234	protein-coding	mmu:73914	Interleukin-1 receptor-associated kinase 3
Irf1	2.58909	1.73631e-105	8.70712e-103	up	19007	18731	17111	3193	2583	2723	chr11:53770014-53778374	+	2138	protein-coding	mmu:16362	Interferon regulatory factor 1
Irf2	0.824088	5.5888e-16	1.79899e-14	up	2620	2418	2114	1413	993	1411	chr8:46739745-46847458	+	3798	protein-coding	mmu:16363	Interferon regulatory factor 2
Irf5	1.57845	1.62253e-27	1.05526e-25	up	1756	1700	1294	443	383	683	chr6:29526130-29541869	+	2357	protein-coding	mmu:27056	Interferon regulatory factor 5 bone marrow variant
Irf7	3.90381	4.66552e-28	3.07633e-26	up	8890	9868	10329	478	398	1030	chr7:141263183-141266499	-	1859	protein-coding	mmu:54123	Interferon regulatory factor 7, isoform CRA_b
Irf8	1.72825	3.8776e-46	5.16725e-44	up	4318	4207	3919	1041	1051	1442	chr8:120736358-120756694	+	3383	protein-coding	mmu:15900	Interferon regulatory factor 8
Irf9	1.13912	5.74075e-32	4.50188e-30	up	2877	3006	2656	1313	978	1376	chr14:55603985-55610030	+	2545	protein-coding	mmu:16391	Interferon regulatory factor 9
Irgm1	3.92551	1.21454e-195	2.89304e-192	up	11991	12594	12806	714	743	847	chr11:48865245-48871454	-	2227	protein-coding	mmu:15944	Interferon-gamma-inducible GTPase Ifggd3 protein
Irgm2	3.00134	1.05531e-16	3.62995e-15	up	2587	2756	2675	236	390	278	NT_187029.1:79296-87102	-	3514	protein-coding	mmu:54396	Interferon inducible GTPase 2, isoform CRA_a
Irs1	-1.06433	3.02864e-14	8.4131e-13	down	427	434	294	787	625	851	chr1:82233105-82291439	-	9163	protein-coding	mmu:16367	Insulin receptor substrate 1
Isg15	4.01155	1.13197e-115	7.19027e-113	up	3949	4408	5412	261	191	377	chr4:156199424-156200818	-	756	protein-coding	mmu:100038882	ISG15 ubiquitin-like modifier
Isg20	1.5551	6.83298e-36	6.6774e-34	up	2375	2505	2533	860	692	825	chr7:78913424-78920396	+	1412	protein-coding	mmu:57444	Putative uncharacterized protein
Isyna1	0.600573	1.18032e-07	1.49749e-06	up	1436	1469	1423	907	763	1026	chr8:70594481-70597290	+	1838	protein-coding	mmu:71780	Inositol-3-phosphate synthase 1
Itga4	0.911885	0.00378975	0.0171201	up	3862	4239	3638	1426	1414	3189	chr2:79255426-79333114	+	9832	protein-coding	mmu:16401	Integrin alpha-4
Itga5	0.617049	1.88783e-07	2.29722e-06	up	2440	2343	1810	1447	1184	1373	chr15:103344286-103366791	-	4458	protein-coding	mmu:16402	Integrin alpha-5
Itga7	0.777977	8.92586e-06	8.05356e-05	up	1216	1068	970	454	610	692	chr10:128933773-128958286	+	5216	protein-coding	mmu:16404	Integrin alpha-7
Itga8	-0.811581	4.00867e-20	1.76012e-18	down	3940	3719	3267	6376	4690	7105	chr2:12106632-12301920	-	5855	protein-coding	mmu:241226	Integrin alpha-8
Itgae	-1.05251	0.00360549	0.0164369	down	46	63	21	71	76	102	NT_166317.2:182028-239363	+	3836	protein-coding	mmu:16407	Integrin alpha E, epithelial-associated
Itgal	1.37348	1.96717e-16	6.54212e-15	up	5560	5786	3932	1514	1352	2759	chr7:127296230-127335137	+	5225	protein-coding	mmu:16408	Itgal protein
Itgam	1.58787	7.67052e-06	7.02062e-05	up	3574	3031	2423	594	743	1526	chr7:128062640-128118491	+	4682	protein-coding	mmu:16409	CD11b
Itgax	0.69785	1.85317e-10	3.48608e-09	up	2104	1856	1686	1068	913	1300	chr7:128129530-128150657	+	4025	protein-coding	mmu:16411	Putative uncharacterized protein
Itgb2	1.06797	1.80853e-15	5.56759e-14	up	7360	6795	5219	2536	2296	3913	chr10:77530329-77565681	+	2948	protein-coding	mmu:16414	Integrin beta-2
Itgb5	-0.763878	1.10364e-13	2.9291e-12	down	1837	1684	1354	2708	2128	2944	chr16:33829665-33949338	+	3282	protein-coding	mmu:16419	Integrin beta-5
Itgb7	0.89925	3.27035e-07	3.82095e-06	up	1621	1630	1250	561	626	1098	chr15:102215994-102233405	-	3118	protein-coding	mmu:16421	Integrin beta-7
Itih4	0.675517	1.88509e-06	1.9407e-05	up	4690	4282	3349	2164	2397	2542	chr14:30886476-30901986	+	3164	protein-coding	mmu:16427	Inter alpha-trypsin inhibitor, heavy chain 4
Itk	0.672982	0.00374415	0.0169595	up	346	394	280	168	124	327	chr11:46325148-46389515	-	4292	protein-coding	mmu:16428	Non-specific protein-tyrosine kinase
Itln1	3.16364	1.22836e-05	0.000107621	up	31	32	35	5	5	0	chr1:171518123-171535325	-	1200	protein-coding	mmu:16429	Itln1 protein
Itpr2	-0.7929	2.50495e-05	0.000205486	down	166	172	145	234	240	310	NT_166305.2:2609503-3014435	-	11824	protein-coding	mmu:16439	Inositol 1,4,5-trisphosphate receptor type 2
Iyd	-0.947513	0.00017169	0.00115161	down	86	66	83	171	118	139	chr10:3540279-3554877	+	1540	protein-coding	mmu:70337	Iodotyrosine dehalogenase 1
Izumo4	-0.689357	0.000761024	0.00428801	down	254	176	167	280	220	418	chr10:80702009-80705382	+	1277	protein-coding	mmu:71564	Izumo sperm-egg fusion protein 4
Jade2	0.608622	9.81204e-07	1.05877e-05	up	3314	2981	2244	2048	1368	1843	chr11:51813451-51859192	-	6571	protein-coding	mmu:76901	Protein Jade-2
Jag2	-0.724635	8.97862e-06	8.0935e-05	down	825	839	535	1416	903	1071	chr12:112907803-112929517	-	4904	protein-coding	mmu:16450	Jagged2 protein
Jak2	1.0463	2.89686e-26	1.76931e-24	up	4450	4627	4366	2193	1584	2417	chr19:29251708-29313080	+	7654	protein-coding	mmu:16452	Tyrosine-protein kinase JAK2
Jmy	-0.791338	1.56169e-10	2.97001e-09	down	966	869	685	1564	1024	1534	chr13:93430097-93499808	-	8780	protein-coding	mmu:57748	Junction-mediating and -regulatory protein
Junb	1.30299	4.63981e-32	3.68401e-30	up	3223	3194	2485	1290	833	1295	chr8:84976909-84978748	-	1840	protein-coding	mmu:16477	Transcription factor jun-B
Jup	-1.05674	2.63662e-22	1.31527e-20	down	5730	5151	4075	11211	7521	10579	chr11:100368856-100397805	-	5009	protein-coding	mmu:16480	Junction plakoglobin
Kank4	-1.06453	2.65333e-09	4.21701e-08	down	331	348	290	864	448	611	chr4:98754892-98817801	-	5207	protein-coding	mmu:242553	KN motif and ankyrin repeat domain-containing protein 4
Kars	0.965593	9.76237e-24	5.27002e-22	up	3268	3567	2994	1653	1302	1793	chr8:111993439-112011354	-	2281	protein-coding	mmu:85305	Lysine--tRNA ligase
Katna1	0.995807	1.07365e-11	2.33822e-10	up	877	1018	998	486	408	471	chr10:7726000-7763150	+	1775	protein-coding	mmu:23924	Katanin p60 ATPase-containing subunit A1
Kazald1	-1.31572	2.74694e-09	4.34765e-08	down	113	85	70	214	185	223	chr19:45075091-45079289	+	1780	protein-coding	mmu:107250	Putative uncharacterized protein
Kcna2	-0.647826	0.000562119	0.00327376	down	624	386	369	795	451	814	chr3:107090852-107115005	+	12071	protein-coding	mmu:16490	Potassium voltage-gated channel subfamily A member 2
Kcnab2	1.03169	5.3207e-08	7.1052e-07	up	791	771	547	263	237	483	chr4:152390740-152477549	-	4107	protein-coding	mmu:16498	Voltage-gated potassium channel subunit beta-2
Kcnb1	-0.897487	4.01136e-06	3.8704e-05	down	287	256	228	340	423	581	chr2:167095969-167189988	-	11291	protein-coding	mmu:16500	Potassium voltage gated channel Shab-related subfamily member 1
Kcne2	-0.95663	8.6903e-12	1.91669e-10	down	332	368	318	717	476	680	chr16:92292389-92298133	+	2214	protein-coding	mmu:246133	Potassium voltage-gated channel subfamily E member 2
Kcne3	0.942992	0.000784441	0.00439398	up	119	111	104	53	57	51	chr7:100176507-100184869	+	2275	protein-coding	mmu:57442	MinK-related peptide 2
Kcnh2	-0.824217	0.000510156	0.00300511	down	159	136	79	184	175	259	chr5:24319585-24351681	-	4221	protein-coding	mmu:16511	Potassium voltage-gated channel subfamily H member 2
Kcnj13	-0.709522	8.51514e-05	0.00061721	down	255	233	236	479	267	381	chr1:87384577-87394729	-	3056	protein-coding	mmu:100040591	Inward rectifier potassium channel 13
Kcnk2	-1.03369	3.46077e-10	6.25696e-09	down	325	414	349	854	574	669	chr1:189207930-189402704	-	4733	protein-coding	mmu:16526	Potassium channel subfamily K member 2
Kcnk3	-0.812531	6.7715e-09	1.02983e-07	down	475	450	329	768	560	737	chr5:30588170-30625270	+	3810	protein-coding	mmu:16527	Potassium channel subfamily K member 3
Kcnmb4	-0.930097	0.0111425	0.0419792	down	39	26	27	64	38	65	chr10:116417861-116473542	-	1753	protein-coding	mmu:58802	Calcium-activated potassium channel subunit beta-4
Kcnn3	-1.27239	1.07021e-13	2.84433e-12	down	203	153	162	422	330	426	chr3:89520164-89672494	+	7617	protein-coding	mmu:140493	Small conductance calcium-activated potassium channel protein 3
Kcnn4	0.641876	0.00510101	0.0219672	up	180	218	139	95	89	140	chr7:24369825-24385212	+	2411	protein-coding	mmu:16534	Small conductance calcium activated potassium channel type4 transcript variant 2
Kcnq4	-0.615916	0.00399182	0.01789	down	147	139	90	182	148	210	chr4:120696134-120747491	-	4061	protein-coding	mmu:60613	Potassium voltage-gated channel subfamily KQT member 4
Kcns3	-0.609518	0.000109929	0.000778159	down	249	239	214	380	266	366	chr12:11090202-11154237	-	5495	protein-coding	mmu:238076	Putative uncharacterized protein
Kcp	-1.0196	0.0109991	0.0415788	down	51	41	18	49	56	104	chr6:29473162-29508009	-	7001	protein-coding	mmu:333088	Kielin/chordin-like protein
Kdr	-0.779563	1.43701e-09	2.38534e-08	down	8305	8296	5985	13145	8132	15801	chr5:75933265-75979074	-	5456	protein-coding	mmu:16542	Vascular endothelial growth factor receptor 2
Khdc1a	2.22613	0.00531236	0.022754	up	15	35	13	2	2	9	chr1:21349677-21352199	+	1950	protein-coding	mmu:368204	KH homology domain-containing protein 1A
Khdc1b	2.75805	0.011051	0.0417254	up	11	14	10	0	1	4	chr1:21383556-21386384	+	2247	protein-coding	mmu:98582	KH homology domain-containing protein 1B
Kif11	1.88667	5.54411e-20	2.41759e-18	up	537	634	658	134	109	236	chr19:37376403-37421859	+	4819	protein-coding	mmu:16551	Kinesin-like protein KIF11
Kif13a	-0.608342	6.49581e-07	7.24307e-06	down	2325	2120	1526	2974	2148	3479	chr13:46749087-46931302	-	8666	protein-coding	mmu:16553	Kinesin-like protein
Kif14	1.22474	9.89445e-05	0.000707765	up	114	122	115	39	28	79	chr1:136466290-136555938	+	8338	protein-coding	mmu:381293	Kinesin-like protein
Kif15	1.71198	2.56785e-15	7.81677e-14	up	242	255	246	66	56	94	chr9:122951043-123018733	+	4923	protein-coding	mmu:209737	Kinesin-like protein KIF15
Kif18a	0.700305	0.00982592	0.0378733	up	118	136	131	86	42	102	chr2:109280738-109341749	+	3369	protein-coding	mmu:228421	Kinesin-like protein KIF18A
Kif18b	1.29268	0.00149767	0.00772386	up	118	111	93	24	19	87	chr11:102905518-102925134	-	3582	protein-coding	mmu:70218	Kinesin-like protein KIF18B
Kif19a	0.764127	0.000199527	0.00131518	up	472	498	432	271	278	207	chr11:114764499-114791111	+	4523	protein-coding	mmu:286942	Kinesin-like protein KIF19
Kif20a	1.50569	3.07278e-10	5.61409e-09	up	347	322	322	96	64	180	chr18:34624624-34633277	+	3579	protein-coding	mmu:19348	Kinesin-like protein KIF20A
Kif20b	1.22281	1.39026e-08	2.0208e-07	up	293	302	257	111	71	170	chr19:34922341-34975750	+	5687	protein-coding	mmu:240641	Kinesin-like protein KIF20B
Kif22	1.59987	6.00892e-09	9.19727e-08	up	230	223	187	46	46	111	chr7:127027729-127042466	-	2202	protein-coding	mmu:110033	Kinesin-like protein KIF22
Kif23	0.740378	0.000646329	0.00369975	up	345	343	342	202	108	292	chr9:61917277-61946813	-	3479	protein-coding	mmu:71819	Kinesin-like protein KIF23
Kif24	0.866888	0.00102008	0.00550684	up	124	139	120	55	52	93	chr4:41390748-41464927	-	5598	protein-coding	mmu:109242	Kinesin-like protein KIF24
Kif26a	-1.62207	3.41391e-28	2.27467e-26	down	467	440	292	1336	883	1249	chr12:112144135-112181747	+	6918	protein-coding	mmu:668303	Kinesin-like protein KIF26A
Kif26b	-1.60986	2.66344e-15	8.08194e-14	down	221	183	156	702	311	632	chr1:178525749-178939200	+	15868	protein-coding	mmu:269152	Putative uncharacterized protein
Kif2c	1.58199	6.72203e-08	8.81589e-07	up	149	128	137	42	25	67	chr4:117159633-117182624	-	2940	protein-coding	mmu:73804	Kinesin-like protein KIF2C
Kif4	1.18369	1.23283e-05	0.000107824	up	218	218	210	76	50	152	chrX:100626065-100727271	+	4780	protein-coding	mmu:16571	Chromosome-associated kinesin KIF4
Kif5c	1.01322	0.0133921	0.048749	up	65	57	52	34	29	16	chr2:49619314-49774778	+	6840	protein-coding	mmu:16574	Kinesin heavy chain isoform 5C
Kifc1	3.79235	0.0124446	0.0459492	up	2	19	8	2	0	0	NT_039662.3:124434-200175	-	4644	protein-coding	mmu:100502766	Kinesin-like protein KIFC1
Kifc2	-0.780506	0.000140092	0.0009648	down	191	164	105	250	203	286	chr15:76659835-76668196	+	3548	protein-coding	mmu:16581	Kinesin-like protein KIFC2
Kifc3	-0.706247	6.06349e-09	9.27334e-08	down	1306	1210	883	1929	1357	1929	chr8:95099828-95202857	-	3721	protein-coding	mmu:16582	Kinesin-like protein KIFC3
Kiss1r	-0.65317	0.00817221	0.032525	down	99	91	68	127	121	128	chr10:79916960-79924088	+	4822	protein-coding	mmu:114229	G protein-coupled receptor 54 isoform B
Klf12	-0.771139	1.94694e-06	1.99468e-05	down	459	445	337	800	425	801	chr14:99866181-100284775	-	16924	protein-coding	mmu:16597	Krueppel-like factor 12
Klf6	0.778785	5.90618e-11	1.17975e-09	up	7740	8181	8793	4700	3535	5549	chr13:5861489-5870393	+	4217	protein-coding	mmu:23849	Krueppel-like factor 6
Klhdc8b	-0.858537	2.64897e-07	3.14314e-06	down	521	414	307	636	598	874	chr9:108447635-108461581	-	3326	protein-coding	mmu:78267	Kelch domain-containing protein 8B
Klhl13	-0.872126	4.88293e-09	7.53435e-08	down	334	336	361	599	463	740	chrX:23219271-23365108	-	3363	protein-coding	mmu:67455	Klhl13 protein
Klhl14	-2.91926	0.000240113	0.00154372	down	7	3	1	16	13	52	chr18:21550377-21672931	-	4718	protein-coding	mmu:225266	Kelch-like protein 14
Klhl24	-0.766132	3.25548e-15	9.78494e-14	down	2753	2573	2277	4589	3110	4550	chr16:20097458-20129226	+	8198	protein-coding	mmu:75785	Kelch-like protein 24
Klhl30	1.69821	0.000849995	0.0047168	up	56	66	23	10	10	22	chr1:91351073-91362404	+	3020	protein-coding	mmu:70788	Kelch-like protein 30
Klhl33	-1.28837	0.000479121	0.00284339	down	38	23	23	65	62	63	chr14:50888581-50897652	-	5659	protein-coding	mmu:546611	MCG16528
Klhl6	0.82122	5.93389e-07	6.65546e-06	up	697	700	607	329	248	512	chr16:19946492-19983049	-	2405	protein-coding	mmu:239743	Kelch-like protein 6
Klk1	-1.67998	0.00153922	0.00790815	down	11	11	12	49	29	24	chr7:44225360-44229622	+	958	protein-coding	mmu:16612	Kallikrein-1
Klk8	-0.951216	6.97937e-05	0.000516701	down	94	96	98	227	139	160	chr7:43797577-43803826	+	1326	protein-coding	mmu:259277	Kallikrein-8
Klra1	2.72701	3.12739e-08	4.32793e-07	up	62	89	72	5	5	23	NT_187002.1:1065057-1088041	+	1666	protein-coding	mmu:16627	T-cell surface glycoprotein YE1/48
Klra10	2.02056	0.00460664	0.0201247	up	34	37	27	1	3	20	chr6:130269194-130283647	-	895	protein-coding	mmu:16628	Ly49J protein
Klra13-ps	1.36197	0.000160569	0.00108581	up	186	228	186	37	42	151	NT_187002.1:1173226-1178555	+	585	pseudo	mmu:16631	killer cell lectin-like receptor subfamily A, member 13, pseudogene
Klra14-ps	1.65634	0.000205635	0.00134706	up	81	142	85	19	12	66	chr6:130149106-130160748	-	802	pseudo	mmu:654449	killer cell lectin-like receptor subfamily A, member 14, pseudogene
Klra2	2.81145	1.16578e-41	1.38844e-39	up	1786	2047	1906	182	183	427	chr6:131198970-131247716	-	2216	protein-coding	mmu:16633	Killer cell lectin-like receptor subfamily A member 2
Klra3	2.34841	6.16143e-07	6.89443e-06	up	69	111	91	10	6	37	NT_187002.1:1111517-1155744	+	1287	protein-coding	mmu:16634	Killer cell lectin-like receptor 3
Klra4	2.41111	1.76386e-12	4.10404e-11	up	228	308	234	25	25	92	NT_187002.1:387289-410327	-	962	protein-coding	mmu:16635	Killer cell lectin-like receptor subfamily A member 32
Klra6	2.0411	0.0114274	0.0428917	up	18	19	11	6	2	3	NT_187002.1:354253-368167	-	1116	protein-coding	mmu:16637	Klra6 protein
Klra7	3.19029	6.39506e-24	3.49181e-22	up	268	351	317	24	14	63	NW_006763130.1:64024-524845	-	2162	protein-coding	mmu:16638	Truncated lectin-related NK cell receptor
Klra8	1.73473	4.80061e-06	4.55807e-05	up	159	206	176	30	23	109	NT_187002.1:426332-440951	-	1178	protein-coding	mmu:16639	Putative uncharacterized protein
Klrb1a	1.93613	0.000534669	0.00313313	up	37	57	40	4	7	23	chr6:128609227-128622934	-	1274	protein-coding	mmu:17057	Klrb1a protein
Klrb1b	1.68103	6.27506e-21	2.88139e-19	up	427	438	398	117	91	168	chr6:128813706-128826375	-	2212	protein-coding	mmu:80782	Killer cell lectin-like receptor subfamily B member 1B allele B
Klrb1f	2.59634	1.12811e-12	2.67713e-11	up	233	259	145	13	26	61	chr6:129045837-129059724	+	3993	protein-coding	mmu:232408	Nkrp1f
Klrc1	2.69304	5.61896e-18	2.13297e-16	up	152	173	158	20	14	38	NT_187002.1:12927-29939	-	1986	protein-coding	mmu:16641	Klrc1 protein
Klrc2	2.01839	3.44845e-07	4.01427e-06	up	88	126	105	15	14	48	chr6:129649602-129660737	-	1025	protein-coding	mmu:16642	Protein Klrc2
Klrc3	2.44916	4.32178e-06	4.14473e-05	up	103	91	88	5	5	42	NT_187002.1:2521-6724	-	666	protein-coding	mmu:58179	Klrc3 protein
Klrd1	1.80413	1.52139e-14	4.33356e-13	up	404	459	406	81	83	186	chr6:129588092-129598775	+	1254	protein-coding	mmu:16643	Natural killer cells antigen CD94
Klre1	2.34582	2.69991e-17	9.67095e-16	up	319	362	325	37	45	109	chr6:129559032-129585827	+	1617	protein-coding	mmu:243655	Killer cell lectin-like receptor family E member 1
Klrg1	2.93019	4.40711e-28	2.91604e-26	up	310	435	323	27	50	53	chr6:122270596-122282833	-	1365	protein-coding	mmu:50928	Killer cell lectin-like receptor subfamily G member 1
Klri2	2.18345	0.00871753	0.0343297	up	165	152	175	11	13	87	NT_187002.1:80064-91484	-	3910	protein-coding	mmu:320407	Killer cell lectin-like receptor family I member 2
Klrk1	2.61429	1.34193e-08	1.95354e-07	up	905	971	871	80	93	266	chr6:129610323-129623864	-	3272	protein-coding	mmu:27007	NKG2-D type II integral membrane protein
Knstrn	1.19387	7.89741e-06	7.20407e-05	up	219	238	202	95	43	144	chr2:118813988-118837210	+	3118	protein-coding	mmu:51944	DNA segment, Chr 2, ERATO Doi 750, expressed, isoform CRA_c
Kntc1	1.77755	1.05362e-09	1.78628e-08	up	220	212	216	57	27	102	chr5:123749690-123821593	+	6961	protein-coding	mmu:208628	Kinetochore-associated protein 1
Kpna3	0.656816	9.78288e-07	1.05622e-05	up	1473	1768	1658	1150	769	1031	chr14:61365186-61439947	-	4167	protein-coding	mmu:16648	Importin subunit alpha-4
Krt15	1.72753	0.000682219	0.00388358	up	167	130	30	25	42	18	chr11:100131759-100135949	-	1720	protein-coding	mmu:16665	Keratin, type I cytoskeletal 15
Krt20	-3.77465	0.000109401	0.000775	down	4	2	1	76	5	12	chr11:99428385-99438153	-	1948	protein-coding	mmu:66809	Keratin, type I cytoskeletal 20
Krt23	-0.629171	3.77566e-05	0.000298049	down	298	303	249	420	306	525	chr11:99477973-99493110	-	1539	protein-coding	mmu:94179	Putative uncharacterized protein
Krt79	-1.04078	1.24903e-08	1.82387e-07	down	212	164	194	383	337	379	chr15:101929332-101940324	-	2097	protein-coding	mmu:223917	Keratin, type II cytoskeletal 79
Krtap17-1	-3.31273	2.98549e-05	0.000240454	down	4	3	1	32	11	34	chr11:99993232-99993994	-	763	protein-coding	mmu:77914	Protein Krtap17-1
Kyat1	-0.861242	8.5732e-06	7.76478e-05	down	238	185	144	293	292	374	chr2:30185124-30206758	-	2312	protein-coding
Kyat3	0.976539	3.25256e-07	3.8025e-06	up	301	394	381	177	132	214	chr3:142701019-142744911	+	2279	protein-coding
Kynu	1.23314	1.0645e-07	1.35868e-06	up	236	232	245	94	59	141	chr2:43555257-43683048	+	3070	protein-coding	mmu:70789	Kynureninase
LOC100041057	2.16387	8.02138e-09	1.21122e-07	up	82	73	97	18	13	23	NT_166281.1:78652-201928	+	2748	protein-coding	mmu:100041057	nuclear body protein SP140-like
LOC100043921	2.82429	0.00708803	0.02896	up	19	14	5	2	1	2	NT_166434.1:192836-194799	-	673	protein-coding	mmu:100043921	c-C motif chemokine 19-like
LOC100503295	0.682709	0.00103379	0.00557284	up	218	219	266	147	111	160	chr16:98010120-98012241	+	2122	ncRNA		zinc finger protein pseudogene
LOC101055758	2.2801	0.000762218	0.00429347	up	18	30	31	5	2	9	chr1:85326365-85555808	+	3031	protein-coding	mmu:101055758	component of Sp100-rs-like
LOC102631912	0.855044	8.10173e-07	8.87789e-06	up	758	1037	1081	552	427	530	chr12:101968099-101977063	-	1139	ncRNA	mmu:102631912	NADH dehydrogenase [ubiquinone] 1 beta subcomplex subunit 1-like
LOC102632594	-0.833304	0.00658419	0.0272225	down	57	43	58	76	72	121	chr14:21989804-21998570	+	6069	lncRNA	mmu:102632594	uncharacterized LOC102632594
LOC102633210	-0.856769	0.00770384	0.0309845	down	46	49	31	64	61	89	chr3:135524971-135526840	-	1870	pseudo	mmu:102633210	ornithine decarboxylase antizyme 2-like
LOC102633548	4.45235	0.00430542	0.0189961	up	8	8	9	0	1	0	NT_162750.1:71037-81808	+	1224	pseudo	mmu:102633548	sp110 nuclear body protein-like
LOC102634900	3.1201	2.18502e-18	8.62066e-17	up	117	147	107	12	13	15	chr3:7576267-7689998	+	2445	ncRNA	mmu:102634900	uncharacterized LOC102634900
LOC102635048	2.59913	0.000647679	0.00370636	up	26	24	14	3	2	5	chr11:83027453-83028062	-	610	pseudo	mmu:102635048	60S ribosomal protein L12-like
LOC102636380	-2.82527	0.000812173	0.00453465	down	5	3	3	5	20	50	chr4:139910464-139934390	+	1709	ncRNA	mmu:102636380	uncharacterized LOC102636380
LOC102637129	0.670599	4.47713e-05	0.000347379	up	332	340	325	205	168	218	chr4:116067179-116067696	+	518	pseudo	mmu:102637129	protein S100-A11-like
LOC102638515	-1.58696	0.00494805	0.0213907	down	13	9	6	26	21	32	chr2:164485529-164486870	-	1237	protein-coding	mmu:102638515	serine/arginine repetitive matrix protein 2-like
LOC102638888	-1.19004	2.73404e-05	0.000222174	down	47	56	37	100	87	112	chr9:62341502-62344600	-	1139	protein-coding	mmu:102638888	uncharacterized LOC102638888
LOC102638993	2.08993	1.79946e-09	2.93835e-08	up	86	93	103	19	18	26	chr7:101547872-101557457	+	483	ncRNA	mmu:102638993	uncharacterized LOC102638993
LOC102639543	2.57476	7.49294e-10	1.30041e-08	up	1362	1358	1350	166	113	399	chr1:173468418-173491318	-	3443	protein-coding	mmu:102639543	pyrin domain-containing protein 3-like
LOC102639979	6.47865	6.04022e-06	5.62298e-05	up	10	30	13	0	0	0	chr6:134258108-134403574	-	4737	lncRNA	mmu:102639979	uncharacterized LOC102639979
LOC102639982	-2.84571	4.45376e-05	0.000345847	down	5	3	3	29	18	28	chr11:119460069-119491301	-	4386	lncRNA	mmu:102639982	uncharacterized LOC102639982
LOC102640779	-1.15443	0.000245055	0.00156967	down	59	36	41	78	84	123	chr11:120229807-120232744	-	2742	lncRNA	mmu:102640779	uncharacterized LOC102640779
LOC105243289	2.32917	5.57201e-11	1.11887e-09	up	91	103	131	18	17	27	chr8:111309675-111310962	-	1288	ncRNA
LOC105244487	-0.793289	0.00140812	0.00730551	down	110	81	74	179	97	161	chr3:88030783-88036210	+	2873	lncRNA
LOC105245043	1.99187	0.0088693	0.0348266	up	28	24	10	7	1	7	chr9:88874730-88953427	-	3783	protein-coding
LOC105245440	1.77307	6.83033e-13	1.65386e-11	up	291	261	196	51	55	101	chr12:99643086-99647222	+	1336	lncRNA
LOC105246895	1.29131	0.0011799	0.00626824	up	56	52	78	26	15	33	chr11:120235184-120239123	-	2567	lncRNA
LOC108167336	4.10687	0.000183626	0.00122136	up	20	27	9	1	1	1	chr18:60257185-60271350	+	713	lncRNA
LOC108167381	-1.40144	0.0100541	0.0386195	down	16	11	8	23	21	44	chr6:17076261-17171420	-	1686	lncRNA
LOC108167515	1.87223	0.0131226	0.0479419	up	26	27	18	1	3	15	chr7:128126381-128127210	+	830	ncRNA
LOC108167536	-0.804764	2.10052e-05	0.000174946	down	325	244	173	392	334	487	chr8:72548406-72559318	+	10313	lncRNA
LOC108167810	3.17464	6.88105e-11	1.36589e-09	up	81	90	62	5	3	17	chr10:51527757-51531161	+	1252	lncRNA
LOC108167848	-0.65246	0.000213703	0.00139129	down	199	195	175	307	196	352	chr11:58847119-58861957	+	4140	protein-coding
LOC108167930	4.36633	0.00595052	0.0250199	up	8	11	5	0	1	0	chr11:107427923-107435689	+	1232	lncRNA
LOC108168144	2.10758	0.00146912	0.00758687	up	53	38	16	4	3	17	chr14:30628609-30639241	+	4243	lncRNA
LOC108168394	3.79861	2.6494e-18	1.03457e-16	up	89	146	102	9	5	9	chr18:60271379-60283874	+	415	lncRNA
LOC108168893	-1.86384	0.00955528	0.0369867	down	11	5	3	31	8	28	chr3:121926947-121936561	-	1058	lncRNA
LOC108169013	1.57681	0.00976734	0.0376774	up	13740	4240	4621	1698	1904	3503	chr4:134159957-134164109	+	1821	protein-coding
LOC108169130	-1.17344	0.000658496	0.00376261	down	36	33	38	75	81	67	chr6:8237027-8244935	+	6584	lncRNA
LOC73899	1.0304	0.00595168	0.0250199	up	69	75	83	24	24	60	chr19:53460066-53462731	+	1770	unknown	mmu:73899	uncharacterized LOC73899
Lacc1	2.33182	7.4413e-58	1.32525e-55	up	987	893	841	157	146	207	chr14:77024201-77036952	-	2419	protein-coding	mmu:210808	Laccase domain-containing protein 1
Lag3	1.37766	2.46174e-05	0.000202115	up	89	107	95	50	26	30	chr6:124904359-124912434	-	2737	protein-coding	mmu:16768	Lymphocyte activation gene 3 protein
Lair1	2.23197	2.70956e-29	1.89133e-27	up	939	989	897	126	182	257	chr7:4007073-4073507	-	4269	protein-coding	mmu:52855	Leukocyte-associated immunoglobulin-like receptor 1
Lama3	-0.616416	4.71118e-07	5.35658e-06	down	3514	3230	2806	4380	3379	6228	chr18:12333718-12583013	+	10616	protein-coding	mmu:16774	Putative uncharacterized protein
Lamb2	-0.591952	2.40282e-06	2.42138e-05	down	3786	2954	2361	4574	3415	4896	chr9:108479857-108490530	+	5624	protein-coding	mmu:16779	Putative uncharacterized protein
Lamp2	0.603356	3.50662e-09	5.47275e-08	up	11847	12728	12279	8527	6094	8394	chrX:38401357-38456463	-	3615	protein-coding	mmu:16784	Lysosome-associated membrane glycoprotein 2
Lap3	2.35236	3.11658e-72	8.13555e-70	up	5101	5879	5651	1034	958	1057	chr5:45493374-45512691	+	2267	protein-coding	mmu:66988	Cytosol aminopeptidase
Lat2	1.30078	5.84567e-11	1.17012e-09	up	522	520	431	137	162	266	chr5:134600103-134619783	-	3533	protein-coding	mmu:56743	Linker for activation of T-cells family member 2
Lax1	1.11706	1.25465e-05	0.000109522	up	317	321	277	92	90	226	chr1:133679029-133693029	-	2849	protein-coding	mmu:240754	Lymphocyte transmembrane adapter 1
Lbh	-0.59701	4.09301e-11	8.3508e-10	down	4301	4596	4047	6294	4982	7260	chr17:72918305-72941946	+	3068	protein-coding	mmu:77889	Protein LBH
Lck	1.03545	1.56567e-05	0.000133611	up	244	217	155	77	74	133	NT_187023.1:1147929-1173325	-	2171	protein-coding	mmu:16818	Proto-oncogene tyrosine-protein kinase LCK
Lcn2	2.16932	6.79027e-33	5.62589e-31	up	15148	12804	12704	1990	3031	3311	chr2:32384637-32387739	-	853	protein-coding	mmu:16819	Neutrophil gelatinase-associated lipocalin
Lcp1	0.890934	1.00001e-14	2.85701e-13	up	14967	15720	12101	6871	5478	9599	chr14:75131105-75230842	+	4106	protein-coding	mmu:18826	Plastin-2
Lcp2	1.79681	1.96865e-33	1.72085e-31	up	2098	2122	1799	449	435	763	chr11:34047201-34092280	+	3348	protein-coding	mmu:16822	Lymphocyte cytosolic protein 2
Ldb2	-0.713169	3.34e-11	6.92569e-10	down	1403	1496	1449	2315	1827	2620	chr5:44436079-44799760	-	2950	protein-coding	mmu:16826	LIM domain-binding protein 2
Ldhb	-0.613052	1.06835e-07	1.36086e-06	down	2430	2422	2196	4037	2729	3393	chr6:142490249-142507957	-	1304	protein-coding	mmu:16832	L-lactate dehydrogenase B chain
Ldlrad4	-0.754781	1.70134e-09	2.7973e-08	down	997	1018	707	1398	1203	1705	chr18:67932535-68259395	+	6034	protein-coding	mmu:52662	DNA segment, Chr 18, ERATO Doi 653, expressed
Ldlrap1	-0.626985	6.25701e-09	9.55398e-08	down	1185	1065	902	1659	1212	1720	chr4:134741554-134768004	-	6420	protein-coding	mmu:100017	Putative uncharacterized protein
Lef1	-0.63227	0.00150278	0.00774807	down	166	152	117	217	152	272	chr3:131110263-131224357	+	3657	protein-coding	mmu:16842	Lymphoid enhancer binding factor 1, isoform CRA_d
Lgals1	0.929576	1.74076e-13	4.54409e-12	up	3511	4064	4214	2058	1567	2276	chr15:78926725-78930465	+	800	protein-coding	mmu:16852	Galectin-1
Lgals3bp	1.88515	3.87133e-71	9.70685e-69	up	10761	10893	10518	2633	2422	3142	chr11:118392752-118401931	-	2168	protein-coding	mmu:19039	Galectin-3-binding protein
Lgals4	-0.883905	0.000631713	0.00362588	down	145	99	73	236	139	172	chr7:28833179-28841710	+	2028	protein-coding	mmu:16855	Galectin-4
Lgals8	0.666796	8.0424e-11	1.57833e-09	up	2689	2754	2518	1547	1287	1917	chr13:12439402-12464977	-	3088	protein-coding	mmu:56048	Galectin-8
Lgals9	1.40891	8.75252e-38	9.266e-36	up	6938	7011	7261	2522	2020	3066	chr11:78962979-78984924	-	1586	protein-coding	mmu:16859	Galectin-9
Lgi2	0.836969	2.51628e-06	2.52636e-05	up	485	515	482	228	266	277	chr5:52533517-52566306	-	6300	protein-coding	mmu:246316	LGI2B brain-derived splice form
Lgi3	-0.801992	4.07593e-11	8.32486e-10	down	2931	2434	2490	5015	3021	5072	chr14:70530821-70538324	+	3181	protein-coding	mmu:213469	Putative uncharacterized protein
Lhx2	3.29559	0.00729408	0.0296177	up	8	13	10	0	1	2	chr2:38339281-38369737	+	2861	protein-coding	mmu:16870	LIM/homeobox protein Lhx2
Lif	1.89151	2.15349e-20	9.67852e-19	up	439	423	385	83	112	117	chr11:4257568-4272514	+	5833	protein-coding	mmu:16878	Leukemia inhibitory factor
Lig1	0.898699	7.00142e-10	1.22067e-08	up	601	619	622	320	237	386	chr7:13277313-13311427	+	3176	protein-coding	mmu:16881	DNA ligase 1
Lilr4b	1.95474	4.54117e-07	5.17872e-06	up	1613	1337	1215	190	300	526	chr10:51480612-51486329	+	1487	protein-coding
Lilra6	0.763119	0.00308689	0.014407	up	217	161	151	78	71	149	chr7:3908277-3915585	-	2558	protein-coding	mmu:18726	PIRA3
Lilrb4a	2.07059	2.54186e-41	2.97164e-39	up	3617	3189	2820	567	604	997	chr10:51490884-51496613	+	1876	protein-coding
Limch1	-0.691461	9.49224e-12	2.08152e-10	down	15830	13189	11882	22788	15729	24081	chr5:66745840-67057159	+	7499	protein-coding	mmu:77569	LIM and calponin homology domains-containing protein 1
Lims2	-0.824949	1.29237e-07	1.63095e-06	down	1498	1149	964	2467	1645	1854	chr18:31922278-31958619	+	2037	protein-coding	mmu:225341	LIM and senescent cell antigen-like-containing domain protein 2
Lin9	0.665194	0.00255533	0.0122563	up	178	258	235	154	106	142	chr1:180641150-180690687	+	3160	protein-coding	mmu:72568	Protein lin-9 homolog
Lipe	1.35187	1.05566e-24	6.02295e-23	up	4277	3580	3521	1242	1317	1602	chr7:25379527-25398486	-	3505	protein-coding	mmu:16890	Hormone-sensitive lipase
Litaf	1.08026	4.4724e-22	2.20223e-20	up	3928	3931	4160	1877	1432	2103	chr16:10959273-10993121	-	2237	protein-coding	mmu:56722	Lipopolysaccharide-induced tumor necrosis factor-alpha factor homolog
Lmcd1	-0.585654	3.60667e-05	0.000286012	down	392	369	300	486	410	605	chr6:112273758-112330423	+	1728	protein-coding	mmu:30937	LIM and cysteine-rich domains 1
Lmnb1	1.23787	6.87527e-16	2.19456e-14	up	1284	1428	1244	518	351	749	chr18:56707813-56753424	+	2843	protein-coding	mmu:16906	Lamin-B1
Lmntd1	-1.46781	0.000539689	0.00315539	down	13	36	18	55	50	69	NT_166305.2:1916586-1956826	-	1534	protein-coding	mmu:74071	Lamin tail domain-containing protein 1
Lonrf3	-0.659329	0.000297394	0.00185991	down	518	459	464	995	502	668	chrX:36328358-36366857	+	7578	protein-coding	mmu:74365	LON peptidase N-terminal domain and RING finger protein 3
Loxl4	0.937882	5.14542e-06	4.86365e-05	up	212	221	194	94	88	127	chr19:42592279-42612806	-	5437	protein-coding	mmu:67573	Lysyl oxidase homolog 4
Lpcat2	1.28971	8.06079e-15	2.3309e-13	up	768	667	556	219	207	344	chr8:92855329-92919279	+	2800	protein-coding	mmu:270084	Lpcat2 protein
Lpxn	0.831159	4.5282e-06	4.32963e-05	up	305	303	310	151	138	200	chr19:12796197-12833808	+	1704	protein-coding	mmu:107321	Lpxn protein
Lrat	-1.80474	0.00453378	0.0198408	down	872	810	2388	3219	4866	5595	chr3:82892582-82903974	-	5349	protein-coding	mmu:79235	Lecithin-retinol acyltransferase (Phosphatidylcholine-retinol-O-acyltransferase)
Lrg1	1.15591	5.44593e-10	9.61795e-09	up	3038	3044	2557	846	1314	1402	chr17:56119678-56121946	-	1353	protein-coding	mmu:76905	Leucine-rich alpha-2-glycoprotein 1
Lrp8	1.02507	0.000183787	0.001222	up	146	127	137	47	56	88	chr4:107802212-107876840	+	7763	protein-coding	mmu:16975	Low-density lipoprotein receptor-related protein 8
Lrr1	1.68342	0.00710141	0.0290022	up	24	28	19	10	4	7	chr12:69168789-69179011	+	1501	protein-coding	mmu:69706	Protein Lrr1
Lrrc17	-1.19554	9.3016e-07	1.00883e-05	down	100	77	60	190	114	213	chr5:21543527-21575911	+	2197	protein-coding	mmu:74511	Leucine-rich repeat-containing protein 17
Lrrc25	1.82079	3.24001e-16	1.05722e-14	up	486	441	384	78	101	172	chr8:70616844-70620850	+	1273	protein-coding	mmu:211228	Leucine-rich repeat-containing protein 25
Lrrc4	1.38492	0.00870429	0.0342917	up	25	55	29	17	7	16	chr6:28828126-28831747	-	3622	protein-coding	mmu:192198	Leucine-rich repeat-containing protein 4
Lrrc59	0.668789	3.38055e-11	7.00049e-10	up	3294	3571	3104	2172	1628	2110	chr11:94629824-94645216	+	2780	protein-coding	mmu:98238	Putative uncharacterized protein
Lrrn3	-1.02974	2.32191e-05	0.000191792	down	124	153	148	353	145	350	chr12:41451668-41486057	-	3520	protein-coding	mmu:16981	Leucine-rich repeat neuronal protein 3
Lsm5	0.628421	0.0088738	0.0348371	up	131	165	146	111	66	95	chr6:56701063-56704699	-	501	protein-coding	mmu:66373	U6 snRNA-associated Sm-like protein LSm5
Ltbp2	-0.965333	8.2028e-15	2.36837e-13	down	1671	1309	1367	2861	1937	3315	chr12:84783212-84877270	-	7505	protein-coding	mmu:16997	Latent-transforming growth factor beta-binding protein 2
Ltbp3	-0.626425	1.89057e-06	1.94529e-05	down	2643	1931	1979	3100	2450	4070	chr19:5740904-5758532	+	5190	protein-coding	mmu:16998	Latent-transforming growth factor beta-binding protein 3
Ltbp4	-0.807814	2.68536e-14	7.52532e-13	down	8450	7181	6017	12883	8904	14120	chr7:27305140-27339709	-	5301	protein-coding	mmu:108075	Latent transforming growth factor beta binding protein 4
Ltc4s	-1.30801	4.7231e-07	5.36693e-06	down	94	57	62	149	157	185	chr11:50236461-50238532	-	660	protein-coding	mmu:17001	Leukotriene C4 synthase
Ltf	2.42336	1.19194e-13	3.15029e-12	up	7936	8827	5970	1025	1523	1275	chr9:111019292-111042766	+	2742	protein-coding	mmu:17002	Lactoferrin
Lurap1	-0.659611	0.0117328	0.0438479	down	86	98	62	151	99	113	chr4:116136728-116144616	-	1427	protein-coding	mmu:68075	Uncharacterized protein
Lurap1l	-0.875605	4.71012e-10	8.37276e-09	down	573	580	611	1219	748	1126	chr4:80910686-80954301	+	1699	protein-coding	mmu:52829	Leucine rich adaptor protein 1-like
Ly6a	1.9962	8.76769e-53	1.39231e-50	up	38033	34953	39268	9240	8275	8805	chr15:74994877-74998031	-	1002	protein-coding	mmu:110454	Lymphocyte antigen 6A-2/6E-1
Ly6c1	2.16444	5.2126e-46	6.89801e-44	up	30592	24127	26766	5713	5775	5293	chr15:75044018-75048853	-	891	protein-coding	mmu:17067	Lymphocyte antigen 6C1
Ly6c2	3.32289	1.62825e-14	4.63102e-13	up	3582	3955	3123	221	198	627	chr15:75108161-75112036	-	903	protein-coding	mmu:100041546	Lymphocyte antigen 6C2
Ly6d	-0.981481	0.000252584	0.00161194	down	188	158	126	195	208	493	chr15:74762056-74763567	-	691	protein-coding	mmu:17068	Lymphocyte antigen 6D
Ly6e	0.958328	5.87587e-30	4.2253e-28	up	39028	38261	35674	19689	14848	20419	chr15:74955051-74959905	+	2281	protein-coding	mmu:17069	Lymphocyte antigen 6E
Ly6i	5.56368	1.53026e-255	5.83214e-252	up	3567	3681	2698	54	68	74	chr15:74979538-74983502	-	962	protein-coding	mmu:57248	Ly6i protein
Ly6k	1.86886	0.0103798	0.0396706	up	13	16	43	9	6	4	chr15:74796874-74799968	-	773	protein-coding	mmu:76486	Lymphocyte antigen 6K
Ly75	0.66	2.20696e-07	2.65337e-06	up	901	872	740	547	359	608	chr2:60293760-60383231	-	5172	protein-coding	mmu:17076	Lymphocyte antigen 75
Ly86	1.89534	3.78261e-20	1.6647e-18	up	862	1116	1041	220	164	407	chr13:37345345-37419036	+	997	protein-coding	mmu:17084	Lymphocyte antigen 86
Ly9	1.34767	2.10352e-11	4.45385e-10	up	552	532	409	158	123	282	chr1:171588613-171607410	-	2515	protein-coding	mmu:17085	T-lymphocyte surface antigen Ly-9
Lyn	0.596996	1.61689e-07	1.99427e-06	up	4379	4563	4154	2930	1906	3474	chr4:3678121-3791612	+	3456	protein-coding	mmu:17096	Tyrosine-protein kinase Lyn
Lypd2	0.697918	0.00182396	0.00916355	up	904	1033	689	505	583	366	chr15:74732246-74734795	-	622	protein-coding	mmu:68311	Ly6/PLAUR domain-containing protein 2
Lyrm9	-0.953824	1.74825e-05	0.000147671	down	155	139	87	207	185	302	chr11:78826595-78843899	+	5053	protein-coding	mmu:66274	LYR motif-containing protein 9
Lyz1	-0.631371	0.000283786	0.00178653	down	8376	7732	9024	11899	13187	10730	chr10:117287795-117292868	-	1265	protein-coding	mmu:17110	Lysozyme C-1
Lzts1	-0.960703	1.8456e-05	0.000154864	down	94	91	85	194	114	194	chr8:69132669-69184220	-	5014	protein-coding	mmu:211134	Leucine zipper, putative tumor suppressor 1
M6pr	0.590867	5.56242e-10	9.79644e-09	up	6659	7120	6607	4540	3334	4993	chr6:122309010-122317677	+	2222	protein-coding	mmu:17113	Cation-dependent mannose-6-phosphate receptor
Mab21l3	1.57711	0.000282225	0.00177847	up	51	62	43	15	19	14	chr3:101813076-101836726	-	3558	protein-coding	mmu:242125	Protein mab-21-like 3
Mad2l1	1.18891	1.88284e-11	3.99993e-10	up	391	432	395	150	136	222	chr6:66535226-66541109	+	1725	protein-coding	mmu:56150	Putative uncharacterized protein
Maff	1.38669	6.50436e-21	2.97235e-19	up	1158	1241	1135	498	376	391	chr15:79346621-79359078	+	2022	protein-coding	mmu:17133	Transcription factor MafF
Maged2	-0.605868	1.02488e-05	9.10919e-05	down	816	767	825	1267	804	1456	chrX:150806421-150814340	-	2192	protein-coding	mmu:80884	Protein Maged2
Magix	-1.16897	6.00856e-08	7.9293e-07	down	118	120	79	272	167	232	chrX:7673166-7681251	-	2802	protein-coding	mmu:54634	Putative uncharacterized protein
Magohb	1.78583	1.13538e-20	5.12698e-19	up	418	482	517	119	111	161	chr6:131284389-131293244	-	966	protein-coding	mmu:66441	RIKEN cDNA 2010012C16, isoform CRA_c
Majin	5.30833	0.00317238	0.0147518	up	1	4	17	0	0	0	NW_012132910.1:1327-41136	+	1613	protein-coding
Mall	0.758211	0.000310443	0.00192886	up	359	372	328	177	218	179	chr2:127704390-127729897	-	1967	protein-coding	mmu:228576	MAL-like protein
Malt1	1.43408	3.26272e-19	1.35162e-17	up	2540	2551	1702	636	676	1044	chr18:65430969-65478888	+	5165	protein-coding	mmu:240354	Mucosa-associated lymphoid tissue lymphoma translocation protein 1 homolog
Mamdc2	-1.18852	2.83001e-25	1.65426e-23	down	1376	1142	1209	2670	2275	3068	chr19:23302609-23448498	-	3338	protein-coding	mmu:71738	Putative uncharacterized protein
Maml3	-0.69959	9.09063e-07	9.87634e-06	down	524	447	344	692	524	797	chr3:51687320-52105086	-	6882	protein-coding	mmu:433586	Mastermind-2
Mamld1	-0.746633	0.000350752	0.0021471	down	183	126	112	236	184	242	chrX:71050040-71156056	+	5986	protein-coding	mmu:333639	Mamld1 protein
Man2a2	-0.590124	7.88389e-07	8.6691e-06	down	1891	1526	1396	2172	1885	2772	chr7:80349095-80371486	-	7584	protein-coding	mmu:140481	Alpha-mannosidase
Maoa	-0.78231	7.49098e-08	9.79068e-07	down	847	920	912	1649	953	1852	chrX:16619698-16687812	+	4161	protein-coding	mmu:17161	Putative uncharacterized protein
Maob	-0.633826	3.71379e-08	5.055e-07	down	884	792	681	1277	901	1274	chrX:16709281-16817366	-	2412	protein-coding	mmu:109731	Amine oxidase [flavin-containing] B
Map2k6	-1.1064	4.80072e-05	0.000369477	down	82	59	66	114	111	200	chr11:110399103-110516201	+	4767	protein-coding	mmu:26399	Dual-specificity mitogen-activated protein kinase kinase 6
Map3k11	-0.596835	0.000262441	0.00166758	down	533	445	310	700	458	674	NT_039697.1:10092-23826	+	3802	protein-coding	mmu:26403	Mitogen-activated protein kinase kinase kinase 11
Map3k15	0.691921	0.00159288	0.00815747	up	183	194	158	95	79	141	chrX:159988433-160123351	+	4348	protein-coding	mmu:270672	Mitogen-activated protein kinase kinase kinase 15
Map3k8	0.940909	2.66704e-09	4.23526e-08	up	612	563	537	330	184	341	chr18:4331325-4353412	-	2507	protein-coding	mmu:26410	Mitogen-activated protein kinase kinase kinase 8
Map3k9	-0.683	5.02343e-08	6.73183e-07	down	518	484	411	766	545	838	chr12:81714950-81781425	-	10996	protein-coding	mmu:338372	Mitogen-activated protein kinase kinase kinase 9
Map4k2	-1.11876	0.00204255	0.0100889	down	47	37	20	61	56	95	NW_012132910.1:158077-172536	+	4724	protein-coding	mmu:26412	Mitogen-activated protein kinase kinase kinase kinase 2
Mapk13	2.53307	0.00684595	0.0280733	up	8	6	44	3	3	4	chr17:28769315-28778704	+	1449	protein-coding	mmu:26415	Mitogen-activated protein kinase 13
Mapk3	-0.669983	1.79686e-12	4.17064e-11	down	3886	3694	3269	5865	4039	6522	chr7:126759626-126765816	+	1772	protein-coding	mmu:26417	Mitogen-activated protein kinase 3
Mapt	-0.599786	1.07287e-07	1.36571e-06	down	1238	1057	1021	1772	1251	1727	NT_039525.1:30428-133199	-	5378	protein-coding	mmu:17762	Microtubule-associated protein tau
Marc1	-2.5125	0.0065388	0.0270759	down	4	10	6	9	2	110	chr1:184786767-184811308	-	2142	protein-coding	mmu:66112	Mitochondrial amidoxime-reducing component 1
March1	1.2606	2.26584e-12	5.19588e-11	up	1028	1167	842	323	293	595	chr8:65617922-66471637	+	4757	protein-coding	mmu:72925	E3 ubiquitin-protein ligase MARCH1
March5	0.914804	1.39761e-13	3.67856e-12	up	2304	2323	2504	1309	895	1417	chr19:37207527-37224457	+	4113	protein-coding	mmu:69104	Membrane-associated ring finger (C3HC4) 5
March9	-0.835828	0.000204816	0.00134308	down	99	98	73	168	125	159	chr10:127056050-127060184	-	1998	protein-coding	mmu:216438	E3 ubiquitin-protein ligase MARCH9
Marcksl1	1.90122	3.93012e-35	3.70754e-33	up	754	700	622	201	118	211	NT_187023.1:1115542-1117940	+	1599	protein-coding	mmu:17357	MARCKS-related protein
Marveld1	-0.836207	4.9791e-13	1.23544e-11	down	2293	2146	1735	4078	2749	3530	chr19:42147389-42151703	+	3077	protein-coding	mmu:277010	MARVEL domain-containing protein 1
Marveld3	0.635623	0.000145556	0.000998455	up	362	377	327	261	165	223	chr8:109947909-109962205	-	2451	protein-coding	mmu:73608	MARVEL domain-containing protein 3
Mastl	1.32372	0.000167058	0.0011237	up	106	106	120	36	20	75	chr2:23116539-23156024	-	4652	protein-coding	mmu:67121	Serine/threonine-protein kinase greatwall
Mb21d1	1.89923	5.54703e-19	2.26833e-17	up	308	295	340	82	56	105	chr9:78430518-78443525	-	4134	protein-coding	mmu:214763	Cyclic GMP-AMP synthase
Mboat2	-0.784455	0.000142301	0.000978596	down	141	161	101	248	156	253	chr12:24831549-24964400	+	7386	protein-coding	mmu:67216	Putative uncharacterized protein
Mcemp1	0.870381	7.86667e-10	1.36279e-08	up	780	747	588	368	266	465	chr8:3665762-3668905	+	1132	protein-coding	mmu:69189	Mast cell-expressed membrane protein 1
Mcf2l	-0.885575	1.15333e-09	1.94667e-08	down	1034	938	661	1685	1344	1478	chr8:12873544-13020509	+	7939	protein-coding	mmu:17207	Guanine nucleotide exchange factor DBS
Mcidas	1.50715	0.000488574	0.0028931	up	56	83	86	25	33	14	chr13:112993472-113000394	+	2354	protein-coding	mmu:622408	Multicilin
Mcm10	1.85147	2.70769e-11	5.67632e-10	up	164	193	192	36	37	73	chr2:4990724-5015567	-	6270	protein-coding	mmu:70024	Protein MCM10 homolog
Mcm2	0.808824	2.1563e-05	0.000179278	up	748	698	669	320	256	592	chr6:88883474-88898780	-	3371	protein-coding	mmu:17216	DNA replication licensing factor MCM2
Mcm3	0.810116	2.51184e-07	2.9916e-06	up	1021	966	908	472	368	747	chr1:20803014-20820213	-	2886	protein-coding	mmu:17215	DNA replication licensing factor MCM3
Mcm4	0.78769	1.01674e-10	1.97705e-09	up	1155	1247	1070	634	479	802	chr16:15623897-15637400	-	3589	protein-coding	mmu:17217	DNA replication licensing factor MCM4
Mcm5	1.37126	3.46723e-17	1.23729e-15	up	876	958	803	276	241	457	chr8:75109508-75128439	+	3441	protein-coding	mmu:17218	DNA replication licensing factor MCM5
Mcm6	1.01348	2.5497e-13	6.47827e-12	up	1529	1570	1538	730	503	979	chr1:128331575-128359705	-	4431	protein-coding	mmu:17219	DNA replication licensing factor MCM6
Mcoln2	1.34091	0.000763801	0.00430112	up	93	113	99	16	30	70	chr3:146149795-146195514	+	3270	protein-coding	mmu:68279	Mucolipin-2
Mcoln3	-0.932162	4.19529e-05	0.000329129	down	108	122	139	279	148	252	chr3:146093277-146141808	+	3072	protein-coding	mmu:171166	Mucolipin-3
Mctp2	1.03662	1.61765e-08	2.33177e-07	up	339	404	338	144	149	203	chr7:72077827-72306595	-	6342	protein-coding	mmu:244049	Multiple C2 and transmembrane domain-containing protein 2
Mdk	-0.809878	0.000341707	0.00209645	down	116	105	117	228	157	173	chr2:91929805-91932297	-	1077	protein-coding	mmu:17242	Embryonic-specific truncated midkine C
Med12l	0.833957	0.00497563	0.021505	up	114	105	81	41	54	61	chr3:59005594-59318416	+	10760	protein-coding	mmu:329650	Mediator of RNA polymerase II transcription subunit 12-like protein
Med7	0.710741	4.8638e-06	4.60888e-05	up	589	588	676	378	282	421	chr11:46436937-46442721	+	2560	protein-coding	mmu:66213	Mediator of RNA polymerase II transcription subunit 7
Mefv	3.18772	1.34811e-09	2.25149e-08	up	639	625	394	33	31	114	chr16:3706974-3718210	-	3486	protein-coding	mmu:54483	Mefv protein
Megf6	-1.04462	4.29849e-14	1.18029e-12	down	1188	1013	759	1762	1569	2408	chr4:154170713-154275721	+	6876	protein-coding	mmu:230971	Multiple epidermal growth factor-like domains protein 6
Meis1	-0.768038	8.92641e-09	1.33938e-07	down	837	668	573	1081	957	1275	chr11:18880428-19020672	-	4758	protein-coding	mmu:17268	Homeobox protein Meis1
Melk	1.78888	5.36783e-11	1.08014e-09	up	176	160	175	38	34	70	chr4:44300876-44364675	+	2914	protein-coding	mmu:17279	Maternal embryonic leucine zipper kinase
Meox1	-0.64893	0.000186307	0.00123703	down	293	391	263	567	331	511	chr11:101877510-101894354	-	2208	protein-coding	mmu:17285	Homeobox protein MOX-1
Mest	-1.62258	2.71717e-14	7.60328e-13	down	82	123	122	353	245	364	chr6:30733506-30748466	+	2786	protein-coding	mmu:17294	Mesoderm-specific transcript protein
Mettl24	-1.27161	1.06771e-08	1.57602e-07	down	107	76	92	245	158	228	chr10:40682315-40811086	+	2541	protein-coding	mmu:327747	Methyltransferase-like protein 24
Mettl7a1	-0.84698	2.46603e-14	6.93107e-13	down	8884	8084	6850	15839	10853	13529	chr15:100304145-100328665	+	1898	protein-coding	mmu:70152	UbiE1
Mettl7b	-3.89288	0.000603164	0.00348405	down	1	1	3	11	1	68	chr10:128958277-128960988	-	1227	protein-coding	mmu:71664	Methyltransferase-like protein 7B
Mex3b	-1.0982	3.09917e-06	3.05208e-05	down	92	86	99	221	119	233	chr7:82867333-82871576	+	3416	protein-coding	mmu:108797	RNA-binding protein MEX3B
Mfap2	-1.00071	6.86024e-12	1.52542e-10	down	678	502	426	1037	851	1118	chr4:141010424-141015984	+	1535	protein-coding	mmu:17150	Microfibrillar-associated protein 2
Mfap3l	-0.658009	4.5508e-06	4.34687e-05	down	706	634	665	1235	747	1025	chr8:60632825-60676731	+	6480	protein-coding	mmu:71306	Microfibrillar-associated protein 3-like
Mfap5	-0.925421	1.01343e-09	1.72582e-08	down	547	527	471	798	894	1037	chr6:122513383-122529290	+	1413	protein-coding	mmu:50530	Microfibrillar-associated protein 5
Mfge8	-0.597604	3.35996e-08	4.62626e-07	down	4219	3877	3140	6128	3899	6097	chr7:79133768-79149060	-	2126	protein-coding	mmu:17304	Lactadherin
Mfng	-0.596878	6.0735e-05	0.000456375	down	717	702	474	1001	619	1100	chr15:78755882-78773516	-	1919	protein-coding	mmu:17305	Beta-1,3-N-acetylglucosaminyltransferase manic fringe
Mfsd2b	-1.04268	0.000354883	0.00217099	down	91	63	72	209	80	161	chr12:4862438-4875044	-	3166	protein-coding	mmu:432628	Major facilitator superfamily domain-containing protein 2B
Mfsd7a	1.1595	2.33632e-07	2.79654e-06	up	315	233	181	98	91	115	chr5:108441052-108450264	-	3773	protein-coding	mmu:243197	Major facilitator superfamily domain containing 7, isoform CRA_b
Mfsd7c	-1.36728	1.18704e-12	2.80997e-11	down	167	147	207	444	361	473	chr12:85746539-85813585	+	3435	protein-coding	mmu:217721	Putative uncharacterized protein
Mgam	1.43054	1.55677e-05	0.000132971	up	203	149	153	55	24	106	chr6:40628831-40769123	+	11779	protein-coding	mmu:232714	Soluble maltase-glucoamylase
Mgat4a	0.695838	6.3078e-09	9.62382e-08	up	1047	978	798	568	436	640	chr1:37439340-37541047	-	7278	protein-coding	mmu:269181	Alpha-1,3-mannosyl-glycoprotein 4-beta-N-acetylglucosaminyltransferase A
Mgl2	-2.04701	0.00183719	0.00922271	down	7	13	6	58	8	40	NT_187026.1:234812-242010	+	1550	protein-coding	mmu:216864	Protein Mgl2
Mgll	-0.937963	9.69587e-18	3.62995e-16	down	1722	1507	1225	2850	2065	3147	chr6:88724412-88828360	+	3991	protein-coding	mmu:23945	Monoglyceride lipase
Milr1	1.57543	9.34696e-11	1.82496e-09	up	286	302	265	66	65	144	chr11:106750652-106768794	+	3016	protein-coding	mmu:380732	Allergin-1
Mina	0.592803	0.000108032	0.000766221	up	602	621	664	370	329	491	chr16:59471770-59492525	+	2998	protein-coding	mmu:67014	Bifunctional lysine-specific demethylase and histidyl-hydroxylase MINA
Mir155hg	4.39562	2.52152e-19	1.04913e-17	up	150	104	84	4	5	6	chr16:84713023-84715245	+	1264	lncRNA
Mira	-1.27336	5.88279e-05	0.000442918	down	42	49	26	99	76	88	chr6:52214491-52215288	-	798	ncRNA	mmu:100736249	mistral long non-coding RNA
Mirt2	1.20893	0.00115962	0.00617551	up	83	67	47	28	17	36	chr15:76266787-76269839	-	971	lncRNA
Mis18bp1	1.59335	1.3909e-06	1.46599e-05	up	130	143	156	28	32	78	chr12:65132734-65172580	-	4017	protein-coding	mmu:217653	Putative uncharacterized protein
Misp	2.14704	3.32943e-33	2.88389e-31	up	678	745	733	193	128	138	chr10:79821019-79830452	+	2635	protein-coding	mmu:78906	Mitotic interactor and substrate of PLK1
Mitd1	1.67948	1.60499e-22	8.15594e-21	up	835	918	1117	303	223	333	chr1:37878888-37890442	-	2780	protein-coding	mmu:69028	MIT domain-containing protein 1
Mki67	1.61156	9.00841e-07	9.80379e-06	up	2764	2931	2312	606	567	1360	chr7:135689788-135716409	-	10075	protein-coding	mmu:17345	Protein Mki67
Mkl2	-0.620643	2.37543e-06	2.39885e-05	down	1435	1205	962	1627	1542	1995	chr16:13256020-13417529	+	8548	protein-coding	mmu:239719	Mkl2 protein
Mlf1	0.589861	0.00627364	0.0261599	up	446	549	573	376	332	258	chr3:67374097-67400000	+	1161	protein-coding	mmu:17349	Myeloid leukemia factor 1, isoform CRA_c
Mlkl	2.92321	2.78594e-85	9.65252e-83	up	1567	1658	1820	209	168	258	chr8:111311681-111338456	-	2031	protein-coding	mmu:74568	Mixed lineage kinase domain-like protein
Mmp10	4.82604	0.000104334	0.000742416	up	22	21	16	0	0	2	chr9:7502342-7510242	+	1734	protein-coding	mmu:17384	Matrix metallopeptidase 10
Mmp11	-1.0204	7.63283e-12	1.69129e-10	down	511	386	401	771	678	1044	chr10:75923221-75932502	-	2288	protein-coding	mmu:17385	Stromelysin-3
Mmp12	0.771013	0.00258114	0.0123645	up	145	182	230	99	92	120	chr9:7344397-7360461	+	3665	protein-coding	mmu:17381	Macrophage metalloelastase
Mmp13	1.26663	0.00469295	0.0204455	up	47	41	98	25	21	29	chr9:7272514-7283333	+	2675	protein-coding	mmu:17386	Collagenase 3
Mmp15	-1.08215	2.76018e-26	1.69125e-24	down	1973	1847	1624	3914	2665	4396	chr8:95352296-95374293	+	4320	protein-coding	mmu:17388	Matrix metalloproteinase-15
Mmp25	0.906953	0.00234508	0.0113941	up	188	159	184	51	79	140	chr17:23629169-23645269	-	3662	protein-coding	mmu:240047	Matrix metalloproteinase-25
Mmp28	-1.48159	5.63316e-19	2.29862e-17	down	504	416	283	1185	902	1028	chr11:83440768-83463040	-	3528	protein-coding	mmu:118453	Protein Mmp28
Mmp3	0.884641	2.55726e-06	2.56255e-05	up	891	1047	1018	409	544	527	chr9:7445822-7455975	+	1801	protein-coding	mmu:17392	Stromelysin-1
Mms22l	1.39147	8.57239e-08	1.106e-06	up	146	191	198	61	48	87	chr4:24496224-24602950	+	4946	protein-coding	mmu:212377	Protein MMS22-like
Mnda	4.39088	5.326e-90	2.15941e-87	up	1178	1234	1427	39	46	91	chr1:173896339-173914047	-	2885	protein-coding	mmu:381308	Interferon-activable protein 205-B
Mndal	1.74438	8.22854e-30	5.87278e-28	up	3305	3568	4059	989	752	1414	NT_039195.1:97275-120404	+	1908	protein-coding	mmu:100040462	Myeloid cell nuclear differentiation antigen-like protein
Mob3c	0.801648	9.1149e-10	1.56481e-08	up	1073	1042	1068	672	433	634	chr4:115827886-115836185	+	3038	protein-coding	mmu:100465	MOB kinase activator 3C
Mocos	0.598316	3.62967e-05	0.000287716	up	618	538	450	335	287	372	chr18:24653199-24701577	+	5272	protein-coding	mmu:68591	Molybdenum cofactor sulfurase
Morc1	3.97521	3.24892e-13	8.18933e-12	up	57	73	116	5	5	5	chr16:48431237-48630905	+	3050	protein-coding	mmu:17450	MORC family CW-type zinc finger protein 1
Morc3	0.722104	1.76428e-11	3.75643e-10	up	1780	1825	1755	1064	822	1197	chr16:93832121-93876073	+	4461	protein-coding	mmu:338467	Microrchidia 3
Morc4	-0.709145	0.000764467	0.0043019	down	149	132	119	239	182	189	chrX:139821635-139871691	-	4409	protein-coding	mmu:75746	Microrchidia 4
Mov10	1.35883	5.5098e-26	3.33317e-24	up	1287	1274	1322	483	416	530	chr3:104794828-104818595	-	3605	protein-coding	mmu:17454	Putative helicase MOV-10
Mpeg1	1.73537	3.6762e-56	6.09162e-54	up	20672	22036	19754	5603	4574	7715	chr19:12460709-12465285	+	4336	protein-coding	mmu:17476	Macrophage-expressed gene 1 protein
Mpp2	-0.786678	1.92072e-05	0.000160956	down	240	263	172	402	330	347	chr11:102057016-102088638	-	4397	protein-coding	mmu:50997	MAGUK p55 subfamily member 2
Mpp3	-1.2307	0.000211868	0.00138171	down	41	39	25	90	67	72	chr11:101999652-102027045	-	2979	protein-coding	mmu:13384	MAGUK p55 subfamily member 3
Mpp6	0.886427	8.08955e-08	1.04796e-06	up	527	569	570	319	255	272	chr6:50110241-50198598	+	2222	protein-coding	mmu:56524	Membrane protein, palmitoylated 6 (MAGUK p55 subfamily member 6), isoform CRA_a
Mptx1	-4.65526	0.000626765	0.00360326	down	6	1	3	213	9	27	chr1:174330518-174332877	+	803	protein-coding	mmu:66289	Mucosal pentraxin
Mpzl1	-0.686157	1.38334e-07	1.73542e-06	down	584	627	562	834	765	1095	chr1:165592181-165634560	-	2356	protein-coding	mmu:68481	Myelin protein zero-like protein 1
Mrap	1.06758	0.00807228	0.0321945	up	66	88	37	28	30	25	chr16:90738324-90749776	+	992	protein-coding	mmu:77037	Melanocortin-2 receptor accessory protein
Mrc2	-0.785521	5.39996e-08	7.206e-07	down	2215	1938	2057	3257	2318	4771	chr11:105292111-105351454	+	6642	protein-coding	mmu:17534	C-type mannose receptor 2
Mreg	0.615935	0.00567132	0.0240574	up	158	151	141	106	68	105	chr1:72159233-72212307	-	3430	protein-coding	mmu:381269	Melanoregulin
Mrgpra2b	2.5344	1.32768e-05	0.000115263	up	34	42	29	6	5	6	chr7:47463799-47489585	-	1274	protein-coding	mmu:235712	Protein Mrgpra2b
Mrgpre	-0.956242	0.00338378	0.0155698	down	57	44	28	76	59	101	chr7:143778363-143784500	-	3761	protein-coding	mmu:244238	MAS-related GPR, member E
Mrpl32	0.595672	0.000135397	0.00093823	up	490	547	493	379	221	368	chr13:14610301-14613037	-	768	protein-coding	mmu:75398	39S ribosomal protein L32, mitochondrial
Mrpl52	0.624901	9.45917e-08	1.21629e-06	up	981	1089	901	644	497	676	chr14:54426909-54429750	+	412	protein-coding	mmu:68836	39S ribosomal protein L52, mitochondrial
Ms4a1	-0.944336	0.000190928	0.00126374	down	290	297	236	321	346	865	chr19:11250603-11266151	-	2057	protein-coding	mmu:12482	B-lymphocyte antigen CD20
Ms4a4a	2.30206	5.35382e-14	1.45955e-12	up	376	398	196	41	39	108	chr19:11375488-11392915	+	996	protein-coding	mmu:666907	Protein Ms4a4a
Ms4a4b	1.65632	6.06228e-05	0.000455711	up	1193	1382	1228	274	218	699	chr19:11443558-11463549	+	1259	protein-coding	mmu:60361	Putative uncharacterized protein
Ms4a4c	3.77226	3.82796e-16	1.24268e-14	up	2619	2970	2759	121	113	370	chr19:11404717-11427246	+	2225	protein-coding	mmu:64380	Protein Ms4a4c
Ms4a4d	1.14863	2.42813e-17	8.74679e-16	up	1787	1788	1824	899	652	742	chr19:11536849-11558466	+	1464	protein-coding	mmu:66607	Membrane-spanning 4-domains subfamily A member 4D
Ms4a6b	2.449	1.3335e-37	1.38104e-35	up	2991	3286	2801	391	366	850	chr19:11518559-11530403	+	1687	protein-coding	mmu:69774	Membrane-spanning 4-domains subfamily A member 6B
Ms4a6c	3.13854	1.31745e-16	4.46714e-15	up	4599	5289	4392	388	296	910	chr19:11469041-11487069	+	4832	protein-coding	mmu:73656	Ms4a6c protein
Ms4a6d	3.64437	2.23092e-202	7.08541e-199	up	2557	2606	2149	189	157	204	chr19:11586606-11604804	-	1371	protein-coding	mmu:68774	Membrane-spanning 4-domains subfamily A member 6D
Ms4a7	0.949729	8.99023e-05	0.000648194	up	130	156	140	70	57	82	chr19:11321039-11336146	-	1576	protein-coding	mmu:109225	Protein Ms4a7
Ms4a8a	0.901918	1.79761e-09	2.93784e-08	up	558	507	487	259	236	284	chr19:11067471-11081103	-	1082	protein-coding	mmu:64381	Membrane-spanning 4-domains subfamily A member 8
Msmo1	0.618654	5.80714e-06	5.41924e-05	up	1426	1628	1456	1148	673	976	chr8:64718145-64733578	-	1824	protein-coding	mmu:66234	Methylsterol monooxygenase 1
Msr1	3.57011	3.23201e-126	2.46357e-123	up	1515	1610	1541	113	98	163	chr8:39543232-39642750	-	4692	protein-coding	mmu:20288	Macrophage scavenger receptor types I and II
Msrb1	0.695265	1.57209e-08	2.27124e-07	up	1982	1971	1618	1001	844	1421	chr17:24736642-24742778	+	886	protein-coding	mmu:27361	Selenoprotein X 1
Msrb2	-0.664289	0.000311238	0.00193128	down	219	212	242	408	237	378	chr2:19371411-19394976	+	1570	protein-coding	mmu:76467	Methionine-R-sulfoxide reductase B2, mitochondrial
Mt1	1.51749	5.0936e-17	1.79748e-15	up	1214	1100	929	350	381	304	chr8:94179084-94180327	+	760	protein-coding	mmu:17748	Metallothionein-1
Mt2	3.70385	2.15659e-18	8.52614e-17	up	2516	2075	2469	113	221	154	chr8:94172618-94173567	+	556	protein-coding	mmu:17750	Metallothionein-2
Mtcl1	-0.819642	5.56901e-13	1.3711e-11	down	1660	1396	1193	2461	1792	2851	chr17:66336980-66449806	-	9710	protein-coding	mmu:68617	Microtubule cross-linking factor 1
Mtfr2	2.25352	3.29e-10	5.98227e-09	up	80	106	93	17	18	20	chr10:20346986-20361669	+	3365	protein-coding	mmu:71804	Mitochondrial fission regulator 2
Mthfd1l	0.864577	0.000726527	0.004118	up	202	208	200	99	59	169	chr10:3972782-4167081	+	3743	protein-coding	mmu:270685	Monofunctional C1-tetrahydrofolate synthase, mitochondrial
Mthfd2	2.15938	5.25084e-25	3.04532e-23	up	613	624	794	128	103	210	chr6:83305704-83326035	-	2281	protein-coding	mmu:17768	Bifunctional methylenetetrahydrofolate dehydrogenase/cyclohydrolase, mitochondrial
Mtss1	-0.596573	4.4384e-07	5.07367e-06	down	1571	1419	1184	1860	1601	2502	chr15:58941234-59082159	-	5563	protein-coding	mmu:211401	Metastasis suppressor protein 1
Mtss1l	-1.33928	2.19503e-18	8.64225e-17	down	982	948	595	2376	1381	2289	chr8:110721283-110741401	+	8529	protein-coding	mmu:244654	MTSS1-like protein
Mturn	-1.22778	1.38865e-10	2.65951e-09	down	664	568	345	1501	757	1233	chr6:54681624-54703855	+	5307	protein-coding	mmu:68235	Maturin
Muc2	-3.7845	0.00222183	0.0108646	down	12	11	4	312	14	34	chr7:141690340-141754694	+	6891	protein-coding	mmu:17831	Mucin-2
Muc20	0.756497	7.59744e-05	0.000558337	up	432	459	362	257	230	197	chr16:32777419-32797435	-	3673	protein-coding	mmu:224116	Mucin-20
Muc3	-5.0681	0.000158112	0.00107206	down	3	3	2	228	7	30	chr5:137134924-137166048	-	5976	protein-coding	mmu:666339	Mucin glycoprotein MUC3
Muc4	1.95847	3.91615e-09	6.0969e-08	up	5045	5317	4564	938	1421	1114	chr16:32735886-32782391	+	11277	protein-coding	mmu:140474	Mucin-4
Muc5ac	2.09372	5.73236e-08	7.60031e-07	up	95	167	199	40	40	20	chr7:141788958-141819217	+	10752	protein-coding	mmu:17833	Protein Muc5ac
Musk	1.99833	0.00535169	0.0228864	up	20	20	18	6	2	6	chr4:58285725-58377848	+	7189	protein-coding	mmu:18198	Receptor protein-tyrosine kinase
Mvb12b	-0.603973	8.42272e-08	1.08816e-06	down	1206	1139	968	1541	1244	1987	chr2:33729953-33887946	-	15152	protein-coding	mmu:72543	Multivesicular body subunit 12B
Mvp	0.960532	3.18325e-24	1.77369e-22	up	4705	4689	3939	2233	1648	2621	chr7:126986860-127014594	-	2810	protein-coding	mmu:78388	Major vault protein
Mx1	4.27919	1.78135e-18	7.10153e-17	up	1402	1578	2404	52	72	147	chr16:97447035-97462906	-	2697	protein-coding	mmu:17857	Myxovirus influenza virus resistance protein 1 isoform 1
Mx2	2.93815	2.13532e-30	1.55308e-28	up	482	597	745	60	50	123	chr16:97536081-97560901	+	2422	protein-coding	mmu:17858	Interferon-induced Mx2
Mxd1	1.42056	2.87556e-36	2.83921e-34	up	3385	2957	2720	1146	767	1315	chr6:86647044-86669326	-	4826	protein-coding	mmu:17119	Max dimerization protein 1
Mxd4	-0.631377	8.36615e-05	0.000607798	down	1796	1461	1002	2537	1556	2086	chr5:34176580-34187710	-	1179	protein-coding	mmu:17122	Max dimerization protein 4
Mxi1	-0.787952	3.18752e-09	5.01166e-08	down	589	523	426	959	632	917	chr19:53310414-53375810	+	5156	protein-coding	mmu:17859	Protein Gm10197
Mxra7	-0.713274	1.16602e-09	1.96461e-08	down	1212	1207	1071	2123	1289	2041	chr11:116803400-116828068	-	3070	protein-coding	mmu:67622	Matrix-remodeling-associated protein 7
Mxra8	-0.807361	2.42852e-18	9.54183e-17	down	4417	4302	3698	7184	5159	8312	chr4:155839680-155844102	+	2263	protein-coding	mmu:74761	Matrix-remodeling-associated protein 8
Mybl2	1.09578	0.000127952	0.000892809	up	123	98	115	44	39	67	chr2:163054324-163084688	+	4126	protein-coding	mmu:17865	Myb-related protein B
Myc	1.08954	5.0079e-10	8.87727e-09	up	408	339	384	176	130	200	chr15:61985341-61990361	+	2399	protein-coding	mmu:17869	Myc proto-oncogene protein
Mycn	-1.77198	4.18953e-06	4.02804e-05	down	16	20	32	84	61	77	chr12:12936093-12941836	-	2596	protein-coding	mmu:18109	N-myc proto-oncogene protein
Myd88	1.45461	5.82496e-43	7.11541e-41	up	3097	3265	3086	1100	867	1308	chr9:119335988-119340040	-	1905	protein-coding	mmu:17874	Myeloid differentiation primary response protein MyD88
Myh10	-0.902054	7.83005e-16	2.48682e-14	down	4343	4173	2958	6760	5386	8009	chr11:68691915-68816625	+	7872	protein-coding	mmu:77579	Myosin-10
Myh14	-0.619007	5.64493e-07	6.35755e-06	down	8024	7059	5160	11156	7806	10122	chr7:44605803-44670843	-	6771	protein-coding	mmu:71960	Myosin-14
Myh7	-1.54256	1.88996e-09	3.07034e-08	down	251	140	167	564	256	774	chr14:54970684-54994549	-	6187	protein-coding	mmu:140781	Myosin, heavy polypeptide 7, cardiac muscle, beta
Mylip	-0.627221	1.8597e-06	1.91663e-05	down	878	848	662	1338	969	1141	chr13:45389742-45411940	+	2983	protein-coding	mmu:218203	Putative uncharacterized protein
Myo15b	-0.968636	0.00750131	0.0303171	down	45	47	37	126	49	65	chr11:115857913-115892604	+	10180	pseudo	mmu:217328	Protein Myo15b
Myo1f	1.17078	3.00793e-11	6.2781e-10	up	2599	2693	1879	761	780	1484	chr17:33555707-33607764	+	3833	protein-coding	mmu:17916	Unconventional myosin-If
Myo1g	0.952134	2.68305e-08	3.74566e-07	up	2064	2101	1466	739	681	1352	chr11:6506548-6520960	-	3307	protein-coding	mmu:246177	Unconventional myosin-Ig
Myo5a	0.617486	3.74955e-06	3.63806e-05	up	1280	1271	1032	677	562	981	chr9:75071015-75223688	+	11956	protein-coding	mmu:17918	Unconventional myosin-Va
Myrip	-1.03557	2.3546e-06	2.37907e-05	down	421	404	287	882	696	502	chr9:120302956-120476101	+	6627	protein-coding	mmu:245049	Rab effector MyRIP
Myzap	-0.669258	1.75836e-05	0.000148459	down	3123	2832	2155	5425	2687	4135	chr9:71504347-71592360	-	2283	protein-coding	mmu:102371	Myocardial zonula adherens protein
N4bp1	0.949966	3.05684e-22	1.52092e-20	up	3665	3615	3066	1890	1343	1817	chr8:86841136-86885258	-	6469	protein-coding	mmu:80750	N4bp1 protein
N4bp3	-0.60244	0.000138479	0.000955071	down	604	736	534	1129	697	849	chr11:51643071-51651073	-	3863	protein-coding	mmu:212706	NEDD4-binding protein 3
Naa20	0.641347	3.14564e-06	3.09624e-05	up	881	982	961	665	443	613	chr2:145901581-145916425	+	2150	protein-coding	mmu:67877	N-alpha-acetyltransferase 20
Naa25	1.11252	8.09307e-20	3.4813e-18	up	1550	1697	1665	763	600	786	chr5:121397941-121442549	+	5711	protein-coding	mmu:231713	Uncharacterized protein
Naaa	0.924953	5.48653e-20	2.39797e-18	up	2995	3331	2846	1671	1206	1694	chr5:92257660-92278181	-	2424	protein-coding	mmu:67111	N-acylethanolamine-hydrolyzing acid amidase
Nabp1	0.958872	2.24694e-08	3.17404e-07	up	1471	1709	1752	634	685	1100	chr1:51465806-51478414	-	5751	protein-coding	mmu:109019	Putative uncharacterized protein
Nacad	-0.954948	0.003107	0.0144902	down	47	48	37	72	86	77	chr11:6597814-6606054	-	4893	protein-coding	mmu:192950	NAC-alpha domain-containing protein 1
Naip2	1.32957	8.46314e-10	1.46081e-08	up	316	323	277	97	79	174	NT_187006.1:20-128521	-	8880	protein-coding	mmu:17948	Baculoviral IAP repeat-containing protein 1b
Naip5	0.769583	0.00108367	0.005817	up	181	177	156	76	78	132	NT_187006.1:61129-166944	-	10586	protein-coding	mmu:17951	Neuronal apoptosis inhibitory protein 5
Naip6	0.776856	0.000114427	0.000807006	up	309	265	234	135	107	208	chr13:100281121-100316616	-	6705	protein-coding	mmu:17952	Birc1f protein
Nampt	2.25942	2.95196e-73	7.9229e-71	up	9608	9889	10689	2237	1687	2035	chr12:32820335-32853369	+	4547	protein-coding	mmu:59027	Putative uncharacterized protein
Nasp	0.633999	6.75426e-06	6.22987e-05	up	839	949	930	644	435	584	chr4:116601052-116627951	-	3087	protein-coding	mmu:50927	Nuclear autoantigenic sperm protein (Histone-binding), isoform CRA_c
Nat8f3	-1.55442	3.10208e-05	0.000248898	down	26	26	18	82	50	61	chr6:85760631-85765744	-	1839	protein-coding
Ncald	-0.63786	4.25357e-06	4.08343e-05	down	1600	1356	1398	2044	1527	2941	chr15:37366175-37792572	-	3851	protein-coding	mmu:52589	Neurocalcin-delta
Ncapd2	0.643369	0.000598327	0.00346031	up	586	557	572	311	230	523	chr6:125168007-125191748	-	4656	protein-coding	mmu:68298	Condensin complex subunit 1
Ncapg	1.95006	2.41617e-13	6.15541e-12	up	216	255	273	57	35	96	chr5:45669872-45700547	+	3698	protein-coding	mmu:54392	Ncapg protein
Ncapg2	1.3484	4.91895e-12	1.10537e-10	up	511	531	587	202	128	292	chr12:116405355-116463532	+	6892	protein-coding	mmu:76044	Putative uncharacterized protein
Ncf1	0.930626	4.14208e-10	7.43235e-09	up	2926	2705	2083	1029	1098	1673	chr5:134220053-134229625	-	2764	protein-coding	mmu:17969	Neutrophil cytosol factor 1
Ncf2	0.821928	3.7125e-07	4.29143e-06	up	1732	1786	1406	778	597	1304	chr1:152800153-152836990	+	3590	protein-coding	mmu:17970	Neutrophil cytosol factor 2
Ncf4	1.32557	1.37813e-09	2.29559e-08	up	894	840	614	199	227	466	chr15:78244164-78262582	+	1454	protein-coding	mmu:17972	Neutrophil cytosol factor 4
Nckap1l	0.828679	1.80174e-07	2.20231e-06	up	2723	2697	1955	1039	1058	1828	chr15:103453783-103502860	+	4717	protein-coding	mmu:105855	Putative uncharacterized protein
Nckap5	-0.601306	1.61216e-07	1.98972e-06	down	2374	2120	2248	3543	2352	3898	chr1:125913636-126830900	-	10123	protein-coding	mmu:210356	Protein Nckap5
Nckap5l	-0.885716	5.28718e-06	4.98035e-05	down	322	233	168	485	313	457	chr15:99422034-99457780	-	4854	protein-coding	mmu:380969	Nck-associated protein 5-like
Ncoa7	0.708224	1.34495e-05	0.00011655	up	1142	1138	1489	794	606	801	chr10:30645582-30803360	-	5390	protein-coding	mmu:211329	NCOA7B
Ncr1	3.17749	1.43529e-06	1.5086e-05	up	808	868	725	33	46	185	chr7:4337678-4345164	+	1465	protein-coding	mmu:17086	Putative uncharacterized protein
Ndc80	1.85596	2.82123e-09	4.45782e-08	up	143	188	183	37	25	77	chr17:71496100-71526857	-	2201	protein-coding	mmu:67052	Kinetochore protein NDC80 homolog
Ndst1	-0.707358	1.66452e-11	3.56795e-10	down	9940	9571	7990	14125	10431	18239	chr18:60684494-60748660	-	7969	protein-coding	mmu:15531	Bifunctional heparan sulfate N-deacetylase/N-sulfotransferase 1
[truncated: 1,168 more rows]
