# Supplementary material for: Transcriptome analysis of a newly established mouse model of Toxoplasma gondii pneumonia
Source: Parasit Vectors. 2023 Feb 8;16:59. doi: 10.1186/s13071-022-05639-3 (PMC9906971; doi:10.1186/s13071-022-05639-3)
Supplement: Supplementary file 3 — Additional file 3: Table S3. Differentially expressed transcripts (DETs) altered by T. gondii TGME49 strain. [file 13071_2022_5639_MOESM3_ESM.xlsx]

## Sheet: sheet1
AccID	log2FC	Pvalue	FDR	Style	TGME49-1	TGME49-3	TGME49-4	PBS-1	PBS-2	PBS-3	Location	Strand	IsoLength	type_of_gene	KeggID	Description
1600014C10Rik	1.34658	9.3055e-11	5.15416e-09	up	1653	1807	761	568	458	752	chr7:38183217-38197568	+	3340	protein-coding	mmu:72244	Protein 1600014C10Rik
1700007K13Rik	-0.848843	0.0074238	0.0476151	down	161	234	157	406	409	243	chr2:28462001-28466324	-	804	protein-coding	mmu:69327	Protein 1700007K13Rik
1700024G13Rik	-0.978775	0.00524025	0.0366664	down	48	58	73	142	132	123	chr14:32376502-32388373	-	398	protein-coding	mmu:67085	UPF0728 protein C10orf53 homolog
1700066B19Rik	1.88244	0.00210163	0.017791	up	33	48	13	6	8	13	chr18:35726727-35730869	+	2666	protein-coding	mmu:73449	Protein 1700066B19Rik
1700094D03Rik	-0.641053	0.00192848	0.0165512	down	283	358	249	523	490	495	chr3:90062796-90068347	+	3097	protein-coding	mmu:73545	Protein 4933434E20Rik
1810010H24Rik	-0.942564	0.000604903	0.00659217	down	569	380	624	1417	973	1048	chr11:107025503-107030446	+	1764	protein-coding	mmu:69066	UPF0450 protein C17orf58 homolog
1810041L15Rik	-0.825798	0.00163052	0.0144822	down	82	78	52	119	132	153	chr15:84379203-84482839	-	6527	protein-coding	mmu:72301	Protein 1810041L15Rik
2010005H15Rik	1.46166	0.00042029	0.00492672	up	60	45	33	19	12	24	chr16:36221562-36257450	+	541	protein-coding	mmu:76770	MCG130165
2610307P16Rik	-0.939351	0.00232576	0.0193474	down	61	43	45	109	67	146	chr13:28460034-28885422	-	2503	ncRNA	mmu:72518	RIKEN cDNA 2610307P16 gene
2610318N02Rik	2.27685	0.00392006	0.0293877	up	36	35	5	3	5	8	chr16:17113398-17125197	-	1307	protein-coding	mmu:70458	Putative uncharacterized protein
2610507I01Rik	-0.880752	0.00121368	0.0115889	down	537	343	573	1072	687	1367	chr11:59197793-59202431	-	2905	ncRNA	mmu:72203	RIKEN cDNA 2610507I01 gene
2700099C18Rik	1.95392	3.79924e-05	0.000653534	up	69	75	29	17	7	25	chr17:94750100-94775129	+	1275	pseudo	mmu:77022	NDC80 homolog, kinetochore complex component pseudogene
2810417H13Rik	2.39342	3.05561e-13	2.32313e-11	up	577	697	195	78	91	121	chr9:65890323-65903551	+	2387	protein-coding	mmu:68026	PCNA-associated factor
2810459M11Rik	-2.20723	0.00181781	0.0157948	down	6	4	4	14	21	36	chr1:86045863-86055456	+	3331	protein-coding	mmu:72792	Uncharacterized protein C2orf72 homolog
2900026A02Rik	-0.785186	1.57912e-08	6.37901e-07	down	1364	1121	1025	2535	1650	2554	chr5:113086323-113221288	-	10742	protein-coding	mmu:243219	Uncharacterized protein KIAA1671
3110062M04Rik	-0.96249	0.000184606	0.00247339	down	109	74	74	165	137	255	chr6:34871771-34878065	-	3725	protein-coding	mmu:78412	Protein 3110062M04Rik
3300002A11Rik	-1.03746	0.000350888	0.00423995	down	65	61	66	185	119	136	chr12:99340577-99361828	+	996	unknown	mmu:100503812	Putative uncharacterized protein
4930427A07Rik	1.28377	0.0015055	0.0136094	up	82	100	47	20	29	53	NT_114985.3:27238-36234	+	3331	protein-coding	mmu:104732	Uncharacterized protein C14orf80 homolog
4930430E12Rik	3.64299	4.58068e-06	0.000105898	up	51	52	11	3	5	1	chr4:6355308-6357615	-	395	unknown	mmu:71639	RIKEN cDNA 4930430E12 gene
4930578C19Rik	-0.80477	9.34481e-05	0.00139334	down	227	164	188	382	315	427	chrX:18414167-18461421	-	5785	protein-coding	mmu:75905	Putative uncharacterized protein
4933412E12Rik	1.37023	2.86031e-14	2.34023e-12	up	474	463	309	158	160	204	chr10:116950562-116963279	+	1724	ncRNA	mmu:71086	RIKEN cDNA 4933412E12 gene
5330417C22Rik	-0.594146	2.43511e-05	0.000451609	down	1693	1611	1352	2784	2274	2652	chr3:108455694-108536747	-	6342	protein-coding	mmu:229722	UPF0577 protein KIAA1324
5430427O19Rik	1.29141	0.000406878	0.00480796	up	152	209	74	49	42	103	chrX:85776968-85891499	+	3835	protein-coding	mmu:71398	MCG49136
5730508B09Rik	0.875872	2.71915e-05	0.000495783	up	579	761	354	383	240	383	chr3:127869688-127896323	-	1603	protein-coding	mmu:70617	Uncharacterized protein C4orf32 homolog
6430548M08Rik	-0.661122	0.000249624	0.00319828	down	1402	1249	1356	2719	1863	2571	chr8:120114152-120165307	+	5565	protein-coding	mmu:234797	Protein 6430548M08Rik
6530402F18Rik	0.650069	0.000102944	0.00151254	up	462	368	261	271	185	304	chr2:29245116-29252993	-	4292	ncRNA	mmu:76220	RIKEN cDNA 6530402F18 gene
8430408G22Rik	-0.931739	3.81547e-08	1.44361e-06	down	453	407	310	910	738	763	chr6:116650684-116652847	+	1317	protein-coding	mmu:213393	Protein DEPP
9130208D14Rik	1.53974	0.000887029	0.00899191	up	67	62	21	17	16	21	chr7:105823257-105856011	-	8633	unknown	mmu:77700	RIKEN cDNA 9130208D14 gene
9330175E14Rik	2.16704	4.92641e-07	1.44634e-05	up	166	95	57	15	18	43	chr8:94433127-94435103	-	1538	ncRNA	mmu:320377	RIKEN cDNA 9330175E14 gene
9530053H05Rik	1.14334	3.98308e-05	0.00068152	up	1041	1069	480	276	334	653	chr19:8019440-8034088	+	14649	other		RIKEN cDNA 9530053H05 gene
9530082P21Rik	1.05667	7.63493e-08	2.72256e-06	up	870	757	681	350	309	586	chr17:23749236-23754065	+	3162	ncRNA	mmu:638247	RIKEN cDNA 9530082P21 gene
9930111J21Rik1	1.0962	5.54601e-07	1.60775e-05	up	626	718	328	255	213	379	chr11:48946150-48979381	-	3863	protein-coding	mmu:667214	Protein 9930111J21Rik1
9930111J21Rik2	1.79814	7.95796e-05	0.00122092	up	43	48	41	13	9	21	chr11:49037660-49051242	-	2403	protein-coding	mmu:245240	Interferon-gamma-inducible GTPase Ifggb3 protein
A530032D15Rik	2.6998	0.000625929	0.00678461	up	58	48	14	0	7	12	chr1:85088139-85110502	-	1760	protein-coding	mmu:381287	Protein A530032D15Rik
A530040E14Rik	2.4152	8.32937e-05	0.00127013	up	54	48	16	7	3	14	chr1:85106661-85285901	+	1706	ncRNA		RIKEN cDNA A530040E14 gene
A630001G21Rik	0.921923	0.00150919	0.0136275	up	392	368	151	127	137	248	chr1:85717083-85736656	-	1936	protein-coding	mmu:319997	Protein A630001G21Rik
A930015D03Rik	2.54433	3.67518e-07	1.11552e-05	up	64	45	34	13	4	10	chr17:35994504-36038174	+	799	ncRNA	mmu:77810	RIKEN cDNA A930015D03 gene
AA467197	3.85153	1.662e-05	0.000323138	up	898	843	78	48	48	24	chr2:122636968-122641085	+	1080	protein-coding	mmu:433470	Protein AA467197
AA986860	0.639296	0.000476718	0.00546886	up	2682	1919	1226	1627	897	1533	chr1:130731921-130744622	+	2909	protein-coding	mmu:212439	Specifically androgen-regulated gene protein
AB124611	1.42963	2.90045e-06	7.15918e-05	up	752	815	298	168	189	384	chr9:21526157-21545331	+	1307	protein-coding	mmu:382062	Protein AB124611
AI607873	2.54037	4.05016e-13	3.0363e-11	up	1181	1006	273	125	98	222	chr1:173723427-173741831	-	3661	protein-coding	mmu:226691	AI607873 protein
AI662270	1.50537	9.99542e-09	4.18458e-07	up	945	929	336	255	201	372	chr11:83223576-83226584	+	1408	ncRNA	mmu:100043636	expressed sequence AI662270
AU021092	-0.587995	0.00057522	0.0063557	down	1149	874	938	1884	1335	1735	chr16:5211814-5222308	-	1372	protein-coding	mmu:239691	UPF0764 protein C16orf89 homolog
AW011738	0.893791	1.48885e-05	0.000294445	up	308	320	168	152	121	191	chr4:156203284-156206028	+	2745	ncRNA	mmu:100382	expressed sequence AW011738
AW112010	2.78422	7.16538e-28	1.49989e-25	up	7175	7979	2497	918	754	1000	chr19:11047612-11050566	-	775	ncRNA	mmu:107350	Protein AW112010
AW549542	-1.22271	0.000987516	0.00982518	down	50	31	59	141	79	162	chr5:119570129-119580358	-	1769	ncRNA	mmu:100993	expressed sequence AW549542
Aard	-1.38177	1.92375e-07	6.31508e-06	down	121	79	116	362	223	352	chr15:52040107-52045722	+	1348	protein-coding	mmu:239435	Alanine and arginine-rich domain-containing protein
Aatk	-0.599802	0.000685345	0.0073155	down	414	358	345	603	484	810	chr11:120007311-120047181	-	6558	protein-coding	mmu:11302	Serine/threonine-protein kinase LMTK1
Abat	-0.938021	4.88777e-05	0.000806357	down	126	114	100	227	168	337	chr16:8513429-8621568	+	4636	protein-coding	mmu:268860	4-aminobutyrate aminotransferase, mitochondrial
Abca1	-0.629646	1.36365e-07	4.64679e-06	down	1658	1661	1304	2835	2073	3016	chr4:53030789-53159988	-	10352	protein-coding	mmu:11303	ATP-binding cassette sub-family A member 1
Abcb1a	-0.616165	0.00271727	0.0219534	down	837	676	823	1594	1009	1469	chr5:8567091-8748570	+	5120	protein-coding	mmu:18671	Multidrug resistance protein 1A
Abcb1b	1.54702	0.000158082	0.00217775	up	392	379	72	120	71	106	chr5:8798147-8866314	+	4344	protein-coding	mmu:18669	MCG1177
Abcc3	-0.783948	0.000424653	0.00497063	down	817	644	774	1219	1389	1668	chr11:94343295-94393018	-	5045	protein-coding	mmu:76408	Canalicular multispecific organic anion transporter 2
Abcc4	0.852193	5.75072e-05	0.000930889	up	781	834	425	333	329	561	chr14:118482692-118706689	-	5729	protein-coding	mmu:239273	Abcc4 protein
Abcc9	-0.957823	2.32769e-07	7.47364e-06	down	271	275	189	510	502	523	chr6:142587862-142702767	-	7538	protein-coding	mmu:20928	Hemi ATP-binding cassette protein SUR2A-55
Abi3bp	-0.795663	8.28052e-10	4.08151e-08	down	1495	1300	1098	2772	2064	2581	chr16:56477801-56690135	+	6114	protein-coding	mmu:320712	Abi3bp protein
Abracl	0.665814	1.41014e-05	0.000282343	up	1144	1127	641	737	475	790	chr10:18011260-18023252	-	810	protein-coding	mmu:73112	Costars family protein ABRACL
Abtb2	0.794468	0.000329152	0.00401003	up	509	453	211	229	194	297	chr2:103566310-103718423	+	4558	protein-coding	mmu:99382	Abtb2 protein
Acadl	0.736032	1.38825e-05	0.000278999	up	2592	3544	1923	1891	1396	2010	NT_187020.1:1234659-1265483	-	1948	protein-coding	mmu:11363	Long-chain specific acyl-CoA dehydrogenase, mitochondrial
Ace	-0.737993	0.000358773	0.00431223	down	15328	11096	14633	30349	19232	28495	chr11:105967945-105989964	+	5091	protein-coding	mmu:11421	Angiotensin-converting enzyme
Ace3	-1.7982	4.37862e-06	0.000101987	down	61	22	45	136	179	166	chr11:105994419-106007501	+	5194	protein-coding	mmu:217246	Angiotensin converting enzyme-like 3
Acod1	7.34068	8.79319e-17	8.58961e-15	up	3004	3259	413	5	15	21	chr14:103047012-103056573	+	2588	protein-coding
Acss1	-0.587325	0.0016298	0.0144822	down	1000	988	1026	1815	1463	1800	chr2:150618111-150668240	-	3594	protein-coding	mmu:68738	Acetyl-coenzyme A synthetase 2-like, mitochondrial
Actr2	0.647717	3.90207e-05	0.000670508	up	9737	10255	5112	6342	4306	6660	chr11:20062304-20112951	-	3676	protein-coding	mmu:66713	ARP2 actin-related protein 2 homolog (Yeast)
Actr3	0.861849	1.05077e-06	2.90005e-05	up	10444	9631	4609	4827	3732	5968	chr1:125392905-125435727	-	2746	protein-coding	mmu:74117	Actin-related protein 3
Adam22	-0.683146	0.000246503	0.00316585	down	193	182	155	314	279	340	chr5:8072347-8368270	-	9260	protein-coding	mmu:11496	Adam22 protein
Adamts14	1.36522	0.0011224	0.0109178	up	609	447	92	133	106	221	chr10:61197112-61273438	-	5188	protein-coding	mmu:237360	A disintegrin-like and metallopeptidase (Reprolysin type) with thrombospondin type 1 motif, 14
Adamts3	1.27962	6.94317e-06	0.000152466	up	220	163	82	74	54	75	chr5:89673841-89883674	-	7582	protein-coding	mmu:330119	Adamts3 protein
Adamts4	2.17831	3.68535e-07	1.11552e-05	up	312	376	87	33	64	77	chr1:171250422-171259922	+	3673	protein-coding	mmu:240913	A disintegrin and metalloproteinase with thrombospondin motifs 4
Adamts6	0.854503	0.000585625	0.0064343	up	302	281	228	117	161	211	chr13:104287348-104496695	+	7391	protein-coding	mmu:108154	Protein Adamts6
Adamts7	-0.889889	0.00560039	0.0384442	down	54	36	28	88	54	98	chr9:90162978-90200102	+	5472	protein-coding	mmu:108153	Adamts7 protein
Adamts8	-0.735853	0.000234476	0.0030307	down	683	396	412	828	806	1062	chr9:30942562-30963838	+	4613	protein-coding	mmu:30806	A disintegrin and metalloproteinase with thrombospondin motifs 8
Adamtsl5	-0.657164	0.000401067	0.00475673	down	587	375	414	831	608	976	chr10:80339793-80349039	-	3559	protein-coding	mmu:66548	ADAMTS-like 5, isoform CRA_c
Adap1	1.46684	6.76789e-09	2.88584e-07	up	613	539	248	141	159	235	chr5:139271876-139325464	-	2399	protein-coding	mmu:231821	Adap1 protein
Adap2	0.704613	0.00648276	0.0431061	up	846	599	283	384	360	345	chr11:80153894-80178827	+	4169	protein-coding	mmu:216991	Arf-GAP with dual PH domain-containing protein 2
Adar	1.2883	1.86796e-14	1.57632e-12	up	4503	3815	2143	1446	1166	2011	chr3:89715022-89753455	+	5990	protein-coding	mmu:56417	Adenosine deaminase acting on RNA
Adarb1	-0.641946	1.30548e-06	3.52457e-05	down	1556	1130	998	2234	1694	2368	chr10:77290727-77418273	-	10324	protein-coding	mmu:110532	Double-stranded RNA-specific editase 1
Adgre1	0.80633	6.98876e-05	0.00109577	up	1537	1319	609	690	594	804	chr17:57358651-57483529	+	3245	protein-coding
Adgre4	1.35471	0.000246256	0.00316585	up	787	717	226	153	152	421	chr17:55749984-55853662	+	3491	protein-coding
Adgre5	-0.622186	0.00264831	0.0214824	down	8763	7246	9277	16790	11199	16601	chr8:83723251-83741311	-	3253	protein-coding
Adgrl1	-0.701291	2.45569e-05	0.000452869	down	1473	1041	1115	2472	1734	2345	chr8:83900098-83941954	+	8402	protein-coding
Adgrl3	-0.749184	0.000533243	0.00598108	down	1286	1035	1029	2873	1234	2297	chr5:81019560-81827825	+	13947	protein-coding
Adh1	-0.787344	3.22822e-05	0.00057431	down	1783	1125	1311	2585	2102	3452	chr3:138277645-138290691	+	1334	protein-coding	mmu:11522	Alcohol dehydrogenase 1 (Class I), isoform CRA_c
Adora2a	0.974147	0.000417854	0.00491077	up	408	322	129	156	122	181	chr10:75316862-75334792	+	2807	protein-coding	mmu:11540	Adenosine receptor A2a
Afap1l1	-0.757708	3.47052e-05	0.00061001	down	4721	3294	3737	9000	5399	7913	chr18:61730262-61786662	-	3403	protein-coding	mmu:106877	Actin filament associated protein 1-like 1
Ahr	-0.645338	0.000602909	0.00657857	down	1513	1493	1596	2725	2150	3311	chr12:35497979-35534989	-	5494	protein-coding	mmu:11622	Aryl hydrocarbon receptor
Aida	1.21902	1.67198e-19	2.13881e-17	up	2757	2908	1732	1317	878	1270	chr1:183297060-183324501	+	3293	protein-coding	mmu:108909	Axin interactor, dorsalization-associated protein
Aim1	1.55324	4.74883e-11	2.73363e-09	up	1691	1855	696	482	384	678	chr10:43950307-44148927	-	7604	protein-coding	mmu:11630	Aurora kinase B
Aim2	1.42141	2.70604e-06	6.77266e-05	up	705	720	265	157	173	343	chr1:173349246-173466040	+	5656	protein-coding	mmu:383619	Interferon-inducible protein AIM2
Ak1	-0.630114	0.00525492	0.0367138	down	261	268	254	392	450	490	chr2:32621758-32635058	+	3786	protein-coding	mmu:11636	Adenylate kinase isoenzyme 1
Ak2	0.932675	4.2792e-09	1.89228e-07	up	1107	1025	577	507	441	570	NT_187023.1:588499-606864	+	1782	protein-coding	mmu:11637	Adenylate kinase 2, mitochondrial
Akr7a5	-0.742304	0.000592098	0.00649112	down	251	186	219	444	357	416	chr4:139310701-139318786	+	1648	protein-coding	mmu:110198	Aflatoxin B1 aldehyde reductase member 2
Aldh18a1	0.882309	6.64911e-06	0.000147212	up	745	712	346	338	273	439	chr19:40550257-40588463	-	3527	protein-coding	mmu:56454	Delta-1-pyrroline-5-carboxylate synthase
Aldh1a1	-0.711188	0.000198629	0.00263065	down	12420	12676	11587	23694	21760	20289	chr19:20601982-20643462	+	2032	protein-coding	mmu:11668	Retinal dehydrogenase 1
Aldh2	-0.67364	0.000262248	0.00333615	down	11447	9021	10723	20396	15495	20066	chr5:121566027-121593824	-	3867	protein-coding	mmu:11669	Aldehyde dehydrogenase, mitochondrial
Aldh3a1	-1.31177	6.80981e-06	0.000150563	down	155	239	215	577	600	491	chr11:61208510-61218418	+	1759	protein-coding	mmu:11670	Aldehyde dehydrogenase, dimeric NADP-preferring
Alg13	0.648398	0.00259872	0.021176	up	201	231	142	141	119	137	chrX:144317966-144374450	+	4225	protein-coding	mmu:67574	Putative bifunctional UDP-N-acetylglucosamine transferase and deubiquitinase ALG13
Alpk1	1.1491	0.000278682	0.00350647	up	693	575	169	228	177	266	chr3:127670308-127780553	-	4795	protein-coding	mmu:71481	Alpha-protein kinase 1
Alpl	1.20846	0.00153267	0.0137932	up	270	284	64	85	75	117	chr4:137741731-137796384	-	2813	protein-coding	mmu:11647	Alkaline phosphatase, tissue-nonspecific isozyme
Amica1	1.12637	2.30118e-06	5.88738e-05	up	375	455	239	162	119	261	chr9:45079101-45108531	+	3314	protein-coding	mmu:270152	Junctional adhesion molecule-like
Amigo2	-0.766482	0.00116344	0.0112031	down	502	441	418	754	948	782	chr15:97244074-97247287	-	3214	protein-coding	mmu:105827	Adhesion molecule with Ig like domain 2
Angpt2	0.773223	0.00235146	0.0195466	up	1315	1324	446	634	493	773	chr8:18690263-18741562	-	3560	protein-coding	mmu:11601	Angiopoietin 2
Angptl2	-0.914963	0.000299965	0.00371847	down	923	594	982	1830	1477	2091	chr2:33215951-33247725	+	3524	protein-coding	mmu:26360	Putative uncharacterized protein
Angptl3	-4.77231	0.000349417	0.00422816	down	1	1	1	8	2	92	chr4:99030954-99038192	+	1609	protein-coding	mmu:30924	Angiopoietin-like 3
Ank1	-1.07155	0.00454262	0.0328185	down	38	86	50	99	123	185	chr8:22974836-23150501	+	8449	protein-coding	mmu:11733	Ankyrin-1
Ankle1	2.14954	0.000203903	0.00269386	up	61	66	30	8	4	28	chr8:71406002-71410547	+	2772	protein-coding	mmu:234396	Ankle1 protein
Ankrd1	0.828874	0.00682588	0.0449099	up	979	1091	286	467	420	473	chr19:36111965-36119844	-	1765	protein-coding	mmu:107765	Ankyrin repeat domain-containing protein 1
Ankrd13b	-0.635506	0.00153398	0.0137973	down	166	136	112	249	210	239	chr11:77470485-77489678	-	3632	protein-coding	mmu:268445	Ankyrin repeat domain-containing protein 13B
Ankrd50	-0.624854	4.93023e-05	0.000810871	down	2407	2082	2060	4303	2844	4189	chr3:38449261-38484860	-	8115	protein-coding	mmu:99696	Protein Ankrd50
Ankrd63	-1.86937	0.00558017	0.0383381	down	71	75	201	659	368	549	chr2:118699103-118703963	-	4861	protein-coding	mmu:383787	Ankyrin repeat domain-containing protein 63
Ankrd65	-1.1759	0.000495893	0.00562873	down	54	45	51	100	139	129	chr4:155790404-155799678	+	2161	protein-coding	mmu:242805	Protein Ankrd65
Anln	0.880358	0.000671046	0.00718188	up	409	480	194	182	157	296	chr9:22331214-22389733	-	5421	protein-coding	mmu:68743	Anln protein
Ano9	0.870621	0.0065739	0.0435504	up	93	84	52	54	41	39	chr7:141101212-141117806	-	3025	protein-coding	mmu:71345	Anoctamin-9
Aoah	2.74015	1.20148e-12	8.49363e-11	up	366	351	107	30	30	71	chr13:20794103-21036617	+	2923	protein-coding	mmu:27052	Acyloxyacyl hydrolase
Aox3	-0.794549	0.000137395	0.00192903	down	2044	1865	2212	4077	3658	4192	chr1:58113135-58200452	+	4719	protein-coding	mmu:71724	Aldehyde oxidase 3
Ap1s3	0.660815	0.00636713	0.0425914	up	410	345	187	277	126	247	chr1:79606876-79672020	-	2876	protein-coding	mmu:252903	AP-1 complex subunit sigma-3
Apaf1	0.800132	2.68643e-06	6.73403e-05	up	1604	1694	820	891	688	954	chr10:90989311-91082743	-	6557	protein-coding	mmu:11783	Apoptotic peptidase activating factor 1, isoform CRA_a
Apbb1ip	0.675383	0.000910641	0.00920233	up	1057	935	537	477	428	818	chr2:22755989-22875653	+	3339	protein-coding	mmu:54519	Amyloid beta (A4) protein-binding, family B, member 1 interacting protein, isoform CRA_a
Apcdd1	-0.747718	4.47596e-05	0.000749932	down	204	156	127	339	225	333	chr18:62922327-62953195	+	2799	protein-coding	mmu:494504	Protein APCDD1
Aplnr	-1.73084	0.00422737	0.0310701	down	380	193	589	1464	1174	2014	chr2:85136360-85139923	+	3564	protein-coding	mmu:23796	Putative uncharacterized protein
Apobec1	1.02847	1.44601e-05	0.000287029	up	1114	1116	479	378	394	641	chr6:122577792-122603027	-	2971	protein-coding	mmu:11810	C->U-editing enzyme APOBEC-1
Apobec3	1.62604	3.77739e-11	2.19798e-09	up	5091	5308	2065	1094	1283	1865	chr15:79892058-79918218	+	4615	protein-coding	mmu:80287	Apobec3 splice variant
Apobr	0.786882	0.000456321	0.00526484	up	1244	1107	636	497	444	955	chr7:126584912-126589112	+	3600	protein-coding	mmu:171504	Apolipoprotein B receptor
Apod	2.34782	8.77851e-05	0.00132732	up	719	1122	222	159	148	99	chr16:31296192-31314808	-	2074	protein-coding	mmu:11815	Apolipoprotein D
Apoe	-0.872466	3.50614e-05	0.000614929	down	5528	4869	5833	10073	9044	14858	chr7:19696244-19699188	-	1343	protein-coding	mmu:11816	Apolipoprotein E
Apol10b	3.94476	1.90511e-54	1.27944e-51	up	1741	1577	866	66	111	106	chr15:77584154-77598542	-	2690	protein-coding	mmu:328561	Protein Apol10b
Apol11b	2.59228	4.20919e-11	2.43167e-09	up	142	90	64	12	14	27	chr15:77633951-77643286	-	2057	protein-coding	mmu:328563	Apol11b protein
Apol6	4.80302	6.04717e-12	3.8832e-10	up	1324	1401	205	31	39	33	chr15:77045043-77057108	+	2380	protein-coding	mmu:71939	Protein Apol6
Apol7a	2.83629	1.76875e-09	8.36032e-08	up	93	148	47	9	17	16	chr15:77388217-77399110	-	3834	protein-coding	mmu:75761	Apolipoprotein L 7a
Apol9a	3.70685	9.80187e-24	1.59582e-21	up	433	496	151	19	25	43	chr15:77403789-77411080	-	1788	protein-coding	mmu:223672	Apol9b protein
Apol9b	3.30005	4.32217e-37	1.33971e-34	up	708	741	363	48	52	99	chr15:77729072-77736382	+	1802	protein-coding	mmu:71898	Protein Apol9b
Apold1	1.42428	1.15023e-08	4.76593e-07	up	174	164	119	62	42	85	chr6:134982001-134986836	+	3284	protein-coding	mmu:381823	Protein Apold1
Aqp1	-0.795497	0.00185634	0.0160604	down	9619	7548	12088	20487	16984	20938	chr6:55336299-55348555	+	2760	protein-coding	mmu:11826	Aquaporin-1
Arel1	0.754614	1.09802e-07	3.79785e-06	up	2307	2365	1306	1308	1002	1529	chr12:84918148-84970886	-	5434	protein-coding	mmu:68497	Apoptosis-resistant E3 ubiquitin protein ligase 1
Arg2	0.989001	0.000117275	0.00167622	up	338	383	179	125	157	199	chr12:79130788-79156301	+	1417	protein-coding	mmu:11847	Arginase-2, mitochondrial
Arhgap11a	1.01143	0.000550411	0.00614371	up	691	696	254	312	156	418	chr2:113831492-113848661	-	5017	protein-coding	mmu:228482	Rho GTPase-activating protein 11A
Arhgap15	1.00523	0.000431913	0.00503003	up	426	552	262	167	152	365	chr2:43748782-44395953	+	3187	protein-coding	mmu:76117	Rho GTPase-activating protein 15
Arhgap30	1.01834	3.25246e-05	0.000577984	up	3438	3297	1407	1151	1030	2149	chr1:171388960-171410240	+	4488	protein-coding	mmu:226652	Rho GTPase-activating protein 30
Arhgdib	0.885977	6.66005e-05	0.00105656	up	4220	3507	1739	1556	1303	2667	chr6:136923655-136941899	-	1188	protein-coding	mmu:11857	Rho GDP-dissociation inhibitor 2
Arhgef37	2.11466	7.87169e-13	5.6641e-11	up	613	553	263	96	69	197	chr18:61491657-61537044	-	5567	protein-coding	mmu:328967	Rho guanine nucleotide exchange factor 37
Arid5a	1.53233	1.6941e-17	1.79642e-15	up	1594	1439	736	505	335	565	chr1:36307733-36324036	+	5971	protein-coding	mmu:214855	AT-rich interactive domain-containing protein 5A
Arl4d	-0.867098	0.000974078	0.00973354	down	558	462	534	1436	919	793	chr11:101665541-101667832	+	1382	protein-coding	mmu:80981	ADP-ribosylation factor-like protein 4D
Arl5c	1.66317	5.41214e-06	0.000123559	up	609	561	208	91	102	277	chr11:97989575-97996278	-	1650	protein-coding	mmu:217151	ADP-ribosylation factor-like protein 5C
Arpc1b	0.610609	1.7816e-05	0.000343491	up	6913	5576	3398	3834	2853	4545	chr5:145114256-145128186	+	1551	protein-coding	mmu:11867	Actin-related protein 2/3 complex subunit 1B
Arrdc4	1.13681	1.38534e-14	1.18142e-12	up	3280	3164	1700	1358	1066	1559	chr7:68736994-68749238	-	3903	protein-coding	mmu:66412	Arrestin domain-containing 4
Arsi	1.2231	0.00346321	0.0266826	up	166	165	45	49	65	47	chr18:60912240-60919506	+	3627	protein-coding	mmu:545260	Arylsulfatase I
Art4	-0.655674	8.45711e-06	0.000180306	down	507	438	397	797	629	917	chr6:136848451-136857600	-	2384	protein-coding	mmu:109978	Ecto-ADP-ribosyltransferase 4
Asap3	0.765071	1.06856e-05	0.000219683	up	779	784	399	433	339	466	chr4:136206349-136246577	+	6250	protein-coding	mmu:230837	Arf-GAP with SH3 domain, ANK repeat and PH domain-containing protein 3
Asb4	1.97961	6.431e-06	0.000142734	up	71	103	34	16	17	23	chr6:5383386-5433022	+	3703	protein-coding	mmu:65255	Ankyrin repeat and SOCS box protein 4
Asf1b	1.8	1.48366e-08	6.03881e-07	up	328	335	109	89	51	96	chr8:83955694-83970195	+	1599	protein-coding	mmu:66929	Histone chaperone ASF1B
Asns	0.934683	5.10096e-06	0.000116952	up	1041	933	478	502	292	604	chr6:7675165-7693182	-	2122	protein-coding	mmu:27053	Asparagine synthetase [glutamine-hydrolyzing]
Aspm	1.29196	0.000768492	0.00800682	up	300	326	93	80	61	176	chr1:139454033-139494088	+	9866	protein-coding	mmu:12316	Abnormal spindle-like microcephaly associated splice variant 1
Asprv1	0.864309	0.00155804	0.0139677	up	161	215	115	84	99	106	chr6:86628174-86629710	+	1537	protein-coding	mmu:67855	Retroviral-like aspartic protease 1
Ass1	1.48482	1.27514e-10	6.92008e-09	up	1088	972	448	279	236	447	chr2:31470270-31520670	+	1631	protein-coding	mmu:11898	Argininosuccinate synthase
Aste1	0.633413	0.00136733	0.0126441	up	329	275	177	164	159	219	chr9:105395294-105408298	+	7034	protein-coding	mmu:66595	Protein asteroid homolog 1
Atad2	0.787897	0.00161263	0.0143525	up	1091	953	373	603	339	543	chr15:58094044-58135136	-	5843	protein-coding	mmu:70472	MCG7707
Atad5	0.966339	0.000589833	0.0064717	up	306	299	122	113	98	188	chr11:80089379-80135797	+	7393	protein-coding	mmu:237877	Atad5 protein
Atf3	2.96044	1.15393e-50	6.1997e-48	up	1912	1708	863	191	190	226	chr1:191170296-191183333	-	1977	protein-coding	mmu:11910	Activating transcription factor 3
Atp10a	0.602294	0.00219273	0.0184075	up	1027	1002	471	568	532	636	chr7:58656142-58830244	+	6298	protein-coding	mmu:11982	Probable phospholipid-transporting ATPase VA
Atp10d	0.605892	5.28652e-05	0.000865057	up	1029	992	579	650	532	651	chr5:72203329-72298771	+	6048	protein-coding	mmu:231287	Phospholipid-translocating ATPase
Atp11b	0.590686	0.000492032	0.00559674	up	2850	3158	1521	1938	1325	2151	chr3:35754062-35856276	+	5228	protein-coding	mmu:76295	Phospholipid-translocating ATPase
Atp13a2	-0.674516	6.54949e-05	0.00104107	down	1694	1105	1196	2357	1928	2764	chr4:140986861-141007701	+	4327	protein-coding	mmu:74772	Probable cation-transporting ATPase 13A2
Atp1b2	-0.70984	0.00379649	0.0287016	down	199	166	189	349	333	314	chr11:69599750-69605960	-	2959	protein-coding	mmu:11932	Sodium/potassium-transporting ATPase subunit beta-2
Atp2a3	-1.76875	2.82388e-14	2.32221e-12	down	72	75	60	235	239	297	NT_166317.2:52258-84132	+	4606	protein-coding	mmu:53313	Calcium-transporting ATPase
Atp2b2	-0.965664	0.00028647	0.00357639	down	100	61	64	149	123	214	chr6:113743842-114042613	-	9198	protein-coding	mmu:11941	Plasma membrane calcium-transporting ATPase 2
Atp6v1b1	-1.9514	0.000481621	0.00550551	down	10	14	30	95	91	54	chr6:83743017-83758810	+	1927	protein-coding	mmu:110935	Atp6v1b1 protein
Atp8b4	1.74088	2.51982e-08	9.81024e-07	up	936	1055	320	192	175	370	chr2:126320973-126500669	-	5699	protein-coding	mmu:241633	Phospholipid-translocating ATPase
Aurka	1.09469	0.00210841	0.0178297	up	186	148	69	43	55	103	chr2:172356190-172370706	-	1975	protein-coding	mmu:20878	Aurora kinase A, isoform CRA_b
Aurkb	1.81374	2.89009e-08	1.11709e-06	up	294	255	99	49	55	90	chr11:69045625-69051664	+	2095	protein-coding	mmu:20877	Aurora kinase B
Azgp1	-2.0393	0.000229427	0.00297499	down	22	35	40	80	64	350	chr5:137981521-137990233	+	1315	protein-coding	mmu:12007	Zinc-alpha-2-glycoprotein
Azi2	0.67981	3.52865e-05	0.000617826	up	3078	3464	1726	2111	1467	1979	chr9:118040522-118069798	+	4631	protein-coding	mmu:27215	5-azacytidine-induced protein 2
B2m	1.65986	1.24147e-32	3.12656e-30	up	94941	87855	48628	27907	21885	28474	chr2:122147687-122153082	+	858	protein-coding	mmu:12010	Beta-2-microglobulin
B3gnt3	0.748478	2.59716e-06	6.5613e-05	up	1049	1149	818	652	611	689	chr8:71691373-71702625	-	2513	protein-coding	mmu:72297	Putative uncharacterized protein
B430010I23Rik	-0.587461	0.00151661	0.0136716	down	347	305	318	551	452	626	chr8:41017468-41024216	+	2349	ncRNA	mmu:78849	RIKEN cDNA B430010I23 gene
B430306N03Rik	1.25155	0.00196126	0.0167968	up	467	408	114	78	127	225	chr17:48315270-48326511	+	3462	protein-coding	mmu:320148	Triggering receptor expressed on myeloid cells-like 6b
B4galt5	0.882072	3.48826e-06	8.27081e-05	up	2276	1740	903	1026	738	1069	chr2:167298444-167349178	-	4205	protein-coding	mmu:56336	Beta-1,4-galactosyltransferase 5
BC023105	5.81039	2.47776e-58	1.90174e-55	up	1714	1861	465	24	19	32	chr18:60438431-60444274	+	3609	unknown	mmu:667597	cDNA sequence BC023105
BC035044	1.38447	2.00801e-05	0.000381214	up	183	166	81	40	51	85	chr6:128848044-128891124	-	2612	protein-coding	mmu:232406	Protein BC035044
BC055324	1.02902	0.00344276	0.0265631	up	74	80	37	34	26	41	chr1:163945990-163994971	-	3919	protein-coding	mmu:381306	Protein BC055324
BC094916	1.83024	4.72852e-05	0.000786525	up	72	88	34	18	10	32	chr1:173521311-173535957	-	1294	protein-coding	mmu:545384	Protein BC094916
BC147527	2.59915	2.42172e-11	1.42979e-09	up	336	401	119	33	33	86	chr13:120300246-120308843	+	2678	protein-coding	mmu:625360	cDNA sequence BC147527
Bach1	0.796241	2.57671e-10	1.34842e-08	up	3520	3648	2168	2076	1488	2303	chr16:87698954-87733346	+	6539	protein-coding	mmu:12013	Transcription regulator protein BACH1
Bahcc1	-0.761493	2.19868e-07	7.11614e-06	down	496	406	359	791	613	963	chr11:120232904-120292297	+	11087	protein-coding	mmu:268515	BAH and coiled-coil domain-containing protein 1
Bak1	1.23887	2.60334e-14	2.15183e-12	up	2035	1853	979	748	616	836	chr17:27019812-27028839	-	2002	protein-coding	mmu:12018	Bcl-2 homologous antagonist/killer
Bard1	1.3588	0.000401674	0.00475849	up	128	135	45	37	28	64	chr1:71027531-71103156	-	5553	protein-coding	mmu:12021	BRCA1-associated RING domain protein 1
Batf	0.717732	0.00540277	0.0374868	up	278	283	112	150	120	163	chr12:85686720-85709087	+	904	protein-coding	mmu:53314	Basic leucine zipper transcriptional factor ATF-like
Batf2	4.63837	5.70681e-114	1.83965e-110	up	3037	2371	1394	91	98	98	chr19:6164391-6172476	+	2050	protein-coding	mmu:74481	Basic leucine zipper transcriptional factor ATF-like 2
Batf3	1.29264	0.00148161	0.0134312	up	83	57	35	19	27	29	chr1:191098414-191108943	+	712	protein-coding	mmu:381319	Basic leucine zipper transcriptional factor ATF-like 3
Bcl10	0.611471	7.72301e-06	0.000166194	up	1326	1121	710	811	583	841	chr3:145924262-145934366	+	1959	protein-coding	mmu:12042	B-cell leukemia/lymphoma 10
Bcl2a1a	1.29766	5.29735e-06	0.000121282	up	375	449	147	136	117	163	chr9:88956920-88962416	+	796	protein-coding	mmu:12044	Bcl-2-related protein A1
Bcl2a1b	1.68844	1.14795e-08	4.76593e-07	up	1003	1001	293	244	221	269	chr9:89199273-89207838	+	764	protein-coding	mmu:12045	A1-b protein
Bcl2a1d	1.62325	1.65658e-07	5.53956e-06	up	594	659	183	155	137	193	chr9:88723288-88731850	-	796	protein-coding	mmu:12047	Protein Bcl2a1d
Bcl3	1.45745	1.92007e-14	1.61186e-12	up	1452	1193	607	457	335	466	chr7:19808462-19822767	-	1835	protein-coding	mmu:12051	B-cell lymphoma 3 protein homolog
Bdkrb1	2.16641	1.0488e-07	3.64321e-06	up	122	145	43	26	22	24	chr12:105604091-105605428	+	1338	protein-coding	mmu:12061	MCG1159
Bid	1.11074	5.75853e-06	0.000129994	up	269	292	149	102	90	166	chr6:120893119-120917141	-	2074	protein-coding	mmu:12122	BH3-interacting domain death agonist
Bin2	0.790847	0.000180174	0.00243374	up	1433	1283	646	613	502	988	chr15:100641082-100669570	-	2045	protein-coding	mmu:668218	Bridging integrator 2
Birc2	0.650535	0.00047776	0.00547302	up	1947	1897	889	1216	880	1103	chr9:7818226-7837131	-	3927	protein-coding	mmu:11797	Baculoviral IAP repeat-containing protein 2
Birc3	0.998891	4.51868e-07	1.32905e-05	up	2584	2527	1148	1003	927	1401	chr9:7848699-7873210	-	2813	protein-coding	mmu:11796	Baculoviral IAP repeat-containing protein 3
Birc5	1.76418	1.28508e-06	3.47783e-05	up	366	356	134	68	48	160	chr11:117849237-117855743	+	3416	protein-coding	mmu:11799	Baculoviral IAP repeat-containing protein 5
Blm	1.04839	0.00297741	0.0236753	up	214	210	66	75	55	123	chr7:80454993-80535147	-	4869	protein-coding	mmu:12144	Bloom syndrome protein homolog
Bmp3	-0.587349	0.00322963	0.0252328	down	1230	925	1167	1994	1459	2214	chr5:98854415-98884053	+	6302	protein-coding	mmu:110075	Bone morphogenetic protein 3
Bmpr1b	-0.843816	1.61443e-05	0.000315411	down	167	155	103	316	235	274	chr3:141837136-142169594	-	6070	protein-coding	mmu:12167	Receptor protein serine/threonine kinase
Bmx	-1.01012	9.74303e-06	0.000203681	down	112	114	117	270	201	308	chrX:164192842-164258193	-	3005	protein-coding	mmu:12169	Non-specific protein-tyrosine kinase
Brca1	1.51897	3.05957e-07	9.5201e-06	up	252	221	99	58	56	99	chr11:101488761-101551957	-	6648	protein-coding	mmu:12189	Breast cancer type 1 susceptibility protein homolog
Brip1	2.02501	8.61335e-09	3.63429e-07	up	283	339	98	72	36	82	chr11:86058131-86201267	-	7047	protein-coding	mmu:237911	Putative uncharacterized protein
Brip1os	0.591512	3.3937e-06	8.09167e-05	up	1936	1744	1110	1239	852	1379	chr11:86201360-86304443	+	4433	ncRNA		BRCA1 interacting protein C-terminal helicase 1, opposite strand
Bst1	1.35611	3.14616e-08	1.21026e-06	up	1743	1996	691	607	549	648	chr5:43818879-43843468	+	2336	protein-coding	mmu:12182	ADP-ribosyl cyclase/cyclic ADP-ribose hydrolase 2
Bst2	2.13737	6.95512e-46	2.87443e-43	up	8915	7538	4439	1603	1469	1997	chr8:71534259-71537437	-	769	protein-coding	mmu:69550	Bone marrow stromal antigen 2
Btg1	0.788442	2.13738e-06	5.52975e-05	up	4366	5085	2532	2447	1947	3131	chr10:96617001-96622813	+	5010	protein-coding	mmu:12226	Protein BTG1
Btk	0.719337	0.000266493	0.00338482	up	484	483	311	243	214	398	chrX:134542334-134583624	-	2673	protein-coding	mmu:12229	Tyrosine-protein kinase BTK
Bub1	0.741534	0.00452657	0.0327172	up	311	303	120	162	113	194	chr2:127800197-127831859	-	4337	protein-coding	mmu:12235	Mitotic checkpoint serine/threonine-protein kinase BUB1
Bub1b	0.883337	0.00224565	0.0187833	up	521	504	166	206	176	298	chr2:118598202-118641592	+	3680	protein-coding	mmu:12236	Putative uncharacterized protein
Bvht	-0.88293	0.00466754	0.0335107	down	109	92	140	291	207	218	chr18:61639653-61647485	+	601	lncRNA	mmu:545261	predicted gene, 20748
C130026I21Rik	2.05935	0.000749299	0.007829	up	57	45	14	9	4	17	chr1:85241286-85270866	-	2130	protein-coding	mmu:620078	Protein C130026I21Rik
C130074G19Rik	-0.616152	0.00512071	0.0360417	down	1640	1329	1745	3194	1931	3213	chr1:184871926-184883036	-	2853	protein-coding	mmu:226777	Uncharacterized protein C1orf115 homolog
C1qa	1.01732	2.64978e-09	1.21678e-07	up	1733	1608	884	711	694	806	chr4:136895916-136898844	-	1082	protein-coding	mmu:12259	Complement C1q subcomponent subunit A
C1qb	1.44038	5.35675e-17	5.39626e-15	up	1899	1579	926	585	537	593	chr4:136880145-136886177	-	1062	protein-coding	mmu:12260	Complement C1q subcomponent subunit B
C1qc	1.15106	4.05959e-07	1.21396e-05	up	1684	1364	755	548	651	569	chr4:136889802-136892932	-	1054	protein-coding	mmu:12262	Complement C1q subcomponent subunit C
C1ra	1.19871	1.82376e-07	6.03601e-06	up	4435	4008	1556	1513	1364	1645	chr6:124512621-124523440	+	2762	protein-coding	mmu:50909	Putative uncharacterized protein
C1s1	1.03775	7.66173e-07	2.15143e-05	up	8750	8211	3429	3428	3163	3765	chr6:124530344-124542392	-	3020	protein-coding	mmu:50908	Protein C1s1
C3	1.0421	3.9657e-06	9.30409e-05	up	39270	36197	14562	13690	14400	17235	chr17:57203967-57228136	-	5139	protein-coding	mmu:12266	Complement component 3d
C330027C09Rik	1.89317	7.55813e-07	2.12975e-05	up	399	476	115	84	54	148	chr16:48994188-49019705	+	3974	protein-coding	mmu:224171	Protein C330027C09Rik
C3ar1	1.33659	7.17011e-06	0.000156675	up	445	417	158	143	147	123	chr6:122847140-122856157	-	4299	protein-coding	mmu:12267	C3a anaphylatoxin chemotactic receptor
C4b	0.731212	1.12715e-05	0.000230551	up	530	399	293	277	204	321	NT_039662.3:977159-1062447	-	10788	protein-coding	mmu:12268	Complement component 4B (Childo blood group)
Cables1	-0.615622	0.00381161	0.0287889	down	179	161	144	331	227	258	chr18:11839274-11945627	+	3343	protein-coding	mmu:63955	CDK5 and Abl enzyme substrate 1
Cacna2d4	-0.853183	0.00114966	0.0111292	down	123	110	130	287	158	310	chr6:119236474-119352407	+	5803	protein-coding	mmu:319734	Voltage-dependent calcium channel subunit alpha-2/delta-4
Calml4	-0.951303	0.000480653	0.00550225	down	93	118	98	250	213	192	chr9:62857854-62875921	+	988	protein-coding	mmu:75600	Calmodulin-like protein 4
Capg	0.624499	6.38059e-05	0.00102026	up	1702	1469	832	984	693	1129	chr6:72538282-72562983	+	1400	protein-coding	mmu:12332	Macrophage-capping protein
Capza1	0.625383	0.000303953	0.00375699	up	2209	2341	1107	1316	1064	1547	chr3:104822785-104864505	-	3187	protein-coding	mmu:12340	F-actin-capping protein subunit alpha-1
Capza2	0.729423	3.53224e-07	1.07827e-05	up	6305	6469	3455	3826	2677	4094	chr6:17637098-17666534	+	1984	protein-coding	mmu:12343	F-actin-capping protein subunit alpha-2
Car13	1.10806	0.000843103	0.0086335	up	381	425	114	175	126	140	chr3:14641727-14663002	+	2299	protein-coding	mmu:71934	Carbonic anhydrase 13
Car14	-1.61188	2.04623e-05	0.000386649	down	147	70	163	362	515	408	chr3:95897768-95905119	-	2199	protein-coding	mmu:23831	Carbonic anhydrase 14, isoform CRA_b
Card10	-0.655874	0.000353666	0.00425719	down	948	800	810	1744	1297	1412	chr15:78775123-78803075	-	4771	protein-coding	mmu:105844	Caspase recruitment domain-containing protein 10
Casc5	2.08621	6.2379e-07	1.78584e-05	up	340	478	93	74	41	115	chr2:119047038-119104829	+	7651	protein-coding	mmu:76464	Protein CASC5
Casp1	2.04337	5.44994e-17	5.45604e-15	up	1110	1084	424	202	184	285	chr9:5298517-5307281	+	1513	protein-coding	mmu:12362	Caspase-1
Casp12	1.51543	3.33012e-12	2.21316e-10	up	996	1340	589	352	340	396	chr9:5345442-5373034	+	2605	protein-coding	mmu:12364	Caspase-12
Casp3	0.602017	0.00116351	0.0112031	up	827	806	430	485	343	655	chr8:46617291-46639698	+	2610	protein-coding	mmu:12367	Caspase-3
Casp4	2.78544	4.34001e-24	7.36339e-22	up	1500	1950	646	178	161	296	chr9:5308825-5336791	+	1443	protein-coding	mmu:12363	Caspase-11 short form splicing variant
Casp7	1.02826	5.8534e-14	4.69378e-12	up	1429	1379	886	622	544	804	chr19:56396634-56442348	+	2478	protein-coding	mmu:12369	Caspase-7
Casp8	0.780176	7.17371e-06	0.000156675	up	1915	2123	1050	999	872	1320	chr1:58795228-58847503	+	2585	protein-coding	mmu:12370	Caspase-8
Casz1	-0.627198	3.18879e-06	7.70727e-05	down	1232	1135	972	2101	1579	2007	NT_166299.2:2219753-2369399	+	7933	protein-coding	mmu:69743	Zinc finger protein castor homolog 1
Cbarp	-0.872827	0.00153988	0.0138272	down	143	97	134	230	251	277	chr10:80130434-80140135	-	3294	protein-coding
Cbfa2t3	-0.881842	3.35326e-05	0.000590686	down	1610	1125	1323	3617	2161	2571	chr8:122625136-122699780	-	8178	protein-coding	mmu:12398	Core-binding factor, runt domain, alpha subunit 2, translocated to, 3 homolog (Human)
Cbr1	-0.636703	0.00066181	0.00710663	down	524	454	487	887	746	902	chr16:93607837-93610349	+	1081	protein-coding	mmu:12408	Carbonyl reductase 1, isoform CRA_a
Cbr2	-1.01707	0.000114621	0.00165247	down	19388	14530	22831	54201	37604	39292	chr11:120729485-120732025	-	1021	protein-coding	mmu:12409	Carbonyl reductase [NADPH] 2
Cbs	-0.970156	0.00177237	0.0154956	down	75	43	61	120	101	173	chr17:31612623-31637233	-	2593	protein-coding	mmu:12411	Cystathionine beta-synthase
Cbx2	-0.79596	0.00137922	0.0127102	down	99	82	82	207	133	166	chr11:119023019-119031275	+	5868	protein-coding	mmu:12416	Chromobox protein homolog 2
Ccdc109b	0.986114	2.71394e-07	8.56034e-06	up	319	332	190	172	117	173	chr3:129914960-129970214	-	1318	protein-coding	mmu:66815	Calcium uniporter regulatory subunit MCUb, mitochondrial
Ccdc153	-0.598299	0.00600501	0.0406676	down	626	736	682	1286	1084	1060	chr9:44240655-44247306	+	1086	protein-coding	mmu:270150	Coiled-coil domain-containing protein 153
Ccdc187	-0.589883	0.000668767	0.00716702	down	552	531	406	780	801	837	chr2:26243449-26300476	-	9894	protein-coding
Ccdc25	0.919443	6.40603e-06	0.000142417	up	1321	1489	620	703	496	741	chr14:65837302-65866604	+	2227	protein-coding	mmu:67179	Coiled-coil domain containing 25
Ccdc8	-0.799879	0.000108246	0.00157607	down	172	126	127	266	214	341	chr7:16994588-16996645	+	2058	protein-coding	mmu:434130	Coiled-coil domain-containing protein 8 homolog
Ccdc85a	-0.727976	0.00790284	0.049913	down	624	596	803	1727	1001	1124	chr11:28385684-28587229	-	8595	protein-coding	mmu:216613	Coiled-coil domain-containing protein 85A
Ccdc85b	-0.697553	0.00326769	0.0255054	down	523	459	598	1176	682	1105	chr19:5453163-5457563	-	4401	protein-coding	mmu:240514	Coiled-coil domain-containing protein 85B
Ccdc86	0.837658	0.00188085	0.0162462	up	518	353	168	182	186	236	chr19:10941481-10949266	-	3003	protein-coding	mmu:108673	Coiled-coil domain-containing protein 86
Ccdc88b	1.67317	4.05146e-08	1.51864e-06	up	1853	1651	495	366	337	608	chr19:6844623-6858333	-	4959	protein-coding	mmu:78317	Coiled-coil domain-containing protein 88B
Ccl11	2.07393	4.5794e-06	0.000105898	up	293	287	54	50	56	43	chr11:82057832-82062955	+	1073	protein-coding	mmu:20292	Eotaxin
Ccl12	3.7539	9.25453e-19	1.12154e-16	up	385	470	94	25	22	25	chr11:82101845-82103399	+	536	protein-coding	mmu:20293	C-C motif chemokine 12
Ccl19-ps3	1.88357	0.000303877	0.00375699	up	62	68	18	11	12	19	NT_187053.1:41306-43314	-	720	pseudo		chemokine (C-C motif) ligand 19, pseudogene 3
Ccl2	6.03992	1.29424e-17	1.3907e-15	up	2105	2253	300	23	19	30	chr11:82035577-82037452	+	806	protein-coding	mmu:20296	C-C motif chemokine 2
Ccl20	1.78685	0.00236079	0.019614	up	70	101	14	13	20	21	chr1:83116766-83119167	+	802	protein-coding	mmu:20297	C-C motif chemokine 20
Ccl22	1.67621	2.98461e-07	9.30483e-06	up	1067	835	253	236	228	215	chr8:94745684-94751388	+	1811	protein-coding	mmu:20299	C-C motif chemokine 22
Ccl3	2.76662	1.15881e-08	4.78917e-07	up	417	426	61	43	26	70	chr11:83647843-83649378	-	790	protein-coding	mmu:20302	C-C motif chemokine 3
Ccl4	4.02111	1.19968e-07	4.12292e-06	up	533	575	97	11	28	35	chr11:83648624-83664683	+	883	protein-coding	mmu:20303	C-C motif chemokine 4
Ccl7	6.5634	2.34081e-18	2.71432e-16	up	1228	1702	244	9	14	10	chr11:82045712-82047525	+	801	protein-coding	mmu:20306	C-C motif chemokine 7
Ccl8	3.56523	1.17373e-13	9.22836e-12	up	261	388	70	24	23	14	chr11:82115185-82116799	+	511	protein-coding	mmu:20307	C-C motif chemokine 8
Ccna2	1.80229	3.87376e-09	1.72478e-07	up	713	778	261	142	123	274	chr3:36564865-36573025	-	3363	protein-coding	mmu:12428	Cyclin-A2
Ccnb1	1.68541	3.2623e-06	7.83884e-05	up	222	245	88	56	32	101	chr13:100778739-100786486	-	2316	protein-coding	mmu:268697	Cyclin b1 variant 1
Ccnb2	1.54335	3.14841e-06	7.65401e-05	up	330	367	126	75	72	156	chr9:70407689-70421554	-	1541	protein-coding	mmu:12442	G2/mitotic-specific cyclin-B2
Ccnd1	0.715757	0.00125807	0.0119046	up	10847	8419	3609	4988	3743	5942	chr7:144929931-144939937	-	3874	protein-coding	mmu:12443	Putative cyclin D1b
Ccne1	1.75369	6.9926e-06	0.000153134	up	131	131	41	32	23	40	chr7:38097984-38107490	-	1956	protein-coding	mmu:12447	Ccne1 protein
Ccne2	1.60107	3.5631e-05	0.000622211	up	256	244	70	58	39	104	chr4:11190298-11204779	+	3113	protein-coding	mmu:12448	Cyclin E2, isoform CRA_a
Ccnf	1.28788	0.000619781	0.00672702	up	242	232	68	67	49	121	chr17:24223230-24251409	-	3148	protein-coding	mmu:12449	Cyclin-F
Ccnl1	0.593649	0.000214519	0.00280651	up	3646	3566	1911	2035	1945	2453	chr3:65945908-65958394	-	5034	protein-coding	mmu:56706	Ccnl1 protein
Ccr1	1.66067	2.11264e-08	8.32555e-07	up	1251	1691	457	340	328	454	chr9:123962126-123968692	-	2831	protein-coding	mmu:12768	C-C chemokine receptor type 1
Ccr2	1.72736	2.78734e-09	1.26911e-07	up	3474	4353	1489	724	726	1584	chr9:124101918-124109140	+	3766	protein-coding	mmu:12772	C-C chemokine receptor type 2
Ccr5	3.33004	8.83606e-09	3.70885e-07	up	2170	2793	492	158	171	223	chr9:124121543-124127183	+	2926	protein-coding	mmu:12774	C-C chemokine receptor type 5
Ccrl2	0.685234	1.42155e-05	0.000283574	up	1940	2028	1200	1326	1010	1116	chr9:111054834-111057518	-	2111	protein-coding	mmu:54199	C-C chemokine receptor-like 2
Cd14	1.22586	2.39834e-06	6.11654e-05	up	2042	2261	756	711	732	787	chr18:36725064-36726815	-	1661	protein-coding	mmu:12475	Monocyte differentiation antigen CD14
Cd160	2.77358	3.98064e-07	1.19479e-05	up	109	100	22	9	13	12	chr3:96798763-96829351	-	3927	protein-coding	mmu:54215	CD160 antigen
Cd180	1.49009	3.18261e-06	7.70727e-05	up	838	887	306	170	194	408	chr13:102693558-102706631	+	2326	protein-coding	mmu:17079	CD180 antigen
Cd200	0.688798	1.30758e-08	5.34912e-07	up	5692	5475	3761	3934	2675	3496	chr16:45382111-45409061	-	2372	protein-coding	mmu:17470	OX-2 membrane glycoprotein
Cd200r4	1.15178	0.000630069	0.0068249	up	390	290	96	128	111	117	chr16:44801339-44839150	+	3637	protein-coding	mmu:239849	Cell surface glycoprotein CD200 receptor 4
Cd209a	-1.20481	0.0077437	0.0491777	down	48	41	114	212	130	234	chr8:3743395-3748984	-	1484	protein-coding	mmu:170786	CD209 antigen-like protein A
Cd209f	-2.19731	0.000503302	0.00569679	down	4	8	13	36	55	37	chr8:4102784-4105838	-	1615	protein-coding	mmu:69142	MCG132033, isoform CRA_a
Cd244	1.71198	4.50348e-07	1.327e-05	up	748	674	185	140	133	238	chr1:171558713-171585316	+	3758	protein-coding	mmu:18106	Natural killer cell receptor 2B4
Cd248	-0.695489	0.00518598	0.0363741	down	194	169	108	217	290	298	chr19:5068078-5070640	+	2563	protein-coding	mmu:70445	Cd248 protein
Cd274	4.822	8.74853e-146	4.70029e-142	up	17809	20106	11383	512	619	730	chr19:29367438-29388095	+	3639	protein-coding	mmu:60533	PD-L1
Cd300a	1.24752	0.000268597	0.00340618	up	894	890	481	197	206	666	chr11:114888654-114904651	+	4642	protein-coding	mmu:217303	CMRF35-like molecule 8
Cd300c2	0.742102	8.67024e-05	0.00131465	up	576	468	302	301	194	388	chr11:114996769-115001880	-	1139	protein-coding
Cd300e	1.09367	7.32766e-05	0.00113783	up	258	201	96	87	71	119	chr11:115051917-115066676	-	2190	protein-coding	mmu:217306	CMRF35-like molecule 2
Cd300lf	1.68592	2.33101e-08	9.1414e-07	up	1246	1291	486	221	255	530	chr11:115116214-115135823	-	2418	protein-coding	mmu:246746	CMRF35-like molecule 1
Cd300lg	-1.42989	1.36863e-06	3.66438e-05	down	105	89	144	376	279	399	chr11:102041511-102055617	+	2732	protein-coding	mmu:52685	CMRF35-like molecule 9
Cd36	-0.724848	0.00597451	0.0405121	down	13586	12657	19356	33242	23934	30469	chr5:17781690-17888959	-	3566	protein-coding	mmu:12491	CD36 antigen variant
Cd40	1.26653	5.52309e-07	1.60406e-05	up	1265	1344	476	449	317	605	chr2:165055608-165071654	+	1785	protein-coding	mmu:21939	Tumor necrosis factor receptor superfamily member 5
Cd44	0.604017	3.03154e-05	0.000543198	up	6308	5760	3275	3561	2800	4560	chr2:102811141-102901669	-	5654	protein-coding	mmu:12505	CD44 antigen
Cd47	0.637457	1.21948e-05	0.000247863	up	4499	4631	2445	2890	2059	3093	chr16:49855253-49912424	+	3139	protein-coding	mmu:16423	Leukocyte surface antigen CD47
Cd48	0.999229	0.00020788	0.00273519	up	1012	994	365	335	336	584	chr1:171681420-171705257	+	1142	protein-coding	mmu:12506	CD48 antigen
Cd52	1.38186	3.82845e-08	1.44513e-06	up	3333	3107	1266	836	785	1539	chr4:134093538-134095073	-	503	protein-coding	mmu:23833	CAMPATH-1 antigen
Cd53	1.25333	4.86385e-09	2.11309e-07	up	3611	4011	1730	1266	1018	1961	chr3:106758861-106790149	-	2802	protein-coding	mmu:12508	Tetraspanin
Cd68	0.634451	8.49048e-06	0.000180779	up	1458	1125	779	784	668	876	chr11:69664213-69666170	-	1247	protein-coding	mmu:12514	Macrosialin
Cd69	1.84216	4.10405e-07	1.22498e-05	up	496	538	156	78	85	190	chr6:129267324-129275369	-	2305	protein-coding	mmu:12515	Early activation antigen CD69
Cd72	1.18081	2.55053e-05	0.000468217	up	521	528	232	158	137	320	chr4:43447724-43454741	-	1687	protein-coding	mmu:12517	B-cell differentiation antigen CD72
Cd74	1.18573	1.14819e-14	9.84386e-13	up	40513	30290	19706	13316	12522	16533	chr18:60803849-60812652	+	1415	protein-coding	mmu:16149	H-2 class II histocompatibility antigen gamma chain
Cd80	1.80503	4.4004e-09	1.92747e-07	up	256	223	91	68	48	55	chr16:38457431-38495958	+	2902	protein-coding	mmu:12519	T-lymphocyte activation antigen CD80
Cd83	0.676705	0.000418791	0.00491272	up	630	438	285	335	225	352	chr13:43785112-43803133	+	2141	protein-coding	mmu:12522	CD83 antigen
Cd86	2.06113	1.21795e-13	9.52956e-12	up	648	628	220	121	98	159	chr16:36568956-36666077	-	2680	protein-coding	mmu:12524	T-lymphocyte activation antigen CD86
Cdc20b	2.09913	1.6642e-05	0.000323176	up	108	111	25	21	19	18	chr13:113032954-113121019	+	5983	protein-coding	mmu:238896	Protein Cdc20b
Cdc25c	1.67074	0.00451334	0.0326655	up	42	53	16	8	7	23	chr18:34732993-34752130	-	2317	protein-coding	mmu:12532	M-phase inducer phosphatase 3
Cdc42ep1	-0.701293	0.000886812	0.00899191	down	2444	1441	1754	4214	2689	3241	chr15:78842647-78850902	+	2542	protein-coding	mmu:104445	Cdc42 effector protein 1
Cdc6	1.33878	5.12163e-05	0.000840635	up	213	162	71	58	41	90	chr11:98907699-98923942	+	4608	protein-coding	mmu:23834	Cell division control protein 6 homolog
Cdca2	1.57997	3.68126e-06	8.67464e-05	up	220	232	70	64	46	74	chr14:67673180-67715841	-	7104	protein-coding	mmu:108912	Cell division cycle-associated protein 2
Cdca3	1.39265	4.74454e-05	0.000788376	up	259	222	108	59	48	139	chr6:124829506-124833701	+	2297	protein-coding	mmu:14793	Cell division cycle-associated protein 3
Cdca5	1.76974	3.72445e-05	0.000644741	up	135	125	35	26	22	43	chr19:6085097-6091773	+	1906	protein-coding	mmu:67849	Sororin
Cdca7l	1.07033	1.98314e-06	5.16385e-05	up	375	359	316	177	120	271	chr12:117843473-117878712	+	3166	protein-coding	mmu:217946	Cell division cycle-associated 7-like protein
Cdca8	1.90117	8.5435e-10	4.18554e-08	up	279	289	106	66	41	87	chr4:124918465-124936917	-	1626	protein-coding	mmu:52276	Borealin
Cdh4	-0.903851	0.00416908	0.0307821	down	74	42	59	135	80	156	chr2:179442431-179899377	+	6390	protein-coding	mmu:12561	Cadherin-4
Cdhr3	-0.698352	0.00312735	0.0246728	down	568	620	401	903	1040	769	chr12:33033795-33093040	-	3724	protein-coding	mmu:68764	Cadherin-related family member 3
Cdk1	1.77566	1.35517e-09	6.5008e-08	up	454	453	154	99	91	135	chr10:69336635-69352912	-	2860	protein-coding	mmu:12534	Cyclin-dependent kinase 1
Cdkn1a	0.852059	3.79386e-05	0.000653453	up	2596	2474	1469	1659	1150	1041	chr17:29090979-29100722	+	1943	protein-coding	mmu:12575	Cyclin-dependent kinase inhibitor 1A variant 2
Cdkn3	1.79494	0.00134189	0.0125021	up	51	84	26	14	6	32	chr14:46760465-46771530	+	890	protein-coding	mmu:72391	Cyclin-dependent kinase inhibitor 3
Cdr2l	-0.70111	0.000283925	0.00355579	down	630	382	442	928	723	955	chr11:115381916-115396132	+	3700	protein-coding	mmu:237988	Cerebellar degeneration-related protein 2-like
Cebpd	1.2914	4.95818e-14	4.01588e-12	up	2965	2919	1691	951	1043	1309	chr16:15887286-15889545	+	2260	protein-coding	mmu:12609	CCAAT/enhancer binding protein (C/EBP), delta
Celsr2	-0.747041	5.17334e-05	0.000847397	down	373	297	305	621	546	633	chr3:108390848-108415920	-	10543	protein-coding	mmu:53883	Cadherin EGF LAG seven-pass G-type receptor 2
Cemip	1.46203	0.00715733	0.0464233	up	133	98	19	21	22	51	chr7:83932857-84086693	-	10817	protein-coding	mmu:80982	Uncharacterized protein
Cenpa	1.10348	3.5922e-05	0.000626613	up	259	301	153	134	66	169	chr5:30666886-30674837	+	1555	protein-coding	mmu:12615	Centromere protein A, isoform CRA_c
Cenpe	1.98157	1.28601e-06	3.47783e-05	up	494	619	141	77	68	196	chr3:135212537-135273540	+	7834	protein-coding	mmu:229841	Kinesin-like protein
Cenpf	1.4535	0.00065054	0.00700896	up	479	576	133	105	80	286	chr1:189640606-189688105	-	11130	protein-coding	mmu:108000	Protein Cenpf
Cenph	1.81995	0.000113898	0.00164352	up	63	58	22	14	11	18	chr13:100759686-100775899	-	1239	protein-coding	mmu:26886	Centromere protein H
Cenpi	1.66385	9.39438e-05	0.00139943	up	99	138	40	32	17	46	chrX:134308084-134363104	+	3692	protein-coding	mmu:102920	Centromere protein I
Cenpj	1.24004	2.39063e-18	2.75229e-16	up	848	834	521	349	271	395	chr14:56526761-56575570	-	5300	protein-coding	mmu:219103	Putative uncharacterized protein
Cenpk	1.54683	0.00118294	0.011356	up	76	82	25	26	10	32	chr13:104228611-104249622	+	1648	protein-coding	mmu:60411	Centromere protein K
Cenpl	0.806302	0.00140666	0.0128894	up	147	153	92	75	61	110	chr1:161070767-161086724	+	2439	protein-coding	mmu:70454	Centromere protein L
Cenpn	1.24927	0.000451548	0.00522099	up	86	98	53	36	20	55	chr8:116921667-116941504	+	1768	protein-coding	mmu:72155	Centromere protein N
Cep55	1.95835	5.22198e-08	1.91291e-06	up	247	275	101	41	37	96	chr19:38054981-38074425	+	2770	protein-coding	mmu:74107	Centrosomal protein of 55 kDa
Cers6	1.27326	2.288e-09	1.05971e-07	up	3083	3004	1287	1023	793	1457	chr2:68861136-69114284	+	19605	protein-coding	mmu:241447	Ceramide synthase 6
Ces1e	-1.23827	1.01769e-05	0.000211108	down	84	69	90	228	201	209	chr8:93201218-93229631	-	2082	protein-coding	mmu:13897	Carboxylesterase 1E
Ces1g	-2.24148	2.22182e-09	1.03501e-07	down	56	27	58	191	270	278	chr8:93302369-93337209	-	2289	protein-coding	mmu:12623	Putative uncharacterized protein
Ces2b	-1.49667	0.000138439	0.001942	down	22	16	22	64	53	72	chr8:104828494-104840093	+	3421	protein-coding	mmu:234669	Protein Ces2b
Ces2e	-2.24662	6.31593e-07	1.80497e-05	down	22	10	15	69	51	133	chr8:104926260-104934672	+	2699	protein-coding	mmu:234673	Pyrethroid hydrolase Ces2e
Ces2g	-1.21529	1.47845e-06	3.93229e-05	down	186	168	225	491	434	609	chr8:104961589-104969537	+	2859	protein-coding	mmu:72361	Protein Ces2g
Cfap46	-0.63518	0.00341199	0.0263636	down	256	313	177	385	420	432	chr7:139600914-139685326	-	8215	protein-coding	mmu:212124	Protein Cfap46
Cfb	3.20298	3.08432e-06	7.50954e-05	up	33	37	25	5	5	1	NT_039662.3:1105147-1180721	-	5494	protein-coding	mmu:14962	Complement factor B
Cftr	-0.721548	0.000599122	0.00654688	down	305	240	220	589	285	545	chr6:18170262-18322774	+	6448	protein-coding	mmu:12638	Cystic fibrosis transmembrane conductance regulator
Ch25h	3.00396	4.06692e-05	0.000690446	up	1275	1104	214	54	137	122	chr19:34473783-34475135	-	1353	protein-coding	mmu:12642	Cholesterol 25-hydroxylase
Chaf1a	0.846352	0.00293544	0.0233762	up	395	347	141	165	112	252	chr17:56040416-56068026	+	3308	protein-coding	mmu:27221	Putative uncharacterized protein
Chaf1b	1.10897	0.000350969	0.00423995	up	176	148	71	51	55	89	chr16:93883894-93906115	+	1962	protein-coding	mmu:110749	Chromatin assembly factor 1 subunit B
Chchd10	-0.742038	1.38739e-05	0.000278999	down	669	664	622	1337	1042	1254	chr10:75932970-75937747	+	1648	protein-coding	mmu:103172	Putative uncharacterized protein
Chd5	-0.969051	0.00387162	0.0291057	down	54	29	31	93	57	96	chr4:152338651-152390194	+	9490	protein-coding	mmu:269610	Chromodomain-helicase-DNA-binding protein 5
Chd7	0.697731	0.000932567	0.00938858	up	2055	1743	781	991	748	1267	chr4:8690406-8868449	+	11306	protein-coding	mmu:320790	Chromodomain-helicase-DNA-binding protein 7
Chdh	-0.987335	0.00443613	0.0321934	down	45	62	21	101	66	107	chr14:30009000-30040466	+	5652	protein-coding	mmu:218865	Putative uncharacterized protein
Chek1	1.38533	0.00127403	0.0120157	up	143	138	44	31	27	76	chr9:36708482-36726658	-	3397	protein-coding	mmu:12649	Serine/threonine-protein kinase Chk1
Chl1	4.12509	1.66407e-12	1.15011e-10	up	309	317	31	13	10	15	chr6:103510581-103733038	+	8104	protein-coding	mmu:12661	Neural cell adhesion molecule L1-like protein
Chmp4b	0.605243	3.07848e-06	7.50665e-05	up	5524	5249	3040	3600	2502	3734	chr2:154657026-154694783	+	1606	protein-coding	mmu:75608	Charged multivesicular body protein 4b
Chp2	-1.66216	0.000287647	0.00358291	down	15	10	17	52	43	54	chr7:122208621-122222539	+	1171	protein-coding	mmu:70261	Calcineurin B homologous protein 2
Chrm1	-3.18339	2.55818e-05	0.000469087	down	2	4	2	22	25	32	chr19:8664005-8683606	+	6290	protein-coding	mmu:12669	Muscarinic acetylcholine receptor M1
Chrna7	2.02985	0.00044177	0.00513545	up	114	85	19	24	6	27	chr7:63098692-63212526	-	2091	protein-coding	mmu:11441	Neuronal acetylcholine receptor subunit alpha-7
Chst1	-0.60312	0.000445396	0.00517212	down	462	324	333	651	495	737	chr2:92599632-92615252	+	2961	protein-coding	mmu:76969	Carbohydrate sulfotransferase 1
Chst8	-1.57909	9.07235e-05	0.0013628	down	40	17	27	112	51	122	chr7:34674468-34812711	-	2397	protein-coding	mmu:68947	Carbohydrate sulfotransferase 8
Chsy3	0.909658	0.00440485	0.0320097	up	98	95	50	43	33	65	chr18:59175340-59411336	+	3882	protein-coding	mmu:78923	Chondroitin sulfate synthase 3
Ciita	2.57016	3.78389e-26	7.0102e-24	up	6500	5690	3795	638	1082	1105	chr16:10480014-10528606	+	6479	protein-coding	mmu:12265	MHC class II transactivator
Ckap2	1.23115	0.00321599	0.0251628	up	181	176	56	53	30	109	chr8:22168149-22185819	-	2613	protein-coding	mmu:80986	Cytoskeleton-associated protein 2
Ckap2l	1.34382	0.000117309	0.00167622	up	322	346	98	103	65	155	chr2:129268210-129297233	-	3155	protein-coding	mmu:70466	Cytoskeleton-associated protein 2-like
Ckb	-0.841657	5.705e-06	0.000129329	down	789	531	552	1152	1151	1349	chr12:111669355-111672338	-	1478	protein-coding	mmu:12709	Creatine kinase B-type
Cks1b	1.10263	0.000259237	0.00330307	up	306	240	97	94	82	140	chr3:89415472-89418291	-	757	protein-coding	mmu:54124	Cyclin-dependent kinases regulatory subunit 1
Clca3a1	1.35494	0.000168706	0.00230636	up	269	320	121	89	122	69	chr3:144729677-144760977	-	4335	protein-coding	mmu:12722	Chloride channel calcium activated 1
Clcn7	0.608005	0.00237615	0.0197111	up	2204	1891	858	1225	941	1259	chr17:25133379-25162103	+	4105	protein-coding	mmu:26373	Chloride channel protein
Cldn8	-1.06197	0.00165289	0.014614	down	37	40	48	117	75	105	chr16:88560826-88563183	-	2358	protein-coding	mmu:54420	Claudin-8
Cldnd2	3.03426	2.84549e-07	8.90555e-06	up	101	82	18	6	8	11	chr7:43439192-43443480	+	1511	protein-coding	mmu:74276	Claudin domain containing 2
Clec12a	1.75028	2.0897e-11	1.25211e-09	up	997	983	380	211	185	353	chr6:129349785-129365303	+	2222	protein-coding	mmu:232413	C-type lectin domain family 12 member A
Clec14a	-0.988403	0.000258407	0.00329771	down	3647	3395	5330	10709	6932	11360	chr12:58264720-58269258	-	4539	protein-coding	mmu:66864	C-type lectin domain family 14 member A
Clec2d	0.711775	5.52336e-07	1.60406e-05	up	6431	7411	5246	4844	3548	4429	chr6:129180615-129186535	+	1214	protein-coding	mmu:93694	C-type lectin-domain family 2 member D
Clec3b	-0.607516	0.000560041	0.00620821	down	1486	1021	1079	1981	1847	2142	chr9:123150946-123157432	+	992	protein-coding	mmu:21922	Tetranectin
Clec4a1	2.03999	2.71736e-10	1.41743e-08	up	883	749	240	126	120	232	chr6:122921848-122934619	+	1558	protein-coding	mmu:269799	Protein Clec4a1
Clec4a2	0.897522	7.42919e-05	0.00115138	up	238	257	175	129	87	186	chr6:123122690-123143999	+	2553	protein-coding	mmu:26888	ASL1/Clec4a2 fusion protein
Clec4a3	1.6455	1.01647e-12	7.28153e-11	up	1172	1109	505	258	259	433	chr6:122952515-122969878	+	1304	protein-coding	mmu:73149	Dendritic cell inhibitory receptor 3
Clec4d	1.33531	2.76736e-06	6.89403e-05	up	463	613	221	149	141	263	chr6:123262107-123275268	+	1336	protein-coding	mmu:17474	C-type lectin domain family 4, member d
Clec4e	3.08452	1.12226e-07	3.87335e-06	up	950	1306	237	87	74	147	chr6:123281789-123289871	-	2519	protein-coding	mmu:56619	C-type lectin domain family 4, member e, isoform CRA_a
Clec4n	1.0582	5.34139e-07	1.55965e-05	up	710	681	316	291	265	307	chr6:123229843-123247024	+	1245	protein-coding	mmu:56620	C-type lectin domain family 4, member n, isoform CRA_a
Clec5a	2.32087	1.34626e-11	8.28207e-10	up	672	880	221	109	85	184	chr6:40574898-40585805	-	3820	protein-coding	mmu:23845	C-type lectin domain family 5 member A
Clec7a	1.40805	5.11944e-09	2.21815e-07	up	3972	3784	1554	1060	893	1813	chr6:129461591-129472779	-	2279	protein-coding	mmu:56644	C-type lectin domain family 7 member A
Clip4	0.778706	0.00252157	0.0207044	up	2097	1954	689	885	913	1045	chr17:71769672-71864210	+	4170	protein-coding	mmu:78785	Putative uncharacterized protein
Clnk	1.98958	0.000107065	0.00156267	up	77	72	19	19	11	14	chr5:38705588-38876858	-	2548	protein-coding	mmu:27278	Cytokine-dependent hematopoietic cell linker
Clspn	1.79017	2.71249e-05	0.000495129	up	281	311	87	45	39	129	chr4:126556951-126594533	+	5302	protein-coding	mmu:269582	Claspin
Cma1	1.3303	0.000998993	0.00992099	up	94	67	31	24	21	36	chr14:55941451-55944675	-	1090	protein-coding	mmu:17228	Chymase
Cmpk1	0.680002	0.000216077	0.00282003	up	2617	3019	1387	1787	1121	1843	chr4:114960613-114987228	-	1880	protein-coding	mmu:66588	UMP-CMP kinase
Cmpk2	2.31766	5.20611e-36	1.55393e-33	up	4081	4763	2206	815	577	1015	chr12:26469212-26479837	+	3189	protein-coding	mmu:22169	UMP-CMP kinase 2, mitochondrial
Cmtm7	0.757463	1.48288e-06	3.93757e-05	up	644	646	381	354	306	407	chr9:114756836-114781993	-	1137	protein-coding	mmu:102545	Putative uncharacterized protein
Cngb3	4.04658	2.16795e-05	0.000407966	up	29	45	7	2	2	1	chr4:19280850-19510623	+	4708	protein-coding	mmu:30952	Cyclic nucleotide-gated cation channel beta-3
Coro1a	0.810553	0.000202591	0.00267872	up	5300	4632	2700	2163	1720	4053	chr7:126699774-126704816	-	1746	protein-coding	mmu:12721	Coronin-1A
Coro2a	0.980337	0.000176646	0.00239631	up	1298	1339	462	522	530	566	chr4:46536937-46601929	-	4112	protein-coding	mmu:107684	Coronin
Coro2b	-0.657716	8.82704e-05	0.0013334	down	1045	794	838	1803	1233	1669	chr9:62419490-62537044	-	3610	protein-coding	mmu:235431	Coronin-2B
Coro6	-1.14492	0.000103263	0.00151446	down	59	88	61	157	173	170	chr11:77462320-77470484	+	2965	protein-coding	mmu:216961	Coronin 6/clipin E type D
Cotl1	0.62092	0.000142909	0.00199602	up	3082	2735	1614	1579	1339	2327	chr8:119809214-119840579	-	1639	protein-coding	mmu:72042	Cotl1 protein
Cox6a2	-0.776668	0.000648558	0.00699228	down	173	186	108	293	288	269	chr7:128205435-128206366	-	659	protein-coding	mmu:12862	Cytochrome c oxidase subunit 6A2, mitochondrial
Cp	0.910489	0.000788595	0.00820037	up	16674	23568	7256	8846	8825	8367	chr3:19956985-20009750	+	6774	protein-coding	mmu:12870	Ceruloplasmin, isoform CRA_f
Cpe	-0.860526	0.00191605	0.0164797	down	332	584	380	894	922	730	chr8:64592542-64693109	-	2172	protein-coding	mmu:12876	Carboxypeptidase E
Crem	0.903558	2.59159e-06	6.5575e-05	up	711	763	375	418	280	363	chr18:3266354-3338176	-	3546	protein-coding	mmu:12916	cAMP-responsive element modulator
Crispld1	-1.13414	0.00595168	0.0403742	down	25	39	32	92	81	57	chr1:17727029-17767235	+	4975	protein-coding	mmu:83691	Cysteine-rich secretory protein LCCL domain-containing 1
Crlf2	0.738201	7.98451e-05	0.00122101	up	708	561	381	346	246	495	chr5:109554709-109559027	-	1529	protein-coding	mmu:57914	Crlf2 protein
Cry2	-0.630154	0.00020924	0.00274636	down	791	615	526	1370	849	1058	chr2:92403646-92434214	-	4002	protein-coding	mmu:12953	Cry2 protein
Crym	-1.006	0.00734976	0.0473489	down	45	26	42	105	72	76	chr7:120186384-120201988	-	1256	protein-coding	mmu:12971	Ketimine reductase mu-crystallin
Csdc2	-1.23135	0.000734738	0.00771569	down	35	31	44	94	97	97	chr15:81936759-81950941	+	2490	protein-coding	mmu:105859	Cold shock domain-containing protein C2
Csf1	0.949136	5.38875e-13	3.98421e-11	up	2632	2521	1695	1192	1108	1554	chr3:107741048-107760469	-	4176	protein-coding	mmu:12977	Macrophage colony-stimulating factor 1
Csf1r	0.594255	0.000177219	0.00239896	up	5300	3946	2515	2636	2249	3483	chr18:61096809-61131139	+	4053	protein-coding	mmu:12978	Macrophage colony-stimulating factor 1 receptor
Csf2ra	0.727714	0.000929807	0.00936664	up	1723	1178	741	615	674	1053	chr19:61217191-61228463	-	9207	protein-coding	mmu:12982	Granulocyte-macrophage colony-stimulating factor receptor alpha-chain deletion isoform
Csf2rb	1.40452	3.41071e-08	1.30579e-06	up	3627	2837	1126	911	748	1368	chr15:78325798-78351001	+	4852	protein-coding	mmu:12983	Cytokine receptor common subunit beta
Csf2rb2	1.51661	5.9617e-07	1.71591e-05	up	1217	1070	322	274	271	397	chr15:78282507-78305721	-	4740	protein-coding	mmu:12984	Interleukin-3 receptor class 2 subunit beta
Csf3	4.58149	5.85772e-07	1.69202e-05	up	45	60	11	0	2	3	chr11:98700897-98704503	+	2737	protein-coding	mmu:12985	Granulocyte colony-stimulating factor
Csf3r	0.991534	0.00037228	0.00444475	up	3649	3820	2180	1197	1110	3131	chr4:126023441-126044975	+	4324	protein-coding	mmu:12986	Granulocyte colony-stimulating factor receptor
Csrnp1	1.94359	6.15498e-42	2.41966e-39	up	2114	2116	1720	548	491	669	chr9:119971163-119985135	-	4032	protein-coding	mmu:215418	Cysteine/serine-rich nuclear protein 1
Csrp2	-0.641289	0.0016659	0.0147039	down	507	425	468	864	755	795	chr10:110920176-110939514	+	889	protein-coding	mmu:13008	Cysteine and glycine-rich protein 2
Cst7	2.06218	0.000417785	0.00491077	up	78	104	20	8	13	30	chr2:150570415-150578944	+	986	protein-coding	mmu:13011	Cystatin-F
Cstb	0.656929	3.75246e-05	0.000648254	up	1189	1157	626	692	585	737	chr10:78425670-78427622	+	602	protein-coding	mmu:13014	Cystatin-B
Ctgf	0.936033	3.09648e-07	9.61638e-06	up	5380	5696	2879	2223	2330	3233	chr10:24595442-24598683	+	2403	protein-coding	mmu:14219	Connective tissue growth factor
Ctps	1.43772	4.22764e-07	1.25954e-05	up	2906	2581	767	845	632	916	chr4:120539868-120570276	-	2954	protein-coding	mmu:51797	CTP synthase 1
Ctrl	1.46084	0.00160548	0.0143047	up	60	32	29	15	15	17	chr8:105931994-105933862	-	888	protein-coding	mmu:109660	Putative uncharacterized protein
Ctsc	1.01118	7.29137e-07	2.06905e-05	up	17633	15550	6608	7443	5310	8150	chr7:88278023-88315861	+	7466	protein-coding	mmu:13032	Dipeptidyl peptidase 1
Ctss	1.46817	1.08084e-12	7.7084e-11	up	15145	14125	5869	4482	3438	5566	chr3:95526786-95556405	+	1360	protein-coding	mmu:13040	Cathepsin S
Ctsw	1.67171	0.000177265	0.00239896	up	524	436	109	70	68	220	chr19:5465043-5470389	-	3087	protein-coding	mmu:13041	Cathepsin W, isoform CRA_b
Ctsz	0.631285	3.09095e-05	0.000552327	up	5142	4125	2406	2720	2155	3198	chr2:174427494-174439039	-	1440	protein-coding	mmu:64138	Cathepsin Z, isoform CRA_b
Cx3cl1	1.07005	1.39319e-06	3.71779e-05	up	2592	2342	1037	1155	632	1287	chr8:94772180-94782427	+	3144	protein-coding	mmu:20312	Fractalkine
Cxcl1	4.37677	1.60845e-06	4.24306e-05	up	389	621	38	16	14	21	chr5:90891245-90893121	+	955	protein-coding	mmu:14825	C-X-C motif chemokine
Cxcl10	7.45116	8.61701e-32	2.04248e-29	up	11462	12913	2356	46	60	44	chr5:92346638-92348889	-	1101	protein-coding	mmu:15945	C-X-C motif chemokine 10
Cxcl11	9.30697	5.20696e-13	3.86755e-11	up	306	329	43	0	0	1	chr5:92359544-92363296	-	1605	protein-coding	mmu:56066	C-X-C motif chemokine 11
Cxcl13	2.62137	1.2627e-11	7.85796e-10	up	359	548	115	52	52	68	chr5:95956939-95961068	+	1162	protein-coding	mmu:55985	C-X-C motif chemokine 13
Cxcl2	3.46282	7.09888e-10	3.55341e-08	up	219	307	31	19	15	17	chr5:90903899-90905938	+	1083	protein-coding	mmu:20310	C-X-C motif chemokine 2
Cxcl5	3.03704	0.000553459	0.00616493	up	23	77	10	4	8	1	NT_109599.1:65104-67443	-	1638	protein-coding	mmu:20311	C-X-C motif chemokine 5
Cxcl9	6.87122	6.39969e-18	7.01702e-16	up	11386	10813	1422	67	83	42	chr5:92321331-92328079	-	2905	protein-coding	mmu:17329	C-X-C motif chemokine 9
Cxcr2	1.30154	1.4414e-07	4.85021e-06	up	959	1328	629	354	300	654	chr1:74153994-74161246	+	3043	protein-coding	mmu:12765	C-X-C chemokine receptor type 2
Cxcr6	0.877516	0.00185998	0.0160747	up	161	243	103	95	81	123	chr9:123806477-123811754	+	1893	protein-coding	mmu:80901	C-X-C chemokine receptor type 6
Cxxc4	-1.63915	8.3609e-05	0.00127253	down	15	16	20	65	46	69	chr3:134236415-134262090	+	12347	protein-coding	mmu:319478	CXXC-type zinc finger protein 4
Cyba	0.668496	1.0401e-05	0.00021548	up	2902	2332	1381	1529	1157	1791	chr8:122424771-122432940	-	759	protein-coding	mmu:13057	Cytochrome b-245, alpha polypeptide, isoform CRA_a
Cybb	1.61161	5.03391e-10	2.57577e-08	up	9252	8377	3086	1986	1788	3412	chrX:9435252-9487766	-	4784	protein-coding	mmu:13058	Cytochrome b-245 heavy chain
Cyfip2	0.756951	0.00205927	0.0174967	up	1954	1837	698	794	843	1130	chr11:46193849-46312859	-	6660	protein-coding	mmu:76884	Cytoplasmic FMR1-interacting protein 2
Cyld	0.625836	6.08944e-05	0.000979537	up	2131	2247	1168	1352	974	1572	chr8:88697001-88751946	+	8282	protein-coding	mmu:74256	Putative uncharacterized protein
Cyp1a1	-2.97093	3.61689e-05	0.000630238	down	501	262	455	1206	5263	3581	chr9:57687928-57703824	+	2700	protein-coding	mmu:13076	Cytochrome P450 1A1
Cyp26b1	-3.72655	0.00128995	0.0121303	down	1678	400	239	4518	19504	2339	chr6:84571414-84593908	-	6466	protein-coding	mmu:232174	Cytochrome P450 26B1
Cyp2d22	-0.830064	0.00136112	0.0126011	down	604	395	625	1105	1029	1109	chr15:82370527-82380260	-	2772	protein-coding	mmu:56448	Cytochrome P450, family 2, subfamily d, polypeptide 22
Cyp2f2	-1.09584	1.54444e-05	0.000303948	down	17000	15174	21238	46405	42142	40375	chr7:27119955-27133660	+	1820	protein-coding	mmu:13107	Cytochrome P450 2F2
Cyp2s1	-0.64947	0.000498384	0.00565069	down	1114	1013	950	1789	1758	1713	chr7:25802476-25816530	-	2621	protein-coding	mmu:74134	Cytochrome P450 2S1
Cyp7b1	1.15473	0.000915543	0.00924028	up	238	213	65	72	68	101	chr3:18071944-18243890	-	2437	protein-coding	mmu:13123	Putative uncharacterized protein
Cys1	-0.711905	0.00189002	0.0163068	down	184	160	161	393	239	289	chr12:24665833-24681819	-	2643	protein-coding	mmu:12879	Cystin-1
Cysltr2	1.10825	0.000367967	0.00440959	up	187	199	88	66	52	122	chr14:73029128-73049114	-	1802	protein-coding	mmu:70086	Cysteinyl leukotriene 2 receptor
Cyth4	0.608175	0.00692542	0.0453606	up	2140	1512	780	872	908	1266	chr15:78597047-78622019	+	2805	protein-coding	mmu:72318	Cyth4 protein
Cytl1	-1.05874	0.00320639	0.0250999	down	68	133	135	333	239	228	chr5:37735519-37739820	+	974	protein-coding	mmu:231162	Protein Cytl1
D17H6S56E-5	1.73294	1.85269e-07	6.10667e-06	up	228	220	89	59	31	86	NT_039662.3:1246418-1319109	-	6120	protein-coding		Viral envelope like protein
D430020J02Rik	1.33045	0.00281207	0.0225722	up	107	88	36	24	18	58	chr12:116401947-116405161	-	2892	ncRNA	mmu:319545	RIKEN cDNA D430020J02 gene
D730005E14Rik	2.32894	2.38743e-16	2.27696e-14	up	510	611	216	83	73	128	chr15:79889532-79893138	-	3607	ncRNA	mmu:109361	RIKEN cDNA D730005E14 gene
D830031N03Rik	-0.780464	2.65633e-11	1.56258e-09	down	1096	1012	678	1879	1311	2052	chr4:123403601-123411911	-	8311	protein-coding	mmu:442834	Uncharacterized protein KIAA0754
D930048N14Rik	-0.780471	7.52842e-05	0.0011634	down	147	117	90	222	182	259	chr11:51650954-51657681	+	3429	ncRNA	mmu:97775	Protein D930048N14Rik
Dact3	-0.85661	0.000428237	0.00499806	down	210	156	205	373	294	512	chr7:16875317-16887301	+	2828	protein-coding	mmu:629378	NAA-3 protein
Dapp1	0.598325	0.000609092	0.00663334	up	684	645	354	393	303	509	chr3:137931007-137981549	-	3087	protein-coding	mmu:26377	Dual adapter for phosphotyrosine and 3-phosphotyrosine and 3-phosphoinositide
Dbf4	1.04571	3.63852e-05	0.000633323	up	322	330	147	175	91	152	chr5:8396969-8422723	-	2444	protein-coding	mmu:27214	DBF4 homolog (S. cerevisiae)
Dbnl	0.74772	2.97917e-08	1.14876e-06	up	4146	3504	2129	2154	1630	2506	chr11:5788483-5800980	+	2369	protein-coding	mmu:13169	Drebrin-like protein
Dcdc2a	-1.27708	8.9429e-05	0.00134461	down	97	80	139	298	279	298	chr13:25055232-25210706	+	6883	protein-coding	mmu:195208	Doublecortin domain-containing protein 2
Dchs1	-0.956344	4.29744e-06	0.000100248	down	584	311	347	957	645	1059	chr7:105752989-105788322	-	11177	protein-coding	mmu:233651	Protocadherin-16
Dck	1.37501	3.51155e-08	1.33804e-06	up	1121	1052	428	306	265	500	chr5:88765013-88783277	+	3057	protein-coding	mmu:13178	Deoxycytidine kinase
Dclk2	0.671718	0.00735884	0.0473871	up	197	132	91	95	75	114	chr3:86786150-86920884	-	6121	protein-coding	mmu:70762	Serine/threonine-protein kinase DCLK2
Dclre1c	0.592131	0.00564945	0.0386986	up	598	602	278	309	300	435	chr2:3424062-3474211	+	6830	protein-coding	mmu:227525	Protein artemis
Dcp2	0.715948	7.2624e-05	0.00112988	up	3329	3253	1492	1850	1420	1953	chr18:44380500-44424969	+	8643	protein-coding	mmu:70640	Putative uncharacterized protein
Dctd	1.93569	0.00160731	0.0143131	up	49	20	17	7	6	11	chr8:48099092-48141667	+	2701	protein-coding	mmu:320685	Deoxycytidylate deaminase
Dcxr	-0.678	0.00135114	0.0125425	down	720	537	695	1319	956	1251	chr11:120725373-120727323	-	1014	protein-coding	mmu:67880	L-xylulose reductase
Ddx39	0.882411	7.55225e-06	0.000163142	up	890	695	376	385	281	476	chr8:83715177-83723351	+	1947	protein-coding	mmu:68278	ATP-dependent RNA helicase DDX39A
Ddx58	1.3159	9.60974e-12	6.07411e-10	up	4623	4638	2180	1500	1241	2212	chr4:40203777-40239825	-	4943	protein-coding	mmu:230073	Ddx58 protein
Ddx60	2.32093	2.38115e-13	1.81893e-11	up	1152	1831	635	174	196	417	chr8:61928064-62037704	+	5994	protein-coding	mmu:234311	Protein Ddx60
Depdc1a	2.3342	1.05866e-05	0.000218204	up	60	116	33	15	6	25	chr3:159495416-159529955	+	3323	protein-coding	mmu:76131	DEP domain containing 1a, isoform CRA_c
Dhfr	0.847099	0.000612391	0.00666026	up	199	233	137	102	83	165	chr13:92354783-92389053	+	5290	protein-coding	mmu:13361	Dihydrofolate reductase
Dhrs3	-0.691767	3.78753e-05	0.000653453	down	1833	1407	1378	2828	2565	2735	chr4:144892608-144927645	+	2188	protein-coding	mmu:20148	Short-chain dehydrogenase/reductase 3
Dhx58	2.54204	3.07888e-17	3.18112e-15	up	1457	1460	563	145	152	346	chr11:100694884-100704271	-	2412	protein-coding	mmu:80861	Putative uncharacterized protein
Dio2	1.58113	9.61613e-05	0.00142588	up	216	365	70	79	59	90	chr12:90724552-90739037	-	6414	protein-coding	mmu:13371	Type II iodothyronine deiodinase
Diras2	-0.834489	0.000491872	0.00559674	down	125	146	94	271	221	210	chr13:52504375-52531241	-	4348	protein-coding	mmu:68203	Putative uncharacterized protein
Dlgap5	1.9751	8.20629e-06	0.000175191	up	250	253	67	34	29	93	chr14:47387779-47418407	-	2964	protein-coding	mmu:218977	Disks large-associated protein 5
Dll4	-1.02393	4.76832e-05	0.000791512	down	902	507	800	2010	1136	2015	chr2:119325784-119335666	+	3451	protein-coding	mmu:54485	Delta-like protein 4
Dmtn	-0.656471	0.00126856	0.0119852	down	245	206	228	428	302	478	chr14:70602184-70636048	-	4254	protein-coding	mmu:13829	Putative uncharacterized protein
Dna2	0.952788	0.000135497	0.00190738	up	560	521	240	209	172	357	chr10:62946978-62974188	+	4271	protein-coding	mmu:327762	DNA replication ATP-dependent helicase/nuclease DNA2
Dnah2	-0.679682	0.00764497	0.0487301	down	256	274	165	345	455	366	chr11:69420807-69549108	-	14963	protein-coding	mmu:327954	Dynein heavy chain 2, axonemal
Dnah5	-0.730964	0.00331565	0.0257999	down	711	997	645	1419	1570	1174	chr15:28154854-28472045	+	15616	protein-coding	mmu:110082	MKIAA1603 protein
Dnah9	-0.593157	0.00382904	0.0288497	down	438	464	313	640	692	621	chr11:65831324-66170605	-	15027	protein-coding	mmu:237806	Dynein, axonemal, heavy chain 9
Dnaja4	-0.743984	0.00130845	0.0122472	down	905	900	692	2055	1348	1131	chr9:54698883-54716317	+	3371	protein-coding	mmu:58233	DnaJ homolog subfamily A member 4
Dnajc2	0.677705	6.10984e-05	0.000981839	up	910	879	455	547	396	564	chr5:21757273-21785249	-	2037	protein-coding	mmu:22791	DnaJ homolog subfamily C member 2
Dnase1l3	3.96992	3.24662e-18	3.63396e-16	up	577	599	97	23	26	33	chr14:7965187-7994765	-	4167	protein-coding	mmu:13421	Deoxyribonuclease gamma
Dnph1	1.41263	0.00368112	0.0279445	up	38	37	22	17	8	15	chr17:46496789-46499618	+	1106	protein-coding	mmu:381101	2'-deoxynucleoside 5'-phosphate N-hydrolase 1
Dock11	0.635427	0.00517047	0.0363103	up	1144	1204	500	592	481	899	chrX:35888621-36076570	+	6941	protein-coding	mmu:75974	Dedicator of cytokinesis protein 11
Dock2	0.935782	9.29587e-05	0.00138861	up	2805	2605	1202	947	935	1837	chr11:34226815-34783909	-	6422	protein-coding	mmu:94176	Dedicator of cytokinesis protein 2
Dock9	-0.597646	0.000321562	0.00394439	down	4546	3928	4126	8044	5780	7540	chr14:121542037-121797896	-	9687	protein-coding	mmu:105445	Dock9 protein
Dok1	0.636456	0.00690521	0.04528	up	238	247	133	186	104	141	NT_039372.2:303686-306223	-	1807	protein-coding	mmu:13448	Docking protein 1
Dok2	1.2381	0.000187711	0.00250665	up	733	603	180	176	204	278	chr14:70766037-70778494	+	3799	protein-coding	mmu:13449	Docking protein 2
Dpyd	-0.662415	0.00110419	0.0107617	down	146	127	100	252	153	248	chr3:118562109-119432918	+	4437	protein-coding	mmu:99586	Putative uncharacterized protein
Dpysl5	-1.74818	1.54812e-05	0.0003043	down	69	31	97	288	202	290	chr5:30711569-30799369	+	5180	protein-coding	mmu:65254	Dpysl5 protein
Dr1	0.600198	0.000830734	0.0085394	up	1928	2053	959	1329	909	1252	chr5:108268897-108280521	+	3080	protein-coding	mmu:13486	Putative uncharacterized protein
Dtl	1.66007	4.36062e-05	0.000735192	up	256	256	63	61	36	97	chr1:191537356-191575544	-	4253	protein-coding	mmu:76843	Denticleless protein homolog
Dtx3l	2.46655	4.91814e-49	2.4772e-46	up	6403	6772	3329	1026	877	1301	chr16:35926515-35939027	-	5181	protein-coding	mmu:209200	Dtx3l protein
Duox2	-1.44288	0.00603176	0.0407801	down	15	15	8	58	23	32	chr2:122279246-122298742	-	6083	protein-coding	mmu:214593	Protein Duox2
Dusp2	1.87818	4.6883e-06	0.000108106	up	293	281	77	42	42	104	chr2:127336159-127338377	+	1618	protein-coding	mmu:13537	Dual specificity protein phosphatase 2
Dyrk1b	-0.597711	0.00216009	0.0181999	down	712	696	758	1272	1025	1409	chr7:28179483-28197910	+	13229	protein-coding	mmu:13549	Dual specificity tyrosine-phosphorylation-regulated kinase 1B
Dysf	0.638125	0.000593911	0.00649966	up	1186	1039	530	592	527	766	chr6:84008314-84211060	+	7295	protein-coding	mmu:26903	Dysferlin variant a
E030003E18Rik	-0.828502	0.000575318	0.0063557	down	110	121	104	243	203	207	chr19:20492715-20556410	+	1085	ncRNA	mmu:320092	RIKEN cDNA E030003E18 gene
E2f8	1.74914	9.47748e-06	0.000198904	up	289	274	76	55	40	108	chr7:48866429-48882073	-	3691	protein-coding	mmu:108961	Transcription factor E2F8
Ebi3	1.42865	0.000326963	0.00399847	up	171	144	46	36	36	69	chr17:55952623-55957022	+	1171	protein-coding	mmu:50498	Interleukin-27 subunit beta
Ect2	1.00633	0.00408099	0.0303173	up	348	424	106	161	94	212	chr3:27097222-27153909	-	4148	protein-coding	mmu:13605	Protein ECT2
Edn1	-0.639341	0.00359679	0.0274493	down	545	678	323	990	801	760	chr13:42301476-42307990	+	2139	protein-coding	mmu:13614	Endothelin-1
Ednrb	-1.34475	0.00534397	0.037195	down	797	532	1161	3013	1799	2713	chr14:103814615-103844476	-	4191	protein-coding	mmu:13618	Endothelin B receptor
Efcc1	-0.602401	0.00690397	0.04528	down	471	321	433	707	541	863	chr6:87730820-87762423	+	7900	protein-coding	mmu:58229	EF-hand and coiled-coil domain-containing protein 1
Efhd2	0.741287	8.6951e-06	0.00018416	up	3754	3286	1684	2018	1471	2076	chr4:141858142-141874920	-	2381	protein-coding	mmu:27984	Efhd2 protein
Efna1	-0.99575	1.27163e-05	0.000257165	down	941	659	902	2344	1403	1929	chr3:89271730-89280951	-	1483	protein-coding	mmu:13636	Ephrin-A1
Efnb2	-0.927212	0.00135168	0.0125425	down	1999	1602	2770	6069	3185	5089	chr8:8617235-8661260	-	10157	protein-coding	mmu:13642	Ephrin-B2
Efr3b	0.791593	0.00222649	0.0186424	up	510	504	191	229	186	326	chr12:3962554-4039094	-	6661	protein-coding	mmu:668212	Protein EFR3 homolog B
Egr3	1.64565	8.06861e-06	0.00017248	up	235	149	87	36	36	91	chr14:70077445-70082613	+	3939	protein-coding	mmu:13655	Early growth response protein 3
Eif1a	0.682719	0.000217096	0.00282874	up	2727	2638	1236	1622	1231	1497	chr18:46597667-46610225	+	3258	protein-coding	mmu:13664	Putative uncharacterized protein
Eif2ak2	1.86208	7.01285e-15	6.17668e-13	up	4567	4906	1830	972	828	1520	chr17:78852550-78882572	-	4326	protein-coding	mmu:19106	Interferon-induced, double-stranded RNA-activated protein kinase
Eif4e3	0.860427	5.08434e-10	2.59334e-08	up	1867	1896	1143	1136	757	1045	chr6:99625137-99666771	-	2513	protein-coding	mmu:66892	Eukaryotic translation initiation factor 4E type 3
Emcn	-0.598544	0.00349125	0.0268473	down	926	606	708	1560	854	1410	chr3:137341061-137431069	+	1461	protein-coding	mmu:59308	Putative uncharacterized protein
Emilin2	1.13868	2.57823e-06	6.53394e-05	up	1150	1125	693	344	369	773	chr17:71252172-71311633	-	4264	protein-coding	mmu:246707	Elastin microfibril interfacer 2
Emp1	0.77878	0.00109479	0.0106815	up	12935	13246	4513	6990	4962	6797	chr6:135362550-135383173	+	2906	protein-coding	mmu:13730	Epithelial membrane protein 1
Enc1	1.16979	5.17452e-07	1.51366e-05	up	1466	1503	563	539	437	686	chr13:97241105-97253040	+	4743	protein-coding	mmu:13803	Ectoderm-neural cortex protein 1
Enho	-1.17574	0.000760187	0.00793055	down	125	60	134	350	197	287	chr4:41638144-41640302	-	1247	protein-coding	mmu:69638	Putative uncharacterized protein
Enpp4	0.780646	1.64469e-06	4.3245e-05	up	3078	3343	1661	1909	1303	1858	chr17:44096307-44105966	-	4656	protein-coding	mmu:224794	Bis(5'-adenosyl)-triphosphatase enpp4
Entpd2	-0.662669	0.00765644	0.048758	down	94	107	73	140	151	180	chr2:25395874-25401323	+	1937	protein-coding	mmu:12496	Ectonucleoside triphosphate diphosphohydrolase 2
Entpd5	-0.588753	0.0016574	0.0146378	down	785	902	695	1207	1297	1400	chr12:84373875-84409029	-	4972	protein-coding	mmu:12499	Ectonucleoside triphosphate diphosphohydrolase 5
Eomes	2.47449	2.41299e-06	6.14416e-05	up	349	292	50	20	36	71	chr9:118478189-118486132	+	3715	protein-coding	mmu:13813	Eomesodermin homolog
Epas1	-0.71692	0.000522276	0.00587442	down	30222	24298	31596	58533	44352	57874	chr17:86753864-86833410	+	5352	protein-coding	mmu:13819	Endothelial PAS domain-containing protein 1
Ephb3	-0.64923	0.00773015	0.0491459	down	557	431	634	1038	795	1080	chr16:21204795-21223309	+	4145	protein-coding	mmu:13845	Ephrin type-B receptor 3
Ephb4	-0.73671	0.000286937	0.00357684	down	2614	2162	2455	5505	3796	4165	chr5:137350109-137374522	+	4361	protein-coding	mmu:13846	Receptor protein-tyrosine kinase
Ephx1	-1.0442	3.0591e-05	0.000547242	down	1671	1253	1983	4093	3302	4218	chr1:180989556-181017569	-	1739	protein-coding	mmu:13849	Epoxide hydrolase 1, microsomal
Epsti1	1.85304	1.16526e-09	5.67422e-08	up	1265	1324	425	209	247	420	chr14:77904239-78002656	+	1878	protein-coding	mmu:108670	Epithelial-stromal interaction protein 1
Erap1	1.00236	1.58438e-11	9.64071e-10	up	4941	4957	2588	2366	1822	2496	chr13:74639624-74692537	+	4966	protein-coding	mmu:80898	Putative uncharacterized protein
Ercc6l	1.70026	5.62434e-05	0.000914764	up	163	183	54	32	26	75	chrX:102142820-102157091	-	4198	protein-coding	mmu:236930	DNA excision repair protein ERCC-6-like
Esco2	1.86705	2.83317e-05	0.00051309	up	155	224	57	31	24	75	chr14:65819027-65833969	-	2899	protein-coding	mmu:71988	Putative uncharacterized protein
Esm1	-1.64959	2.24115e-06	5.75203e-05	down	128	66	118	402	186	567	chr13:113209659-113218104	+	2103	protein-coding	mmu:71690	Endothelial cell-specific molecule 1
Espl1	1.07578	0.000256607	0.00327993	up	262	233	93	94	70	134	chr15:102296252-102324357	+	7016	protein-coding	mmu:105988	Espl1 protein
Esr2	-1.46672	8.8751e-05	0.00133691	down	31	20	31	78	65	114	chr12:76120419-76177259	-	3362	protein-coding	mmu:13983	Estrogen receptor beta
Etv6	0.973831	1.03138e-07	3.59131e-06	up	2538	2316	1094	1164	836	1227	chr6:134035700-134270158	+	5707	protein-coding	mmu:14011	Transcription factor ETV6
Evi2a	1.42622	3.33935e-11	1.95013e-09	up	423	445	246	140	105	210	chr11:79526560-79530609	-	2297	protein-coding	mmu:14017	Protein EVI2A
Exo1	1.59197	0.000742476	0.00778103	up	62	77	22	19	13	25	chr1:175880760-175911396	+	5506	protein-coding	mmu:26909	Exonuclease 1
Exoc3l2	-0.942473	0.00551493	0.0380358	down	56	47	27	76	96	90	chr7:19463148-19496762	+	4107	protein-coding	mmu:74463	Protein Exoc3l2
Exoc3l4	0.619453	3.54412e-05	0.000619567	up	827	638	493	445	376	569	chr12:111417430-111431680	+	4350	protein-coding	mmu:74190	Putative uncharacterized protein
Ezh2	0.938051	7.33629e-05	0.00113808	up	597	532	239	242	181	344	chr6:47530274-47595340	-	2724	protein-coding	mmu:14056	Histone-lysine N-methyltransferase EZH2
F10	1.51231	3.26335e-06	7.83884e-05	up	924	686	224	177	193	292	chr8:13037308-13056676	+	2693	protein-coding	mmu:14058	Coagulation factor X
F3	0.885307	0.000151782	0.00210535	up	1950	1896	714	861	774	934	chr3:121723537-121735052	+	1876	protein-coding	mmu:14066	Tissue factor
F730043M19Rik	0.879831	0.00380357	0.0287416	up	166	156	62	78	53	92	chr12:33111711-33147586	-	1551	ncRNA	mmu:320046	Putative uncharacterized protein
F830016B08Rik	4.14891	2.28256e-17	2.37357e-15	up	3142	3755	1020	108	164	182	chr18:60288739-60303016	+	4422	protein-coding	mmu:240328	Protein F830016B08Rik
Fam101b	-0.602993	8.86876e-06	0.000186858	down	872	651	569	1245	921	1322	chr11:76019194-76027782	-	3512	protein-coding	mmu:76566	Filamin-interacting protein FAM101B
Fam111a	0.918833	1.06805e-05	0.000219683	up	1848	2038	857	844	684	1165	chr19:12573072-12589769	+	3525	protein-coding	mmu:107373	Protein FAM111A
Fam124b	-1.41754	2.33636e-09	1.07901e-07	down	119	93	113	318	293	353	chr1:80198699-80214205	-	2862	protein-coding	mmu:241128	Family with sequence similarity 124, member B
Fam161a	-0.756989	0.000995253	0.00988994	down	282	325	217	538	522	427	chr11:23006692-23045743	+	4264	protein-coding	mmu:73873	Protein FAM161A
Fam171a1	-0.750364	0.00133971	0.0125021	down	1076	791	1165	2097	1577	2158	chr2:3114224-3227809	+	4146	protein-coding	mmu:269233	Protein Fam171a1
Fam171a2	-1.36803	2.43603e-05	0.000451609	down	48	51	68	201	127	166	chr11:102436981-102447674	-	3099	protein-coding	mmu:217219	Protein FAM171A2
Fam171b	0.768484	0.00481827	0.0343632	up	135	108	70	62	50	88	chr2:83812563-83883486	+	5869	protein-coding	mmu:241520	Protein FAM171B
Fam181b	-1.03001	0.000981255	0.00977504	down	50	45	51	119	105	105	chr7:93079879-93081722	+	1843	protein-coding	mmu:58238	Protein FAM181B
Fam195a	-1.26065	0.000105684	0.00154715	down	52	60	31	154	113	98	chr17:25863698-25868784	-	1092	protein-coding	mmu:68241	Protein FAM195A
Fam19a3	1.50006	0.00396882	0.0296429	up	50	42	15	13	10	17	chr3:104767405-104779589	-	4968	protein-coding	mmu:329731	Protein FAM19A3
Fam210b	-0.736545	0.000505545	0.00571784	down	696	574	712	1301	911	1577	chr2:172345570-172355749	+	3605	protein-coding	mmu:67017	Putative uncharacterized protein
Fam212a	-1.20378	0.00134896	0.0125355	down	80	31	48	188	79	143	chr9:107984223-107985916	-	1062	protein-coding	mmu:68176	Protein FAM212A
Fam222a	-1.06127	0.0027531	0.0221983	down	64	41	75	144	139	139	chr5:114568251-114613220	+	3122	protein-coding	mmu:433940	Protein FAM222A
Fam26f	5.23557	1.63868e-53	1.01585e-50	up	905	803	306	17	11	29	chr10:34126067-34127972	-	1082	protein-coding	mmu:215900	RIKEN cDNA A630077B13
Fam43a	-0.752929	1.4577e-05	0.000288994	down	678	563	528	1209	997	1051	chr16:30599723-30602797	+	3075	protein-coding	mmu:224093	Putative uncharacterized protein
Fam46a	0.791806	3.99665e-05	0.000683118	up	1177	1222	580	684	419	766	chr9:85320439-85327150	-	5479	protein-coding	mmu:212943	Protein Fam46a
Fam49b	1.19425	1.63341e-07	5.48485e-06	up	2835	2983	1146	1056	771	1434	chr15:63929094-64060452	-	3800	protein-coding	mmu:223601	Protein FAM49B
Fam64a	1.34987	0.00543126	0.0376197	up	74	60	36	11	18	44	chr11:72042427-72047372	+	1466	protein-coding	mmu:109212	Protein FAM64A
Fam65b	0.71593	0.00137281	0.0126875	up	1306	1436	794	594	594	1176	chr13:24501541-24733806	+	5795	protein-coding	mmu:193385	Likely orthologue of H. sapiens chromosome 6 open reading frame 32 (C6orf32)
Fam71f2	-0.900075	0.00642988	0.0428605	down	105	59	112	228	164	193	chr6:29275800-29290684	+	3014	protein-coding	mmu:245884	Golgi-associated Rab2B interactor
Fanca	1.24336	2.78675e-05	0.000506391	up	532	392	175	120	141	226	chr8:123268244-123318651	-	5362	protein-coding	mmu:14087	Fanconi anemia, complementation group A
Fancd2	1.17735	0.000426775	0.00498822	up	147	134	56	42	48	67	chr6:113531661-113597018	+	5495	protein-coding	mmu:211651	MCG132961
Fanci	1.70547	0.0016446	0.0145646	up	115	119	22	23	13	48	chr7:79392312-79450265	+	4643	protein-coding	mmu:208836	Fanconi anemia group I protein homolog
Fasl	2.38669	3.01583e-06	7.36502e-05	up	168	200	29	22	24	31	chr1:161780691-161788495	-	1935	protein-coding	mmu:14103	Fas ligand
Fat3	-0.637701	0.00365863	0.0278028	down	486	333	214	503	430	806	chr9:15910189-16502879	-	19768	protein-coding	mmu:270120	Protocadherin Fat 3
Fbln1	-0.598961	0.00066573	0.00713981	down	1445	1095	764	1803	1748	1735	chr15:85205942-85286294	+	3359	protein-coding	mmu:14114	Fibulin-1
Fbln2	-1.24727	3.00879e-06	7.36028e-05	down	245	257	176	445	688	558	chr6:91212764-91272540	+	4477	protein-coding	mmu:14115	Fibulin-2
Fbxo5	1.09821	0.000554256	0.00616528	up	261	284	91	93	80	142	chr10:5799158-5805465	-	1807	protein-coding	mmu:67141	F-box only protein 5
Fbxw17	1.20012	1.22289e-06	3.32387e-05	up	658	718	282	219	220	325	chr13:50417834-50433781	+	1988	protein-coding	mmu:109082	Protein Fbxw17
Fcer1g	1.6934	3.57028e-13	2.68906e-11	up	2952	2528	1122	615	547	1016	chr1:171229572-171234349	-	658	protein-coding	mmu:14127	High affinity immunoglobulin epsilon receptor subunit gamma
Fcgr1	2.9043	4.20767e-22	6.33824e-20	up	1316	1329	379	141	111	169	chr3:96282909-96293969	-	2589	protein-coding	mmu:14129	High affinity immunoglobulin gamma Fc receptor I
Fcgr2b	1.10272	2.89654e-06	7.15918e-05	up	1334	1306	513	458	450	634	chr1:170960558-170976071	-	1547	protein-coding	mmu:14130	Low affinity immunoglobulin gamma Fc region receptor II
Fcgr3	1.42389	1.56949e-21	2.21904e-19	up	2214	2186	1179	775	602	861	chr1:171051169-171065936	-	1663	protein-coding	mmu:14131	Low affinity immunoglobulin gamma Fc region receptor III
Fcgr4	2.86855	9.07844e-22	1.31826e-19	up	2145	1899	741	149	246	275	chr1:171018926-171029761	+	1250	protein-coding	mmu:246256	Fc gamma RIIIa receptor
Fcgrt	-0.590258	0.00327831	0.0255635	down	1101	796	1014	1690	1363	1883	chr7:45092992-45103846	-	1775	protein-coding	mmu:14132	IgG receptor FcRn large subunit p51
Fcrls	-1.42232	0.00014496	0.00202291	down	55	41	88	186	162	229	chr3:87250758-87263765	-	2338	protein-coding	mmu:80891	Protein Fcrls
Fen1	0.880436	0.000447974	0.0051983	up	500	413	206	221	132	309	chr19:10199132-10204187	-	2389	protein-coding	mmu:14156	Flap endonuclease 1
Fermt3	0.641874	0.000173866	0.00237048	up	1404	1243	727	782	539	1043	chr19:6998958-7019469	-	2587	protein-coding	mmu:108101	Putative uncharacterized protein
Ffar2	1.7892	3.92143e-07	1.17921e-05	up	130	137	52	33	30	34	chr7:30818031-30823775	-	2315	protein-coding	mmu:233079	Free fatty acid receptor 2
Fgd5	-0.66498	4.80702e-05	0.000795687	down	2054	1853	1742	3748	2903	3226	chr6:91978824-92076005	+	6153	protein-coding	mmu:232237	Fgd5 protein
Fgf23	5.74161	4.2647e-06	9.97655e-05	up	52	44	8	2	0	0	chr6:127072902-127082296	+	2702	protein-coding	mmu:64654	Fibroblast growth factor 23
Fgfbp1	-0.7288	0.00156709	0.0140325	down	142	144	130	309	216	237	chr5:43978858-43981829	-	1366	protein-coding	mmu:14181	Fibroblast growth factor-binding protein 1
Fgfr3	-0.753013	0.000827497	0.00851699	down	1975	1478	2026	4253	2691	3589	chr5:33721724-33737068	+	4615	protein-coding	mmu:14184	Fibroblast growth factor receptor 3
Fgl2	2.2787	1.48234e-20	2.02477e-18	up	7297	9800	3182	1449	1196	1781	chr5:21372673-21378386	+	3769	protein-coding	mmu:14190	Fibroleukin
Fgr	1.52368	2.73989e-08	1.06413e-06	up	2322	2187	987	509	446	1131	chr4:132974095-133001893	+	3353	protein-coding	mmu:14191	Tyrosine-protein kinase Fgr
Fibin	-1.42102	1.07377e-05	0.000220472	down	544	345	784	1861	1418	2006	chr2:110360925-110362993	-	2069	protein-coding	mmu:67606	Fin bud initiation factor homolog
Fignl1	1.66894	3.96108e-09	1.75881e-07	up	271	239	108	62	52	94	chr11:11800288-11808995	-	3037	protein-coding	mmu:60530	Fidgetin-like protein 1
Fjx1	0.833834	0.00540137	0.0374868	up	206	155	91	81	56	141	chr2:102449366-102451792	-	2427	protein-coding	mmu:14221	Four-jointed box protein 1
Fkbp4	-0.618484	0.00217785	0.0183304	down	4009	2960	2092	6446	4255	4109	chr6:128430107-128438631	-	2167	protein-coding	mmu:14228	Peptidyl-prolyl cis-trans isomerase FKBP4
Flnb	0.81599	0.000946388	0.00950397	up	8284	7393	2615	3906	3125	3712	chr14:7817957-7951588	+	9100	protein-coding	mmu:286940	Putative uncharacterized protein
Flt4	-0.608147	2.23669e-05	0.000418224	down	1091	769	654	1511	1046	1651	chr11:49609679-49652739	+	5839	protein-coding	mmu:14257	Vascular endothelial growth factor receptor 3
Fmnl1	0.780741	0.000204591	0.00269852	up	2781	2380	1276	1133	970	1962	chr11:103170575-103198901	+	4491	protein-coding	mmu:57778	Formin-like protein 1
Fmo2	-0.590857	0.00439371	0.0319719	down	15574	11613	13946	28908	19018	21373	chr1:162874321-162898712	-	4202	protein-coding	mmu:55990	Dimethylaniline monooxygenase [N-oxide-forming] 2
Fmo3	-1.12332	8.5702e-05	0.0013007	down	354	532	517	1303	1160	947	chr1:162953799-162984528	-	2048	protein-coding	mmu:14262	Dimethylaniline monooxygenase [N-oxide-forming] 3
Fmod	-1.10184	0.000121653	0.00173063	down	117	148	87	230	313	253	chr1:134037515-134048277	+	2859	protein-coding	mmu:14264	Fibromodulin
Fndc1	-0.98433	1.36023e-06	3.64794e-05	down	384	323	178	568	601	674	chr17:7738568-7827339	-	6365	protein-coding	mmu:68655	Protein Fndc1
Fosb	0.981548	0.00468408	0.0335995	up	135	239	77	93	72	77	chr7:19302696-19310226	-	3849	protein-coding	mmu:14282	FBJ osteosarcoma oncogene B
Fosl1	3.6777	0.000116383	0.00166743	up	98	50	5	5	6	0	chr19:5447698-5455938	+	1705	protein-coding	mmu:14283	Fos-related antigen 1
Fosl2	0.712143	6.11235e-06	0.000137022	up	2912	2744	1420	1679	1225	1722	chr5:32136472-32157840	+	5864	protein-coding	mmu:14284	Fos-related antigen 2
Foxm1	1.14714	0.000644204	0.0069593	up	308	336	111	100	77	191	chr6:128362994-128375886	+	4365	protein-coding	mmu:14235	Forkhead box protein M1
Foxo6	-1.12909	0.00629183	0.042167	down	21	20	19	57	43	44	chr4:120267078-120287261	-	2528	protein-coding	mmu:329934	Foxo6 protein
Fpr2	1.86525	1.49168e-13	1.15591e-11	up	869	882	322	197	159	245	chr17:17887824-17893952	+	1296	protein-coding	mmu:14289	Formyl peptide receptor 2
Fras1	-0.640299	0.00608693	0.0411014	down	171	139	149	237	207	361	chr5:96373819-96784733	+	15848	protein-coding	mmu:231470	Extracellular matrix protein FRAS1
Frem2	-1.38989	0.000130334	0.00184112	down	23	30	30	85	58	105	chr3:53513938-53657355	-	12348	protein-coding	mmu:242022	Fras1 related extracellular matrix protein 2
Fsd2	-1.39704	0.000165385	0.00226288	down	34	48	21	99	104	82	chr7:81534354-81566981	-	2976	protein-coding	mmu:244091	Fibronectin type III and SPRY domain-containing protein 2
Fut4	0.601287	0.00524358	0.0366664	up	489	412	198	270	205	295	chr9:14748459-14752122	-	3664	protein-coding	mmu:14345	Fut4 protein
Fxyd5	0.862781	2.23225e-07	7.21029e-06	up	3765	3340	1913	1696	1295	2406	chr7:31032723-31042331	-	1165	protein-coding	mmu:18301	FXYD domain-containing ion transport regulator 5, isoform CRA_c
Fyb	1.40687	2.73531e-07	8.59636e-06	up	2391	2334	919	559	553	1172	chr15:6522796-6665608	+	5167	protein-coding	mmu:23880	FYN binding protein, isoform CRA_f
Fzd2	-0.689952	0.000818251	0.0084488	down	413	313	378	675	508	835	chr11:102604431-102608058	+	3628	protein-coding	mmu:57265	Frizzled 2
G0s2	-0.667029	9.19908e-05	0.00137798	down	748	645	587	1295	1041	1101	chr1:193272160-193273188	-	843	protein-coding	mmu:14373	G0/G1 switch gene 2
G3bp2	0.808101	5.99772e-09	2.5779e-07	up	5026	5258	2871	2971	2124	3030	chr5:92052145-92137737	-	4373	protein-coding	mmu:23881	Ras GTPase-activating protein-binding protein 2
G530011O06Rik	2.39706	1.22779e-05	0.000248924	up	41	58	24	12	7	6	chrX:169975043-169978917	-	2380	ncRNA	mmu:654820	RIKEN cDNA G530011O06 gene
Gad1-ps	1.10015	0.0002086	0.00274243	up	189	192	135	63	63	143	chr10:99443838-99447029	+	3192	pseudo		glutamate decarboxylase 1, pseudogene
Gadd45g	1.14504	7.07196e-05	0.00110344	up	1146	1278	382	380	415	515	chr13:51846675-51848475	+	1081	protein-coding	mmu:23882	Growth arrest and DNA-damage-inducible 45 gamma
Gale	0.628396	0.00188613	0.0162831	up	344	365	184	202	177	241	chr4:135963681-135968178	+	1787	protein-coding	mmu:74246	UDP-glucose 4-epimerase
Galnt18	-0.68468	0.00120015	0.0114938	down	2177	1821	2362	4230	3043	4428	chr7:111471656-111780067	-	2625	protein-coding	mmu:233733	Polypeptide N-acetylgalactosaminyltransferase 18
Gap43	-0.662916	0.00320438	0.0250999	down	313	227	209	444	265	629	chr16:42248552-42340651	-	1310	protein-coding	mmu:14432	Neuromodulin
Gars	0.603294	0.000258756	0.00329955	up	2382	2518	1237	1565	1090	1707	chr6:55038001-55079504	+	2390	protein-coding	mmu:353172	Glycine--tRNA ligase
Gas1	-0.645708	0.00488643	0.0347724	down	375	307	378	749	518	598	chr13:60174405-60177535	-	3131	protein-coding	mmu:14451	Growth arrest-specific protein 1
Gas2l3	1.14975	0.00251599	0.0206901	up	171	157	51	66	32	86	chr10:89408822-89444374	-	7418	protein-coding	mmu:237436	Putative uncharacterized protein
Gatm	2.19325	3.03276e-09	1.36924e-07	up	594	561	146	97	106	81	chr2:122594473-122611277	-	2357	protein-coding	mmu:67092	Glycine amidinotransferase, mitochondrial
Gatsl2	-0.714123	4.17045e-05	0.000705345	down	323	279	248	610	410	518	chr5:134099748-134141782	+	4769	protein-coding	mmu:80909	GATS-like protein 2
Gbp10	6.73054	2.08879e-39	7.31895e-37	up	6724	7424	3979	29	81	65	chr5:105215699-105239533	-	3528	protein-coding	mmu:626578	Guanylate-binding protein 10
Gbp11	6.22139	2.35125e-52	1.35348e-49	up	1108	1425	338	10	12	18	chr5:105323026-105346476	-	2712	protein-coding	mmu:634650	Protein Gbp11
Gbp2	4.94136	1.09757e-147	8.84534e-144	up	56439	67632	37356	1721	1937	1909	chr3:142620663-142638008	+	2455	protein-coding	mmu:14469	Interferon-induced guanylate-binding protein 2
Gbp2b	5.87672	1.42237e-38	4.58514e-36	up	651	654	182	4	10	12	chr3:142594816-142619176	+	2820	protein-coding	mmu:14468	Guanylate binding protein 1
Gbp3	4.10927	1.26058e-168	2.0318e-164	up	16660	18703	10360	916	827	1115	chr3:142560016-142573213	+	3039	protein-coding	mmu:55932	Guanylate-binding protein 4
Gbp4	3.68793	3.40053e-16	3.16819e-14	up	33425	32698	18425	1575	3022	2064	chr5:105115767-105139586	-	4587	protein-coding	mmu:17472	Guanylate binding protein 4.1
Gbp5	5.57883	1.40906e-108	3.78519e-105	up	21065	25302	11803	319	496	446	chr3:142496934-142522344	+	3021	protein-coding	mmu:229898	Putative uncharacterized protein
Gbp6	4.27117	1.01846e-66	1.02598e-63	up	15604	15980	8817	526	870	773	chr5:105270702-105295871	-	4523	protein-coding	mmu:100702	Protein Gbp6
Gbp7	3.49219	9.63971e-70	1.03582e-66	up	24042	26459	16530	1735	2267	2331	chr3:142530336-142550151	+	5622	protein-coding	mmu:229900	MFLJ00316 protein
Gbp8	4.25207	6.91454e-61	5.57242e-58	up	4654	4465	2883	158	280	216	chr5:105012513-105053609	-	4396	protein-coding	mmu:76074	5830443L24Rik protein
Gbp9	2.35339	7.63767e-76	1.02587e-72	up	14721	14467	9556	2550	2404	3267	chr5:105076464-105110352	-	5604	protein-coding	mmu:236573	cDNA sequence BC057170
Gch1	0.921509	6.85729e-05	0.0010783	up	744	835	330	400	306	356	chr14:47153895-47189402	-	2764	protein-coding	mmu:14528	GTP cyclohydrolase 1
Gcsam	-1.29543	0.00076335	0.0079584	down	31	25	12	65	50	63	chr16:45610440-45622867	+	3364	protein-coding	mmu:14525	Germinal center-associated signaling and motility protein
Gda	1.30547	1.03163e-07	3.59131e-06	up	3300	3800	1335	1044	1106	1412	chr19:21391307-21472661	-	5417	protein-coding	mmu:14544	Guanine deaminase
Gdap10	2.1803	4.42239e-09	1.93171e-07	up	395	344	94	52	59	77	chr12:32824116-32826919	+	2804	ncRNA	mmu:100504486	Ganglioside-induced differentiation associated protein 10
Gdf10	-1.22986	0.000645715	0.00697095	down	81	45	100	204	188	213	chr14:33923587-33935285	+	2512	protein-coding	mmu:14560	Bone morphogenetic protein 3B
Gdpd5	-0.765433	0.000722938	0.00762586	down	282	200	238	407	429	514	chr7:99381415-99460984	+	3990	protein-coding	mmu:233552	Glycerophosphodiester phosphodiesterase domain-containing protein 5
Gem	1.05238	3.97983e-06	9.32367e-05	up	1194	1241	531	521	329	704	chr4:11704447-11714993	+	2257	protein-coding	mmu:14579	GTP-binding protein GEM
Gen1	1.55047	0.000328781	0.00401003	up	117	110	30	28	23	41	chr12:11239718-11266029	-	4835	protein-coding	mmu:209334	Flap endonuclease GEN homolog 1
Gfra1	-0.898524	0.000152316	0.00211095	down	201	150	185	429	325	357	chr19:58235581-58455946	-	4926	protein-coding	mmu:14585	Glial cell line derived neurotrophic factor family receptor alpha 1
Ggct	1.66246	5.3484e-09	2.31114e-07	up	508	455	163	135	106	129	chr6:54985095-54992961	-	1362	protein-coding	mmu:110175	Gamma-glutamylcyclotransferase
Ggt5	1.11777	3.47666e-07	1.06534e-05	up	589	563	279	211	176	326	chr10:75589324-75616968	+	4137	protein-coding	mmu:23887	Gamma-glutamyltransferase 5
Gimap4	1.13874	1.04732e-10	5.72225e-09	up	7425	7397	3428	3014	2283	3579	chr6:48684578-48692062	+	1810	protein-coding	mmu:107526	GTPase IMAP family member 4
Gimap7	1.56939	0.000101202	0.0014883	up	254	291	61	62	54	97	chr6:48718621-48724636	+	1269	protein-coding	mmu:231932	Protein Gimap7
Gimap9	0.827394	7.35164e-06	0.000159695	up	674	672	380	326	334	375	chr6:48676121-48679116	+	1637	protein-coding	mmu:317758	Protein Gimap9
Gins2	1.05734	0.00486592	0.0346583	up	138	115	41	40	42	66	chr8:120581266-120589075	-	1038	protein-coding	mmu:272551	DNA replication complex GINS protein PSF2
Gk	1.00862	4.51797e-06	0.000104929	up	963	1122	441	467	346	528	chrX:85701937-85776819	-	4445	protein-coding	mmu:14933	Glycerol kinase
Gla	0.614013	0.00219521	0.0184188	up	325	376	202	199	181	259	chrX:134588169-134601005	-	3032	protein-coding	mmu:11605	Alpha-galactosidase A
Glb1l2	-1.15065	1.24665e-06	3.38273e-05	down	291	250	326	874	531	806	chr9:26763042-26806473	-	3928	protein-coding	mmu:244757	Beta-galactosidase-1-like protein 2
Glb1l3	-1.83751	4.14367e-05	0.000701551	down	20	14	18	62	80	57	chr9:26817953-26862099	-	2520	protein-coding	mmu:70893	Beta-galactosidase-1-like protein 3
Glipr1	0.692498	1.44373e-05	0.000286929	up	559	514	311	320	237	374	chr10:111985448-112002621	-	1278	protein-coding	mmu:73690	Glioma pathogenesis-related protein 1
Glipr2	0.952833	6.43093e-08	2.32407e-06	up	2358	2188	1157	964	824	1389	chr4:43957702-43979118	+	2019	protein-coding	mmu:384009	Golgi-associated plant pathogenesis-related protein 1
Glis2	-0.88468	3.16657e-06	7.68655e-05	down	893	630	761	1750	1248	1733	chr16:4594713-4625141	+	3619	protein-coding	mmu:83396	Zinc finger protein GLIS2
Glrx	1.06738	5.09755e-06	0.000116952	up	1162	1235	462	460	399	581	chr13:75839873-75850151	+	1336	protein-coding	mmu:93692	Glutaredoxin, isoform CRA_a
Glt8d2	-0.87609	8.8693e-05	0.00133691	down	111	89	74	211	128	218	chr10:82650428-82694124	-	2631	protein-coding	mmu:74782	Glycosyltransferase 8 domain-containing protein 2
Gm10156	1.07833	0.00502053	0.0355384	up	143	178	46	73	39	73	chr7:107862965-107863982	+	1018	pseudo		predicted gene 10156
Gm12185	4.02803	5.5433e-17	5.51525e-15	up	3332	3779	1593	130	249	155	chr11:48904656-48927182	-	5287	protein-coding	mmu:620913	Putative uncharacterized protein
Gm12188	2.02398	0.000976798	0.00975467	up	28	47	19	4	8	13	chr11:49086025-49089282	-	1904	lncRNA
Gm12216	0.845102	0.000111132	0.00161518	up	358	272	316	197	165	227	chr11:53785489-53859256	-	1152	ncRNA	mmu:622459	Protein Gm12216
Gm12250	4.5732	4.35942e-25	7.55539e-23	up	193	171	88	4	9	7	NT_187029.1:111784-118137	-	2702	protein-coding	mmu:631323	Interferon-gamma-inducible p47 GTPase
Gm13139	1.03533	0.000365237	0.00438012	up	208	253	94	88	87	111	chr4:147132093-147180579	+	2758	protein-coding	mmu:666532	Protein Gm13139
Gm13212	1.3036	4.85521e-05	0.000801806	up	159	167	73	60	33	84	chr4:145585172-145625345	+	3733	protein-coding	mmu:433801	Protein Gm13212
Gm14548	1.22835	0.00155813	0.0139677	up	116	86	51	23	33	60	chr7:3884201-3898159	-	2156	protein-coding	mmu:100038909	Protein Gm14548
Gm15133	1.81368	0.00507022	0.0358586	up	32	19	21	4	5	14	chr7:104315031-104324838	+	832	ncRNA	mmu:622070	predicted gene 15133
Gm15753	2.09683	0.00255894	0.0209259	up	37	28	15	7	1	13	chr5:137719770-137722488	-	2397	pseudo	mmu:624083	predicted gene 15753
Gm15987	1.48635	0.00299735	0.023787	up	94	142	39	21	19	68	chr6:128952353-128975029	-	1082	ncRNA	mmu:100504591	predicted gene 15987
Gm16340	1.58041	1.17128e-11	7.31733e-10	up	1572	2253	1179	537	411	922	chr1:173774451-173802730	-	28280	ncRNA	mmu:100504287	predicted gene 16340
Gm16365	-1.03504	0.0070418	0.045877	down	26	33	25	77	58	53	chr10:39559456-39613898	-	3479	lncRNA
Gm16464	1.63553	3.24061e-07	1.00061e-05	up	239	217	86	52	46	88	chr7:104499058-104501976	-	2919	pseudo		cyclin Y-like 1 pseudogene
Gm16589	1.3795	6.10481e-06	0.000137022	up	155	192	82	69	53	53	chr8:4087219-4089901	+	2376	pseudo		axin interaction partner and dorsalization antagonist pseudogene
Gm16675	1.09936	0.00115989	0.0112014	up	176	177	76	50	54	112	chr8:46730970-46739515	-	1319	ncRNA	mmu:100503498	predicted gene, 16675
Gm17757	4.08579	3.04924e-10	1.58541e-08	up	59	73	47	1	8	2	chr7:105924344-105928691	-	4348	pseudo	mmu:100417829	GTPase, very large interferon inducible 1 pseudogene
Gm18342	2.39162	0.000281128	0.00352624	up	38	50	16	6	2	14	chr1:85067647-85078223	-	10577	pseudo		Sp140 nuclear body protein pseudogene
Gm18853	3.34585	1.3195e-09	6.35546e-08	up	53	72	39	4	3	11	chr7:106185743-106190099	-	4357	pseudo	mmu:100417831	GTPase, very large interferon inducible 1 pseudogene
Gm19557	-1.30209	0.00511916	0.0360417	down	23	25	20	33	69	79	chr19:47512982-47516578	+	2765	ncRNA	mmu:100503104	predicted gene, 19557
Gm19585	2.90743	3.31326e-06	7.93414e-05	up	115	157	15	10	11	18	chr17:52149244-52162930	+	514	ncRNA	mmu:100503190	predicted gene, 19585
Gm1966	2.20381	8.07186e-17	7.93307e-15	up	5991	7039	2653	945	859	1880	chr7:106595549-106644646	-	8959	protein-coding	mmu:434223	predicted gene 1966
Gm21188	2.54791	1.63229e-09	7.78379e-08	up	252	253	100	22	19	73	chr13:120034604-120052204	-	1743	protein-coding	mmu:100861753	predicted gene, 21188
Gm26637	1.66719	2.16917e-05	0.000407966	up	79	88	53	18	17	42	chr17:78880999-78892502	+	3440	protein-coding
Gm2808	2.28135	1.92751e-05	0.000366797	up	134	159	24	16	19	32	chr17:6509086-6536015	-	5968	protein-coding	mmu:100040500	predicted gene 2808
Gm29721	3.03287	0.000147898	0.00206212	up	40	40	7	2	3	6	chr17:6535973-6599379	-	1627	protein-coding
Gm29779	1.31513	2.49583e-07	7.95108e-06	up	1320	1312	468	410	328	584	chr5:23701126-23703111	-	1986	protein-coding
Gm30461	1.84168	0.00122869	0.0116769	up	31	28	17	8	6	9	chr12:112859982-112867649	+	4879	lncRNA
Gm30474	3.1371	2.45222e-05	0.000452748	up	92	107	7	5	9	9	chr16:93127826-93132040	-	3678	lncRNA
Gm31111	2.33332	8.31043e-05	0.00126844	up	31	41	29	6	3	14	chr8:46668942-46678998	-	2170	lncRNA
Gm31718	1.3263	0.000803175	0.00831443	up	68	87	33	28	19	34	chr8:126804707-126908517	-	4218	lncRNA
Gm32633	0.856748	0.00647891	0.0430982	up	165	172	71	62	80	94	chr7:63986227-64024758	+	1969	lncRNA
Gm32718	-1.10252	0.000617388	0.00670557	down	52	72	33	96	107	162	chr19:56743045-56765957	+	5759	lncRNA
Gm33091	1.68005	0.00248513	0.0204887	up	57	66	18	8	18	19	chr10:95132610-95140620	-	2625	lncRNA
Gm33998	0.978824	0.00027422	0.00345573	up	190	210	90	90	66	112	chr11:59636742-59643374	-	1169	lncRNA
Gm34140	-3.69168	1.08838e-05	0.000222904	down	2	0	4	32	20	38	chr7:67711491-67717180	-	4014	lncRNA
Gm34403	1.52405	0.00541003	0.037521	up	32	43	21	8	8	21	chr2:170177103-170186188	-	2718	lncRNA
Gm34726	-1.24285	0.00138414	0.0127411	down	44	23	37	68	86	119	chr11:90043364-90130395	-	1007	lncRNA
Gm35154	2.07572	0.00265161	0.0214983	up	23	39	17	3	4	14	chr10:44599113-44689114	+	1190	lncRNA
Gm35498	2.60189	4.88919e-08	1.80329e-06	up	86	82	33	7	11	17	chr1:85112445-85118523	-	516	protein-coding
Gm35551	3.37446	3.84476e-07	1.15983e-05	up	44	65	22	4	1	9	chr17:84019649-84083608	-	2576	lncRNA
Gm36161	2.84169	2.05203e-14	1.70488e-12	up	242	216	94	23	14	47	chr13:120017033-120018215	+	415	lncRNA
Gm38525	1.65595	0.000116248	0.00166698	up	240	345	96	37	64	129	chr7:104355396-104369881	-	2733	protein-coding
Gm38655	-1.43042	4.29778e-06	0.000100248	down	45	52	61	162	149	167	chr17:25171980-25180818	-	1977	protein-coding
Gm38708	-0.590613	0.00255641	0.0209159	down	486	315	340	614	577	684	chr6:88194681-88198060	-	2150	lncRNA
Gm38850	1.41237	0.00150488	0.0136094	up	122	185	42	31	39	68	chr6:86653954-86663064	-	8965	lncRNA
Gm38922	3.25582	0.000273312	0.00344698	up	17	66	15	0	4	7	chr11:83123161-83124499	+	1197	lncRNA
Gm39061	1.76334	0.00592414	0.0402212	up	23	26	26	7	3	16	chr7:101988668-101990948	-	500	lncRNA
Gm39701	4.42748	2.62903e-16	2.49263e-14	up	286	353	52	8	13	11	chr1:170945108-170949763	+	2905	protein-coding
Gm39972	1.53568	0.00521379	0.0365373	up	69	74	27	7	26	27	chr2:156357022-156363034	-	2293	protein-coding
Gm4070	2.68178	1.49511e-23	2.40983e-21	up	1884	1780	970	176	307	261	chr7:105895118-105953967	-	9037	protein-coding	mmu:100042856	predicted gene 4070
Gm40812	2.24727	7.25274e-06	0.000157973	up	2252	3355	2099	285	648	825	chr11:6006268-6010745	+	1713	lncRNA
Gm41314	1.69563	0.00702806	0.045806	up	25	28	14	9	3	11	chr15:42704755-42789365	+	735	lncRNA
Gm41348	1.96169	2.61606e-18	2.99047e-16	up	448	454	370	106	127	121	chr15:74991998-74994447	-	1737	lncRNA
Gm42047	1.03356	0.00496641	0.0352016	up	598	420	189	148	110	387	chr8:121833800-121838825	+	3263	ncRNA
Gm42226	1.31057	0.0021372	0.0180353	up	157	109	45	27	33	73	chr5:23703215-23705658	-	2140	protein-coding
Gm42362	1.59091	5.65562e-22	8.36305e-20	up	954	966	533	290	232	360	chr4:154915131-154919886	-	2695	lncRNA
Gm4739	1.13682	0.000118506	0.00169183	up	186	262	107	94	58	125	chr10:26107749-26108737	+	989	pseudo		high mobility group box 2 pseudogene
Gm4759	1.56962	0.00159451	0.0142148	up	269	342	56	56	39	147	chr7:106421550-106441073	-	3091	pseudo	mmu:209380	GTPase, very large interferon inducible 1 pseudogene
Gm4841	6.29964	5.76594e-64	5.16308e-61	up	1013	1289	405	10	12	14	chr18:60268301-60273267	-	2838	protein-coding	mmu:225594	Putative uncharacterized protein
Gm4951	4.51529	1.59256e-49	8.28031e-47	up	2652	3570	1227	74	126	137	NT_187030.1:102190-145567	-	2651	protein-coding	mmu:240327	Interferon-gamma-inducible GTPase Ifgga2 protein
Gm5150	0.737984	0.00591025	0.0401439	up	168	180	115	78	80	148	NW_012132900.1:212430-213998	-	563	protein-coding	mmu:381484	SIRP beta 1 like 1 protein
Gm5424	1.20026	6.51621e-05	0.00103783	up	475	326	142	126	106	202	chr10:62071022-62072571	+	1550	pseudo	mmu:432466	MCG15755
Gm5431	3.27901	1.47243e-34	4.02247e-32	up	907	1038	380	74	70	110	chr11:48887422-48902152	-	2971	protein-coding	mmu:432555	Protein Gm5431
Gm5486	2.43268	0.000294033	0.00365118	up	32	34	12	4	6	5	chr16:49925912-49970258	-	6047	unknown	mmu:433024	predicted gene 5486
Gm5831	1.90441	7.9247e-06	0.000169867	up	106	94	37	15	19	33	chr9:42964894-42966444	+	1551	pseudo		Sp140 nuclear body protein family member pseudogene
Gm5960	3.59746	2.90294e-07	9.06774e-06	up	64	85	25	2	1	13	chr15:75062261-75075020	+	1226	pseudo		predicted gene 5960
Gm5970	5.70822	2.87023e-22	4.36437e-20	up	197	285	71	4	4	3	chr18:60220845-60222075	+	1231	pseudo		interferon inducible GTPase 1 pseudogene
Gm614	1.91797	7.56095e-06	0.000163142	up	80	59	35	14	11	25	chrX:101261373-101263992	-	777	protein-coding	mmu:245536	Uncharacterized protein CXorf65 homolog
Gm6377	2.24508	1.56925e-09	7.50537e-08	up	285	300	80	47	34	67	chrX:109196756-109200445	+	2801	protein-coding	mmu:622976	Protein Gm6377
Gm6545	3.12379	1.11639e-11	7.00155e-10	up	475	550	110	32	23	85	chr19:12528763-12530519	-	1757	pseudo		family with sequence similarity 111, member A pseudogene
Gm6548	1.61674	1.37866e-22	2.13665e-20	up	1343	1295	695	409	290	478	chr17:78850504-78852544	-	2041	pseudo	mmu:625054	eukaryotic translation elongation factor 1 alpha 1 pseudogene
Gm6560	0.80158	0.00120259	0.0115103	up	145	135	86	75	70	81	chr5:22724079-22726259	-	2181	pseudo		pyruvate kinase, muscle pseudogene
Gm6637	2.92576	0.0055392	0.0381379	up	234	236	31	4	16	49	chr6:122293369-122296486	+	1241	protein-coding		predicted gene 6637
Gm6904	2.04711	0.000251941	0.0032254	up	66	66	18	7	11	20	chr14:59244441-59260216	-	938	protein-coding	mmu:628693	Protein Gm6904
Gm7609	2.3523	0.000254726	0.00325847	up	28	34	15	4	6	6	chr1:85199592-85215398	+	3016	protein-coding	mmu:665378	predicted pseudogene 7609
Gm8394	1.05747	0.0001493	0.00207808	up	152	136	69	68	51	64	chr10:85313469-85314438	+	970	pseudo	mmu:666974	Proteasome subunit alpha type
Gm8822	0.682565	0.000665786	0.00713981	up	392	367	197	230	149	269	chrX:81820383-81822920	-	2538	pseudo		ARP3 actin-related protein 3 homolog pseudogene
Gm8995	2.21074	1.46808e-16	1.41692e-14	up	10771	12198	4304	1630	1535	3153	chr7:106503886-106529200	-	7927	unknown	mmu:668139	predicted gene 8995
Gm9733	2.17223	8.4603e-10	4.15741e-08	up	185	200	84	32	21	61	chr3:15295103-15332310	-	795	protein-coding	mmu:751864	SIRP beta 1 like 2 protein
Gmppb	0.670845	2.04298e-05	0.000386488	up	615	512	326	342	262	383	chr9:108049267-108051936	+	1789	protein-coding	mmu:331026	Mannose-1-phosphate guanyltransferase beta
Gna13	0.704528	7.59567e-07	2.1366e-05	up	7051	6414	3756	4485	2834	4116	chr11:109362783-109401369	+	6197	protein-coding	mmu:14674	Guanine nucleotide-binding protein subunit alpha-13
Gnaz	-0.751039	0.00747818	0.0478307	down	54	50	42	98	72	101	chr10:74967090-75016907	+	3616	protein-coding	mmu:14687	Guanine nucleotide-binding protein G(z) subunit alpha
Gnb4	1.08685	5.393e-11	3.06072e-09	up	2309	2565	1285	1178	773	1192	chr3:32580332-32616535	-	5934	protein-coding	mmu:14696	Guanine nucleotide-binding protein subunit beta-4
Gngt2	0.58926	4.04737e-05	0.000688865	up	1405	1076	809	822	578	1000	chr11:95842219-95845734	+	854	protein-coding	mmu:14710	Guanine nucleotide-binding protein subunit gamma
Gnmt	-1.44683	2.98556e-06	7.33556e-05	down	37	36	28	92	78	135	chr17:46725664-46729189	-	1032	protein-coding	mmu:14711	Glycine N-methyltransferase
Got1	0.785689	0.000849406	0.0086815	up	655	729	311	344	345	337	chr19:43499752-43524605	-	2058	protein-coding	mmu:14718	Aspartate aminotransferase, cytoplasmic
Gper1	-1.37602	0.00346302	0.0266826	down	17	12	17	60	33	41	chr5:139422969-139427800	+	2509	protein-coding	mmu:76854	G-protein coupled estrogen receptor 1
Gpihbp1	-0.994111	4.33978e-05	0.000732446	down	1380	763	1218	2844	2049	2661	chr15:75596635-75598213	+	797	protein-coding	mmu:68453	GPI-anchored HDL-binding protein 1, isoform CRA_a
Gpr132	1.33642	2.8648e-06	7.11478e-05	up	577	511	237	135	137	294	chr12:112850873-112868418	-	2683	protein-coding	mmu:56696	Probable G-protein coupled receptor 132
Gpr141	3.87942	1.07241e-11	6.75202e-10	up	1827	2136	620	92	50	201	chr13:19749680-19824336	-	3719	protein-coding	mmu:353346	Putative uncharacterized protein
Gpr15	2.5051	4.58599e-06	0.000105898	up	77	84	23	6	10	18	chr16:58717435-58718724	-	1290	protein-coding	mmu:71223	G-protein coupled receptor 15
Gpr171	2.03281	7.41203e-07	2.09224e-05	up	414	448	108	50	64	135	chr3:59096448-59101821	-	2225	protein-coding	mmu:229323	Probable G-protein coupled receptor 171
Gpr18	1.31999	0.00058092	0.00639809	up	261	259	100	62	48	163	chr14:121911434-121915774	-	1310	protein-coding	mmu:110168	N-arachidonyl glycine receptor
Gpr182	-0.754053	0.00362253	0.0275935	down	522	311	505	1021	635	925	chr10:127749602-127751798	-	1694	protein-coding	mmu:11536	Adrenomedullin receptor
Gpr35	1.79423	1.73927e-10	9.37576e-09	up	831	673	250	160	143	226	chr1:92950860-92986391	+	4871	protein-coding	mmu:64095	G-protein-coupled receptor 35
Gpr65	2.08027	3.64075e-09	1.63458e-07	up	585	590	159	80	106	137	chr12:98268635-98276722	+	2147	protein-coding	mmu:14744	Putative uncharacterized protein
Gpr84	4.60624	5.48561e-08	2.00039e-06	up	146	120	11	1	1	10	chr15:103308233-103311243	-	2307	protein-coding	mmu:80910	G-protein coupled receptor 84
Gpr88	1.31055	0.000398063	0.00472458	up	130	148	49	36	41	62	chr3:116249654-116253498	-	3461	protein-coding	mmu:64378	Probable G-protein coupled receptor 88
Gprasp1	-0.650173	0.000116588	0.00166888	down	941	773	673	1651	1164	1275	chrX:135742692-135803468	+	5878	protein-coding	mmu:67298	G-protein coupled receptor-associated sorting protein 1
Gprasp2	-1.23411	0.000277998	0.00350061	down	28	31	31	82	64	91	chrX:135839034-135844730	+	3814	protein-coding	mmu:245607	G-protein coupled receptor-associated sorting protein 2
Gprin3	-0.621471	7.0236e-05	0.00109803	down	1054	874	825	1868	1145	1718	chr6:59344500-59426290	-	11119	protein-coding	mmu:243385	RIKEN cDNA C030038J10
Gpt	-0.874574	7.97517e-05	0.00122092	down	286	246	301	649	468	610	chr15:76696726-76699675	+	1788	protein-coding	mmu:76282	Alanine aminotransferase 1
Grb14	-0.690109	0.00253365	0.0207507	down	582	421	534	1174	610	1056	chr2:64912476-65022766	-	1968	protein-coding	mmu:50915	Growth factor receptor-bound protein 14
Grb7	-0.594446	0.0007489	0.007829	down	442	424	386	850	521	745	chr11:98446834-98455373	+	2397	protein-coding	mmu:14786	Growth factor receptor-bound protein 7
Grhpr	-0.701395	0.00522737	0.0366007	down	128	116	142	244	191	277	chr4:44981394-44990734	+	1281	protein-coding	mmu:76238	Glyoxylate reductase/hydroxypyruvate reductase
Gria1	-1.02415	2.82605e-05	0.000512673	down	301	222	302	791	485	628	chr11:57011571-57330244	+	5898	protein-coding	mmu:14799	AMPA-selective glutamate receptor 1 flip type
Grina	0.644546	2.47908e-07	7.92813e-06	up	3084	2805	1806	1715	1511	2093	chr15:76246738-76249909	+	1978	protein-coding	mmu:66168	Putative uncharacterized protein
Gsdmd	1.3298	2.88088e-16	2.69965e-14	up	2405	2067	1211	753	638	1051	chr15:75862143-75867408	+	1776	protein-coding	mmu:69146	Gasdermin-D
Gse1	-0.630581	1.93861e-05	0.000368473	down	1482	1066	894	1949	1736	2063	chr8:120228827-120581383	+	8489	protein-coding	mmu:382034	Genetic suppressor element 1
Gsg1l	-1.93218	1.53611e-05	0.000303048	down	26	13	35	102	72	160	chr7:125878412-126082774	-	4115	protein-coding	mmu:269994	Germ cell-specific gene 1-like protein
Gsta2	-1.75896	0.000284441	0.00355767	down	30	11	32	62	88	131	chr9:78331018-78347192	-	1015	protein-coding	mmu:14858	Glutathione S-transferase A2
Gsta3	-0.813643	0.000195534	0.0025982	down	1965	1405	1773	3615	3220	3149	chr1:21240585-21265575	+	1515	protein-coding	mmu:14859	Glutathione S-transferase A3
Gsta4	-0.653496	0.000950038	0.00952875	down	691	837	681	1295	1245	1272	chr9:78191966-78209349	+	958	protein-coding	mmu:14860	Glutathione S-transferase A4
Gstk1	-0.625937	0.00338118	0.0261716	down	566	481	591	1107	733	1038	chr6:42245935-42250441	+	930	protein-coding	mmu:76263	Glutathione S-transferase kappa 1
Gstm1	-1.05015	4.18105e-05	0.000706395	down	3166	2414	3887	7553	6673	8262	chr3:108012250-108017973	-	1294	protein-coding	mmu:14862	Glutathione S-transferase Mu 1
Gstm3	-2.81896	0.00267175	0.0216181	down	3	3	7	10	10	98	chr3:107963696-107969174	-	1202	protein-coding	mmu:14864	Glutathione S-transferase Mu 3
Gtpbp2	0.716794	2.02415e-09	9.45659e-08	up	3441	2890	1927	1837	1452	2159	chr17:46159584-46169370	+	3801	protein-coding	mmu:56055	GTP-binding protein 2
Gtse1	1.78682	1.00094e-05	0.000208439	up	114	109	47	28	13	45	chr15:85859690-85876573	+	2722	protein-coding	mmu:29870	G two S phase expressed protein 1, isoform CRA_a
Gvin1	2.52555	4.46286e-26	8.17413e-24	up	1086	964	521	138	176	149	chr7:106156535-106215340	-	9040	protein-coding	mmu:74558	Interferon-induced very large GTPase 1
Gzma	3.29862	2.25737e-06	5.78446e-05	up	6295	6696	1079	284	421	757	chr13:113093827-113100981	-	878	protein-coding	mmu:14938	Granzyme A
Gzmb	3.13912	6.01279e-06	0.000135166	up	1632	1851	305	84	125	233	chr14:56258856-56262260	-	1418	protein-coding	mmu:14939	Granzyme B(G,H)
H19	-4.6879	0.00104032	0.0102808	down	9	11	13	21	46	1036	chr7:142575530-142578146	-	2288	ncRNA	mmu:14955	MCG11084
H2-Aa	1.0521	6.24708e-06	0.000139654	up	203	166	123	76	78	103	NT_039662.3:531660-594209	-	2139	protein-coding	mmu:14960	Beta-2-microglobulin
H2-Ab1	1.37483	7.14835e-07	2.03205e-05	up	131	107	82	49	31	56	NT_039662.3:512139-567865	+	2380	protein-coding	mmu:14961	MHC class II antigen A beta 1
H2-DMa	4.04269	3.15282e-05	0.000562137	up	15	122	7	3	3	3	NT_039662.3:371766-449907	+	3316	protein-coding	mmu:14998	Class II histocompatibility antigen, M alpha chain
H2-DMb1	2.064	0.00694119	0.04537	up	425	324	219	113	101	19	NT_039662.3:402109-472293	+	2556	protein-coding	mmu:14999	Class II histocompatibility antigen, M beta 1 chain
H2-Eb1	1.39524	2.40387e-05	0.000446892	up	77	91	54	32	26	34	NT_039662.3:554776-623012	+	3336	protein-coding	mmu:14969	Putative MHC class II antigen E beta 1 isoform 2
H2-K1	1.56247	7.98031e-23	1.2488e-20	up	822	667	498	239	222	265	NT_039662.3:244951-249271	-	1646	protein-coding	mmu:14972	H-2 class I histocompatibility antigen, K-K alpha chain
H2-Q4	1.78126	6.63009e-31	1.50512e-28	up	5993	5298	3145	1437	1394	1627	NT_039662.3:1629238-1702769	+	3251	protein-coding	mmu:15015	MHC class I like protein GS10
H2-Q5	1.6282	2.34524e-11	1.39486e-09	up	1474	1217	654	269	369	502	NT_039662.3:1642941-1673689	+	1189	pseudo	mmu:15016	MHC class I antigen canonical splice variant H2-Q5
H2-Q7	1.80619	8.69044e-05	0.00131647	up	62	121	65	42	20	16	NT_039662.3:1754940-1764733	+	3072	protein-coding	mmu:15018	H-2 class I histocompatibility antigen, Q7 alpha chain
H2-T10	1.20311	0.00067575	0.00722743	up	61	68	44	27	24	31	chr17:36115871-36121444	-	2897	protein-coding	mmu:15024	Protein H2-T10
H2-T22	2.11504	5.7463e-48	2.43734e-45	up	7721	7097	3919	1550	1299	1778	NT_187027.1:2350903-2378901	-	3504	protein-coding	mmu:15039	MHC classIb T22
H2-T23	2.4461	6.25036e-73	7.74948e-70	up	20980	19160	12388	3314	3202	3801	NT_187027.1:2342600-2345541	-	1535	protein-coding	mmu:15040	MHC classIb Qa1
H2-T24	1.86415	5.3225e-29	1.12879e-26	up	4085	4451	3847	1185	1032	1601	NT_187027.1:2322409-2353013	-	4390	protein-coding	mmu:15042	Protein H2-T24
H2afx	0.726254	0.000425828	0.00498077	up	504	493	238	316	198	288	chr9:44334715-44336077	+	1363	protein-coding	mmu:15270	Histone H2AX
Hap1	1.24023	1.76801e-09	8.36032e-08	up	783	676	423	256	198	422	chr11:100347327-100356350	-	3706	protein-coding	mmu:15114	Huntingtin-associated protein 1
Has1	1.76104	6.82063e-06	0.000150596	up	92	104	73	29	36	19	chr17:17843326-17856194	-	2711	protein-coding	mmu:15116	Hyaluronan synthase1
Has2	2.07789	5.72621e-06	0.000129628	up	61	65	27	14	9	16	chr15:56665627-56694546	-	4244	protein-coding	mmu:15117	Hyaluronan synthase 2
Hat1	0.853807	0.000181742	0.00244518	up	896	879	350	450	347	439	chr2:71389260-71441622	+	1576	protein-coding	mmu:107435	Histone acetyltransferase type B catalytic subunit
Haus3	0.700456	0.0042707	0.0312887	up	326	336	138	193	145	183	chr5:34153896-34169424	-	1954	protein-coding	mmu:231123	HAUS augmin-like complex subunit 3
Havcr2	0.788106	3.95808e-05	0.000678267	up	458	415	231	239	164	292	chr11:46454931-46481255	+	2725	protein-coding	mmu:171285	Hepatitis A virus cellular receptor 2 homolog
Hba-a1	-0.840678	0.00248808	0.0205025	down	4903	2111	3551	8041	6560	6099	chr11:32283672-32284486	+	559	protein-coding	mmu:15122	Alpha-globin
Hbb-b1	-0.863162	0.000495657	0.00562873	down	171	100	96	255	229	230	NT_095534.1:38285-39684	+	630	protein-coding	mmu:15129	MCG141340
Hbb-bs	-0.727502	0.00236916	0.0196734	down	12573	6220	6999	18052	14546	12912	chr7:103826523-103827928	-	639	protein-coding	mmu:100503605	Protein Hbb-bs
Hbb-bt	-0.768293	0.00337281	0.026136	down	3593	1506	1948	5024	4025	3772	chr7:103812524-103813923	-	630	protein-coding	mmu:101488143	hemoglobin, beta adult t chain
Hbegf	0.64076	0.00199938	0.017087	up	1891	1555	811	885	695	1370	chr18:36504927-36515805	-	2375	protein-coding	mmu:15200	Proheparin-binding EGF-like growth factor
Hcar2	2.38861	5.45516e-10	2.75631e-08	up	673	865	161	99	103	129	chr5:123863570-123865516	-	1947	protein-coding	mmu:80885	G protein-coupled receptor 109A
Hck	1.34471	4.35317e-09	1.91706e-07	up	3272	2612	1401	948	636	1553	chr2:153108468-153151441	+	2092	protein-coding	mmu:15162	Non-specific protein-tyrosine kinase
Hcls1	1.38454	2.36213e-08	9.24099e-07	up	3879	3264	1329	986	846	1617	chr16:36934983-36963214	+	2018	protein-coding	mmu:15163	Hematopoietic lineage cell-specific protein
Hcn4	-1.87529	0.00639101	0.042672	down	3	6	8	22	25	23	chr9:58823512-58860955	+	3798	protein-coding	mmu:330953	MCG22630
Hdc	0.724214	8.60339e-08	3.041e-06	up	3145	3200	2233	1754	1684	2215	chr2:126593659-126624025	-	2489	protein-coding	mmu:15186	Histidine decarboxylase
Hells	1.51485	7.09989e-05	0.00110566	up	366	489	111	94	83	182	chr19:38930990-38970470	+	5255	protein-coding	mmu:15201	Lymphocyte-specific helicase
Helz2	1.01349	4.12583e-08	1.53936e-06	up	7648	6403	3333	2709	2622	3802	chr2:181227615-181242058	-	10220	protein-coding	mmu:229003	Helicase with zinc finger domain 2
Hepacam2	-1.23288	0.00225044	0.0188039	down	56	28	57	184	85	111	chr6:3457089-3498320	-	2358	protein-coding	mmu:101202	HEPACAM family member 2
Heph	-0.706167	7.5255e-05	0.0011634	down	274	211	205	459	307	487	chrX:96455436-96574485	+	4666	protein-coding	mmu:15203	Hephaestin
Herc6	2.91731	1.9186e-35	5.42525e-33	up	5288	6616	2292	655	536	801	chr6:57580992-57665136	+	5279	protein-coding	mmu:67138	E3 ISG15--protein ligase Herc6
Hey1	-1.04137	0.000269072	0.00340951	down	561	507	774	1960	1012	1477	chr3:8663359-8667038	-	2205	protein-coding	mmu:15213	Putative uncharacterized protein
Hic1	-0.98938	2.88359e-05	0.000521051	down	427	224	223	756	538	566	chr11:75164565-75170255	-	4233	protein-coding	mmu:15248	HIC1 protein
Hid1	-0.745574	8.85999e-06	0.000186858	down	513	463	353	824	776	799	chr11:115347705-115367751	-	3311	protein-coding	mmu:217310	Protein HID1
Hif1a	0.98285	9.78893e-05	0.00144485	up	4622	4815	1537	2092	1519	2208	chr12:73901324-73947554	+	4788	protein-coding	mmu:15251	Putative uncharacterized protein
Hk3	2.93012	2.55778e-07	8.10008e-06	up	1804	1595	464	105	127	304	chr13:55005985-55021476	-	3396	protein-coding	mmu:212032	Hexokinase-3
Hlf	-0.7717	0.00248236	0.0204763	down	164	120	142	342	222	244	chr11:90336535-90390917	-	5667	protein-coding	mmu:217082	Hepatic leukemia factor
Hmcn1	-1.15933	1.02262e-08	4.27009e-07	down	2271	1383	1722	4121	3579	5738	chr1:150562500-150993777	-	18563	protein-coding	mmu:545370	Protein Hmcn1
Hmcn2	-1.07854	0.00707759	0.0460132	down	67	49	23	85	126	85	chr2:31314178-31460738	+	15814	protein-coding	mmu:665700	Hemicentin-2
Hmgb2	1.13709	5.44454e-06	0.000124123	up	1307	1659	651	529	397	867	chr8:57511843-57515999	+	2692	protein-coding	mmu:97165	High mobility group protein B2
Hmgcr	0.587143	0.00017909	0.00242162	up	2165	1996	1053	1312	969	1447	chr13:96648962-96670936	-	4708	protein-coding	mmu:15357	3-hydroxy-3-methylglutaryl-coenzyme A reductase
Hmmr	1.63899	6.31516e-05	0.00101181	up	248	279	88	54	34	129	chr11:40701388-40733463	-	3926	protein-coding	mmu:15366	Hyaluronan mediated motility receptor
Hnf4a	-3.78274	0.000192195	0.00256017	down	4	3	3	29	2	139	chr2:163506809-163572907	+	4393	protein-coding	mmu:15378	Hepatocyte nuclear factor 4-alpha
Homer3	-0.898209	3.29747e-05	0.000583707	down	597	387	515	1191	759	1219	chr8:70282891-70294361	+	2462	protein-coding	mmu:26558	Homer protein homolog 3
Hoxa5	-0.960485	0.000110009	0.0016003	down	295	348	402	856	658	808	chr6:52201754-52204587	-	1877	protein-coding	mmu:15402	Homeobox protein Hox-A5
Hoxa7	-1.07886	0.00150672	0.0136128	down	89	38	51	121	139	142	chr6:52215623-52218573	-	1952	protein-coding	mmu:15404	Homeobox protein Hox-A7
Hpf1	0.601593	0.00218078	0.0183358	up	540	531	276	298	242	422	chr8:60890394-60907580	+	2860	protein-coding
Hpse	1.35145	6.75559e-08	2.4305e-06	up	725	719	349	305	133	337	chr5:100679486-100719683	-	3082	protein-coding	mmu:15442	Heparanase
Hrh2	2.16236	2.11932e-06	5.49184e-05	up	397	439	87	36	70	104	chr13:54191970-54236182	+	4878	protein-coding	mmu:15466	Histamine H2 receptor
Hspa12a	-0.652179	0.000183405	0.00246343	down	442	472	400	874	642	771	chr19:58795750-58943672	-	5907	protein-coding	mmu:73442	Putative uncharacterized protein
Hspa4l	-0.680819	0.00252752	0.0207369	down	2147	2197	1173	4041	2875	2413	chr3:40744404-40796103	+	9680	protein-coding	mmu:18415	Heat shock 70 kDa protein 4L
Htr7	2.31733	0.000196764	0.00261239	up	74	102	14	16	14	8	chr19:35958415-36058287	-	3740	protein-coding	mmu:15566	5-hydroxytryptamine receptor 7
Htra3	-1.17901	1.91853e-05	0.000365952	down	272	240	304	648	759	626	chr5:35652026-35679813	-	2797	protein-coding	mmu:78558	Htra3 protein
Hyal2	-0.682552	0.000844937	0.0086413	down	1396	917	1103	2535	1569	2018	chr9:107567886-107572778	+	2109	protein-coding	mmu:15587	Hyaluronidase-2
Hydin	-0.671031	0.000380891	0.00454083	down	410	505	287	685	656	714	chr8:110266977-110610253	+	15783	protein-coding	mmu:244653	Hydrocephalus-inducing protein
Hyls1	0.863174	0.00105216	0.0103596	up	120	158	94	82	55	89	chr9:35560821-35570069	-	1643	protein-coding	mmu:76832	Hydrolethalus syndrome protein 1 homolog
I830077J02Rik	1.16339	7.78429e-05	0.00119721	up	248	266	130	99	57	163	chr3:105925799-105932930	-	1318	protein-coding	mmu:433638	Transmembrane protein C1orf162 homolog
I830127L07Rik	2.99713	2.90009e-06	7.15918e-05	up	704	717	318	34	44	165	chr15:75131292-75135194	-	919	protein-coding	mmu:546643	RIKEN cDNA I830127L07 gene
Icam1	0.822644	4.61799e-08	1.70717e-06	up	19171	16677	9172	9640	6800	11002	chr9:21015960-21028797	+	2540	protein-coding	mmu:15894	Intercellular adhesion molecule 1
Idnk	0.983919	1.66972e-12	1.15011e-10	up	887	854	628	430	343	548	chr13:58157649-58164693	+	1511	protein-coding	mmu:75731	Probable gluconokinase
Ido1	6.63433	1.9084e-31	4.45792e-29	up	4267	6200	3231	27	73	40	chr8:24584133-24596952	-	1659	protein-coding	mmu:15930	Indoleamine 2,3-dioxygenase 1
Ido2	1.82794	0.000268489	0.00340618	up	61	45	23	17	12	9	chr8:24531892-24576408	-	5321	protein-coding	mmu:209176	Indoleamine 2,3-dioxygenase-like protein
Ifi203	2.13463	2.25482e-18	2.63357e-16	up	5273	6290	2361	940	857	1607	chr1:173920400-173942848	-	5423	protein-coding	mmu:15950	Interferon-activable protein 203
Ifi204	4.23422	1.11183e-34	3.08974e-32	up	1949	2502	666	76	58	159	chr1:173747293-173767069	-	2440	protein-coding	mmu:15951	Interferon-activable protein 204
Ifi205	4.25214	1.74634e-11	1.05422e-09	up	2114	2562	393	98	84	85	NT_039195.1:18676-38723	+	1612	protein-coding	mmu:226695	Interferon-activable protein 205-A
Ifi27l2a	2.0275	1.80363e-18	2.13757e-16	up	5515	5663	2125	1094	855	1528	chr12:103433873-103443680	-	665	protein-coding	mmu:76933	Interferon alpha-inducible protein 27-like protein 2A
Ifi30	0.829391	3.52985e-08	1.34184e-06	up	3122	2504	1511	1498	1226	1555	chr8:70762773-70766663	-	981	protein-coding	mmu:65972	Gamma-interferon-inducible lysosomal thiol reductase
Ifi35	1.34274	2.88769e-26	5.41208e-24	up	2794	2710	1617	1055	811	1176	chr11:101448412-101458701	+	1360	protein-coding	mmu:70110	Interferon-induced 35 kDa protein homolog
Ifi44	3.37771	6.88572e-44	2.7746e-41	up	3857	4524	1810	328	224	517	chr3:151730922-151749959	-	2909	protein-coding	mmu:99899	Putative uncharacterized protein
Ifi47	3.44661	1.1024e-70	1.26918e-67	up	5917	5643	3356	418	517	504	chr11:49076587-49096987	+	1937	protein-coding	mmu:15953	Putative uncharacterized protein
Ifih1	1.74492	1.85678e-17	1.95605e-15	up	4086	4895	2006	1147	891	1486	chr2:62595793-62646255	-	5519	protein-coding	mmu:71586	Melanoma differentiation-associated protein 5
Ifit1	3.26648	7.45599e-38	2.35638e-35	up	6239	7329	2508	549	413	831	chr19:34640889-34650009	+	2638	protein-coding	mmu:15957	Putative uncharacterized protein
Ifit1bl1	2.93466	4.3611e-19	5.36582e-17	up	1011	1695	436	174	88	181	chr19:34592888-34662997	-	2861	protein-coding
Ifit1bl2	1.11173	9.54262e-05	0.00141628	up	140	193	144	102	50	99	chr19:34617049-34640743	-	3365	protein-coding
Ifit2	3.54528	1.80341e-13	1.38416e-11	up	10991	13601	3019	833	606	1035	chr19:34550549-34576534	+	4187	protein-coding	mmu:15958	Interferon-induced protein with tetratricopeptide repeats 2
Ifit3	3.38651	1.4633e-52	8.73535e-50	up	11918	14637	5510	1118	775	1409	chr19:34583142-34588982	+	1998	protein-coding	mmu:15959	Ifit3 protein
Ifit3b	2.78358	8.28336e-34	2.18871e-31	up	2753	3361	1450	316	317	551	chr19:34607540-34613409	+	2203	protein-coding
Ifitm3	1.55664	3.1441e-41	1.17852e-38	up	18750	16103	10479	5666	4685	6241	chr7:141009590-141010744	-	648	protein-coding	mmu:66141	Interferon-induced transmembrane protein 3
Ifitm6	1.26557	0.00393856	0.0294511	up	405	364	228	63	79	331	chr7:141015812-141016892	-	541	protein-coding	mmu:213002	Interferon induced transmembrane protein 6
Ifnar2	0.644838	6.40171e-09	2.73859e-07	up	2958	2753	1793	1786	1428	1994	chr16:91372783-91405589	+	3114	protein-coding	mmu:15976	Interferon alpha/beta receptor 2
Ifng	6.35564	1.0315e-09	5.03811e-08	up	577	1058	91	5	2	16	chr10:118441046-118445894	+	1210	protein-coding	mmu:15978	Interferon gamma
Igdcc4	-1.01668	0.00731643	0.0472083	down	43	39	22	68	86	65	chr9:65101461-65137947	+	6703	protein-coding	mmu:56741	Igdcc4 protein
Igf2	-0.903721	0.00726237	0.0469911	down	213	191	170	277	217	752	chr7:142650768-142666816	-	4057	protein-coding	mmu:16002	Insulin-like growth factor 2
Igfbp5	-0.785582	0.000223834	0.00290714	down	4325	4314	4040	6847	8630	8308	chr1:72858065-72874865	-	5854	protein-coding	mmu:16011	Insulin-like growth factor-binding protein 5
Igsf6	2.01854	7.12787e-11	3.98913e-09	up	1418	1548	582	237	185	537	chr7:121064067-121074802	-	2133	protein-coding	mmu:80719	Immunoglobulin superfamily member 6
Igtp	4.60599	3.6066e-27	7.08918e-25	up	148	191	130	7	9	5	NT_187029.1:94493-102426	-	2023	protein-coding	mmu:16145	Protein Igtp
Iigp1	5.13765	7.03304e-81	1.03053e-77	up	55296	68432	28926	1057	1748	1668	chr18:60373621-60392634	+	3175	protein-coding	mmu:60440	Interferon-gamma-inducible GTPase Ifgga1 protein
Ikbke	1.76894	0.00418942	0.0308615	up	1430	1353	236	241	274	378	chr1:131254600-131279629	-	3339	protein-coding	mmu:56489	Inhibitor of nuclear factor kappa-B kinase subunit epsilon
Ikzf1	0.972455	0.000369683	0.00442321	up	2383	2122	829	739	703	1459	chr11:11684969-11772926	+	5451	protein-coding	mmu:22778	DNA-binding protein Ikaros
Il10	6.58972	2.87625e-08	1.11441e-06	up	74	102	14	1	1	0	chr1:131019845-131024970	+	1306	protein-coding	mmu:16153	Interleukin-10
Il10ra	1.4449	1.50976e-08	6.11416e-07	up	2168	1999	993	524	449	1102	chr9:45253837-45269149	-	3498	protein-coding	mmu:16154	Interleukin-10 receptor subunit alpha
Il11	2.84088	2.04154e-05	0.000386488	up	145	83	11	14	6	14	chr7:4772378-4782857	-	1944	protein-coding	mmu:16156	Interleukin 11
Il12b	3.43776	1.77116e-14	1.50251e-12	up	346	366	70	28	23	22	chr11:44400063-44414677	+	2505	protein-coding	mmu:16160	Interleukin-12 subunit beta
Il12rb1	3.44513	4.83059e-13	3.6046e-11	up	306	365	85	11	32	26	chr8:70808359-70821424	+	3682	protein-coding	mmu:16161	Putative uncharacterized protein
Il12rb2	2.11828	1.22309e-05	0.000248284	up	401	361	52	48	51	92	chr6:67291317-67376293	-	3841	protein-coding	mmu:16162	Interleukin-12 receptor subunit beta-2
Il13ra1	0.72777	0.000660029	0.00709223	up	2178	2672	1167	1388	1225	1206	chrX:36112108-36171262	+	3717	protein-coding	mmu:16164	Interleukin-13 receptor subunit alpha-1
Il15	1.08064	1.64474e-07	5.51141e-06	up	276	327	196	133	108	174	chr8:82331624-82403272	-	1625	protein-coding	mmu:16168	Interleukin-15
Il15ra	1.39385	1.78399e-09	8.40771e-08	up	584	768	340	201	210	277	chr2:11705169-11733985	+	1790	protein-coding	mmu:16169	Interleukin-15 receptor subunit alpha
Il17ra	1.04512	0.00675384	0.0445593	up	72	52	41	36	15	38	chr6:120463181-120483731	+	3984	protein-coding	mmu:16172	Interleukin-17 receptor A
Il18bp	4.24954	3.48295e-118	1.40345e-114	up	3396	3327	1746	144	149	180	chr7:102015077-102018155	-	1402	protein-coding	mmu:16068	Interleukin-18-binding protein
Il18rap	2.09273	0.000221106	0.00287634	up	1438	1631	427	185	183	513	chr1:40515362-40551707	+	4889	protein-coding	mmu:16174	Interleukin 18 receptor accessory protein
Il1a	2.08753	2.99199e-06	7.34018e-05	up	417	561	77	91	58	109	chr2:129299609-129310877	-	2767	protein-coding	mmu:16175	Interleukin-1 alpha
Il1b	2.41816	2.68609e-06	6.73403e-05	up	2782	4097	1156	429	319	893	chr2:129363842-129371170	-	2647	protein-coding	mmu:16176	Interleukin-1 beta
Il1f9	1.17544	0.000555384	0.00616932	up	321	437	138	97	151	161	chr2:24186476-24193567	+	1647	protein-coding	mmu:215257	Interleukin-36 gamma
Il1r2	1.77589	3.1729e-08	1.21764e-06	up	171	199	96	33	49	63	chr1:40083308-40125230	+	3156	protein-coding	mmu:16178	Interleukin-1 receptor type 2
Il1rl1	0.822552	0.00103045	0.0101957	up	242	235	106	126	84	145	chr1:40404864-40465418	+	5300	protein-coding	mmu:17082	Interleukin-1 receptor-like 1
Il1rn	3.19826	1.65499e-06	4.34449e-05	up	3263	3557	519	256	174	404	chr2:24336860-24351491	+	2480	protein-coding	mmu:16181	Interleukin-1 receptor antagonist protein
Il21r	1.01537	0.00123695	0.0117347	up	521	512	170	164	153	316	chr7:125603251-125633570	+	2613	protein-coding	mmu:60504	Putative uncharacterized protein
Il27	4.35046	1.39439e-19	1.79798e-17	up	213	201	58	8	7	9	chr7:126589009-126595021	-	1186	protein-coding	mmu:246779	Interleukin-27 subunit alpha
Il2ra	1.8015	2.60574e-05	0.000476182	up	204	227	45	56	36	49	chr2:11642792-11693194	+	4428	protein-coding	mmu:16184	Interleukin-2 receptor subunit alpha
Il2rb	2.48381	0.000231221	0.00299584	up	3102	2499	503	258	235	652	chr15:78479256-78511621	-	4328	protein-coding	mmu:16185	Interleukin-2 receptor subunit beta
Il2rg	1.45967	3.14456e-17	3.22028e-15	up	4440	3929	2080	1305	1018	1775	chrX:101264385-101268255	-	1663	protein-coding	mmu:16186	Cytokine receptor common subunit gamma
Il3ra	0.760144	0.00105672	0.0103927	up	544	471	245	213	219	365	chr14:14346001-14355493	+	1981	protein-coding	mmu:16188	Interleukin-3 receptor subunit alpha
Il4ra	0.685663	5.25787e-11	2.99457e-09	up	6171	5506	3684	3624	2839	3889	chr7:125552282-125579474	+	5094	protein-coding	mmu:16190	Il4ra protein
Il6	6.63838	3.53677e-10	1.82832e-08	up	459	947	48	7	3	5	chr5:30013114-30019975	+	1141	protein-coding	mmu:16193	Interleukin 6, isoform CRA_b
Incenp	0.831799	0.000218825	0.00284897	up	615	619	272	303	210	401	chr19:9872297-9899546	-	3238	protein-coding	mmu:16319	Inner centromere protein
Inpp1	0.965652	4.49152e-07	1.3259e-05	up	1020	1298	614	545	414	673	chr1:52785425-52817688	-	5640	protein-coding	mmu:16329	Inositol polyphosphate 1-phosphatase
Insrr	2.51695	0.000118697	0.00169306	up	59	66	10	10	7	7	chr3:87796908-87816101	+	5184	protein-coding	mmu:23920	Putative uncharacterized protein
Ipcef1	1.01946	9.3349e-05	0.00139315	up	392	460	213	162	127	288	chr10:6885779-7054958	-	6223	protein-coding	mmu:320495	Interactor protein for cytohesin exchange factors 1
Irak3	0.771299	0.000573208	0.00634163	up	432	435	217	188	200	291	chr10:120141648-120201744	-	3234	protein-coding	mmu:73914	Interleukin-1 receptor-associated kinase 3
Irf1	2.56046	3.78841e-61	3.21376e-58	up	18543	17952	10581	3193	2583	2723	chr11:53770014-53778374	+	2138	protein-coding	mmu:16362	Interferon regulatory factor 1
Irf2	0.932755	3.21412e-13	2.43217e-11	up	2647	2547	1527	1413	993	1411	chr8:46739745-46847458	+	3798	protein-coding	mmu:16363	Interferon regulatory factor 2
Irf5	1.48123	7.07269e-11	3.97204e-09	up	1771	1501	680	443	383	683	chr6:29526130-29541869	+	2357	protein-coding	mmu:27056	Interferon regulatory factor 5 bone marrow variant
Irf7	3.64769	5.14728e-15	4.58364e-13	up	8664	10244	3176	478	398	1030	chr7:141263183-141266499	-	1859	protein-coding	mmu:54123	Interferon regulatory factor 7, isoform CRA_b
Irf8	1.72699	1.44681e-11	8.86678e-10	up	5209	4461	1620	1041	1051	1442	chr8:120736358-120756694	+	3383	protein-coding	mmu:15900	Interferon regulatory factor 8
Irf9	1.12424	2.3834e-25	4.17562e-23	up	2976	2551	1814	1313	978	1376	chr14:55603985-55610030	+	2545	protein-coding	mmu:16391	Interferon regulatory factor 9
Irgm1	3.78442	4.94104e-101	1.13771e-97	up	11589	12174	6246	714	743	847	chr11:48865245-48871454	-	2227	protein-coding	mmu:15944	Interferon-gamma-inducible GTPase Ifggd3 protein
Irgm2	2.95361	2.44742e-29	5.33075e-27	up	2506	2577	1663	236	390	278	NT_187029.1:79296-87102	-	3514	protein-coding	mmu:54396	Interferon inducible GTPase 2, isoform CRA_a
Irs1	-0.825821	0.000820638	0.0084626	down	397	289	433	787	625	851	chr1:82233105-82291439	-	9163	protein-coding	mmu:16367	Insulin receptor substrate 1
Isg15	3.61409	4.15771e-55	2.91365e-52	up	3710	4094	1618	261	191	377	chr4:156199424-156200818	-	756	protein-coding	mmu:100038882	ISG15 ubiquitin-like modifier
Isg20	1.17053	4.46357e-10	2.2912e-08	up	2113	2007	949	860	692	825	chr7:78913424-78920396	+	1412	protein-coding	mmu:57444	Putative uncharacterized protein
Itga2	0.639514	0.00583366	0.0396906	up	1113	979	409	546	419	745	chr13:114835912-114932041	-	4218	protein-coding	mmu:16398	Integrin alpha-2
Itga4	1.19083	5.7954e-05	0.000935974	up	5754	5246	1886	1426	1414	3189	chr2:79255426-79333114	+	9832	protein-coding	mmu:16401	Integrin alpha-4
Itgae	-1.0238	0.00172109	0.0150928	down	45	45	24	71	76	102	NT_166317.2:182028-239363	+	3836	protein-coding	mmu:16407	Integrin alpha E, epithelial-associated
Itgal	1.41655	4.28515e-09	1.89228e-07	up	6495	5099	2417	1514	1352	2759	chr7:127296230-127335137	+	5225	protein-coding	mmu:16408	Itgal protein
Itgam	1.52563	9.14123e-07	2.54911e-05	up	3293	3286	1168	594	743	1526	chr7:128062640-128118491	+	4682	protein-coding	mmu:16409	CD11b
Itgax	0.837518	6.45893e-05	0.00103074	up	2683	1922	970	1068	913	1300	chr7:128129530-128150657	+	4025	protein-coding	mmu:16411	Putative uncharacterized protein
Itgb2	0.99691	9.98884e-06	0.00020828	up	7573	6178	2731	2536	2296	3913	chr10:77530329-77565681	+	2948	protein-coding	mmu:16414	Integrin beta-2
Itgb5	-0.661967	0.00212353	0.0179481	down	1543	1180	1599	2708	2128	2944	chr16:33829665-33949338	+	3282	protein-coding	mmu:16419	Integrin beta-5
Itgb7	1.09812	2.23843e-06	5.75203e-05	up	2005	1668	892	561	626	1098	chr15:102215994-102233405	-	3118	protein-coding	mmu:16421	Integrin beta-7
Itpr2	-0.635764	0.00201861	0.017233	down	170	159	132	234	240	310	NT_166305.2:2609503-3014435	-	11824	protein-coding	mmu:16439	Inositol 1,4,5-trisphosphate receptor type 2
Jag2	-0.695639	5.10978e-05	0.000839545	down	758	619	532	1416	903	1071	chr12:112907803-112929517	-	4904	protein-coding	mmu:16450	Jagged2 protein
Jak2	0.916807	3.19696e-06	7.71386e-05	up	4307	4702	1943	2193	1584	2417	chr19:29251708-29313080	+	7654	protein-coding	mmu:16452	Tyrosine-protein kinase JAK2
Jmy	-0.636281	5.77057e-05	0.0009329	down	798	843	723	1564	1024	1534	chr13:93430097-93499808	-	8780	protein-coding	mmu:57748	Junction-mediating and -regulatory protein
Jph2	-0.683218	0.000352974	0.00425204	down	424	480	387	730	738	800	chr2:163336242-163398049	-	4235	protein-coding	mmu:59091	Junctophilin-2
Junb	1.24474	7.64978e-06	0.000164838	up	3054	3631	1011	1290	833	1295	chr8:84976909-84978748	-	1840	protein-coding	mmu:16477	Transcription factor jun-B
Jup	-0.867435	2.88293e-06	7.14877e-05	down	5884	3842	4627	11211	7521	10579	chr11:100368856-100397805	-	5009	protein-coding	mmu:16480	Junction plakoglobin
Kank4	-1.14056	7.50455e-06	0.00016236	down	324	195	257	864	448	611	chr4:98754892-98817801	-	5207	protein-coding	mmu:242553	KN motif and ankyrin repeat domain-containing protein 4
Kars	0.778563	4.00791e-08	1.50582e-06	up	3162	2830	1605	1653	1302	1793	chr8:111993439-112011354	-	2281	protein-coding	mmu:85305	Lysine--tRNA ligase
Katna1	0.626999	0.000284517	0.00355767	up	821	745	416	486	408	471	chr10:7726000-7763150	+	1775	protein-coding	mmu:23924	Katanin p60 ATPase-containing subunit A1
Kazald1	-0.973234	0.00195469	0.0167495	down	84	76	117	214	185	223	chr19:45075091-45079289	+	1780	protein-coding	mmu:107250	Putative uncharacterized protein
Kcnab2	1.1351	2.888e-05	0.000521262	up	938	757	327	263	237	483	chr4:152390740-152477549	-	4107	protein-coding	mmu:16498	Voltage-gated potassium channel subunit beta-2
Kcnh2	-0.754671	0.00129829	0.0121803	down	140	96	97	184	175	259	chr5:24319585-24351681	-	4221	protein-coding	mmu:16511	Potassium voltage-gated channel subfamily H member 2
Kcnj13	-0.717596	0.00135935	0.0125919	down	215	193	200	479	267	381	chr1:87384577-87394729	-	3056	protein-coding	mmu:100040591	Inward rectifier potassium channel 13
Kcnj5	-1.39517	0.007136	0.0463409	down	14	38	18	71	81	42	chr9:32314706-32344380	-	4828	protein-coding	mmu:16521	Potassium inwardly-rectifying channel subfamily J member 5
Kcnk2	-0.833149	0.000495397	0.00562873	down	360	298	383	854	574	669	chr1:189207930-189402704	-	4733	protein-coding	mmu:16526	Potassium channel subfamily K member 2
Kcnmb2	-0.707956	0.00776572	0.0492981	down	88	88	99	190	125	196	chr3:31902132-32200180	+	4213	protein-coding	mmu:72413	Calcium-activated potassium channel subunit beta-2
Kcnn3	-0.809278	1.62984e-05	0.000317652	down	240	182	187	422	330	426	chr3:89520164-89672494	+	7617	protein-coding	mmu:140493	Small conductance calcium-activated potassium channel protein 3
Kif11	1.96903	1.32093e-09	6.35546e-08	up	712	816	232	134	109	236	chr19:37376403-37421859	+	4819	protein-coding	mmu:16551	Kinesin-like protein KIF11
Kif14	1.5474	5.31246e-05	0.00086842	up	125	190	71	39	28	79	chr1:136466290-136555938	+	8338	protein-coding	mmu:381293	Kinesin-like protein
Kif15	1.70045	2.39492e-06	6.11654e-05	up	263	323	82	66	56	94	chr9:122951043-123018733	+	4923	protein-coding	mmu:209737	Kinesin-like protein KIF15
Kif18b	1.45578	0.00446099	0.0323447	up	164	119	43	24	19	87	chr11:102905518-102925134	-	3582	protein-coding	mmu:70218	Kinesin-like protein KIF18B
Kif20a	1.40041	3.66436e-06	8.64746e-05	up	325	338	152	96	64	180	chr18:34624624-34633277	+	3579	protein-coding	mmu:19348	Kinesin-like protein KIF20A
Kif20b	1.10256	0.00470681	0.0337175	up	293	343	75	111	71	170	chr19:34922341-34975750	+	5687	protein-coding	mmu:240641	Kinesin-like protein KIF20B
Kif22	1.56836	1.82734e-05	0.000351015	up	227	244	87	46	46	111	chr7:127027729-127042466	-	2202	protein-coding	mmu:110033	Kinesin-like protein KIF22
Kif23	0.949422	0.000677495	0.00724129	up	452	422	187	202	108	292	chr9:61917277-61946813	-	3479	protein-coding	mmu:71819	Kinesin-like protein KIF23
Kif26a	-1.33514	1.29107e-08	5.29504e-07	down	415	328	457	1336	883	1249	chr12:112144135-112181747	+	6918	protein-coding	mmu:668303	Kinesin-like protein KIF26A
Kif26b	-1.71879	9.44975e-11	5.21613e-09	down	153	125	154	702	311	632	chr1:178525749-178939200	+	15868	protein-coding	mmu:269152	Putative uncharacterized protein
Kif2c	1.41262	0.0014277	0.0130398	up	141	157	36	42	25	67	chr4:117159633-117182624	-	2940	protein-coding	mmu:73804	Kinesin-like protein KIF2C
Kif4	1.07417	0.00130368	0.0122167	up	233	202	97	76	50	152	chrX:100626065-100727271	+	4780	protein-coding	mmu:16571	Chromosome-associated kinesin KIF4
Klf6	0.841689	1.23311e-12	8.67914e-11	up	8105	8708	5644	4700	3535	5549	chr13:5861489-5870393	+	4217	protein-coding	mmu:23849	Krueppel-like factor 6
Klhl13	-0.593111	0.00107926	0.0105619	down	436	309	327	599	463	740	chrX:23219271-23365108	-	3363	protein-coding	mmu:67455	Klhl13 protein
Klhl29	-0.866382	0.00359182	0.0274245	down	133	243	122	433	282	272	chr12:5077465-5375682	-	7048	protein-coding	mmu:208439	Klhl29 protein
Klhl6	0.8503	0.00135409	0.0125504	up	777	768	286	329	248	512	chr16:19946492-19983049	-	2405	protein-coding	mmu:239743	Kelch-like protein 6
Klra1	2.74021	1.08607e-05	0.000222713	up	89	93	22	5	5	23	NT_187002.1:1065057-1088041	+	1666	protein-coding	mmu:16627	T-cell surface glycoprotein YE1/48
Klra14-ps	1.73258	0.00424594	0.0311498	up	133	141	23	19	12	66	chr6:130149106-130160748	-	802	pseudo	mmu:654449	killer cell lectin-like receptor subfamily A, member 14, pseudogene
Klra2	2.76962	3.45749e-20	4.60561e-18	up	1944	2245	808	182	183	427	chr6:131198970-131247716	-	2216	protein-coding	mmu:16633	Killer cell lectin-like receptor subfamily A member 2
Klra3	2.88012	2.49612e-07	7.95108e-06	up	166	150	41	10	6	37	NT_187002.1:1111517-1155744	+	1287	protein-coding	mmu:16634	Killer cell lectin-like receptor 3
Klra7	3.31371	1.75012e-05	0.000339043	up	441	422	72	24	14	63	NW_006763130.1:64024-524845	-	2162	protein-coding	mmu:16638	Truncated lectin-related NK cell receptor
Klra9	1.83531	0.00731166	0.0471964	up	140	142	28	13	7	77	NT_187002.1:718613-734035	-	1332	protein-coding	mmu:16640	Natural killer cell recptor Ly49C
Klrb1b	1.47838	5.35459e-06	0.000122419	up	491	381	127	117	91	168	chr6:128813706-128826375	-	2212	protein-coding	mmu:80782	Killer cell lectin-like receptor subfamily B member 1B allele B
Klrb1f	2.5253	8.88624e-07	2.4866e-05	up	255	239	56	13	26	61	chr6:129045837-129059724	+	3993	protein-coding	mmu:232408	Nkrp1f
Klrc1	2.68656	8.62578e-06	0.000182935	up	184	241	20	20	14	38	NT_187002.1:12927-29939	-	1986	protein-coding	mmu:16641	Klrc1 protein
Klrc2	1.89641	0.00739687	0.0475254	up	130	137	8	15	14	48	chr6:129649602-129660737	-	1025	protein-coding	mmu:16642	Protein Klrc2
Klrc3	2.61565	0.00063749	0.00689139	up	159	121	15	5	5	42	NT_187002.1:2521-6724	-	666	protein-coding	mmu:58179	Klrc3 protein
Klrd1	1.97117	0.00291576	0.0232424	up	587	626	105	81	83	186	chr6:129588092-129598775	+	1254	protein-coding	mmu:16643	Natural killer cells antigen CD94
Klre1	2.49426	0.000484593	0.00553164	up	489	465	80	37	45	109	chr6:129559032-129585827	+	1617	protein-coding	mmu:243655	Killer cell lectin-like receptor family E member 1
Klrg1	3.20853	5.77742e-06	0.000130238	up	537	587	92	27	50	53	chr6:122270596-122282833	-	1365	protein-coding	mmu:50928	Killer cell lectin-like receptor subfamily G member 1
Klrk1	2.69326	0.000106308	0.00155346	up	1096	1320	252	80	93	266	chr6:129610323-129623864	-	3272	protein-coding	mmu:27007	NKG2-D type II integral membrane protein
Knstrn	1.09821	0.00116734	0.0112196	up	218	230	97	95	43	144	chr2:118813988-118837210	+	3118	protein-coding	mmu:51944	DNA segment, Chr 2, ERATO Doi 750, expressed, isoform CRA_c
Kntc1	1.75337	1.59914e-06	4.2254e-05	up	237	233	97	57	27	102	chr5:123749690-123821593	+	6961	protein-coding	mmu:208628	Kinetochore-associated protein 1
Kyat1	-0.6464	0.00601461	0.0407154	down	209	154	188	293	292	374	chr2:30185124-30206758	-	2312	protein-coding
Kynu	1.21217	0.00368513	0.0279515	up	321	269	59	94	59	141	chr2:43555257-43683048	+	3070	protein-coding	mmu:70789	Kynureninase
LOC100041057	2.0346	1.66868e-07	5.5685e-06	up	94	69	42	18	13	23	NT_166281.1:78652-201928	+	2748	protein-coding	mmu:100041057	nuclear body protein SP140-like
LOC101055758	2.60994	0.000107132	0.00156267	up	39	38	13	5	2	9	chr1:85326365-85555808	+	3031	protein-coding	mmu:101055758	component of Sp100-rs-like
LOC102631912	0.618212	0.000310859	0.00381892	up	801	890	465	552	427	530	chr12:101968099-101977063	-	1139	ncRNA	mmu:102631912	NADH dehydrogenase [ubiquinone] 1 beta subcomplex subunit 1-like
LOC102634900	3.02162	5.23631e-10	2.66242e-08	up	105	168	39	12	13	15	chr3:7576267-7689998	+	2445	ncRNA	mmu:102634900	uncharacterized LOC102634900
LOC102638993	2.07166	3.66334e-05	0.000636955	up	145	91	24	19	18	26	chr7:101547872-101557457	+	483	ncRNA	mmu:102638993	uncharacterized LOC102638993
LOC102639543	2.6534	2.12035e-17	2.2192e-15	up	1422	1632	751	166	113	399	chr1:173468418-173491318	-	3443	protein-coding	mmu:102639543	pyrin domain-containing protein 3-like
LOC105243289	2.31557	8.38887e-11	4.66247e-09	up	109	119	58	18	17	27	chr8:111309675-111310962	-	1288	ncRNA
LOC105245440	1.75475	1.58861e-08	6.4013e-07	up	289	254	112	51	55	101	chr12:99643086-99647222	+	1336	lncRNA
LOC105246895	1.29131	0.00074121	0.00777282	up	57	66	40	26	15	33	chr11:120235184-120239123	-	2567	lncRNA
LOC108167440	0.827748	2.16449e-10	1.14384e-08	up	7152	6963	4464	3534	3342	4428	chr7:75769038-75782182	-	3956	protein-coding
LOC108167536	-0.717056	0.00127379	0.0120157	down	244	184	228	392	334	487	chr8:72548406-72559318	+	10313	lncRNA
LOC108167810	2.86828	6.70597e-07	1.90966e-05	up	60	74	30	5	3	17	chr10:51527757-51531161	+	1252	lncRNA
LOC108167848	-0.616629	0.00118815	0.0113856	down	183	178	139	307	196	352	chr11:58847119-58861957	+	4140	protein-coding
LOC108168394	3.50817	1.72568e-12	1.18359e-10	up	108	103	36	9	5	9	chr18:60271379-60283874	+	415	lncRNA
LOC108169013	1.57345	0.00110434	0.0107617	up	11045	6931	2457	1698	1904	3503	chr4:134159957-134164109	+	1821	protein-coding
Lacc1	2.14574	1.66389e-12	1.15011e-10	up	952	950	275	157	146	207	chr14:77024201-77036952	-	2419	protein-coding	mmu:210808	Laccase domain-containing protein 1
Lag3	1.23995	0.00132179	0.0123577	up	86	106	42	50	26	30	chr6:124904359-124912434	-	2737	protein-coding	mmu:16768	Lymphocyte activation gene 3 protein
Lair1	1.9924	1.74903e-10	9.39696e-09	up	995	860	317	126	182	257	chr7:4007073-4073507	-	4269	protein-coding	mmu:52855	Leukocyte-associated immunoglobulin-like receptor 1
Lap3	2.05473	4.77546e-23	7.54617e-21	up	4783	5156	2165	1034	958	1057	chr5:45493374-45512691	+	2267	protein-coding	mmu:66988	Cytosol aminopeptidase
Lat2	1.20887	6.23622e-05	0.00100015	up	575	482	188	137	162	266	chr5:134600103-134619783	-	3533	protein-coding	mmu:56743	Linker for activation of T-cells family member 2
Lax1	1.35738	0.000161752	0.00222022	up	450	392	135	92	90	226	chr1:133679029-133693029	-	2849	protein-coding	mmu:240754	Lymphocyte transmembrane adapter 1
Lck	1.16385	0.00157683	0.0140962	up	291	248	71	77	74	133	NT_187023.1:1147929-1173325	-	2171	protein-coding	mmu:16818	Proto-oncogene tyrosine-protein kinase LCK
Lcn2	1.47532	0.00104915	0.0103363	up	10646	9505	2853	1990	3031	3311	chr2:32384637-32387739	-	853	protein-coding	mmu:16819	Neutrophil gelatinase-associated lipocalin
Lcp1	0.829655	1.00338e-05	0.000208678	up	15232	14325	6759	6871	5478	9599	chr14:75131105-75230842	+	4106	protein-coding	mmu:18826	Plastin-2
Lcp2	1.77364	5.43732e-10	2.75593e-08	up	2323	2310	727	449	435	763	chr11:34047201-34092280	+	3348	protein-coding	mmu:16822	Lymphocyte cytosolic protein 2
Ldhb	-0.631926	0.000825724	0.00850416	down	1992	1855	1977	4037	2729	3393	chr6:142490249-142507957	-	1304	protein-coding	mmu:16832	L-lactate dehydrogenase B chain
Ldlrad1	-0.702459	0.00331663	0.0257999	down	377	453	445	788	773	740	chr4:107209078-107221097	+	4038	protein-coding	mmu:546840	Protein Ldlrad1
Leng9	0.725288	0.000586506	0.00643958	up	210	204	166	135	91	166	chr7:4148183-4149872	-	1690	protein-coding	mmu:243813	Leukocyte receptor cluster member 9
Lgals1	0.81188	0.000176772	0.00239631	up	3964	4234	1597	2058	1567	2276	chr15:78926725-78930465	+	800	protein-coding	mmu:16852	Galectin-1
Lgals3bp	1.61591	4.37793e-18	4.86645e-16	up	10248	9249	4363	2633	2422	3142	chr11:118392752-118401931	-	2168	protein-coding	mmu:19039	Galectin-3-binding protein
Lgals8	0.640572	5.61239e-06	0.000127409	up	2690	2661	1504	1547	1287	1917	chr13:12439402-12464977	-	3088	protein-coding	mmu:56048	Galectin-8
Lgals9	1.26631	1.25956e-17	1.36252e-15	up	7149	6362	3523	2522	2020	3066	chr11:78962979-78984924	-	1586	protein-coding	mmu:16859	Galectin-9
Lif	1.61129	5.75236e-05	0.000930889	up	401	454	93	83	112	117	chr11:4257568-4272514	+	5833	protein-coding	mmu:16878	Leukemia inhibitory factor
Lig1	0.884543	6.92121e-05	0.00108729	up	730	624	281	320	237	386	chr7:13277313-13311427	+	3176	protein-coding	mmu:16881	DNA ligase 1
Lilr4b	1.90768	0.000335794	0.00407862	up	1375	1749	503	190	300	526	chr10:51480612-51486329	+	1487	protein-coding
Lilra6	0.839006	0.00412882	0.0305548	up	164	211	108	78	71	149	chr7:3908277-3915585	-	2558	protein-coding	mmu:18726	PIRA3
Lilrb4a	1.98266	1.79639e-12	1.2217e-10	up	3467	3566	1142	567	604	997	chr10:51490884-51496613	+	1876	protein-coding
Lims2	-0.637655	0.00168004	0.0148053	down	1344	982	1124	2467	1645	1854	chr18:31922278-31958619	+	2037	protein-coding	mmu:225341	LIM and senescent cell antigen-like-containing domain protein 2
Lipe	1.38314	1.96048e-10	1.04633e-08	up	2892	3411	3372	1242	1317	1602	chr7:25379527-25398486	-	3505	protein-coding	mmu:16890	Hormone-sensitive lipase
Litaf	0.957803	1.38646e-07	4.70462e-06	up	4303	3784	1804	1877	1432	2103	chr16:10959273-10993121	-	2237	protein-coding	mmu:56722	Lipopolysaccharide-induced tumor necrosis factor-alpha factor homolog
Lmnb1	1.20206	1.73412e-06	4.54481e-05	up	1488	1424	550	518	351	749	chr18:56707813-56753424	+	2843	protein-coding	mmu:16906	Lamin-B1
Lonrf3	-0.65446	0.00430692	0.0315111	down	442	384	395	995	502	668	chrX:36328358-36366857	+	7578	protein-coding	mmu:74365	LON peptidase N-terminal domain and RING finger protein 3
Loxl4	0.785291	0.00509599	0.0359422	up	203	214	85	94	88	127	chr19:42592279-42612806	-	5437	protein-coding	mmu:67573	Lysyl oxidase homolog 4
Lpar3	-0.686321	0.00183742	0.0159244	down	208	224	228	449	331	414	chr3:146220961-146286214	+	2494	protein-coding	mmu:65086	Lysophosphatidic acid receptor 3
Lpcat2	1.17954	2.24091e-08	8.8095e-07	up	626	658	331	219	207	344	chr8:92855329-92919279	+	2800	protein-coding	mmu:270084	Lpcat2 protein
Lpxn	0.745293	0.00116565	0.0112167	up	338	287	145	151	138	200	chr19:12796197-12833808	+	1704	protein-coding	mmu:107321	Lpxn protein
Lrat	-1.125	0.000181041	0.00243981	down	3374	1331	1336	3219	4866	5595	chr3:82892582-82903974	-	5349	protein-coding	mmu:79235	Lecithin-retinol acyltransferase (Phosphatidylcholine-retinol-O-acyltransferase)
Lrg1	0.715065	0.00210509	0.0178109	up	2283	1994	1285	846	1314	1402	chr17:56119678-56121946	-	1353	protein-coding	mmu:76905	Leucine-rich alpha-2-glycoprotein 1
Lrp8	0.916647	0.00417572	0.0308029	up	135	138	64	47	56	88	chr4:107802212-107876840	+	7763	protein-coding	mmu:16975	Low-density lipoprotein receptor-related protein 8
Lrrc17	-1.0325	1.42156e-05	0.000283574	down	86	85	57	190	114	213	chr5:21543527-21575911	+	2197	protein-coding	mmu:74511	Leucine-rich repeat-containing protein 17
Lrrc25	1.47094	3.37874e-06	8.06793e-05	up	396	375	149	78	101	172	chr8:70616844-70620850	+	1273	protein-coding	mmu:211228	Leucine-rich repeat-containing protein 25
Lrrc26	-0.861536	0.00709061	0.0460647	down	116	121	145	355	229	197	chr2:25289911-25291193	+	1207	protein-coding	mmu:227618	Leucine-rich repeat-containing protein 26
Ltbp4	-0.612996	0.000298667	0.00370586	down	8619	5806	6525	12883	8904	14120	chr7:27305140-27339709	-	5301	protein-coding	mmu:108075	Latent transforming growth factor beta binding protein 4
Ltc4s	-0.761244	0.00664316	0.043919	down	84	83	93	149	157	185	chr11:50236461-50238532	-	660	protein-coding	mmu:17001	Leukotriene C4 synthase
Ly6a	1.85778	4.01557e-36	1.22119e-33	up	30974	32740	24169	9240	8275	8805	chr15:74994877-74998031	-	1002	protein-coding	mmu:110454	Lymphocyte antigen 6A-2/6E-1
Ly6c1	2.09524	1.09042e-29	2.40759e-27	up	22909	23633	19649	5713	5775	5293	chr15:75044018-75048853	-	891	protein-coding	mmu:17067	Lymphocyte antigen 6C1
Ly6c2	3.14258	4.70873e-09	2.05123e-07	up	3644	3525	1286	221	198	627	chr15:75108161-75112036	-	903	protein-coding	mmu:100041546	Lymphocyte antigen 6C2
Ly6e	0.885232	1.75885e-19	2.23222e-17	up	38108	31942	23271	19689	14848	20419	chr15:74955051-74959905	+	2281	protein-coding	mmu:17069	Lymphocyte antigen 6E
Ly6i	5.13365	2.96251e-15	2.66758e-13	up	3450	2977	521	54	68	74	chr15:74979538-74983502	-	962	protein-coding	mmu:57248	Ly6i protein
Ly75	0.705352	0.000111596	0.00162045	up	934	899	450	547	359	608	chr2:60293760-60383231	-	5172	protein-coding	mmu:17076	Lymphocyte antigen 75
Ly86	1.73402	3.41932e-12	2.25871e-10	up	1003	926	470	220	164	407	chr13:37345345-37419036	+	997	protein-coding	mmu:17084	Lymphocyte antigen 86
Ly9	1.42221	9.67246e-07	2.68144e-05	up	609	573	220	158	123	282	chr1:171588613-171607410	-	2515	protein-coding	mmu:17085	T-lymphocyte surface antigen Ly-9
Lyn	0.621497	3.00932e-06	7.36028e-05	up	4619	4219	2767	2930	1906	3474	chr4:3678121-3791612	+	3456	protein-coding	mmu:17096	Tyrosine-protein kinase Lyn
Lyrm9	-0.696571	0.00255507	0.0209155	down	131	129	122	207	185	302	chr11:78826595-78843899	+	5053	protein-coding	mmu:66274	LYR motif-containing protein 9
Lysmd2	0.694808	3.2886e-05	0.000583121	up	1010	809	821	672	445	714	chr9:75625077-75637773	+	1444	protein-coding	mmu:70082	LysM and putative peptidoglycan-binding domain-containing protein 2
Lzts1	-0.730254	0.00731049	0.0471964	down	108	70	90	194	114	194	chr8:69132669-69184220	-	5014	protein-coding	mmu:211134	Leucine zipper, putative tumor suppressor 1
Lzts3	-0.612868	0.00176259	0.0154231	down	176	150	144	286	200	316	chr2:130632765-130642844	-	5360	protein-coding	mmu:241638	Leucine zipper putative tumor suppressor 3
Mad2l1	1.09175	6.98325e-06	0.000153134	up	400	427	184	150	136	222	chr6:66535226-66541109	+	1725	protein-coding	mmu:56150	Putative uncharacterized protein
Maff	1.35359	3.80946e-09	1.70248e-07	up	1414	1149	538	498	376	391	chr15:79346621-79359078	+	2022	protein-coding	mmu:17133	Transcription factor MafF
Magix	-0.92617	0.00278459	0.022385	down	107	75	125	272	167	232	chrX:7673166-7681251	-	2802	protein-coding	mmu:54634	Putative uncharacterized protein
Magohb	1.26093	4.57743e-06	0.000105898	up	387	365	139	119	111	161	chr6:131284389-131293244	-	966	protein-coding	mmu:66441	RIKEN cDNA 2010012C16, isoform CRA_c
Malt1	1.28335	3.93398e-05	0.00067527	up	2430	2460	653	636	676	1044	chr18:65430969-65478888	+	5165	protein-coding	mmu:240354	Mucosa-associated lymphoid tissue lymphoma translocation protein 1 homolog
Mamdc2	-0.716679	0.00670234	0.0442376	down	1408	1054	1760	2670	2275	3068	chr19:23302609-23448498	-	3338	protein-coding	mmu:71738	Putative uncharacterized protein
Mamld1	-0.589711	0.00408675	0.030341	down	156	123	120	236	184	242	chrX:71050040-71156056	+	5986	protein-coding	mmu:333639	Mamld1 protein
Map2	0.703667	0.00412306	0.0305262	up	359	274	163	200	102	234	NT_187020.1:594280-860133	+	9642	protein-coding	mmu:17756	Microtubule-associated protein 2
Map2k6	-0.923958	0.00157405	0.0140791	down	82	58	61	114	111	200	chr11:110399103-110516201	+	4767	protein-coding	mmu:26399	Dual-specificity mitogen-activated protein kinase kinase 6
Map3k15	0.852816	0.000195224	0.00259622	up	193	197	127	95	79	141	chrX:159988433-160123351	+	4348	protein-coding	mmu:270672	Mitogen-activated protein kinase kinase kinase 15
Map3k8	0.783409	1.04859e-05	0.000216588	up	551	463	321	330	184	341	chr18:4331325-4353412	-	2507	protein-coding	mmu:26410	Mitogen-activated protein kinase kinase kinase 8
Map4k1	0.708484	0.00534692	0.0371954	up	601	485	272	222	225	453	chr7:28982050-29003279	+	3423	protein-coding	mmu:26411	Mitogen-activated protein kinase kinase kinase kinase 1
March1	1.26196	5.7007e-05	0.000925316	up	1153	1236	354	323	293	595	chr8:65617922-66471637	+	4757	protein-coding	mmu:72925	E3 ubiquitin-protein ligase MARCH1
March5	0.767911	1.93672e-07	6.34474e-06	up	2260	2215	1212	1309	895	1417	chr19:37207527-37224457	+	4113	protein-coding	mmu:69104	Membrane-associated ring finger (C3HC4) 5
March9	-0.787898	0.000633998	0.00686285	down	92	91	58	168	125	159	chr10:127056050-127060184	-	1998	protein-coding	mmu:216438	E3 ubiquitin-protein ligase MARCH9
Marcksl1	1.44024	4.35992e-07	1.28942e-05	up	559	597	195	201	118	211	NT_187023.1:1115542-1117940	+	1599	protein-coding	mmu:17357	MARCKS-related protein
Marco	-0.593123	0.00753563	0.0481217	down	276	204	228	352	377	445	chr1:120474538-120505084	-	1985	protein-coding	mmu:17167	Macrophage receptor MARCO
Marveld1	-0.704988	0.000475294	0.0054564	down	2232	1516	1915	4078	2749	3530	chr19:42147389-42151703	+	3077	protein-coding	mmu:277010	MARVEL domain-containing protein 1
Masp1	-1.11326	0.0007083	0.00752084	down	34	36	26	72	58	100	chr16:23451785-23521074	-	4212	protein-coding	mmu:17174	Mannan-binding lectin serine protease 1
Mastl	1.17694	0.00717855	0.0465422	up	117	113	40	36	20	75	chr2:23116539-23156024	-	4652	protein-coding	mmu:67121	Serine/threonine-protein kinase greatwall
Mb21d1	1.87983	2.68147e-12	1.80083e-10	up	352	338	143	82	56	105	chr9:78430518-78443525	-	4134	protein-coding	mmu:214763	Cyclic GMP-AMP synthase
Mcemp1	0.73381	2.44162e-05	0.000451609	up	701	623	358	368	266	465	chr8:3665762-3668905	+	1132	protein-coding	mmu:69189	Mast cell-expressed membrane protein 1
Mcf2l	-0.705548	0.000185016	0.00247681	down	847	818	822	1685	1344	1478	chr8:12873544-13020509	+	7939	protein-coding	mmu:17207	Guanine nucleotide exchange factor DBS
Mcm10	1.60181	3.17406e-05	0.000565299	up	176	185	57	36	37	73	chr2:4990724-5015567	-	6270	protein-coding	mmu:70024	Protein MCM10 homolog
Mcm2	0.862702	0.00104668	0.0103246	up	899	719	345	320	256	592	chr6:88883474-88898780	-	3371	protein-coding	mmu:17216	DNA replication licensing factor MCM2
Mcm3	0.840478	0.000703413	0.00748357	up	1277	933	446	472	368	747	chr1:20803014-20820213	-	2886	protein-coding	mmu:17215	DNA replication licensing factor MCM3
Mcm4	0.65663	0.00129758	0.0121803	up	1219	1103	502	634	479	802	chr16:15623897-15637400	-	3589	protein-coding	mmu:17217	DNA replication licensing factor MCM4
Mcm5	1.2572	2.2193e-05	0.000415454	up	1062	853	298	276	241	457	chr8:75109508-75128439	+	3441	protein-coding	mmu:17218	DNA replication licensing factor MCM5
Mcm6	0.967434	4.58379e-05	0.000766406	up	1739	1653	647	730	503	979	chr1:128331575-128359705	-	4431	protein-coding	mmu:17219	DNA replication licensing factor MCM6
Mctp2	0.979911	0.00163692	0.0145205	up	399	417	126	144	149	203	chr7:72077827-72306595	-	6342	protein-coding	mmu:244049	Multiple C2 and transmembrane domain-containing protein 2
Med7	0.692659	6.22377e-07	1.78496e-05	up	643	546	407	378	282	421	chr11:46436937-46442721	+	2560	protein-coding	mmu:66213	Mediator of RNA polymerase II transcription subunit 7
Mefv	3.02505	3.72812e-05	0.000644741	up	613	616	122	33	31	114	chr16:3706974-3718210	-	3486	protein-coding	mmu:54483	Mefv protein
Megf6	-0.748839	0.000964661	0.00965739	down	1128	782	1094	1762	1569	2408	chr4:154170713-154275721	+	6876	protein-coding	mmu:230971	Multiple epidermal growth factor-like domains protein 6
Meis1	-0.634271	0.00434159	0.0316961	down	672	521	694	1081	957	1275	chr11:18880428-19020672	-	4758	protein-coding	mmu:17268	Homeobox protein Meis1
Melk	1.66581	1.62095e-05	0.000316302	up	193	178	55	38	34	70	chr4:44300876-44364675	+	2914	protein-coding	mmu:17279	Maternal embryonic leucine zipper kinase
Mest	-1.20729	1.13293e-07	3.90184e-06	down	148	100	124	353	245	364	chr6:30733506-30748466	+	2786	protein-coding	mmu:17294	Mesoderm-specific transcript protein
Mex3b	-1.01461	2.49958e-05	0.000460437	down	101	84	69	221	119	233	chr7:82867333-82871576	+	3416	protein-coding	mmu:108797	RNA-binding protein MEX3B
Mfap3l	-0.685453	0.000732661	0.00770321	down	530	568	554	1235	747	1025	chr8:60632825-60676731	+	6480	protein-coding	mmu:71306	Microfibrillar-associated protein 3-like
Mfap5	-0.827622	2.34741e-05	0.000437574	down	501	465	436	798	894	1037	chr6:122513383-122529290	+	1413	protein-coding	mmu:50530	Microfibrillar-associated protein 5
Mfsd7a	1.15715	0.000134286	0.00189198	up	296	262	94	98	91	115	chr5:108441052-108450264	-	3773	protein-coding	mmu:243197	Major facilitator superfamily domain containing 7, isoform CRA_b
Mfsd7c	-0.998914	1.79693e-05	0.000345619	down	205	157	206	444	361	473	chr12:85746539-85813585	+	3435	protein-coding	mmu:217721	Putative uncharacterized protein
Mgam	1.39945	0.000237381	0.00306575	up	173	172	88	55	24	106	chr6:40628831-40769123	+	11779	protein-coding	mmu:232714	Soluble maltase-glucoamylase
Mgat3	-0.896111	0.00014235	0.00199166	down	586	739	514	1477	1239	973	chr15:80173651-80215519	+	10141	protein-coding	mmu:17309	Beta-1,4-mannosyl-glycoprotein 4-beta-N-acetylglucosaminyltransferase
Mgll	-0.67861	0.000176759	0.00239631	down	1517	1398	1521	2850	2065	3147	chr6:88724412-88828360	+	3991	protein-coding	mmu:23945	Monoglyceride lipase
Milr1	1.56241	1.07966e-06	2.96962e-05	up	304	320	128	66	65	144	chr11:106750652-106768794	+	3016	protein-coding	mmu:380732	Allergin-1
Mir155hg	3.87157	9.1306e-07	2.54911e-05	up	80	132	7	4	5	6	chr16:84713023-84715245	+	1264	lncRNA
Mir17hg	0.663596	0.00141009	0.0129135	up	184	170	126	117	93	121	chr14:115044390-115046728	+	2339	ncRNA	mmu:75957	Mir17 host gene (non-protein coding)
Mirt2	1.17314	0.00147467	0.0133908	up	67	61	38	28	17	36	chr15:76266787-76269839	-	971	lncRNA
Mis18bp1	1.60295	4.05376e-05	0.000689225	up	141	173	70	28	32	78	chr12:65132734-65172580	-	4017	protein-coding	mmu:217653	Putative uncharacterized protein
Misp	1.55028	1.41797e-07	4.79136e-06	up	529	570	190	193	128	138	chr10:79821019-79830452	+	2635	protein-coding	mmu:78906	Mitotic interactor and substrate of PLK1
Mitd1	1.4539	3.32237e-12	2.21316e-10	up	894	914	397	303	223	333	chr1:37878888-37890442	-	2780	protein-coding	mmu:69028	MIT domain-containing protein 1
Mki67	1.67243	0.00149674	0.0135454	up	3221	3480	894	606	567	1360	chr7:135689788-135716409	-	10075	protein-coding	mmu:17345	Protein Mki67
Mlkl	2.77246	5.27739e-30	1.1814e-27	up	1782	1698	637	209	168	258	chr8:111311681-111338456	-	2031	protein-coding	mmu:74568	Mixed lineage kinase domain-like protein
Mmp12	0.964972	1.57195e-05	0.000307859	up	225	170	159	99	92	120	chr9:7344397-7360461	+	3665	protein-coding	mmu:17381	Macrophage metalloelastase
Mmp13	1.62293	1.50365e-05	0.000297008	up	108	66	43	25	21	29	chr9:7272514-7283333	+	2675	protein-coding	mmu:17386	Collagenase 3
Mmp15	-0.783783	5.54157e-05	0.000902213	down	2156	1537	1915	3914	2665	4396	chr8:95352296-95374293	+	4320	protein-coding	mmu:17388	Matrix metalloproteinase-15
Mmp25	0.985814	0.00491031	0.0348654	up	218	190	93	51	79	140	chr17:23629169-23645269	-	3662	protein-coding	mmu:240047	Matrix metalloproteinase-25
Mmp28	-1.22349	5.67165e-07	1.64122e-05	down	335	394	445	1185	902	1028	chr11:83440768-83463040	-	3528	protein-coding	mmu:118453	Protein Mmp28
Mms22l	1.20929	0.000100705	0.00148233	up	193	163	69	61	48	87	chr4:24496224-24602950	+	4946	protein-coding	mmu:212377	Protein MMS22-like
Mnda	4.11106	2.57555e-29	5.53503e-27	up	1183	1369	344	39	46	91	chr1:173896339-173914047	-	2885	protein-coding	mmu:381308	Interferon-activable protein 205-B
Mndal	1.90148	1.75385e-20	2.37551e-18	up	4092	4723	2059	989	752	1414	NT_039195.1:97275-120404	+	1908	protein-coding	mmu:100040462	Myeloid cell nuclear differentiation antigen-like protein
Mob3c	0.764826	1.37595e-08	5.61459e-07	up	1057	974	668	672	433	634	chr4:115827886-115836185	+	3038	protein-coding	mmu:100465	MOB kinase activator 3C
Morc1	3.15674	1.04948e-05	0.000216588	up	47	74	10	5	5	5	chr16:48431237-48630905	+	3050	protein-coding	mmu:17450	MORC family CW-type zinc finger protein 1
Morc3	0.717334	6.68741e-05	0.00105882	up	2005	1864	888	1064	822	1197	chr16:93832121-93876073	+	4461	protein-coding	mmu:338467	Microrchidia 3
Mov10	1.23137	7.59589e-17	7.51108e-15	up	1271	1160	696	483	416	530	chr3:104794828-104818595	-	3605	protein-coding	mmu:17454	Putative helicase MOV-10
Mpeg1	1.53054	1.19794e-12	8.49363e-11	up	20640	19965	8026	5603	4574	7715	chr19:12460709-12465285	+	4336	protein-coding	mmu:17476	Macrophage-expressed gene 1 protein
Mrgpra2b	2.43767	0.000191593	0.00255426	up	18	42	23	6	5	6	chr7:47463799-47489585	-	1274	protein-coding	mmu:235712	Protein Mrgpra2b
Ms4a4a	1.93635	1.16775e-06	3.20098e-05	up	310	271	90	41	39	108	chr19:11375488-11392915	+	996	protein-coding	mmu:666907	Protein Ms4a4a
Ms4a4b	1.58769	0.00539768	0.0374837	up	1312	1559	421	274	218	699	chr19:11443558-11463549	+	1259	protein-coding	mmu:60361	Putative uncharacterized protein
Ms4a4c	3.51692	1.8032e-08	7.17629e-07	up	2418	3122	808	121	113	370	chr19:11404717-11427246	+	2225	protein-coding	mmu:64380	Protein Ms4a4c
Ms4a4d	0.815991	9.17023e-07	2.55278e-05	up	1466	1471	831	899	652	742	chr19:11536849-11558466	+	1464	protein-coding	mmu:66607	Membrane-spanning 4-domains subfamily A member 4D
Ms4a6b	2.23092	6.2938e-13	4.5902e-11	up	2870	3180	990	391	366	850	chr19:11518559-11530403	+	1687	protein-coding	mmu:69774	Membrane-spanning 4-domains subfamily A member 6B
Ms4a6c	2.89688	8.76937e-09	3.69046e-07	up	4252	4952	1638	388	296	910	chr19:11469041-11487069	+	4832	protein-coding	mmu:73656	Ms4a6c protein
Ms4a6d	3.05957	9.00361e-21	1.24034e-18	up	1943	2044	480	189	157	204	chr19:11586606-11604804	-	1371	protein-coding	mmu:68774	Membrane-spanning 4-domains subfamily A member 6D
Msr1	3.14752	6.43281e-24	1.08004e-21	up	1235	1518	403	113	98	163	chr8:39543232-39642750	-	4692	protein-coding	mmu:20288	Macrophage scavenger receptor types I and II
Msrb1	0.624234	3.68056e-05	0.000637885	up	1811	1739	1064	1001	844	1421	chr17:24736642-24742778	+	886	protein-coding	mmu:27361	Selenoprotein X 1
Msrb2	-0.677062	0.00343962	0.0265516	down	220	156	190	408	237	378	chr2:19371411-19394976	+	1570	protein-coding	mmu:76467	Methionine-R-sulfoxide reductase B2, mitochondrial
Mt1	1.11838	0.0008954	0.00907106	up	947	1027	267	350	381	304	chr8:94179084-94180327	+	760	protein-coding	mmu:17748	Metallothionein-1
Mt2	3.11596	0.000113021	0.00163819	up	1753	2393	266	113	221	154	chr8:94172618-94173567	+	556	protein-coding	mmu:17750	Metallothionein-2
Mtfr2	2.03802	1.04654e-05	0.000216536	up	80	108	29	17	18	20	chr10:20346986-20361669	+	3365	protein-coding	mmu:71804	Mitochondrial fission regulator 2
Mthfd2	2.12018	1.38151e-12	9.63945e-11	up	743	799	257	128	103	210	chr6:83305704-83326035	-	2281	protein-coding	mmu:17768	Bifunctional methylenetetrahydrofolate dehydrogenase/cyclohydrolase, mitochondrial
Mtss1l	-0.841992	0.000271591	0.00343603	down	1252	707	1011	2376	1381	2289	chr8:110721283-110741401	+	8529	protein-coding	mmu:244654	MTSS1-like protein
Mttp	-0.94209	0.000449724	0.00521018	down	54	57	45	116	92	122	chr3:138089855-138143461	-	4272	protein-coding	mmu:17777	Microsomal triglyceride transfer protein large subunit
Mturn	-1.0439	0.00163973	0.0145295	down	386	359	664	1501	757	1233	chr6:54681624-54703855	+	5307	protein-coding	mmu:68235	Maturin
Mvp	0.782663	1.40758e-07	4.76626e-06	up	4254	3960	2148	2233	1648	2621	chr7:126986860-127014594	-	2810	protein-coding	mmu:78388	Major vault protein
Mx1	3.91829	1.28138e-10	6.93065e-09	up	1635	1866	417	52	72	147	chr16:97447035-97462906	-	2697	protein-coding	mmu:17857	Myxovirus influenza virus resistance protein 1 isoform 1
Mx2	2.8215	1.14165e-14	9.84013e-13	up	652	708	187	60	50	123	chr16:97536081-97560901	+	2422	protein-coding	mmu:17858	Interferon-induced Mx2
Mxd1	1.25949	3.67826e-12	2.41985e-10	up	2722	3009	1402	1146	767	1315	chr6:86647044-86669326	-	4826	protein-coding	mmu:17119	Max dimerization protein 1
Mxi1	-0.740944	0.00449758	0.0325807	down	390	376	526	959	632	917	chr19:53310414-53375810	+	5156	protein-coding	mmu:17859	Protein Gm10197
Mybl2	1.02532	0.0074655	0.0477851	up	141	112	38	44	39	67	chr2:163054324-163084688	+	4126	protein-coding	mmu:17865	Myb-related protein B
Myc	1.16309	1.73737e-05	0.000336979	up	488	428	160	176	130	200	chr15:61985341-61990361	+	2399	protein-coding	mmu:17869	Myc proto-oncogene protein
Myd88	1.25635	1.04663e-14	9.06968e-13	up	3059	2791	1451	1100	867	1308	chr9:119335988-119340040	-	1905	protein-coding	mmu:17874	Myeloid differentiation primary response protein MyD88
Myh7	-0.993962	0.00460565	0.0331697	down	255	139	274	564	256	774	chr14:54970684-54994549	-	6187	protein-coding	mmu:140781	Myosin, heavy polypeptide 7, cardiac muscle, beta
Myl9	-0.700241	0.00045201	0.00522257	down	1330	1923	1345	3198	2377	2686	chr2:156775413-156781657	+	1146	protein-coding	mmu:98932	Myosin regulatory light polypeptide 9
Myo1f	1.19477	4.80069e-06	0.000110539	up	3002	2456	1059	761	780	1484	chr17:33555707-33607764	+	3833	protein-coding	mmu:17916	Unconventional myosin-If
Myo1g	1.02564	8.91855e-06	0.000187592	up	2324	1947	970	739	681	1352	chr11:6506548-6520960	-	3307	protein-coding	mmu:246177	Unconventional myosin-Ig
Myrip	-1.16904	0.000211245	0.00276817	down	245	250	330	882	696	502	chr9:120302956-120476101	+	6627	protein-coding	mmu:245049	Rab effector MyRIP
N4bp1	0.90245	1.37796e-06	3.68323e-05	up	3757	3527	1613	1890	1343	1817	chr8:86841136-86885258	-	6469	protein-coding	mmu:80750	N4bp1 protein
Naa25	0.984337	3.2561e-05	0.000577993	up	1811	1641	619	763	600	786	chr5:121397941-121442549	+	5711	protein-coding	mmu:231713	Uncharacterized protein
Naaa	0.697128	0.000180895	0.00243981	up	3000	2718	1262	1671	1206	1694	chr5:92257660-92278181	-	2424	protein-coding	mmu:67111	N-acylethanolamine-hydrolyzing acid amidase
Nabp1	1.0783	2.29166e-07	7.38739e-06	up	1751	1973	1006	634	685	1100	chr1:51465806-51478414	-	5751	protein-coding	mmu:109019	Putative uncharacterized protein
Naip2	1.1106	9.42953e-05	0.00140329	up	270	295	129	97	79	174	NT_187006.1:20-128521	-	8880	protein-coding	mmu:17948	Baculoviral IAP repeat-containing protein 1b
Naip5	0.836153	0.00104522	0.0103166	up	195	164	110	76	78	132	NT_187006.1:61129-166944	-	10586	protein-coding	mmu:17951	Neuronal apoptosis inhibitory protein 5
Nampt	2.08601	2.35826e-21	3.30525e-19	up	9179	10810	4046	2237	1687	2035	chr12:32820335-32853369	+	4547	protein-coding	mmu:59027	Putative uncharacterized protein
Ncapd2	0.850814	0.000657355	0.00706821	up	768	683	317	311	230	523	chr6:125168007-125191748	-	4656	protein-coding	mmu:68298	Condensin complex subunit 1
Ncapg	2.05109	3.31779e-06	7.93414e-05	up	299	367	67	57	35	96	chr5:45669872-45700547	+	3698	protein-coding	mmu:54392	Ncapg protein
Ncapg2	1.39965	1.69377e-07	5.64053e-06	up	637	631	249	202	128	292	chr12:116405355-116463532	+	6892	protein-coding	mmu:76044	Putative uncharacterized protein
Ncaph	0.801207	9.50279e-06	0.000199176	up	391	370	224	210	149	259	chr2:127103809-127133954	-	2695	protein-coding	mmu:215387	Condensin complex subunit 2
Ncf1	0.859717	0.000282367	0.00353903	up	2975	2499	1088	1029	1098	1673	chr5:134220053-134229625	-	2764	protein-coding	mmu:17969	Neutrophil cytosol factor 1
Ncf2	0.858539	2.32978e-05	0.000435127	up	1883	1591	952	778	597	1304	chr1:152800153-152836990	+	3590	protein-coding	mmu:17970	Neutrophil cytosol factor 2
Ncf4	1.26155	6.4955e-05	0.00103555	up	865	846	299	199	227	466	chr15:78244164-78262582	+	1454	protein-coding	mmu:17972	Neutrophil cytosol factor 4
Nckap1l	0.803739	0.000391708	0.00465458	up	2858	2414	1159	1039	1058	1828	chr15:103453783-103502860	+	4717	protein-coding	mmu:105855	Putative uncharacterized protein
Ncoa7	0.618197	0.000489307	0.0055752	up	1220	1314	626	794	606	801	chr10:30645582-30803360	-	5390	protein-coding	mmu:211329	NCOA7B
Ncr1	3.23508	0.000174784	0.00237736	up	1019	1102	189	33	46	185	chr7:4337678-4345164	+	1465	protein-coding	mmu:17086	Putative uncharacterized protein
Ndc80	1.85709	1.76049e-05	0.000340351	up	198	215	55	37	25	77	chr17:71496100-71526857	-	2201	protein-coding	mmu:67052	Kinetochore protein NDC80 homolog
Neil3	1.44482	0.00017662	0.00239631	up	173	146	50	44	29	72	chr8:53586867-53639065	-	2253	protein-coding	mmu:234258	Endonuclease 8-like 3
Nek2	0.756634	0.00277822	0.0223561	up	394	508	197	206	205	280	chr1:191821281-191833049	+	3368	protein-coding	mmu:18005	Serine/threonine-protein kinase Nek2
Neurl3	1.45698	3.8131e-09	1.70248e-07	up	3593	3397	1311	868	875	1448	chr1:36264602-36274674	-	2826	protein-coding	mmu:214854	E3 ubiquitin-protein ligase NEURL3
Nfam1	0.722054	2.54505e-05	0.000468217	up	1611	1441	927	769	658	1216	chr15:82996736-83033397	-	3962	protein-coding	mmu:74039	Nfam1 protein
Nfic	-0.612429	9.77791e-05	0.00144485	down	3118	1975	1938	4059	3227	4470	chr10:81396191-81431133	-	6545	protein-coding	mmu:18029	Nuclear factor 1 C-type
Nfkb2	0.987175	3.23122e-06	7.78487e-05	up	2194	1701	837	761	684	1084	chr19:46304320-46312090	+	3413	protein-coding	mmu:18034	Putative uncharacterized protein
Nfkbia	0.65024	1.21224e-05	0.000246703	up	3526	3705	2034	2380	1774	2187	chr12:55489409-55492647	-	1579	protein-coding	mmu:18035	NF-kappa-B inhibitor alpha
Nfkbib	0.70817	6.03426e-05	0.000971631	up	767	703	367	411	332	459	chr7:28758251-28766644	-	2065	protein-coding	mmu:18036	NF-kappa-B inhibitor beta
Nfkbid	1.52672	1.50093e-08	6.09372e-07	up	337	339	147	87	77	143	chr7:30421728-30428748	+	2931	protein-coding	mmu:243910	NF-kappa-B inhibitor delta
Nfkbie	1.69497	4.2656e-08	1.58053e-06	up	861	817	257	181	146	307	chr17:45555700-45563169	+	2438	protein-coding	mmu:18037	NF-kappa-B inhibitor epsilon
Nfkbiz	1.24829	2.12367e-07	6.90107e-06	up	1481	1531	572	480	482	613	chr16:55811377-55838641	-	3855	protein-coding	mmu:80859	NF-kappa-B inhibitor zeta
Nhsl1	-0.634647	0.0022208	0.0186044	down	277	274	247	385	407	583	chr10:18318562-18533892	+	9184	protein-coding	mmu:215819	NHS-like protein 1
Nid2	-0.835086	1.5524e-05	0.00030477	down	232	196	185	463	345	394	chr14:19751257-19811787	+	4884	protein-coding	mmu:18074	Nidogen-2
Nipa2	0.662888	6.77001e-05	0.00106875	up	1400	1589	808	978	651	972	chr7:55931266-55962493	-	3989	protein-coding	mmu:93790	Magnesium transporter NIPA2
Nkd2	-1.19731	3.53033e-05	0.000617826	down	137	106	168	438	274	374	chr13:73818529-73847631	-	3967	protein-coding	mmu:72293	Protein naked cuticle homolog 2
Nkg7	2.61607	2.34832e-05	0.000437574	up	1595	1646	358	138	130	355	chr7:43437138-43438246	+	813	protein-coding	mmu:72310	Natural killer cell group 7 sequence, isoform CRA_a
Nlrc3	0.959562	0.00524289	0.0366664	up	326	316	100	100	101	203	chr16:3943807-3979017	-	9612	protein-coding	mmu:268857	Caterpillar 16.2
Nlrc4	1.31832	0.000153916	0.00213129	up	242	239	75	68	55	114	chr17:74426255-74459145	-	4510	protein-coding	mmu:268973	NLR family CARD domain-containing protein 4
Nlrc5	3.05268	1.98653e-34	5.33649e-32	up	8455	7962	3739	602	916	996	chr8:94434354-94527272	+	7611	protein-coding	mmu:434341	Protein NLRC5
Nlrp1a	1.98117	0.00686778	0.0450895	up	21	33	9	3	5	9	NT_187026.1:1194764-1248286	-	4806	protein-coding	mmu:195046	NLR family, pyrin domain containing 1a
Nlrp1b	1.45027	2.54188e-06	6.45198e-05	up	333	338	139	75	82	161	NT_187026.1:1265338-1305338	-	4142	protein-coding	mmu:637515	NACHT-, LRR-, and PYD-containing protein 1 paralog b splice variant 3
Nlrp1c-ps	1.7134	0.0013958	0.0128411	up	94	104	17	19	17	32	NT_187026.1:1317605-1403007	-	3794	pseudo	mmu:627984	NLR family, pyrin domain containing 1C, pseudogene
Nlrp3	1.60853	3.50745e-07	1.07274e-05	up	718	709	202	170	139	252	chr11:59541569-59566956	+	4021	protein-coding	mmu:216799	NACHT, LRR and PYD domains-containing protein 3
Nmi	1.53823	9.9103e-18	1.07929e-15	up	1703	1805	902	558	389	705	chr2:51948498-51973529	-	1625	protein-coding	mmu:64685	N-myc-interactor
Nnmt	0.793289	0.00302177	0.0239219	up	241	254	108	113	92	170	chr9:48538002-48607635	-	2693	protein-coding	mmu:18113	Nicotinamide N-methyltransferase
Noc4l	1.23051	1.02699e-13	8.11421e-12	up	626	548	338	232	184	282	chr5:110648419-110653382	-	2039	protein-coding	mmu:100608	Nucleolar complex associated 4 homolog (S. cerevisiae)
Noct	1.64208	2.74606e-07	8.6111e-06	up	820	649	200	221	146	184	chr3:51224447-51251654	+	3069	protein-coding
Nod1	1.1089	5.01002e-18	5.53093e-16	up	5170	4744	2848	2232	1800	2321	chr6:54923942-54972672	-	4379	protein-coding	mmu:107607	NOD1
Nod2	2.05027	6.07837e-20	7.96513e-18	up	753	625	299	144	117	168	chr8:88647280-88688474	+	4684	protein-coding	mmu:257632	CARD15 short isoform
Nop58	0.7794	0.000816529	0.00843642	up	1491	1424	541	694	564	866	chr1:59684951-59711510	+	2148	protein-coding	mmu:55989	Nucleolar protein 58
Nos2	2.76745	0.000734805	0.00771569	up	1050	805	85	75	74	138	chr11:78920787-78960232	+	4164	protein-coding	mmu:18126	Nitric oxide synthase 2
Notch3	-0.586948	0.00286093	0.0228506	down	2392	1542	1981	3631	2557	3820	chr17:32120820-32166896	-	8096	protein-coding	mmu:18131	Neurogenic locus notch homolog protein 3
Notum	-1.01402	0.00071482	0.00756022	down	97	56	88	208	126	221	chr11:120653788-120661809	-	2660	protein-coding	mmu:77583	Protein notum homolog
Npr1	-0.604915	0.000853048	0.00870816	down	2746	1804	2151	3959	3120	4270	chr3:90450592-90465928	-	4065	protein-coding	mmu:18160	Atrial natriuretic peptide receptor 1
Npr3	-1.37179	5.43438e-07	1.58393e-05	down	1723	1043	1465	3306	4646	3886	chr15:11839896-11907371	-	7017	protein-coding	mmu:18162	Atrial natriuretic peptide receptor 3
Nptx1	-1.61269	8.20709e-08	2.91456e-06	down	143	87	114	481	198	538	chr11:119538719-119547820	-	5284	protein-coding	mmu:18164	Neuronal pentraxin 1
Nqo1	-1.03749	0.00261047	0.0212502	down	70	89	89	129	211	222	chr8:107388225-107403205	-	1552	protein-coding	mmu:18104	NAD(P)H dehydrogenase, quinone 1
Nr4a1	0.966197	0.000414834	0.00489122	up	1269	1723	876	443	708	974	chr15:101254213-101274795	+	3457	protein-coding	mmu:15370	Nuclear receptor subfamily 4 group A member 1
Nr4a3	1.2001	7.49986e-06	0.00016236	up	447	301	163	170	119	126	chr4:48044889-48086447	+	6058	protein-coding	mmu:18124	Nr4a3 protein
Nrarp	-0.60512	0.00121722	0.0116021	down	758	486	529	1048	878	1022	chr2:25180758-25183339	+	2582	protein-coding	mmu:67122	Notch-regulated ankyrin repeat-containing protein
Nrros	1.09749	3.26898e-07	1.00745e-05	up	1509	1313	692	511	415	858	chr16:32142785-32165589	-	3559	protein-coding	mmu:224109	Negative regulator of reactive oxygen species
Nsl1	1.25301	0.00175403	0.0153649	up	115	124	44	27	36	63	chr1:191062993-191084558	+	2973	protein-coding	mmu:381318	Kinetochore-associated protein NSL1 homolog
Nt5c3	1.29248	1.93553e-09	9.06888e-08	up	1086	1364	552	485	345	481	chr6:56882400-56923932	-	1745	protein-coding	mmu:107569	Cytosolic 5'-nucleotidase 3A
Ntn4	-0.659405	0.000581139	0.00639809	down	1355	1072	1294	2414	1717	2532	chr10:93641049-93745972	+	2411	protein-coding	mmu:57764	Netrin-4
Nuak1	-0.699723	0.00012937	0.00182911	down	724	695	723	1469	1031	1425	chr10:84370900-84440471	-	5043	protein-coding	mmu:77976	NUAK family SNF1-like kinase 1
Nuak2	1.95364	8.26001e-20	1.07367e-17	up	1475	1273	587	301	226	393	chr1:132316125-132333488	+	3132	protein-coding	mmu:74137	NUAK family SNF1-like kinase 2
Nubp1	0.653651	0.000926036	0.00933449	up	889	791	436	448	342	675	chr16:10411879-10424428	+	2131	protein-coding	mmu:26425	Cytosolic Fe-S cluster assembly factor NUBP1
Nudt3	1.76266	0.000470202	0.00540653	up	45	219	120	51	28	52	chr17:27579382-27623452	-	2188	protein-coding	mmu:56409	Diphosphoinositol polyphosphate phosphohydrolase 1
Nuf2	1.74925	1.18292e-06	3.23158e-05	up	213	277	85	54	38	93	chr1:169497934-169531464	-	2405	protein-coding	mmu:66977	Kinetochore protein Nuf2
Nup37	0.736223	0.00178018	0.0155371	up	168	146	92	97	63	106	chr10:88146975-88178395	+	1290	protein-coding	mmu:69736	Nucleoporin Nup37
Nusap1	1.89346	8.2352e-08	2.91725e-06	up	415	502	157	85	58	172	chr2:119618298-119650165	+	2960	protein-coding	mmu:108907	Nucleolar and spindle-associated protein 1
Nxpe3	0.756503	0.000529375	0.00594183	up	537	703	638	456	324	485	chr16:55839953-55896773	-	6430	protein-coding	mmu:385658	Family with sequence similarity 55, member C
Nynrin	-0.586085	0.00128218	0.0120714	down	689	469	534	991	771	1060	chr14:55854115-55874736	+	7413	protein-coding	mmu:277154	Protein NYNRIN
Oas1a	3.13546	1.85916e-26	3.5254e-24	up	1850	2145	840	153	118	333	chr5:120896256-120907544	-	1889	protein-coding	mmu:246730	2'-5'-oligoadenylate synthase 1A
Oas1b	1.9611	9.17775e-16	8.35745e-14	up	615	580	318	99	127	190	chr5:120812635-120824163	+	1840	protein-coding	mmu:23961	Inactive 2'-5'-oligoadenylate synthase 1B
Oas1g	3.82117	1.75401e-25	3.10672e-23	up	568	495	151	25	22	43	chr5:120876142-120887613	-	2069	protein-coding	mmu:23960	Oas1g protein
Oas2	2.90108	3.91494e-31	9.01443e-29	up	2836	2887	1115	254	294	411	chr5:120730333-120749874	-	3983	protein-coding	mmu:246728	2'-5'-oligoadenylate synthase 2
Oas3	3.46439	4.91569e-11	2.81961e-09	up	2630	2607	856	115	133	345	chr5:120753098-120777659	-	4718	protein-coding	mmu:246727	2'-5'-oligoadenylate synthase 3
Oasl1	3.25249	1.91634e-08	7.5891e-07	up	926	1252	327	58	60	166	chr5:114923177-114937912	+	2265	protein-coding	mmu:231655	2'-5'-oligoadenylate synthase-like protein 1
Oasl2	3.12452	1.46684e-48	6.95366e-46	up	11786	12392	5654	1026	919	1752	chr5:114896934-114912245	+	3136	protein-coding	mmu:23962	2'-5'-oligoadenylate synthase-like protein 2
Odc1	0.596476	0.000971715	0.00971595	up	2865	2781	1281	1765	1261	1865	chr12:17544867-17551502	+	2550	protein-coding	mmu:18263	Ornithine decarboxylase
Ogfr	1.37281	1.7409e-18	2.0785e-16	up	3051	2646	1449	1029	767	1167	chr2:180589375-180595837	+	2309	protein-coding	mmu:72075	Putative uncharacterized protein
Ogfrl1	0.712136	7.69655e-07	2.15744e-05	up	1100	1224	724	695	532	806	chr1:23366424-23383210	-	4872	protein-coding	mmu:70155	Opioid growth factor receptor-like protein 1
Olfm2	-1.34936	2.19783e-05	0.000411915	down	62	43	64	163	158	156	chr9:20667691-20746307	-	2115	protein-coding	mmu:244723	Noelin-2
Olfml2a	-1.37599	1.34536e-06	3.62618e-05	down	154	116	188	491	319	577	chr2:38931980-38960585	+	2409	protein-coding	mmu:241327	Olfactomedin-like 2A
Olfr56	3.70732	2.13562e-32	5.29568e-30	up	434	520	213	31	36	26	chr11:49050733-49135387	+	1930	protein-coding	mmu:18356	Olfactory receptor 56
Olr1	0.658151	0.000173984	0.00237048	up	562	515	289	311	239	387	chr6:129479150-129507354	-	3625	protein-coding	mmu:108078	Oxidized low-density lipoprotein receptor 1
Osbpl6	-0.609329	0.000981264	0.00977504	down	1114	893	1029	1867	1450	1875	chr2:76406508-76600647	+	8489	protein-coding	mmu:99031	Oxysterol-binding protein
Osgin1	-0.7737	2.18045e-05	0.000409609	down	394	312	202	583	513	554	chr8:119434135-119446256	+	2157	protein-coding	mmu:71839	Protein Osgin1
Osm	1.9061	6.68146e-05	0.00105882	up	202	285	42	55	28	66	chr11:4236785-4241026	+	1907	protein-coding	mmu:18413	Oncostatin-M
Osmr	1.09242	7.68723e-10	3.81239e-08	up	3865	3761	1777	1536	1317	1833	chr15:6813568-6875249	-	5291	protein-coding	mmu:18414	Oncostatin M receptor
Otc	-1.89688	0.00305719	0.0241785	down	9	10	7	15	29	64	chrX:10252296-10321024	+	3068	protein-coding	mmu:18416	Ornithine carbamoyltransferase, mitochondrial
P2rx3	1.79603	0.00267163	0.0216181	up	56	80	12	11	13	20	chr2:84996549-85037034	-	5321	protein-coding	mmu:228139	P2X purinoceptor 3
P2rx6	-0.782137	0.00182258	0.0158277	down	104	115	96	176	198	218	chr16:17561855-17572012	+	2346	protein-coding	mmu:18440	P2X purinoceptor 6
P2ry13	1.34963	2.62328e-06	6.61691e-05	up	502	512	170	149	131	209	chr3:59207892-59210882	-	2528	protein-coding	mmu:74191	P2Y purinoceptor 13
P3h2	-0.60964	0.00535828	0.0372534	down	223	164	167	387	205	357	chr16:25960323-26105784	-	2248	protein-coding	mmu:210530	Prolyl 3-hydroxylase 2
Padi2	1.81128	0.00706253	0.0459563	up	48	34	9	5	7	15	NT_109318.2:8885-55120	-	4758	protein-coding	mmu:18600	Padi2 protein
Parp10	2.01025	4.27083e-39	1.46462e-36	up	3554	3464	1928	746	657	991	chr15:76232995-76243440	-	3395	protein-coding	mmu:671535	Protein Parp10
Parp11	2.15138	6.3925e-33	1.63546e-30	up	1980	1857	947	358	328	462	chr6:127446855-127513865	+	4093	protein-coding	mmu:101187	Putative uncharacterized protein
Parp12	1.80134	4.3018e-32	1.05055e-29	up	5851	5849	3095	1493	1205	1882	chr6:39086412-39118349	-	3229	protein-coding	mmu:243771	Putative uncharacterized protein
Parp14	2.49247	5.96948e-49	2.91564e-46	up	19797	20271	9717	3141	2438	3937	chr16:35831892-35871497	-	9916	protein-coding	mmu:547253	Poly (ADP-ribose) polymerase family, member 14
Parp3	1.08772	2.32344e-07	7.47364e-06	up	2872	2416	1136	939	961	1269	chr9:106470322-106476949	-	2977	protein-coding	mmu:235587	Protein Parp3
Parp8	0.602581	0.00168668	0.0148476	up	819	779	371	455	383	543	chr13:116850842-117025925	-	7681	protein-coding	mmu:52552	ASL1/PARP8 fusion
Parp9	2.35849	3.78449e-48	1.74281e-45	up	6127	6529	3301	1096	875	1390	chr16:35938470-35972621	+	3564	protein-coding	mmu:80285	Poly [ADP-ribose] polymerase 9
Parpbp	1.84061	0.000132627	0.00187023	up	96	110	41	12	17	46	chr10:88091398-88146946	-	3628	protein-coding	mmu:75317	PCNA-interacting partner
Parvg	0.644363	0.000838488	0.00860264	up	617	457	330	278	267	429	chr15:84323922-84342978	+	3516	protein-coding	mmu:64099	Gamma-parvin
Pbk	1.67332	1.57966e-05	0.000308992	up	204	204	71	33	41	86	chr14:65805911-65817822	+	1646	protein-coding	mmu:52033	Lymphokine-activated killer T-cell-originated protein kinase
Pcdh12	-1.04728	1.30452e-05	0.000263156	down	718	406	602	1581	923	1561	chr18:38267092-38284401	-	5587	protein-coding	mmu:53601	Protocadherin 12, isoform CRA_b
Pcdhac2	-1.82233	5.52865e-06	0.000125863	down	65	31	93	292	186	317	chr18:37143969-37187657	+	5422	protein-coding	mmu:353237	Protein Pcdhac2
Pcgf5	0.940937	1.35519e-06	3.64048e-05	up	1500	1746	765	838	552	862	chr19:36347440-36460964	+	7366	protein-coding	mmu:76073	Pcgf5 protein
Pcna	0.588128	0.000239179	0.00308407	up	2383	2166	1157	1527	998	1570	chr2:132249286-132253180	-	1260	protein-coding	mmu:18538	Proliferating cell nuclear antigen
Pcolce2	-0.625652	0.00246004	0.020313	down	3842	2653	3476	6407	4084	7107	chr9:95637628-95695551	+	1866	protein-coding	mmu:76477	Procollagen C-endopeptidase enhancer 2
Pcp4l1	-0.985754	1.75706e-06	4.59745e-05	down	569	630	567	1401	1248	1196	chr1:171173264-171196268	-	1575	protein-coding	mmu:66425	Purkinje cell protein 4-like protein 1
Pdcd1	2.06158	0.000304301	0.00375841	up	53	57	15	14	9	8	chr1:94038305-94052553	-	1930	protein-coding	mmu:18566	Programmed cell death protein 1
Pdcd1lg2	2.05537	1.02178e-07	3.58024e-06	up	151	118	46	25	20	35	chr19:29410919-29472927	+	3415	protein-coding	mmu:58205	Programmed cell death 1 ligand 2, isoform CRA_b
Pde4d	-0.664453	9.98796e-05	0.00147154	down	575	472	481	924	787	966	chr13:108654177-109955969	+	19540	protein-coding	mmu:238871	Phosphodiesterase 4D, cAMP specific
Pde8b	-0.615985	0.00782735	0.0495578	down	849	568	811	1512	915	1487	chr13:95024105-95250400	-	5289	protein-coding	mmu:218461	IBMX-insensitive phosphodiesterase 8B
Pde9a	-0.654201	0.00127624	0.0120234	down	581	464	554	952	837	1023	chr17:31386212-31476310	+	2064	protein-coding	mmu:18585	High affinity cGMP-specific 3',5'-cyclic phosphodiesterase 9A
Pdia3	0.649415	7.04832e-05	0.00110082	up	21353	19352	9834	11841	9822	12459	chr2:121413902-121438687	+	2643	protein-coding	mmu:14827	Protein disulfide-isomerase A3
Pdk2	-0.697013	0.00298385	0.0237148	down	394	399	491	815	636	940	chr11:95026258-95041371	-	2387	protein-coding	mmu:18604	[Pyruvate dehydrogenase (acetyl-transferring)] kinase isozyme 2, mitochondrial
Pdk3	0.64087	0.00037382	0.00445983	up	732	768	391	496	312	509	chrX:93764616-93832095	-	2000	protein-coding	mmu:236900	Putative uncharacterized protein
Pdlim3	-0.741009	0.000246432	0.00316585	down	193	177	163	368	290	321	chr8:45885452-45919548	+	1757	protein-coding	mmu:53318	PDZ and LIM domain protein 3
Pdpn	2.82229	0.00088358	0.00897388	up	183	55	344	36	20	48	NW_004058050.1:52753-84908	-	1839	protein-coding	mmu:14726	Podoplanin
Pdss1	1.20258	0.000381863	0.00454906	up	183	169	65	51	49	93	chr2:22895504-22940266	+	2904	protein-coding	mmu:56075	Decaprenyl-diphosphate synthase subunit 1
Peg13	-0.668581	0.000969336	0.00969818	down	1722	1411	1735	3377	2136	3338	chr15:72805604-72810324	-	4721	ncRNA	mmu:353342	paternally expressed 13
Peg3	-0.83272	0.0017974	0.0156428	down	561	446	486	790	1154	906	chr7:6703892-6730441	-	10092	protein-coding	mmu:18616	Paternally-expressed gene 3 protein
Per1	0.671035	0.000286679	0.00357639	up	1908	1099	985	1037	699	981	chr11:69095138-69109965	+	7059	protein-coding	mmu:18626	Period circadian protein homolog 1
Pfkfb3	2.26541	1.37022e-53	8.83408e-51	up	8224	9854	5397	1871	1445	1983	chr2:11471430-11554071	-	5182	protein-coding	mmu:170768	Protein Pfkfb3
Pfkm	-0.714108	0.000279179	0.00350999	down	308	378	304	595	551	647	chr15:98092589-98132447	+	3232	protein-coding	mmu:18642	Phosphofructokinase-M (Connecting peptide)
Pfkp	1.05683	1.71777e-07	5.70866e-06	up	3825	3829	1584	1594	1250	1867	chr13:6579874-6648792	-	10163	protein-coding	mmu:56421	ATP-dependent 6-phosphofructokinase, platelet type
Pfn1	0.840687	0.00208191	0.0176612	up	131	101	71	74	45	65	NT_187026.1:757339-760139	-	867	protein-coding	mmu:18643	Profilin-1
Pgm2l1	-0.658151	0.00320502	0.0250999	down	421	498	428	1072	541	796	chr7:100227283-100278872	+	8626	protein-coding	mmu:70974	Glucose 1,6-bisphosphate synthase
Pgm5	-0.813177	2.54919e-05	0.000468217	down	805	777	841	1714	1373	1698	chr19:24678261-24861842	-	7981	protein-coding	mmu:226041	Pgm5 protein
Phf11a	3.40502	2.98075e-18	3.3597e-16	up	376	387	136	15	25	50	chr14:59276913-59297523	-	1455	protein-coding	mmu:219131	PHD finger protein 11A
Phf11b	3.19871	2.82652e-27	5.62443e-25	up	2122	2397	738	158	156	292	chr14:59320964-59341377	-	1412	protein-coding	mmu:236451	Protein Phf11b
Phf11d	2.61452	1.60747e-27	3.23864e-25	up	3665	4112	1473	532	376	710	chr14:59347407-59365490	-	2686	protein-coding	mmu:219132	PHD finger protein 11
Phf19	0.943276	0.0048775	0.0347241	up	122	132	47	54	45	67	chr2:34893752-34914077	-	3850	protein-coding	mmu:74016	PHD finger protein 19
Phf24	-0.74267	0.00472153	0.0337929	down	311	194	255	401	343	704	chr4:42872618-42944151	+	11220	protein-coding
Phospho1	-0.865455	0.000129244	0.00182894	down	324	249	324	594	498	763	chr11:95824500-95832140	+	1910	protein-coding	mmu:237928	Phosphatase, orphan 1
Pi16	-0.831689	0.00121908	0.011613	down	440	490	347	719	974	701	chr17:29318796-29328903	+	2245	protein-coding	mmu:74116	Peptidase inhibitor 16
Picalm	0.757421	4.92554e-05	0.000810871	up	11510	11923	5254	6757	4939	6288	chr7:90130220-90209447	+	4174	protein-coding	mmu:233489	Putative uncharacterized protein
Pik3ap1	0.79456	3.33492e-05	0.0005881	up	3255	2732	1415	1471	1082	2055	chr19:41272541-41385070	-	4001	protein-coding	mmu:83490	Phosphoinositide 3-kinase adapter protein 1
Pik3c2b	-0.681646	3.45872e-05	0.000608598	down	386	341	328	650	513	719	chr1:133045672-133108691	+	7929	protein-coding	mmu:240752	Pik3c2b protein
Pik3cd	0.949413	0.00140232	0.0128675	up	296	376	195	114	116	268	NT_187025.1:4302-5843	-	337	protein-coding	mmu:18707	Phosphatidylinositol 4,5-bisphosphate 3-kinase catalytic subunit delta isoform
Pik3ip1	0.812354	4.30119e-07	1.27909e-05	up	692	803	562	442	327	533	chr11:3329508-3342971	+	3600	protein-coding	mmu:216505	Phosphoinositide-3-kinase-interacting protein 1
Pik3r5	1.11853	2.92393e-06	7.2061e-05	up	1287	1039	482	438	305	650	chr11:68432125-68497849	+	4363	protein-coding	mmu:320207	Phosphoinositide-3-kinase, regulatory subunit 5, p101
Pik3r6	0.731692	0.00123819	0.0117395	up	513	442	255	210	204	376	chr11:68503019-68552698	+	3513	protein-coding	mmu:104709	Phosphoinositide 3-kinase regulatory subunit 6
Pilra	0.841326	0.000107597	0.00156804	up	933	730	400	369	296	579	chr5:137821952-137836278	-	2588	protein-coding	mmu:231805	Paired immunoglobulin-like type 2 receptor alpha
Pilrb1	1.50418	1.53598e-06	4.07185e-05	up	398	283	131	77	77	150	chr5:137852141-137858529	-	2298	protein-coding	mmu:170741	Pilrb1 protein
Pilrb2	0.97394	0.000422109	0.00494445	up	253	207	114	85	76	156	chr5:137865821-137871914	-	1807	protein-coding	mmu:545812	Paired immunoglobulin-like type 2 receptor beta-2
Pim1	1.98115	6.05724e-15	5.36432e-13	up	4965	5525	1803	1140	992	1089	chr17:29491045-29495465	+	1759	protein-coding	mmu:18712	Serine/threonine-protein kinase pim-1
Pim2	1.85898	1.97604e-14	1.65025e-12	up	593	628	259	132	131	167	chrX:7878306-7883432	+	2041	protein-coding	mmu:18715	Serine/threonine-protein kinase pim-2
Pim3	0.709249	0.000585397	0.0064343	up	1768	1930	877	1251	787	945	chr15:88862194-88865726	+	2419	protein-coding	mmu:223775	Serine/threonine-protein kinase pim-3
Pira2	1.02985	0.00682648	0.0449099	up	89	85	57	25	32	68	chr7:3836808-3845108	-	3510	protein-coding	mmu:18725	Protein Pira2
Pira6	2.29337	4.93588e-11	2.82115e-09	up	984	798	222	113	111	200	chr7:4274124-4284827	+	2019	protein-coding	mmu:18729	paired-Ig-like receptor A6
Pirb	1.69495	1.64588e-08	6.61554e-07	up	2406	2221	804	407	448	928	chr7:3712505-3720447	-	2775	protein-coding	mmu:18733	Lilrb3 protein
Pitpnm3	-0.649034	0.00113157	0.0109871	down	896	561	699	1294	966	1535	chr11:72047528-72135889	-	6666	protein-coding	mmu:327958	Pitpnm3 protein
Piwil2	1.38026	0.00098078	0.00977504	up	52	51	36	15	15	29	chr14:70372477-70436916	-	6041	protein-coding	mmu:57746	Piwi-like protein 2
Pkib	1.23054	2.36119e-05	0.000439465	up	212	233	90	76	62	106	chr10:57631981-57741112	+	5581	protein-coding	mmu:18768	cAMP-dependent protein kinase inhibitor beta
Pkmyt1	0.787185	0.000280919	0.00352624	up	278	233	140	124	111	172	chr17:23726336-23736735	+	2039	protein-coding	mmu:268930	Membrane-associated tyrosine- and threonine-specific cdc2-inhibitory kinase
Pla1a	1.78944	8.51846e-06	0.000181135	up	195	179	66	29	30	78	chr16:38396117-38433191	-	1974	protein-coding	mmu:85031	Phospholipase A1 member A
Pla2g16	1.14708	1.27162e-09	6.1735e-08	up	1820	1981	888	823	627	802	chr19:7557433-7588545	+	3523	protein-coding	mmu:225845	HRAS-like suppressor 3
Pla2g4a	0.838753	0.000105935	0.00154943	up	913	1098	441	545	383	536	chr1:149829618-149961290	-	2856	protein-coding	mmu:18783	Cytosolic phospholipase A2
Pla2g7	1.78959	2.03734e-10	1.08019e-08	up	1721	1945	670	341	335	664	chr17:43568081-43612202	+	1915	protein-coding	mmu:27226	Phospholipase A2, group VII (Platelet-activating factor acetylhydrolase, plasma), isoform CRA_b
Plac8	3.04078	8.1249e-24	1.35007e-21	up	9308	11017	4465	621	864	1765	chr5:100551589-100572251	-	3035	protein-coding	mmu:231507	Placenta-specific gene 8 protein
Plau	1.0879	5.14302e-05	0.000843287	up	607	457	187	211	157	251	chr14:20836662-20843388	+	2343	protein-coding	mmu:18792	Urokinase-type plasminogen activator
Plaur	0.900569	2.75182e-06	6.86592e-05	up	2301	1705	1026	1177	781	902	chr7:24460937-24475968	+	1694	protein-coding	mmu:18793	Urokinase plasminogen activator surface receptor
Plbd1	0.844608	0.000209416	0.00274644	up	2185	1829	828	859	694	1333	chr6:136612071-136662271	-	1974	protein-coding	mmu:66857	Phospholipase B-like 1
Plcg2	0.991691	5.6615e-05	0.000919879	up	1794	1474	672	576	517	1028	chr8:117498275-117635142	+	4314	protein-coding	mmu:234779	1-phosphatidylinositol 4,5-bisphosphate phosphodiesterase gamma-2
Plcl2	0.977689	9.43767e-05	0.00140329	up	639	641	302	219	224	424	chr17:50508636-50688494	+	4542	protein-coding	mmu:224860	Inactive phospholipase C-like protein 2
Pld4	1.09348	4.9405e-07	1.44784e-05	up	2671	1963	1074	784	766	1301	chr12:112760655-112768986	+	1978	protein-coding	mmu:104759	Phospholipase D4
Plek	1.3559	1.75066e-07	5.80599e-06	up	6545	7220	2510	2440	1335	3111	chr11:16971206-17008718	-	4117	protein-coding	mmu:56193	Pleckstrin
Plekha4	1.16631	3.67689e-05	0.000637885	up	487	397	151	163	145	169	chr7:45526330-45554229	+	2826	protein-coding	mmu:69217	Pleckstrin homology domain-containing family A member 4
Plekhf1	0.782838	0.00114412	0.0110889	up	268	169	122	123	99	125	chr7:38220654-38227994	-	1559	protein-coding	mmu:72287	Pleckstrin homology domain-containing family F member 1
Plekhg5	-0.718673	0.000265804	0.00337873	down	560	413	474	1059	698	905	chr4:152072433-152115404	+	4116	protein-coding	mmu:269608	Pleckstrin homology domain-containing family G member 5
Plekho2	1.06076	1.02552e-07	3.58552e-06	up	3042	2597	1214	1097	944	1441	chr9:65552577-65580087	-	5127	protein-coding	mmu:102595	Putative uncharacterized protein
Plin2	0.587021	3.30754e-07	1.01738e-05	up	4101	3868	2678	2600	1963	3235	chr4:86626854-86670059	-	1887	protein-coding	mmu:11520	Perilipin-2
Plk1	1.58811	3.67611e-05	0.000637885	up	234	243	93	60	30	120	chr7:122159435-122169884	+	2214	protein-coding	mmu:18817	Polo like kinase
Plk4	0.93635	0.000165346	0.00226288	up	396	409	161	182	137	219	chr3:40799951-40816883	+	3787	protein-coding	mmu:20873	Serine/threonine-protein kinase PLK4
Pllp	-0.887741	0.00171127	0.0150312	down	536	400	703	1239	1015	1247	chr8:94674895-94696242	-	1889	protein-coding	mmu:67801	Plasmolipin
Plod3	0.591318	1.33719e-05	0.000269411	up	2822	2503	1487	1714	1362	1771	chr5:136987019-136996646	+	3278	protein-coding	mmu:26433	Procollagen-lysine,2-oxoglutarate 5-dioxygenase 3
Plscr2	0.664873	6.36702e-06	0.000141745	up	987	1046	712	738	449	731	chr9:92275602-92297752	+	2359	protein-coding	mmu:18828	Phospholipid scramblase 2
Plxdc2	-0.665666	4.4687e-05	0.000749496	down	3843	2983	3210	6394	4976	6337	chr2:16356210-16761132	+	12328	protein-coding	mmu:67448	Plexin domain-containing protein 2
Pm20d2	-0.68338	0.00322158	0.0251943	down	135	172	93	238	218	234	chr4:33170401-33189737	-	5711	protein-coding	mmu:242377	Peptidase M20 domain-containing protein 2
Pmaip1	0.940754	2.73083e-06	6.82411e-05	up	664	780	381	403	232	404	chr18:66458604-66465558	+	2654	protein-coding	mmu:58801	Phorbol-12-myristate-13-acetate-induced protein 1
Pmf1	0.735834	0.00439572	0.0319721	up	331	259	151	129	117	237	chr3:88394138-88410403	-	1181	protein-coding	mmu:67037	Putative uncharacterized protein
Pml	1.55638	1.7731e-19	2.23272e-17	up	3564	3289	1759	946	844	1359	chr9:58217179-58249797	-	6333	protein-coding	mmu:18854	Promyelocytic leukemia
Pnkd	-0.87622	0.00163079	0.0144822	down	439	266	483	915	658	940	chr1:74284599-74353692	+	2979	protein-coding	mmu:56695	Probable hydrolase PNKD
Pnmal2	-0.836555	0.00156315	0.0140049	down	97	60	72	168	122	162	chr7:16944682-16948828	+	4147	protein-coding	mmu:434128	Protein Pnmal2
Pno1	0.611083	0.0010109	0.0100269	up	725	694	339	429	324	480	chr11:17203198-17211589	-	1565	protein-coding	mmu:66249	RNA-binding protein PNO1
Pnp	1.47147	1.26982e-12	8.89868e-11	up	4829	5015	2128	1557	1418	1535	chr14:50944303-50953412	+	2941	protein-coding	mmu:18950	Purine nucleoside phosphorylase
Pnp2	1.77376	0.000115005	0.00165505	up	72	76	30	11	18	26	chr14:50956141-50964751	+	1475	protein-coding	mmu:667034	Purine nucleoside phosphorylase
Pnpt1	1.09102	2.62864e-06	6.62008e-05	up	1096	1265	463	495	374	536	chr11:29130232-29162010	+	3005	protein-coding	mmu:71701	Putative uncharacterized protein
Pola2	0.752335	1.61245e-06	4.24664e-05	up	750	589	414	361	308	459	chr19:5940543-5964216	-	2603	protein-coding	mmu:18969	DNA polymerase alpha subunit B
Pole	1.3642	0.000237568	0.00306575	up	291	297	104	67	58	167	chr5:110286319-110337468	+	7129	protein-coding	mmu:18973	DNA polymerase epsilon catalytic subunit A
Polq	1.53603	0.00072779	0.007662	up	129	172	32	38	30	52	chr16:37011741-37095419	+	9010	protein-coding	mmu:77782	Putative uncharacterized protein
Pomp	0.704563	4.35937e-07	1.28942e-05	up	2451	2422	1397	1578	1103	1474	chr5:147860628-147875778	+	734	protein-coding	mmu:66537	Proteasome maturation protein
Por	-0.604608	8.73976e-05	0.0013227	down	3909	3282	2857	6135	5122	5341	chr5:135670040-135735326	+	2527	protein-coding	mmu:18984	NADPH--cytochrome P450 reductase
Pou2f2	1.07939	0.00180683	0.0157164	up	441	322	125	102	111	231	chr7:25091114-25179993	-	4482	protein-coding	mmu:18987	POU domain, class 2, transcription factor 2
Ppa1	1.86949	9.05985e-12	5.74908e-10	up	1707	1797	544	391	327	433	chr10:61648621-61674165	+	1292	protein-coding	mmu:67895	Putative uncharacterized protein
Ppfia4	0.619582	0.00479676	0.034258	up	309	229	151	161	113	215	chr1:134296783-134344757	-	7329	protein-coding	mmu:68507	Protein Ppfia4
Ppp1r14d	1.22919	0.00398875	0.0297642	up	80	131	37	52	26	35	chr2:119218119-119230075	-	811	protein-coding	mmu:72112	Protein phosphatase 1 regulatory subunit 14D
Ppp2r2b	-1.05008	0.00439816	0.0319754	down	30	24	23	72	45	59	chr18:42645221-43059471	-	2531	protein-coding	mmu:72930	Serine/threonine-protein phosphatase 2A 55 kDa regulatory subunit B beta isoform
Ppp2r2c	-1.76713	6.871e-06	0.000151294	down	53	24	29	119	153	104	chr5:36866843-36955078	+	4031	protein-coding	mmu:269643	Serine/threonine-protein phosphatase 2A 55 kDa regulatory subunit B gamma isoform
Pprc1	0.715756	0.000690877	0.00736966	up	1470	990	537	686	512	729	chr19:46056525-46072909	+	6110	protein-coding	mmu:226169	Peroxisome proliferator-activated receptor gamma coactivator-related protein 1
Prc1	1.39585	4.90668e-05	0.000808648	up	577	666	210	172	103	329	chr7:80294451-80316259	+	3061	protein-coding	mmu:233406	Protein regulator of cytokinesis 1, isoform CRA_e
Prdm8	-1.52828	9.13381e-08	3.22142e-06	down	43	47	42	161	94	175	chr5:98167203-98187454	+	3311	protein-coding	mmu:77630	PR domain zinc finger protein 8
Prdx5	1.01537	1.05557e-06	2.90833e-05	up	5219	4937	2062	2148	1885	2286	chr19:6906819-6909645	-	688	protein-coding	mmu:54683	Peroxiredoxin-5, mitochondrial
Prf1	3.40588	1.21913e-06	3.31923e-05	up	2200	1973	351	90	103	251	chr10:61297546-61304263	+	2194	protein-coding	mmu:18646	Perforin 1 (Pore forming protein)
Prickle1	-0.88075	4.06951e-05	0.000690446	down	1308	1432	1578	3510	2201	3453	chr15:93499111-93596266	-	9148	protein-coding	mmu:106042	Prickle-like protein 1
Prickle2	-0.926659	6.17765e-06	0.000138294	down	1773	1366	1764	3549	2794	4272	chr6:92370891-92706341	-	8200	protein-coding	mmu:243548	Prickle-like 2 (Drosophila)
Prim1	0.847756	0.00699194	0.045626	up	319	319	104	118	136	173	chr10:128015215-128030030	+	1533	protein-coding	mmu:19075	DNA primase small subunit
Prkcd	0.64904	0.000150496	0.00208931	up	4662	3976	2080	2347	1932	3030	chr14:30595353-30626414	-	4129	protein-coding	mmu:18753	Protein kinase C delta variant IX
Procr	1.77693	3.03312e-05	0.000543198	up	371	403	73	92	84	71	chr2:155751125-155755478	+	1504	protein-coding	mmu:19124	Endothelial protein C receptor
Prom2	-1.54378	0.00638589	0.0426704	down	13	7	21	62	39	37	chr2:127526953-127541417	-	4266	protein-coding	mmu:192212	Prominin-2
Prrg1	-0.655018	0.00383219	0.0288497	down	298	286	338	624	438	589	chrX:78449610-78583912	-	4482	protein-coding	mmu:546336	Protein Prrg1
Prrt4	-1.32736	0.000209025	0.00274578	down	69	76	134	292	214	325	chr6:29169230-29179584	-	3896	protein-coding	mmu:101359	Proline-rich transmembrane protein 4
Prss8	-0.627157	0.00190995	0.0164359	down	702	638	689	1450	920	1160	chr7:127925717-127930149	-	1860	protein-coding	mmu:76560	Putative uncharacterized protein
Psat1	1.42817	1.38216e-07	4.69994e-06	up	853	752	270	253	172	313	chr19:15905123-15925059	-	2295	protein-coding	mmu:107272	Phosphoserine aminotransferase
Psd4	0.913217	0.000231786	0.00300074	up	1439	1294	527	547	434	872	chr2:24367559-24409870	+	6564	protein-coding	mmu:215632	PH and SEC7 domain-containing protein 4
Psma4	0.733533	6.92999e-06	0.000152384	up	2787	2801	1398	1681	1169	1660	chr9:54950816-54958032	+	1226	protein-coding	mmu:26441	Proteasome subunit alpha type-4
Psma5	0.930418	1.08954e-10	5.93286e-09	up	1449	1404	813	754	513	827	chr3:108256926-108279952	+	1217	protein-coding	mmu:26442	Proteasome subunit alpha type-5
Psma7	0.682329	1.19786e-06	3.26686e-05	up	3261	3030	1704	1975	1381	2019	chr2:180036367-180042464	-	1591	protein-coding	mmu:26444	Putative uncharacterized protein
Psmb10	1.79459	4.09231e-48	1.7827e-45	up	4369	3664	2452	1105	851	1330	chr8:105935728-105938454	-	1441	protein-coding	mmu:19171	Proteasome subunit beta type-10
Psmb8	3.44649	1.46877e-05	0.000290831	up	17	31	101	7	6	4	NT_039662.3:447119-513173	+	2446	protein-coding	mmu:16913	Proteasome subunit beta type-8
Psmb9	2.56561	0.000269315	0.00340992	up	22	20	22	5	4	3	NT_039662.3:431016-499101	-	1612	protein-coding	mmu:16912	Proteasome subunit beta type-9
Psmd14	0.598645	0.00140142	0.0128675	up	1792	1667	776	1048	751	1193	chr2:61711694-61800376	+	1541	protein-coding	mmu:59029	26S proteasome non-ATPase regulatory subunit 14
Psme1	1.54827	3.30331e-23	5.27155e-21	up	7100	6817	3475	2229	1729	2397	chr14:55578494-55581527	+	977	protein-coding	mmu:19186	Proteasome activator complex subunit 1
Psme2	1.80436	9.92393e-26	1.77727e-23	up	2942	3047	1453	797	614	868	chr14:55587440-55591240	-	1228	protein-coding	mmu:19188	Proteasome activator complex subunit 2
Psme2b	1.75629	6.56596e-26	1.1891e-23	up	2213	2269	1141	594	502	684	chr11:48945345-48946410	-	1066	protein-coding	mmu:621823	PA28 beta subunit
Psmg4	0.96285	3.15029e-07	9.74594e-06	up	313	277	196	167	102	175	chr13:34162964-34178172	+	554	protein-coding	mmu:69666	Proteasome assembly chaperone 4
Pstpip1	1.14441	2.75043e-05	0.000500355	up	599	555	285	175	158	380	chr9:56078447-56128890	+	1851	protein-coding	mmu:19200	Proline-serine-threonine phosphatase-interacting protein 1
Pstpip2	1.55855	5.77491e-10	2.90875e-08	up	585	587	257	143	133	245	chr18:77794550-77882879	+	2262	protein-coding	mmu:19201	Putative uncharacterized protein
Ptafr	1.85034	7.52509e-10	3.7435e-08	up	1091	1177	329	228	221	296	chr4:132564067-132582683	+	3637	protein-coding	mmu:19204	Platelet activating factor receptor
Ptger4	1.40131	2.93136e-06	7.21338e-05	up	516	449	155	130	120	194	chr15:5233399-5244187	-	3327	protein-coding	mmu:19219	Prostaglandin E2 receptor EP4 subtype
Ptgfrn	-0.695935	0.000539228	0.00604401	down	1025	780	958	1650	1492	1863	NT_187022.1:886672-956668	-	5769	protein-coding	mmu:19221	Prostaglandin F2 alpha receptor regulatory protein
Ptgs2	1.79641	0.0011489	0.0111285	up	1402	2095	400	360	388	387	chr1:150100031-150108234	+	4460	protein-coding	mmu:19225	Prostaglandin G/H synthase 2
Ptk2b	0.929257	4.6841e-05	0.000780749	up	2204	2008	1073	767	733	1521	chr14:66153257-66281068	-	4087	protein-coding	mmu:19229	Protein-tyrosine kinase 2-beta
Ptpn1	0.746223	3.65483e-06	8.63762e-05	up	5089	4183	2274	2611	1917	2829	chr2:167932009-167979385	+	4655	protein-coding	mmu:19246	Tyrosine-protein phosphatase non-receptor type 1
Ptpn2	0.883393	7.76504e-06	0.000166876	up	1487	1387	624	677	561	768	chr18:67665501-67724758	-	8404	protein-coding	mmu:19255	Tyrosine-protein phosphatase non-receptor type 2
Ptpn22	1.14635	0.00416864	0.0307821	up	211	207	79	49	49	147	NT_166287.2:269183-322224	+	2765	protein-coding	mmu:19260	Protein-tyrosine-phosphatase
Ptpn6	1.11331	7.37329e-07	2.08496e-05	up	3784	3438	1520	1223	1084	2017	chr6:124720707-124738709	-	2221	protein-coding	mmu:15170	Tyrosine-protein phosphatase non-receptor type 6
Ptpn7	0.872421	0.000925983	0.00933449	up	579	484	240	181	222	352	chr1:135131837-135145328	+	3399	protein-coding	mmu:320139	Protein-tyrosine-phosphatase
Ptprb	-1.08982	2.01395e-07	6.57103e-06	down	13517	10241	13817	32362	24919	33618	chr10:116275513-116389538	+	12585	protein-coding	mmu:19263	Receptor-type tyrosine-protein phosphatase beta
Ptprc	1.44469	7.32401e-08	2.6233e-06	up	12243	12623	4409	3048	2758	5679	chr1:138062859-138175756	-	5568	protein-coding	mmu:19264	Receptor-type tyrosine-protein phosphatase C
Ptpro	1.65233	1.99773e-10	1.06269e-08	up	471	443	209	105	93	188	chr6:137252299-137464634	+	6622	protein-coding	mmu:19277	Protein-tyrosine-phosphatase
Ptpru	-1.34331	2.82357e-06	7.02319e-05	down	628	509	590	1193	1982	1531	chr4:131768457-131838314	-	5672	protein-coding	mmu:19273	Receptor-type tyrosine-protein phosphatase U
Ptx3	4.64868	8.33118e-09	3.52446e-07	up	420	540	62	13	7	23	chr3:66219887-66225806	+	1922	protein-coding	mmu:19288	Pentraxin-related protein PTX3
Pvr	0.911531	1.76109e-05	0.000340351	up	2147	1827	802	934	768	955	chr7:19903578-19921143	-	2888	protein-coding	mmu:52118	Tumor-associated glycoprotein E4
Pvrig	1.74202	0.00237973	0.0197146	up	88	80	15	11	20	24	chr5:138341770-138359800	+	5636	pseudo		poliovirus receptor related immunoglobulin domain containing, pseudogene
Pycard	1.93869	2.26923e-12	1.53035e-10	up	684	638	253	112	127	193	chr7:127991373-127993867	-	2135	protein-coding	mmu:66824	PYD and CARD domain containing
Pydc3	1.11872	6.86014e-10	3.4446e-08	up	1588	1608	1179	711	488	1068	chr1:173673628-173698392	+	2987	protein-coding	mmu:100033459	Pyrin domain-containing protein 3
Pydc4	1.88651	4.95636e-17	5.02431e-15	up	2625	2887	1287	554	482	958	chr1:173566595-173599302	-	2931	protein-coding	mmu:623121	Protein Pydc4
Pyhin1	2.15264	4.01964e-12	2.63368e-10	up	3007	3339	1113	434	386	995	chr1:173630859-173647928	+	3497	protein-coding	mmu:236312	Pyrin and HIN domain-containing protein 1
Rab11fip4	-0.649939	0.000324954	0.00397995	down	252	267	162	357	329	476	chr11:79591021-79698023	+	7278	protein-coding	mmu:268451	Rab11 family-interacting protein 4
Rab19	0.619286	0.000623651	0.00676447	up	277	262	170	181	129	194	chr6:39381428-39390666	+	1550	protein-coding	mmu:19331	Ras-related protein Rab-19
Rab20	1.12686	8.51596e-05	0.0012943	up	564	505	172	189	177	222	chr8:11453513-11478499	-	1248	protein-coding	mmu:19332	Ras-related protein Rab-20
Rab32	1.3164	1.34858e-07	4.60517e-06	up	1117	1009	376	363	265	433	chr10:10545039-10558207	-	2054	protein-coding	mmu:67844	RAB32, member RAS oncogene family
Rab43	0.686569	2.44428e-06	6.21402e-05	up	2857	2247	1398	1516	1113	1729	chr6:87788853-87812164	-	4605	protein-coding	mmu:69834	RIKEN cDNA 1810048P08, isoform CRA_b
Rab6b	-0.679382	0.00382917	0.0288497	down	897	821	995	2070	1356	1491	chr9:103112074-103185276	+	4822	protein-coding	mmu:270192	Ras-related protein Rab-6B
Rab8b	0.627841	0.000240782	0.00310225	up	3240	3145	1510	1859	1471	2122	chr9:66843664-66919705	-	4751	protein-coding	mmu:235442	Ras-related protein Rab-8B
Rac2	0.804777	0.00158268	0.0141328	up	2907	2470	1233	968	1001	2119	chr15:78559169-78572783	-	3036	protein-coding	mmu:19354	Ras-related C3 botulinum toxin substrate 2
Racgap1	1.32107	4.04206e-05	0.000688865	up	643	632	205	149	165	311	chr15:99620496-99651656	-	3065	protein-coding	mmu:26934	Rac GTPase-activating protein 1
Rad18	0.813911	0.00381369	0.0287911	up	168	162	75	74	63	111	chr6:112619851-112696692	-	2701	protein-coding	mmu:58186	E3 ubiquitin-protein ligase RAD18
Rad51	1.58393	0.000138943	0.00194738	up	211	233	52	48	41	85	chr2:119112817-119136070	+	2138	protein-coding	mmu:19361	DNA repair protein RAD51 homolog 1
Rad51ap1	1.56839	0.00071355	0.00755651	up	118	128	31	21	32	43	chr6:126923415-126939701	-	1982	protein-coding	mmu:19362	RAD51-associated protein 1
Rad54l	1.75812	4.42019e-06	0.000102806	up	195	201	61	36	36	71	chr4:116094261-116123690	-	5592	protein-coding	mmu:19366	DNA repair and recombination protein RAD54-like
Ran	0.621761	0.000150208	0.00208711	up	2872	2806	1396	1814	1276	1839	chr5:129020156-129024322	+	2288	protein-coding	mmu:19384	GTP-binding nuclear protein Ran
Rap1b	0.590619	4.13583e-05	0.00070096	up	9507	9803	5473	6809	4235	6921	chr10:117814597-117845974	-	1937	protein-coding	mmu:215449	RAS related protein 1b, isoform CRA_a
Rap1gap2	1.28969	7.92532e-06	0.000169867	up	1231	1057	408	282	310	573	chr11:74383483-74610910	-	6511	protein-coding	mmu:380711	Rap1 GTPase-activating protein 2
Rap2c	0.879916	2.55134e-07	8.10008e-06	up	2023	2284	1101	1123	801	1254	chrX:51003912-51020092	-	3808	protein-coding	mmu:72065	Ras-related protein Rap-2c
Rarb	-0.823702	0.000797412	0.00828137	down	155	131	83	232	241	215	chr14:16430839-17082331	-	3158	protein-coding	mmu:218772	Retinoic acid receptor beta
Rarg	-0.614301	0.00403955	0.0300598	down	1506	992	1057	2494	1746	1690	chr15:102234938-102257522	-	2958	protein-coding	mmu:19411	Retinoic acid receptor gamma
Rars	0.756423	0.000116094	0.00166625	up	1733	1492	697	887	624	961	chr11:35808381-35834528	-	2131	protein-coding	mmu:104458	Putative uncharacterized protein
Rasa4	1.16686	2.23013e-06	5.74205e-05	up	712	599	274	223	181	353	chr5:136083916-136111860	+	2914	protein-coding	mmu:54153	Ras GTPase-activating protein 4
Rasd1	1.61697	2.1266e-05	0.000400894	up	194	310	81	61	71	64	chr11:59963181-59964944	-	1611	protein-coding	mmu:19416	Dexamethasone-induced Ras-related protein 1
Rasgef1a	-0.778429	0.000368981	0.00441846	down	1663	1363	1683	3817	2414	2910	chr6:118011475-118091546	+	4917	protein-coding	mmu:70727	MCG133012
Rasgrp1	1.24932	1.82934e-05	0.000351015	up	1011	944	348	248	273	504	chr2:117279993-117342877	-	5105	protein-coding	mmu:19419	RAS guanyl-releasing protein 1
Rasgrp4	0.926213	6.83011e-05	0.00107613	up	734	620	406	300	205	526	chr7:29134913-29153961	+	5054	protein-coding	mmu:233046	RAS guanyl-releasing protein 4
Rassf4	0.655477	1.42649e-05	0.000284204	up	2464	1981	1236	1282	983	1642	chr6:116632995-116673836	-	6817	protein-coding	mmu:213391	Ras association domain-containing protein 4
Rassf8	-0.63362	7.97638e-05	0.00122092	down	1656	1275	1343	2720	1849	2873	chr6:145746562-145821079	+	5823	protein-coding	mmu:71323	Ras association domain-containing protein 8
Rassf9	-0.749783	2.82769e-05	0.000512673	down	567	601	543	1134	956	1096	chr10:102512222-102549737	+	5186	protein-coding	mmu:237504	Ras association domain-containing protein 9
Rbbp8	0.848812	2.43783e-05	0.000451609	up	976	917	413	485	361	515	chr18:11633276-11743207	+	3618	protein-coding	mmu:225182	DNA endonuclease RBBP8
Rbfox3	-1.31218	0.00616813	0.0415801	down	18	16	29	80	51	48	chr11:118489760-118911597	-	5938	protein-coding	mmu:52897	RNA-binding protein fox-1 homolog 3
Rbl1	1.25531	2.88724e-11	1.69224e-09	up	1457	1533	733	516	449	711	chr2:157145893-157204534	-	4884	protein-coding	mmu:19650	Putative uncharacterized protein
Rbm3	0.779245	1.54057e-05	0.000303557	up	2133	2351	1111	1278	829	1431	chrX:8138975-8145880	-	2978	protein-coding	mmu:19652	Putative RNA-binding protein 3
Rbm43	0.898957	7.31515e-11	4.07978e-09	up	1069	1081	660	553	433	656	chr2:51924448-51935342	-	2388	protein-coding	mmu:71684	RNA-binding protein 43
Rbm46	-1.0672	0.00442389	0.032119	down	49	47	19	85	91	73	chr3:82836521-82876483	-	3586	protein-coding	mmu:633285	Probable RNA-binding protein 46
Rbp4	-1.297	0.000611288	0.00665276	down	255	284	178	376	322	1337	chr19:38116620-38125321	-	1243	protein-coding	mmu:19662	Retinol-binding protein 4
Rcan3	-0.599754	9.7285e-05	0.00144121	down	496	453	346	665	574	924	chr4:135412308-135433870	-	5125	protein-coding	mmu:53902	Calcipressin-3
Reep1	-0.668847	2.0125e-05	0.000381617	down	351	273	232	557	378	563	chr6:71707681-71810710	+	3804	protein-coding	mmu:52250	Receptor expression-enhancing protein 1
Reep6	-1.06882	6.40556e-09	2.73859e-07	down	284	204	174	573	435	495	chr10:80330003-80336441	+	2162	protein-coding	mmu:70335	Receptor expression-enhancing protein 6
Relb	1.04522	1.35337e-06	3.64048e-05	up	965	799	413	372	251	521	chr7:19606217-19629438	-	2354	protein-coding	mmu:19698	Transcription factor RelB
Reln	-0.688296	0.00642074	0.042835	down	154	128	164	288	238	281	chr5:21884454-22344705	-	11702	protein-coding	mmu:19699	Reelin splicing isoform MR-1A
Relt	0.82444	0.00297224	0.0236459	up	379	278	143	164	95	232	chr7:100845847-100863483	-	3936	protein-coding	mmu:320100	Tumor necrosis factor receptor superfamily member 19L
Retnla	3.28676	4.00864e-07	1.20095e-05	up	14996	19802	6443	1537	2006	577	chr16:48842552-48844461	+	598	protein-coding	mmu:57262	Resistin-like alpha
Rfc4	0.857712	0.00086184	0.00879186	up	202	189	92	90	73	124	chr16:23113948-23127730	-	1216	protein-coding	mmu:106344	Replication factor C subunit 4
Rfc5	1.00137	8.33772e-05	0.0012702	up	416	396	170	156	130	240	chr5:117379145-117389023	-	1730	protein-coding	mmu:72151	Replication factor C subunit 5
Rfx5	0.901526	6.36663e-05	0.00101904	up	1119	1143	575	460	380	822	chr3:94953068-94961561	+	5585	protein-coding	mmu:53970	DNA-binding protein Rfx5
Rgma	-0.750493	0.000157227	0.00216782	down	276	232	254	507	409	512	chr7:73375520-73419899	+	3586	protein-coding	mmu:244058	Repulsive guidance molecule A
Rgs1	2.97697	0.000174434	0.0023746	up	332	604	63	29	48	49	chr1:144244669-144249104	-	1330	protein-coding	mmu:50778	Regulator of G-protein-signaling 1
Rgs11	-0.763815	0.000745806	0.00781085	down	212	149	169	292	292	413	chr17:26202757-26211324	+	2852	protein-coding	mmu:50782	Regulator of G-protein-signaling 11
Rgs14	0.759875	0.00204875	0.0174441	up	408	355	195	186	129	306	chr13:55369712-55384691	+	2387	protein-coding	mmu:51791	Regulator of G-protein-signaling 14
Rgs16	2.41632	7.36466e-06	0.000159763	up	170	228	34	26	12	49	chr1:153740353-153745468	+	2335	protein-coding	mmu:19734	Regulator of G-protein signaling 16
Rgs3	-0.869184	6.41701e-07	1.83061e-05	down	983	945	946	2155	1666	2042	chr4:62559835-62703019	+	5439	protein-coding	mmu:50780	Regulator of G-protein-signaling 3
Rhbg	0.722993	0.00782815	0.0495578	up	146	136	70	70	70	87	chr3:88242874-88254740	-	1912	protein-coding	mmu:58176	SSTK-interacting protein/Rhesus blood group-associated B glycoprotein chimeric protein variant A
Rhoc	0.711418	1.26619e-07	4.34222e-06	up	4411	3488	2231	2340	1805	2501	chr3:104789034-104794459	+	1074	protein-coding	mmu:11853	Rho-related GTP-binding protein RhoC
Rhoh	0.606225	0.00727366	0.0470453	up	279	286	150	152	128	231	chr5:65861403-65896700	+	5634	protein-coding	mmu:74734	Putative uncharacterized protein
Rida	-0.675303	0.00387848	0.0291212	down	166	171	172	306	212	411	chr15:34484022-34495246	-	994	protein-coding
Rilpl1	-0.744679	0.000114813	0.00165376	down	604	464	400	1053	818	781	chr5:124493080-124532429	-	2787	protein-coding	mmu:75695	RILP-like protein 1
Rinl	0.857141	5.36094e-05	0.000875457	up	1100	817	445	407	382	597	chr7:28788847-28798965	+	3027	protein-coding	mmu:320435	Ras and Rab interactor-like protein
Ripk1	0.889093	9.99341e-08	3.51689e-06	up	2592	2496	1272	1424	931	1334	chr13:34002363-34035170	+	4495	protein-coding	mmu:19766	Receptor-interacting serine/threonine-protein kinase 1
Ripk2	1.00913	1.85079e-08	7.34756e-07	up	694	752	381	363	251	367	chr4:16122741-16163676	-	2836	protein-coding	mmu:192656	Ripk2 protein
Ripk3	1.09837	6.84368e-05	0.00107721	up	488	383	167	139	147	223	chr14:55784995-55788857	-	1965	protein-coding	mmu:56532	Receptor-interacting serine/threonine-protein kinase 3
Ripply3	-0.917788	3.01767e-05	0.000541635	down	829	662	795	1853	1478	1466	NT_039634.4:214298-222362	+	1526	protein-coding	mmu:170765	Protein ripply3
Rmdn3	1.13113	6.42707e-12	4.11078e-10	up	1726	1654	901	832	502	785	chr2:119136998-119157034	-	3881	protein-coding	mmu:67809	Regulator of microtubule dynamics protein 3
Rmi2	2.91275	3.85859e-10	1.98699e-08	up	135	127	40	14	7	22	chr16:10835059-10843235	+	3739	protein-coding	mmu:223970	RecQ-mediated genome instability protein 2
Rn7sk	-4.09079	0.00217967	0.0183358	down	10	13	8	17	33	600	chr9:78175302-78175633	-	332	snRNA	mmu:19817	RNA, 7SK, nuclear
Rnase6	1.0685	2.16828e-06	5.59173e-05	up	742	704	363	251	237	446	chr14:51123913-51132187	+	2447	protein-coding	mmu:78416	Ribonuclease K6
Rnaseh2b	0.847387	0.000401806	0.00475849	up	303	335	141	168	124	170	chr14:62332105-62372992	+	1457	protein-coding	mmu:67153	Ribonuclease H2 subunit B
Rnaset2a	0.734315	1.55998e-05	0.000305885	up	1147	1122	567	654	498	671	chr17:8128592-8147827	-	962	protein-coding	mmu:100037283	Ribonuclease T2B
Rnd1	0.95025	6.63317e-05	0.00105333	up	763	711	389	332	203	533	chr15:98669205-98677461	-	2203	protein-coding	mmu:223881	Rho-related GTP-binding protein Rho6
Rnd2	-1.45587	1.44029e-05	0.000286599	down	50	30	47	147	84	168	chr11:101468338-101471306	+	684	protein-coding	mmu:11858	Rnd2 protein
Rnf114	0.877458	7.54669e-13	5.4546e-11	up	4828	4045	2599	2403	1754	2603	chr2:167492645-167516169	+	3001	protein-coding	mmu:81018	Putative uncharacterized protein
Rnf115	0.705489	2.15744e-07	6.99671e-06	up	1772	1904	1129	1197	836	1176	chr3:96727585-96791155	+	2265	protein-coding	mmu:67845	Putative uncharacterized protein
Rnf149	0.792192	2.19388e-05	0.000411653	up	1448	1522	751	751	555	1031	chr1:39551294-39577438	-	3562	protein-coding	mmu:67702	E3 ubiquitin-protein ligase RNF149
Rnf19b	2.09296	6.9804e-21	9.69914e-19	up	1939	1928	755	410	299	437	NT_187023.1:660920-687210	+	2532	protein-coding	mmu:75234	E3 ubiquitin-protein ligase RNF19B
Rnf213	2.3815	6.08958e-22	8.92289e-20	up	35569	31912	12368	4509	4107	7640	chr11:119390035-119487418	+	16947	protein-coding	mmu:672511	E3 ubiquitin-protein ligase RNF213
Rnf31	1.02404	3.34887e-15	2.99873e-13	up	1788	1539	1039	768	674	873	chr14:55591713-55603674	+	3470	protein-coding	mmu:268749	E3 ubiquitin-protein ligase RNF31
Rp2	0.627836	0.000411971	0.00486101	up	1708	1955	905	1113	834	1233	chrX:20364481-20405653	+	4581	protein-coding	mmu:19889	Protein XRP2
Rpf2	1.02174	5.91125e-05	0.000953728	up	411	361	152	180	134	164	chr10:40223246-40247039	-	1830	protein-coding	mmu:67239	MCG1407, isoform CRA_a
Rpl22l1	0.70022	2.58805e-05	0.000473487	up	677	767	429	473	334	444	chr3:28805444-28807424	+	550	protein-coding	mmu:68028	60S ribosomal protein L22-like 1
Rrm1	0.738561	1.19772e-05	0.000244364	up	1400	1298	677	715	570	889	chr7:102441695-102469771	+	3997	protein-coding	mmu:20133	Ribonucleoside-diphosphate reductase large subunit
Rrm2	1.82507	5.25079e-08	1.9191e-06	up	753	740	220	156	99	264	chr12:24708254-24714146	+	2180	protein-coding	mmu:20135	Ribonucleoside-diphosphate reductase subunit M2
Rsad2	4.42632	2.44636e-19	3.05663e-17	up	5811	7783	2033	190	180	407	chr12:26442743-26456452	-	3785	protein-coding	mmu:58185	Radical S-adenosyl methionine domain-containing protein 2
Rsph1	-0.615504	0.00764903	0.0487301	down	301	371	331	612	552	533	chr17:31255019-31277356	-	1164	protein-coding	mmu:22092	Testis specific gene A2
Rtn4rl1	-0.586488	0.00570318	0.0389673	down	260	164	189	340	278	401	chr11:75193993-75267769	+	3308	protein-coding	mmu:237847	Reticulon-4 receptor-like 1
Rtn4rl2	1.79523	0.000462899	0.0053331	up	206	219	41	47	58	25	chr2:84871297-84888437	-	2930	protein-coding	mmu:269295	Reticulon-4 receptor-like 2
Rtp4	2.43962	1.46564e-39	5.24958e-37	up	3872	3721	1951	603	439	876	chr16:23601293-23614222	+	1712	protein-coding	mmu:67775	Rtp4 protein
Runx2	0.633455	0.00753523	0.0481217	up	315	380	179	198	138	282	chr17:44495986-44814831	-	6475	protein-coding	mmu:12393	Runt-related transcription factor 2
S100a4	1.08212	5.90102e-07	1.70148e-05	up	917	966	471	361	278	575	chr3:90603770-90606045	+	560	protein-coding	mmu:20198	Protein S100-A4
S100a8	0.845157	0.00489176	0.034795	up	2383	3791	2217	1124	1177	3016	chr3:90669071-90670034	+	392	protein-coding	mmu:20201	Protein S100-A8
S1pr5	1.09247	0.00363832	0.0276615	up	274	177	85	52	74	139	chr9:21242917-21248443	-	2495	protein-coding	mmu:94226	Sphingosine 1-phosphate receptor 5
Saa3	5.98423	2.48646e-09	1.14505e-07	up	6798	7104	817	51	129	29	chr7:46711998-46715676	-	531	protein-coding	mmu:20210	Serum amyloid A-3 protein
Sall2	-0.73242	0.00102382	0.0101363	down	240	156	195	364	311	416	chr14:52311177-52328670	-	5055	protein-coding	mmu:50524	Sal-like protein 2
Samd3	1.98597	4.59504e-05	0.000767491	up	220	164	34	28	26	55	chr10:26229616-26272916	+	2707	protein-coding	mmu:268288	MCG115114
Samd9l	1.39047	6.67232e-11	3.76029e-09	up	8866	10074	3866	3015	2413	3839	chr6:3372257-3399571	-	5329	protein-coding	mmu:209086	Sterile alpha motif domain-containing protein 9-like
Samhd1	2.43606	1.50971e-65	1.43138e-62	up	27210	28005	16753	4498	3751	6287	chr2:157097529-157135277	-	4010	protein-coding	mmu:56045	Deoxynucleoside triphosphate triphosphohydrolase SAMHD1
Samsn1	1.48807	8.08424e-09	3.42899e-07	up	802	780	300	206	186	320	chr16:75858794-75909266	-	1845	protein-coding	mmu:67742	SAM domain-containing protein SAMSN-1
Sap30	0.880246	0.00056726	0.00628392	up	342	301	133	169	100	184	chr8:57482702-57487860	-	1183	protein-coding	mmu:60406	Histone deacetylase complex subunit SAP30
Sbno2	1.27146	1.27012e-11	7.87377e-10	up	5107	4590	2213	1610	1436	2204	chr10:80056997-80106108	-	4941	protein-coding	mmu:216161	Protein strawberry notch homolog 2
Scara5	-1.01869	0.00128564	0.0120969	down	184	214	121	368	460	256	chr14:65666403-65764826	+	3794	protein-coding	mmu:71145	Scavenger receptor class A member 5
Scd4	-1.13852	0.000700794	0.00746063	down	37	31	25	66	70	86	chr19:44333326-44346743	+	3072	protein-coding	mmu:329065	MCG10079
Scgb1a1	-0.754201	0.00099118	0.00985554	down	216001	196781	264357	452588	380116	472452	chr19:9083642-9087956	-	468	protein-coding	mmu:22287	Secretoglobin, family 1A, member 1 (Uteroglobin)
Scgb3a2	-0.850432	0.00218612	0.0183712	down	7879	10141	8217	21978	18017	11277	chr18:43764281-43767399	+	888	protein-coding	mmu:117158	Scgb3a2 protein
Scly	0.703644	3.61739e-07	1.10009e-05	up	844	681	552	511	351	542	chr1:91298295-91321080	+	2297	protein-coding	mmu:50880	Selenocysteine lyase
Scn5a	-1.17403	1.89154e-06	4.9333e-05	down	121	100	108	281	269	262	chr9:119483404-119579030	-	8503	protein-coding	mmu:20271	Sodium channel voltage-gated type V alpha polypeptide
Scpep1	0.649011	3.41416e-06	8.12842e-05	up	1654	1344	859	896	711	1047	NT_187003.1:2058275-2089098	-	2074	protein-coding	mmu:74617	Putative uncharacterized protein
Scube1	-1.48006	4.17352e-08	1.55355e-06	down	206	160	255	728	544	719	chr15:83602583-83725053	-	7932	protein-coding	mmu:64706	Signal peptide, CUB and EGF-like domain-containing protein 1
Scube2	-0.597298	0.00466696	0.0335107	down	1206	803	1072	1827	1304	2172	chr7:109798690-109865679	-	3563	protein-coding	mmu:56788	Signal peptide, CUB and EGF-like domain-containing protein 2
Sdad1	0.643165	0.00338127	0.0261716	up	1007	872	388	532	367	654	chr5:92284010-92310024	-	5020	protein-coding	mmu:231452	Protein SDA1 homolog
Sdcbp	0.71318	2.62738e-07	8.30356e-06	up	10750	10860	5864	6536	4767	6760	chr4:6365680-6396122	+	2553	protein-coding	mmu:53378	Syntenin-1
Sdf2l1	0.754538	0.000731096	0.00769178	up	1173	865	436	521	480	523	chr16:17130138-17132383	-	1108	protein-coding	mmu:64136	Stromal cell-derived factor 2-like protein 1
Sec14l3	-0.680331	0.000324885	0.00397995	down	21963	18071	20991	43991	26964	40318	chr11:4064853-4078990	+	3928	protein-coding	mmu:380683	Putative uncharacterized protein
Sec14l5	-1.33346	0.000369927	0.00442321	down	28	26	32	83	81	75	chr16:5146901-5187271	+	6106	protein-coding	mmu:665119	Protein Sec14l5
Sectm1a	7.10299	1.99695e-16	1.91588e-14	up	192	292	51	0	2	2	chr11:121067395-121097214	-	2058	protein-coding	mmu:209588	cDNA sequence BC010462, isoform CRA_b
Sectm1b	3.57571	0.000455955	0.00526438	up	152	376	46	32	13	4	chr11:121053423-121063591	-	2373	protein-coding	mmu:58210	Secreted and transmembrane protein 1b
Sele	3.6484	2.80684e-16	2.64565e-14	up	267	293	66	20	16	15	chr1:164039602-164058487	+	4064	protein-coding	mmu:20339	E-selectin
Selenbp2	-1.24793	0.00381839	0.0288131	down	27	26	24	44	50	113	chr3:94693573-94704406	+	1695	protein-coding	mmu:20342	Selenium-binding protein 2
Sell	1.80517	0.000711751	0.00754918	up	3513	4284	1426	560	627	1684	chr1:164061813-164080785	+	2684	protein-coding	mmu:20343	L-selectin isoform v2
Selp	1.99742	4.81537e-12	3.1296e-10	up	605	587	210	107	122	133	chr1:164115264-164150026	+	3438	protein-coding	mmu:20344	P-selectin
Selplg	0.800673	2.99069e-05	0.000538592	up	1972	1852	1044	901	707	1454	chr5:113817798-113832639	-	2604	protein-coding	mmu:20345	Selectin, platelet (P-selectin) ligand, isoform CRA_b
Sema3g	-0.687598	0.00105681	0.0103927	down	3810	3150	3979	7923	4822	7487	chr14:31217873-31230352	+	4461	protein-coding	mmu:218877	Semaphorin-3G
Sema4a	0.973732	7.26356e-06	0.000157995	up	2592	2192	1075	867	865	1446	chr3:88435959-88461182	-	5666	protein-coding	mmu:20351	Semaphorin-4A
Sema4d	1.06488	0.000156763	0.00216328	up	2215	1950	720	602	674	1179	chr13:51685529-51793747	-	5959	protein-coding	mmu:20354	Semaphorin-4D
Sema7a	1.56336	9.67252e-14	7.67989e-12	up	6762	7539	2983	2374	1683	2125	chr9:57940135-57962865	+	3275	protein-coding	mmu:20361	Semaphorin-7A
Sept3	-1.38219	1.01125e-05	0.000210043	down	56	35	23	120	87	111	chr15:82274935-82294574	+	4731	protein-coding	mmu:24050	MKIAA4169 protein
Serpina3f	6.11734	1.31043e-21	1.86915e-19	up	6771	7234	3000	39	126	76	chr12:104214544-104221129	+	2254	protein-coding	mmu:238393	Putative uncharacterized protein
Serpina3g	5.16108	1.40565e-85	2.51735e-82	up	6689	8057	3496	118	190	227	chr12:104236242-104241934	+	1949	protein-coding	mmu:20715	Serine protease inhibitor A3G
Serpina3h	2.34114	9.55026e-14	7.62035e-12	up	240	231	119	27	44	52	chr12:104247896-104254405	+	2051	pseudo	mmu:546546	Serpina3h protein
Serpina3i	2.69167	3.55707e-08	1.34901e-06	up	249	277	79	11	42	41	chr12:104263045-104269509	+	2322	protein-coding	mmu:628900	Protein Serpina3i
Serpina3m	1.98912	4.83012e-06	0.000111058	up	143	202	54	22	40	41	chr12:104387157-104394259	+	1659	protein-coding	mmu:20717	Serine protease inhibitor A3M
Serpina3n	1.73871	5.68505e-13	4.16507e-11	up	6801	7022	2793	1531	1817	1771	chr12:104406698-104414334	+	2096	protein-coding	mmu:20716	Serine protease inhibitor A3N
Serpinb10	2.24873	7.84341e-12	4.99684e-10	up	282	289	199	36	40	106	chr1:107528994-107560742	+	3490	protein-coding	mmu:241197	Serpin B10
Serpinb2	2.45634	2.68971e-09	1.22812e-07	up	91	111	45	21	13	14	chr1:107500892-107525600	+	2098	protein-coding	mmu:18788	Plasminogen activator inhibitor 2, macrophage
Serpinb9	1.13911	3.10718e-07	9.63105e-06	up	8929	8167	3187	3120	2615	3953	chr13:32997061-33017955	+	4054	protein-coding	mmu:20723	Serine (Or cysteine) peptidase inhibitor, clade B, member 9
Serpinb9b	3.38957	1.7486e-12	1.19424e-10	up	229	245	56	14	9	31	chr13:33027414-33040559	+	1930	protein-coding	mmu:20706	Putative uncharacterized protein
Serpine1	2.25805	5.58669e-06	0.000127005	up	4031	3262	812	586	446	711	chr5:137061504-137072272	-	3024	protein-coding	mmu:18787	Serine or cysteine peptidase inhibitor clade E member 1
Serpinf1	-0.783786	3.95985e-05	0.000678267	down	360	386	210	523	545	695	chr11:75410029-75422623	-	1494	protein-coding	mmu:20317	Pigment epithelium-derived factor
Serping1	0.873513	9.27816e-07	2.57837e-05	up	16459	14663	7175	7608	6543	7835	chr2:84765360-84775444	-	1840	protein-coding	mmu:12258	Plasma protease C1 inhibitor
Sertad1	0.764194	1.99799e-06	5.19413e-05	up	811	623	474	483	287	463	chr7:27486953-27490314	+	1188	protein-coding	mmu:55942	SERTA domain-containing protein 1
Sfmbt2	0.804821	0.00464941	0.0334102	up	112	150	81	63	65	85	chr2:10370437-10595253	+	11363	protein-coding	mmu:353282	Putative uncharacterized protein
Sfrp1	1.60652	1.18124e-06	3.23158e-05	up	1881	1586	424	371	429	489	chr8:23411382-23449632	+	4427	protein-coding	mmu:20377	Secreted frizzled-related protein 1
Sgk3	0.642671	6.8556e-06	0.000151161	up	996	1039	622	681	459	722	chr1:9798130-9902570	+	5517	protein-coding	mmu:170755	Serine/threonine-protein kinase Sgk3
Sgol1	1.5693	0.000429238	0.00500612	up	131	142	32	29	29	49	chr17:53674786-53689326	-	3623	protein-coding	mmu:72415	Shugoshin-like 1
Sgol2a	1.51944	6.98689e-05	0.00109577	up	166	300	76	58	57	85	chr1:57985340-58026277	+	5314	protein-coding
Sh2d1a	1.75573	0.000579555	0.00639809	up	76	60	19	12	13	23	chrX:42502565-42522097	+	938	protein-coding	mmu:20400	Sh2d1a protein
Sh2d2a	1.49617	0.000291797	0.0036262	up	437	361	85	82	73	173	chr3:87846755-87855722	+	4758	protein-coding	mmu:27371	Putative uncharacterized protein
Sh3bp2	1.07288	1.14216e-05	0.000233325	up	1200	938	441	355	346	600	chr5:34525784-34563639	+	3048	protein-coding	mmu:24055	SH3 domain-binding protein 2
Sh3pxd2a	-0.927888	1.65762e-08	6.64616e-07	down	3255	2937	2988	7553	5014	7101	chr19:47260174-47464613	-	10621	protein-coding	mmu:14218	SH3 and PX domain-containing protein 2A
Shank2	-0.829091	0.000198034	0.00262709	down	188	145	129	253	292	343	chr7:143978053-144424494	+	9867	protein-coding	mmu:210274	SH3 and multiple ankyrin repeat domains protein 2
Shcbp1	1.93617	9.8893e-07	2.73406e-05	up	143	176	56	24	29	51	chr8:4735980-4779534	-	2132	protein-coding	mmu:20419	SHC SH2 domain-binding protein 1
She	-0.767857	7.01423e-05	0.00109762	down	1495	1064	1256	2824	2006	2405	chr3:89831370-89858846	+	5745	protein-coding	mmu:214547	She protein
Shh	-0.760092	0.00107059	0.0104898	down	225	169	138	308	342	306	chr5:28456840-28467101	-	2667	protein-coding	mmu:20423	Sonic hedgehog protein
Shisa2	-1.62349	2.83787e-09	1.28847e-07	down	56	62	71	235	171	256	chr14:59625281-59631660	+	3146	protein-coding	mmu:219134	Protein shisa-2 homolog
Shisa5	0.662754	2.55797e-07	8.10008e-06	up	9350	7962	5466	5078	3936	6743	chr9:109038567-109057792	+	1923	protein-coding	mmu:66940	Putative uncharacterized protein
Siglec1	0.741114	0.00291125	0.0232179	up	1158	798	366	450	406	596	chr2:131069220-131086780	-	6387	protein-coding	mmu:20612	Sialoadhesin
Siglece	0.905903	0.000216044	0.00282003	up	462	328	174	168	142	238	chr7:43651070-43660176	-	1880	protein-coding	mmu:83382	Sialic acid binding Ig-like lectin E
Sirpb1a	2.42484	1.01545e-10	5.56702e-09	up	233	185	70	25	24	47	chr3:15371661-15426522	-	1487	protein-coding	mmu:320832	Putative uncharacterized protein
Sirpb1b	1.06691	1.20189e-05	0.000244906	up	200	223	116	85	85	106	chr3:15495754-15575067	-	1542	protein-coding	mmu:668101	Protein Sirpb1b
Ska1	1.96115	0.000272079	0.0034395	up	62	64	24	8	8	26	chr18:74195299-74207818	-	2669	protein-coding	mmu:66468	Spindle and kinetochore-associated protein 1
Ska3	1.28546	0.00362896	0.0276243	up	84	65	26	19	20	37	chr14:57806559-57826275	-	2286	protein-coding	mmu:219114	Spindle and kinetochore-associated protein 3
Skap1	1.16138	0.000170864	0.00233388	up	249	254	102	72	77	140	chr11:96464570-96759622	+	2190	protein-coding	mmu:78473	Src kinase-associated phosphoprotein 1
Skida1	-0.795762	0.00414856	0.0306586	down	74	103	56	158	96	197	chr2:18036669-18049026	-	8405	protein-coding	mmu:72668	SKI/DACH domain-containing protein 1
Skint3	1.17686	0.00019849	0.00263065	up	192	182	107	52	56	126	chr4:112232245-112300468	+	3627	protein-coding	mmu:195564	Selection and upkeep of intraepithelial T-cells protein 3
Sla	0.881549	8.74246e-06	0.00018468	up	2009	1750	839	834	685	1148	chr15:66780819-66831829	-	4084	protein-coding	mmu:20491	Src-like-adapter
Slamf7	2.49601	1.45564e-13	1.13343e-11	up	1462	1613	369	187	168	279	chr1:171632403-171653037	-	3977	protein-coding	mmu:75345	SLAM family member 7, isoform CRA_c
Slamf8	4.11944	1.84081e-35	5.29826e-33	up	1187	1160	320	50	41	69	chr1:172581377-172591191	-	2040	protein-coding	mmu:74748	SLAM family member 8
Slamf9	1.00074	1.27341e-05	0.000257203	up	495	473	202	221	164	236	chr1:172458569-172478421	+	1145	protein-coding	mmu:98365	CD84-H1
Slbp	0.759564	6.75306e-05	0.00106816	up	1176	1021	509	648	412	655	chr5:33640055-33652574	-	1906	protein-coding	mmu:20492	Histone RNA hairpin-binding protein
Slc11a1	1.72902	1.79796e-08	7.17315e-07	up	1079	844	382	151	208	376	chr1:74375014-74386057	+	2470	protein-coding	mmu:18173	Natural resistance-associated macrophage protein 1
Slc12a5	-0.938442	0.00269225	0.0217622	down	50	43	37	78	90	102	chr2:164960821-164999731	+	6023	protein-coding	mmu:57138	KCC2a-S25 variant 1
Slc15a3	1.59334	1.05428e-15	9.54654e-14	up	1851	1780	803	514	402	655	chr19:10842544-10857915	+	2345	protein-coding	mmu:65221	Solute carrier family 15 member 3
Slc16a3	0.774566	7.28906e-05	0.00113293	up	609	525	295	267	272	349	chr11:120948484-120959000	+	2992	protein-coding	mmu:80879	Monocarboxylate transporter 4
Slc16a6	0.865524	0.00780794	0.0494882	up	504	476	146	161	199	278	chr11:109450855-109473596	-	4217	protein-coding	mmu:104681	Monocarboxylate transporter 7
Slc22a17	-0.715697	0.00423544	0.031101	down	174	151	191	306	289	358	chr14:54906727-54913725	-	2987	protein-coding	mmu:59049	Slc22a17 protein
Slc23a1	-0.596649	0.00530722	0.0369831	down	123	135	102	190	173	236	chr18:35614604-35627737	-	3009	protein-coding	mmu:20522	Solute carrier family 23 member 1
Slc24a3	-0.599077	0.00229312	0.0191109	down	305	313	308	575	385	631	chr2:145167712-145642166	+	4090	protein-coding	mmu:94249	Sodium/potassium/calcium exchanger 3
Slc25a22	1.10949	2.24443e-09	1.04253e-07	up	1013	851	444	391	303	448	chr7:141429749-141437874	-	2788	protein-coding	mmu:68267	Mitochondrial glutamate carrier 1
Slc25a29	-0.822973	0.00594524	0.0403475	down	148	93	83	258	199	151	chr12:108825878-108835876	-	1964	protein-coding	mmu:214663	Mitochondrial basic amino acids transporter
Slc26a10	-1.64893	0.00362083	0.0275935	down	7	9	11	27	33	34	chr10:127172313-127180726	-	3048	protein-coding	mmu:216441	Solute carrier family 26 member 10
Slc26a11	-0.871313	9.74076e-05	0.0014417	down	140	117	131	267	224	301	chr11:119355532-119381076	+	3546	protein-coding	mmu:268512	Sodium-independent sulfate anion transporter
Slc26a4	2.15831	1.42996e-07	4.82177e-06	up	786	568	170	67	144	124	chr12:31519814-31560639	-	3588	protein-coding	mmu:23985	Solute carrier family 26, member 4
Slc28a2	1.7986	5.18625e-08	1.90849e-06	up	685	925	321	132	138	334	chr2:122426355-122461137	+	3904	protein-coding	mmu:269346	Concentrative nucleoside transporter 2
Slc29a1	-0.741653	7.4421e-05	0.00115227	down	1489	979	1114	2200	2020	2349	chr17:45585200-45599603	-	2125	protein-coding	mmu:63959	Equilibrative nucleoside transporter 1 variant delta 11
Slc2a6	2.2958	3.10969e-09	1.40005e-07	up	612	575	202	50	75	177	chr2:27021363-27027998	-	2136	protein-coding	mmu:227659	Slc2a6 protein
Slc31a2	0.839648	2.88511e-09	1.30624e-07	up	1497	1381	985	898	671	771	chr4:62280393-62298412	+	1841	protein-coding	mmu:20530	Putative uncharacterized protein
Slc38a4	-0.913748	8.70642e-06	0.00018416	down	276	225	233	648	367	537	chr15:96994823-97055956	-	3932	protein-coding	mmu:69354	Sodium-coupled neutral amino acid transporter 4
Slc39a14	1.02752	0.00013075	0.00184538	up	1515	1305	441	549	450	667	chr14:70303467-70351424	-	7712	protein-coding	mmu:213053	Zinc transporter ZIP14
Slc47a1	-1.02472	0.00780703	0.0494882	down	31	39	22	75	70	54	chr11:61343400-61378783	-	2774	protein-coding	mmu:67473	Multidrug and toxin extrusion protein 1
Slc4a5	-0.614714	0.000371453	0.00443816	down	822	618	667	1245	1031	1296	chr6:83207580-83304945	+	5601	protein-coding	mmu:232156	Protein Slc4a5
Slc4a7	0.602986	0.00566821	0.0387942	up	878	938	395	483	401	676	chr14:14703011-14799944	+	8175	protein-coding	mmu:218756	Solute carrier family 4 sodium bicarbonate cotransporter member 7 variant NBCn1-I
Slc5a12	-2.56683	0.00181148	0.0157483	down	31	14	82	334	238	375	chr2:110597299-110649346	+	5104	protein-coding	mmu:241612	Slc5a12 protein
Slc7a1	0.751942	0.00191803	0.0164879	up	1341	1209	483	563	494	852	chr5:148327410-148399904	-	7179	protein-coding	mmu:11987	High affinity cationic amino acid transporter 1
Slc7a11	1.67321	0.000573257	0.00634163	up	313	350	80	45	118	60	chr3:50364936-50499087	-	9227	protein-coding	mmu:26570	Putative uncharacterized protein
Slc7a5	0.974277	0.00032898	0.00401003	up	456	422	181	163	134	284	chr8:121881146-121907686	-	3513	protein-coding	mmu:20539	Putative uncharacterized protein
Slc7a8	1.70686	8.56053e-06	0.00018179	up	457	385	93	81	88	123	chr14:54722215-54781886	-	4034	protein-coding	mmu:50934	Large neutral amino acids transporter small subunit 2
Slc9a3r2	-0.62697	0.00696212	0.0454497	down	5141	4273	5524	11438	6590	8332	chr17:24639281-24650339	-	2219	protein-coding	mmu:65962	Na(+)/H(+) exchange regulatory cofactor NHE-RF2
Slco2b1	-0.73466	0.00725972	0.0469911	down	278	246	293	410	559	524	chr7:99657804-99711340	-	4635	protein-coding	mmu:101488	Solute carrier organic anion transporter family member 2B1
Slfn1	2.58814	6.19479e-07	1.77982e-05	up	2136	2470	752	221	193	553	chr11:83116845-83122659	+	1857	protein-coding	mmu:20555	Putative uncharacterized protein
Slfn10-ps	2.46696	9.90852e-05	0.00146117	up	156	158	14	12	17	31	chr11:83028123-83040533	-	3628	protein-coding	mmu:237887	schlafen 10, pseudogene
Slfn2	2.14591	1.89389e-18	2.22816e-16	up	5142	5635	2344	920	690	1624	chr11:83065112-83070678	+	1664	protein-coding	mmu:20556	Schlafen 2
Slfn3	1.74918	1.98507e-12	1.34434e-10	up	451	532	222	120	95	172	chr11:83191330-83215154	+	1816	protein-coding	mmu:20557	Putative uncharacterized protein
Slfn4	3.32461	7.30629e-08	2.62278e-06	up	6368	9269	2292	405	382	1160	chr11:83175172-83190216	+	3998	protein-coding	mmu:20558	Schlafen 4
Slfn5	1.26972	8.93757e-15	7.82912e-13	up	13769	15401	8163	6832	3987	6056	chr11:82951349-82964855	+	6285	protein-coding	mmu:327978	Schlafen family member 5
Slfn8	2.93636	2.10623e-06	5.4667e-05	up	2372	2619	768	158	150	513	chr11:83002158-83020810	-	4011	protein-coding	mmu:276950	Protein Slfn8
Slfn9	3.13948	1.01913e-07	3.57872e-06	up	1622	1890	503	109	90	296	chr11:82978382-82991830	-	5767	protein-coding	mmu:237886	Protein Slfn9
Slpi	0.660201	0.000122158	0.00173627	up	600	554	484	347	333	465	chr2:164354070-164356507	-	876	protein-coding	mmu:20568	Antileukoproteinase
Smad7	-0.749418	0.000309986	0.00381111	down	1083	1044	893	2433	1603	1530	chr18:75367365-75395935	+	4441	protein-coding	mmu:17131	Mothers against decapentaplegic homolog 7
Smad9	-0.881436	0.00125222	0.0118585	down	200	193	258	550	300	553	chr3:54755455-54801662	+	6093	protein-coding	mmu:55994	Mothers against decapentaplegic homolog 9
Smarca2	-0.712173	0.00104283	0.0102992	down	4067	2798	3860	7706	4713	7727	chr19:26605088-26778321	+	6208	protein-coding	mmu:67155	Probable global transcription activator SNF2L2
Smc2	0.974114	0.000306188	0.00377304	up	834	940	295	416	278	417	chr4:52439221-52488365	+	5531	protein-coding	mmu:14211	Structural maintenance of chromosomes protein 2
Smchd1	0.749545	4.80828e-05	0.000795687	up	2950	3077	1367	1634	1224	1843	chr17:71344489-71475343	-	7052	protein-coding	mmu:74355	Structural maintenance of chromosomes flexible hinge domain-containing protein 1
Smoc2	-0.618776	0.006529	0.0433242	down	161	153	165	305	199	332	chr17:14279490-14404790	+	2862	protein-coding	mmu:64074	Putative uncharacterized protein
Smox	0.62284	0.000670935	0.00718188	up	814	767	425	529	307	590	chr2:131491784-131525183	+	2670	protein-coding	mmu:228608	Spermine oxidase, isoform CRA_a
Smpdl3b	2.6921	2.81968e-18	3.20053e-16	up	859	636	236	81	73	126	chr4:132732966-132757171	-	1925	protein-coding	mmu:100340	Acid sphingomyelinase-like phosphodiesterase 3b
Smtnl2	-0.768624	0.00122323	0.0116387	down	409	281	378	701	645	671	chr11:72389163-72411713	-	3391	protein-coding	mmu:276829	Smoothelin-like protein 2
Sncaip	-1.25816	0.000939432	0.00945179	down	33	21	34	72	73	90	chr18:52767811-52915935	+	4016	protein-coding	mmu:67847	Synuclein, alpha interacting protein (Synphilin), isoform CRA_a
Snrpd1	0.646195	0.00163594	0.0145198	up	937	1132	474	623	457	661	chr18:10617796-10628230	+	837	protein-coding	mmu:20641	Small nuclear ribonucleoprotein Sm D1
Sntb1	-0.701297	0.000126982	0.00180008	down	585	441	415	738	775	1052	chr15:55638505-55907304	-	2813	protein-coding	mmu:20649	Beta-1-syntrophin
Snx10	2.18516	1.5875e-17	1.69452e-15	up	2701	3551	1116	571	448	698	chr6:51523902-51590679	+	2594	protein-coding	mmu:71982	Sorting nexin-10
Snx20	1.50394	2.23277e-11	1.33288e-09	up	788	727	348	236	154	323	chr8:88626561-88636130	-	1696	protein-coding	mmu:71607	Sorting nexin-20
Snx21	-0.713897	0.00224465	0.0187833	down	366	283	360	769	495	603	chr2:164785768-164793810	+	2824	protein-coding	mmu:101113	Protein Snx21
Snx22	-0.995428	0.00263495	0.0214063	down	260	126	289	618	390	554	chr9:66065176-66069731	-	2555	protein-coding	mmu:382083	Protein Snx22
Snx29	-0.671817	4.01052e-05	0.000684763	down	272	218	185	396	319	466	chr16:11321876-11755931	+	7986	protein-coding	mmu:74478	Sorting nexin-29
Socs1	3.84983	2.99719e-56	2.19585e-53	up	1210	1532	600	81	69	97	chr16:10783808-10785536	-	1340	protein-coding	mmu:12703	Suppressor of cytokine signaling 1
Socs3	2.07538	2.05889e-11	1.23826e-09	up	4566	4611	1121	896	675	949	chr11:117966079-117970342	-	2928	protein-coding	mmu:12702	Suppressor of cytokine signaling 3
Sod2	0.92805	0.000113515	0.00164352	up	4087	3924	1395	1976	1391	1799	chr17:13007839-13018119	+	3824	protein-coding	mmu:20656	Superoxide dismutase [Mn], mitochondrial
Soga1	-0.666606	4.4412e-05	0.000745745	down	3740	2479	2676	5729	4076	5864	chr2:157010441-157079265	-	13232	protein-coding	mmu:320706	Protein SOGA1
Sord	-0.649775	0.00418697	0.0308576	down	553	516	653	1092	797	1218	chr2:122234839-122265337	+	2259	protein-coding	mmu:20322	Sorbitol dehydrogenase
Sost	-2.77763	0.000308837	0.00380278	down	3	12	6	49	82	15	chr11:101962458-101967015	-	2066	protein-coding	mmu:74499	Sclerostin
Sox11	-1.05629	3.85521e-08	1.45183e-06	down	301	265	281	766	502	713	chr12:27334268-27342718	-	8451	protein-coding	mmu:20666	SRY-box containing gene 11
Sox13	-0.705565	0.000351444	0.00423995	down	951	645	698	1755	1053	1341	NT_039192.2:65135-106996	+	3532	protein-coding	mmu:20668	Transcription factor SOX-13
Sox18	-1.18157	1.92611e-05	0.000366797	down	1206	731	1078	3742	1839	2170	chr2:181669837-181671640	-	1619	protein-coding	mmu:20672	Transcription factor SOX-18
Sox4	-1.30011	3.38982e-14	2.75945e-12	down	617	516	528	1664	1077	1884	chr13:28950716-28953682	-	2967	protein-coding	mmu:20677	Transcription factor SOX-4
Sox7	-0.95429	4.38489e-05	0.000738512	down	1370	951	757	2971	1785	1632	chr14:63943706-63950732	+	3266	protein-coding	mmu:20680	Transcription factor SOX-7
Sp100	1.55268	3.15675e-17	3.22028e-15	up	6118	6329	3385	1743	1406	2756	chr1:85649944-85709998	+	3044	protein-coding	mmu:20684	Nuclear autoantigen Sp-100
Sp110	1.90305	1.83568e-22	2.81786e-20	up	2292	2145	1135	467	398	751	chr1:85570753-85603891	-	2067	protein-coding	mmu:109032	MGC118608 protein
Sp140	2.19183	4.50571e-22	6.72435e-20	up	1668	1909	760	314	257	447	chr1:85600703-85645040	+	2417	protein-coding	mmu:434484	Protein Sp140
Spag5	1.69106	0.000225315	0.00292402	up	290	331	96	35	52	153	chr11:78300528-78322454	+	4912	protein-coding	mmu:54141	S17 protein
Spata13	0.883807	0.000233616	0.00302201	up	1828	1812	707	709	664	1127	chr14:60634705-60764556	+	7815	protein-coding	mmu:219140	Spata13 protein
Spata33	-0.848493	0.00742359	0.0476151	down	49	49	42	94	94	85	chr8:123212816-123222045	+	2964	protein-coding	mmu:320869	4732415M23Rik protein
Spats2l	0.852941	8.20951e-08	2.91456e-06	up	895	864	493	513	327	516	chr1:57774162-57948398	+	4024	protein-coding	mmu:67198	SPATS2-like protein
Spc24	1.30445	0.000501954	0.00568551	up	103	118	44	30	30	55	chr9:21755442-21760448	-	1349	protein-coding	mmu:67629	SPC24, NDC80 kinetochore complex component, homolog (S. cerevisiae)
Spc25	1.86899	4.71618e-05	0.000785283	up	169	207	64	36	16	82	chr2:69193895-69206213	-	1846	protein-coding	mmu:66442	Kinetochore protein Spc25
Spdl1	1.4078	0.000316609	0.0038866	up	122	114	36	36	27	45	chr11:34809185-34833665	-	2876	protein-coding	mmu:70385	Protein Spindly
Spi1	1.07835	1.84268e-07	6.08614e-06	up	1968	1436	897	647	514	1055	chr2:91082374-91115759	+	1636	protein-coding	mmu:20375	Transcription factor PU.1
Spic	2.25064	0.000120368	0.00171386	up	34	68	20	7	10	10	chr10:88675269-88683023	-	1266	protein-coding	mmu:20728	Transcription factor Spi-C
Spink5	-0.655458	0.00242072	0.0200191	down	173	167	171	317	262	317	chr18:43959545-44022487	+	4834	protein-coding	mmu:72432	Serine peptidase inhibitor, Kazal type 5
Spn	1.01294	0.000836543	0.00859357	up	2046	1780	707	526	582	1295	chr7:127123633-127144614	-	3957	protein-coding	mmu:20737	Leukosialin
Spon2	-0.67679	0.00552325	0.0380734	down	1451	852	956	1454	1464	2904	chr5:33213518-33218254	-	2237	protein-coding	mmu:100689	Putative uncharacterized protein
Sppl2a	0.951827	1.85431e-09	8.71364e-08	up	6559	7463	3690	3411	2681	3759	chr2:126890391-126933262	-	5616	protein-coding	mmu:66552	Signal peptide peptidase-like 2A
Sprr1a	1.15823	0.00200295	0.0171084	up	77	74	36	37	26	26	chr3:92483954-92485881	-	790	protein-coding	mmu:20753	Cornifin-A
Sptbn2	-0.672258	0.0048155	0.0343587	down	100	133	104	219	161	219	chr19:4711223-4752359	+	8299	protein-coding	mmu:20743	Beta III spectrin
Srgn	0.77899	1.73953e-11	1.05405e-09	up	6527	6504	4134	3590	3056	4206	chr10:62494427-62529189	-	2871	protein-coding	mmu:19073	Serglycin
Srms	-1.51652	6.43801e-06	0.000142734	down	36	31	43	138	100	116	chr2:181205563-181213171	-	2547	protein-coding	mmu:20811	Non-specific protein-tyrosine kinase
St6galnac3	-0.623304	0.00333479	0.0259162	down	294	270	294	504	358	646	chr3:153202509-153725133	-	15168	protein-coding	mmu:20447	ST6 (Alpha-N-acetyl-neuraminyl-2,3-beta-galactosyl-1, 3)-N-acetylgalactosaminide alpha-2,6-sialyltransferase 3
St6galnac6	-0.629642	1.83857e-05	0.000352367	down	416	341	289	645	486	643	chr2:32599709-32620809	+	2567	protein-coding	mmu:50935	Alpha-N-acetylgalactosaminide alpha-2,6-sialyltransferase 6
St8sia2	-0.635976	0.00636836	0.0425914	down	230	156	182	384	212	404	chr7:73939119-74013727	-	5376	protein-coding	mmu:20450	Alpha-2,8-sialyltransferase 8B
Stap1	0.895426	0.00482303	0.0343819	up	275	386	161	116	109	262	chr5:86071584-86106125	+	3382	protein-coding	mmu:56792	Stap1 protein
Stard10	-0.733391	9.68232e-07	2.68144e-05	down	651	574	541	1179	849	1247	chr7:101317091-101346312	+	1404	protein-coding	mmu:56018	PCTP-like protein
Stat1	3.25275	2.49855e-92	5.03395e-89	up	32184	29753	17319	2588	2650	3661	chr1:52119438-52161865	+	5168	protein-coding	mmu:20846	Signal transducer and activator of transcription 1
Stat2	2.18674	3.64825e-33	9.48427e-31	up	7563	7256	3546	1301	1290	1674	chr10:128270559-128292852	+	4423	protein-coding	mmu:20847	Signal transducer and activator of transcription 2
Stat3	0.844797	1.58921e-13	1.22559e-11	up	9000	7852	5048	4648	3632	4869	chr11:100886806-100939579	-	4520	protein-coding	mmu:20848	Signal transducer and activator of transcription 3
Stat4	0.902224	0.00513488	0.0361257	up	373	364	129	133	107	259	chr1:51987106-52107189	+	2990	protein-coding	mmu:20849	Signal transducer and activator of transcription 4
Steap4	1.53138	2.02188e-07	6.58357e-06	up	1472	1606	435	429	362	465	chr5:7960472-7982213	+	3140	protein-coding	mmu:117167	Metalloreductase STEAP4
Stil	1.30614	0.00177284	0.0154956	up	167	184	44	50	35	85	chr4:115000108-115043203	+	5439	protein-coding	mmu:20460	SCL-interrupting locus protein homolog
Stk17b	0.648892	0.00170731	0.0150046	up	2020	2343	1420	1134	943	2037	chr1:53755512-53785215	-	3278	protein-coding	mmu:98267	Serine/threonine-protein kinase 17B
Stmn2	-1.09276	0.000739127	0.00775602	down	425	301	608	1387	700	1323	chr3:8509527-8561604	+	1904	protein-coding	mmu:20257	Stathmin-2
Ston1	-0.653124	8.92685e-06	0.000187592	down	1113	867	708	1665	1368	1535	chr17:88597635-88645724	+	2983	protein-coding	mmu:77057	Stonin-1
Stx11	0.740956	7.97158e-05	0.00122092	up	1071	1061	602	569	399	833	chr10:12939983-12964498	-	2854	protein-coding	mmu:74732	Stx11 protein
Styk1	1.42101	0.00192406	0.0165222	up	62	57	24	18	11	29	chr6:131299133-131317015	-	3502	protein-coding	mmu:243659	Serine/threonine/tyrosine kinase 1
Susd6	0.692185	8.85224e-05	0.00133596	up	7546	7467	3424	4348	3262	4529	chr12:80790532-80880833	+	5065	protein-coding
Suv39h2	1.3311	0.000477179	0.00547025	up	88	74	39	22	30	32	chr2:3455815-3474986	-	4282	protein-coding	mmu:64707	Histone-lysine N-methyltransferase SUV39H2
Syk	0.655841	0.00479714	0.034258	up	3652	2731	1332	1471	1297	2456	chr13:52582329-52648792	+	5103	protein-coding	mmu:20963	Tyrosine-protein kinase SYK
Syngr1	-0.692643	0.00562345	0.0385533	down	135	93	120	225	175	228	chr15:80091334-80119501	+	4584	protein-coding	mmu:20972	Synaptogyrin-1
Synm	-0.930639	0.000182214	0.00244947	down	1113	911	1351	2933	1846	2679	chr7:67730161-67759742	-	7866	protein-coding	mmu:233335	Synm protein
Syt12	1.3279	0.00082917	0.00852875	up	85	79	33	32	16	37	chr19:4445908-4477143	-	3277	protein-coding	mmu:171180	Synaptotagmin XII
Syt15	1.29784	6.4496e-11	3.64753e-09	up	852	858	763	399	359	343	chr14:34219921-34230421	+	3625	protein-coding	mmu:319508	Synaptotagmin-15
Sytl3	2.67365	1.2539e-08	5.15572e-07	up	252	262	65	15	26	54	chr17:6658234-6738070	+	2711	protein-coding	mmu:83672	Sytl3 protein
Tacc3	1.17748	1.79659e-05	0.000345619	up	398	395	155	141	101	209	chr5:33658128-33672203	+	3345	protein-coding	mmu:21335	Transforming acidic coiled-coil-containing protein 3
Taf4b	0.825063	0.000559114	0.0062022	up	261	264	119	144	101	144	chr18:14783201-14960424	+	5149	protein-coding	mmu:72504	Transcription initiation factor TFIID subunit 4B
Tagap	1.75716	4.40073e-09	1.92747e-07	up	832	890	263	194	149	278	chr17:7926000-7934897	+	3076	protein-coding	mmu:72536	T-cell activation Rho GTPase-activating protein
Tank	0.631248	0.000874768	0.00890121	up	1217	1214	561	755	572	723	chr2:61578560-61654171	+	3091	protein-coding	mmu:21353	TRAF family member-associated NF-kappa-B activator
Tap1	2.4313	0.00185017	0.0160156	up	63	70	78	2	3	44	NT_039662.3:436473-509001	+	5900	protein-coding	mmu:21354	Transporter 1 ATP-binding cassette sub-family B
Tap2	3.22411	6.32153e-06	0.000141122	up	48	36	214	21	10	10	NT_039662.3:453397-527798	+	4983	protein-coding	mmu:21355	Transporter 2 ATP-binding cassette sub-family B
Tapbp	2.84081	1.60264e-27	3.23864e-25	up	480	422	196	65	41	57	NT_039662.3:168246-238126	+	5499	protein-coding	mmu:21356	TAP binding protein
Tapbpl	1.75236	6.35152e-39	2.08926e-36	up	3335	3176	1909	984	657	1087	chr6:125223927-125231923	-	3956	protein-coding	mmu:213233	Tapasin-related protein
Tarm1	3.35898	1.2938e-09	6.26229e-08	up	152	169	29	11	6	19	chr7:3486499-3502643	-	1573	protein-coding	mmu:245126	T-cell-interacting, activating receptor on myeloid cells protein 1
Tbc1d30	-0.605668	0.0011665	0.0112182	down	534	515	525	1041	675	992	chr10:121263819-121311189	-	5696	protein-coding	mmu:74694	TBC1 domain family member 30
Tbk1	0.853703	6.42463e-08	2.32407e-06	up	2306	2164	1147	1242	891	1195	chr10:121546455-121586872	-	3715	protein-coding	mmu:56480	TANK-binding kinase 1
Tbx21	2.70756	0.000304797	0.00376166	up	671	537	101	31	67	103	chr11:97098007-97115331	-	2552	protein-coding	mmu:57765	T-box 21
Tbx3os1	-1.03028	0.00580332	0.0395175	down	40	24	42	87	61	99	chr5:119597977-119671328	-	1248	unknown	mmu:100039542	T-box 3, opposite strand 1
Tbxa2r	-1.58688	7.4792e-10	3.73219e-08	down	112	61	78	255	236	340	chr10:81328257-81335184	+	1949	protein-coding	mmu:21390	Thromboxane A2 receptor
Tbxas1	0.594012	0.000593994	0.00649966	up	436	357	267	239	202	328	chr6:38875377-39084590	+	2296	protein-coding	mmu:21391	Thromboxane-A synthase
Tc2n	0.807233	0.000404718	0.00478946	up	1142	1261	529	498	496	794	chr12:101645446-101719002	-	5989	protein-coding	mmu:74413	Tandem C2 domains nuclear protein
Tcea3	-0.836799	0.00027326	0.00344698	down	273	199	265	488	409	590	chr4:136247935-136274903	+	1387	protein-coding	mmu:21401	Transcription elongation factor A protein 3
Tcirg1	0.840531	3.31152e-05	0.000584613	up	3152	2517	1235	1306	1244	1475	chr19:3896050-3907133	-	3033	protein-coding	mmu:27060	Protein Tcirg1
Tdrd7	0.597719	9.94066e-06	0.000207543	up	2230	2019	1200	1430	980	1493	chr4:45965027-46034766	+	3921	protein-coding	mmu:100121	Putative uncharacterized protein
Tdrp	-0.658687	0.00333741	0.0259241	down	177	155	177	331	248	323	chr8:13952008-13975453	-	2879	protein-coding	mmu:72148	2610019F03Rik protein
Tead2	-0.738338	0.00375255	0.028396	down	307	188	267	606	348	483	chr7:45215753-45233636	+	2157	protein-coding	mmu:21677	Transcriptional enhancer factor TEF-4
Tek	-0.670073	0.00418493	0.0308567	down	5544	4592	6553	11693	7799	11186	chr4:94739289-94874976	+	4702	protein-coding	mmu:21687	Receptor protein-tyrosine kinase
Tet1	-1.02147	0.000897567	0.0090873	down	114	101	134	216	198	408	chr10:62804570-62887581	-	14654	protein-coding	mmu:52463	Tet oncogene 1
Tgfbi	1.38779	6.65021e-08	2.39794e-06	up	5722	5114	1751	1545	1372	2102	chr13:56609603-56639339	+	2678	protein-coding	mmu:21810	Transforming growth factor, beta induced
Tgm1	1.25926	0.000155938	0.00215373	up	371	301	96	99	95	138	chr14:55700009-55713921	-	2852	protein-coding	mmu:21816	Protein-glutamine gamma-glutamyltransferase K
Tgm2	0.783412	2.56885e-05	0.000470508	up	28299	25409	12155	13205	12361	14525	chr2:158116405-158146392	-	3549	protein-coding	mmu:21817	Protein-glutamine gamma-glutamyltransferase 2
Tgtp1	4.93661	2.82545e-19	3.50312e-17	up	10193	10833	4438	190	398	235	chr11:48985329-48992246	-	2809	protein-coding	mmu:21822	Tgtp protein
Tgtp2	3.60313	5.07305e-39	1.70349e-36	up	14098	13083	7959	802	1320	823	chr11:49057196-49064212	-	2816	protein-coding	mmu:100039796	Putative uncharacterized protein
Thbd	-1.01902	1.77937e-05	0.000343471	down	10128	8069	11078	26199	20200	20472	chr2:148404471-148408188	-	3718	protein-coding	mmu:21824	Thrombomodulin
Thbs1	1.18874	1.55568e-06	4.11731e-05	up	11188	6780	3311	3141	2927	3540	chr2:118111876-118127133	+	5848	protein-coding	mmu:21825	Thrombospondin-1
Themis2	1.8451	5.14766e-14	4.1485e-12	up	2942	2347	972	555	463	825	chr4:132781837-132796364	-	3844	protein-coding	mmu:230787	Protein THEMIS2
Thra	-0.61497	0.00175545	0.015369	down	1823	1511	1838	3183	2289	3565	chr11:98741776-98769006	+	2478	protein-coding	mmu:21833	Thyroid hormone receptor alpha
Thsd7a	-1.33735	0.00371946	0.0281776	down	120	68	65	469	110	129	chr6:12311608-12749253	-	11000	protein-coding	mmu:330267	Thrombospondin type-1 domain-containing protein 7A
Thy1	1.19865	5.53511e-05	0.000902071	up	1118	1162	345	366	281	566	chr9:44043384-44048579	+	1735	protein-coding	mmu:21838	Thy-1 membrane glycoprotein
Ticam2	0.935546	0.000498528	0.00565069	up	313	229	114	129	82	157	chr18:46558231-46574533	-	3264	protein-coding	mmu:225471	TIR domain-containing adapter molecule 2
Ticrr	2.00488	0.000125678	0.00178317	up	134	104	23	15	18	34	chr7:79660196-79698148	+	7199	protein-coding	mmu:77011	Putative uncharacterized protein
Tifa	2.08388	5.54815e-12	3.577e-10	up	1097	1283	354	198	192	282	chr3:127789137-127798394	+	2667	protein-coding	mmu:211550	TIFA
Tifab	1.48299	1.23777e-08	5.10241e-07	up	1301	1076	599	288	254	625	chr13:56173703-56179013	-	3498	protein-coding	mmu:212937	TRAF-interacting protein with FHA domain-containing protein B
Timd4	1.29241	0.00604408	0.0408292	up	133	103	23	42	29	37	chr11:46810786-46844333	+	2175	protein-coding	mmu:276891	T-cell immunoglobulin and mucin domain-containing protein 4
Timeless	1.09826	4.23491e-16	3.92289e-14	up	949	951	669	439	347	534	chr10:128232063-128252941	+	6207	protein-coding	mmu:21853	Protein timeless homolog
Timp1	4.05205	3.53912e-10	1.82832e-08	up	2506	2660	446	108	126	98	chrX:20870166-20874737	+	890	protein-coding	mmu:21857	Metalloproteinase inhibitor 1
Timp3	0.714039	0.000158465	0.00218115	up	41126	43273	18713	25219	18140	23267	chr10:86300412-86349505	+	4681	protein-coding	mmu:21859	Metalloproteinase inhibitor 3
Tln2	-0.924865	3.47486e-05	0.000610107	down	498	392	520	988	824	1237	chr9:67217085-67633974	-	12358	protein-coding	mmu:70549	Tln2 protein
Tlr1	1.17244	0.000272621	0.00344366	up	460	477	173	125	123	282	chr5:64924680-64933589	-	3312	protein-coding	mmu:21897	Toll-like receptor 1
Tlr11	2.56751	5.23784e-12	3.3905e-10	up	175	190	65	22	20	35	chr14:50357914-50363663	+	3207	protein-coding	mmu:239081	Toll-like receptor 11
Tlr13	1.65759	8.20832e-10	4.05833e-08	up	1469	1485	545	297	336	534	chrX:106143275-106160493	+	4014	protein-coding	mmu:279572	Toll-like receptor 13
Tlr2	1.58068	1.58505e-11	9.64071e-10	up	1946	1865	706	509	441	636	chr3:83836272-83841824	-	2936	protein-coding	mmu:24088	Toll-like receptor 2
Tlr3	0.865464	1.0624e-07	3.68253e-06	up	1492	1789	940	917	634	975	chr8:45395665-45411949	-	5620	protein-coding	mmu:142980	Putative uncharacterized protein
Tlr4	0.743164	2.44325e-05	0.000451609	up	1857	1882	891	1087	771	1103	chr4:66827551-66846581	+	7891	protein-coding	mmu:21898	Toll-like receptor 4
Tlr6	1.50558	1.13886e-08	4.74319e-07	up	238	220	102	75	57	78	chr5:64952030-64971140	-	3850	protein-coding	mmu:21899	Toll-like receptor 6
Tlr7	1.30397	4.0245e-11	2.33334e-09	up	906	929	475	316	242	461	chrX:167304926-167330574	-	3980	protein-coding	mmu:170743	Toll-like receptor 7
Tlr9	2.25276	5.74287e-08	2.08947e-06	up	679	571	209	49	74	206	chr9:106222598-106226876	+	3471	protein-coding	mmu:81897	Toll-like receptor 9
Tma16	0.686703	0.00279637	0.0224686	up	270	238	120	151	117	147	chr8:66473118-66486549	-	4414	protein-coding	mmu:66282	Putative uncharacterized protein
Tmbim4	0.670707	3.56894e-07	1.08741e-05	up	1059	1129	747	707	556	752	chr10:120208826-120224897	+	808	protein-coding	mmu:68212	Protein lifeguard 4
Tmc3	1.52978	0.00541346	0.0375286	up	30	46	18	13	6	17	chr7:83584290-83626852	+	8002	protein-coding	mmu:233424	Transmembrane channel-like protein 3
Tmco4	0.856051	3.85951e-06	9.08139e-05	up	791	755	393	369	292	497	chr4:138972106-139059173	+	5020	protein-coding	mmu:77056	Transmembrane and coiled-coil domain-containing protein 4
Tmed5	0.595975	0.00055085	0.00614436	up	2658	3085	1477	1895	1261	2026	chr5:108121627-108132626	-	3751	protein-coding	mmu:73130	Transmembrane emp24 protein transport domain containing 5, isoform CRA_a
Tmeff2	-0.827472	0.00261959	0.0213137	down	135	82	112	236	143	286	chr1:50927523-51187270	+	3339	protein-coding	mmu:56363	Tomoregulin-2
Tmem100	-0.806959	0.00177375	0.0154956	down	5724	4935	7617	14239	10019	12806	chr11:90030348-90036508	+	1764	protein-coding	mmu:67888	Transmembrane protein 100
Tmem106a	1.37722	4.6968e-12	3.0649e-10	up	1356	1174	566	405	346	515	chr11:101582242-101591788	+	2546	protein-coding	mmu:217203	Transmembrane protein 106A
Tmem119	-0.975587	9.19344e-05	0.00137798	down	820	441	687	1317	1152	1865	chr5:113793729-113800358	-	2145	protein-coding	mmu:231633	Transmembrane protein 119
Tmem128	0.788902	2.21278e-10	1.16554e-08	up	1055	994	686	637	449	646	chr5:38260190-38269618	+	1085	protein-coding	mmu:66309	Transmembrane protein 128
Tmem132d	-0.600669	0.00534456	0.037195	down	152	112	92	233	142	218	chr5:127783491-128433077	-	4278	protein-coding	mmu:243274	Transmembrane protein 132D
Tmem140	0.973949	5.85494e-16	5.36193e-14	up	4393	4113	3199	2541	1678	2359	chr6:34863106-34874946	+	2614	protein-coding	mmu:68487	Transmembrane protein 140
Tmem173	1.74848	3.33663e-12	2.21316e-10	up	2115	1792	688	450	362	632	chr18:35733678-35740554	-	2302	protein-coding	mmu:72512	Stimulator of interferon genes protein
Tmem194	0.654868	0.000508276	0.00573697	up	415	417	241	252	172	324	chr10:127677065-127701049	+	6001	protein-coding	mmu:210035	Putative uncharacterized protein
Tmem200b	-0.98338	1.41683e-05	0.00028333	down	263	197	198	646	354	443	chr4:131919971-131923956	+	2382	protein-coding	mmu:623230	Protein Tmem200b
Tmem205	-0.587352	0.00342945	0.0264858	down	458	382	446	730	581	874	chr9:21921009-21927535	-	991	protein-coding	mmu:235043	Transmembrane protein 205
Tmem229b	0.746287	3.50322e-06	8.29146e-05	up	1260	1062	682	596	501	851	chr12:78961795-79007659	-	4619	protein-coding	mmu:268567	Protein Tmem229b
Tmem232	-0.930873	0.00545807	0.037727	down	47	79	58	139	131	114	chr17:65255999-65541103	-	2768	protein-coding	mmu:381107	Putative uncharacterized protein
Tmem252	0.887389	0.00173049	0.0151669	up	294	205	210	103	157	151	chr19:24674008-24679661	+	2462	protein-coding	mmu:226040	Transmembrane protein 252
Tmem38a	-0.602592	0.00139686	0.0128435	down	222	248	202	387	331	408	chr8:72571823-72587284	+	2288	protein-coding	mmu:74166	Trimeric intracellular cation channel type A
Tmem44	-0.784899	0.000634917	0.00686818	down	671	591	778	1318	1157	1527	chr16:30511855-30550834	-	4408	protein-coding	mmu:224090	Protein Tmem44
Tmem51	0.607363	0.00081977	0.00845906	up	626	515	295	368	283	354	chr4:142030990-142084569	-	1995	protein-coding	mmu:214359	Transmembrane protein 51
Tmem67	0.744037	0.000194211	0.00258488	up	598	612	302	356	285	317	chr4:12039355-12090020	-	4343	protein-coding	mmu:329795	Meckelin
Tmprss2	-0.612812	0.00132961	0.0124163	down	1325	1044	1245	2192	1762	2246	chr16:97564682-97659541	-	3161	protein-coding	mmu:50528	Putative uncharacterized protein
Tmsb10	0.786159	3.39522e-07	1.04237e-05	up	8675	6732	4098	4031	3082	5085	chr6:72957347-72958748	-	637	protein-coding	mmu:19240	Thymosin, beta 10
Tnfaip2	2.14964	2.83628e-20	3.8096e-18	up	6897	6694	2411	1285	1022	1476	chr12:111442447-111455018	+	3570	protein-coding	mmu:21928	Tumor necrosis factor, alpha-induced protein 2, isoform CRA_a
Tnfaip3	1.69771	1.0018e-10	5.51093e-09	up	2255	2349	799	488	503	753	chr10:19000910-19015410	-	4422	protein-coding	mmu:21929	Tumor necrosis factor alpha-induced protein 3
Tnfaip6	2.17406	3.27144e-06	7.84659e-05	up	97	171	50	17	32	23	chr2:52038113-52056681	+	1601	protein-coding	mmu:21930	Tumor necrosis factor-inducible gene 6 protein
Tnfrsf12a	0.648251	0.00102107	0.0101153	up	1163	846	462	601	424	656	chr17:23675445-23677449	-	965	protein-coding	mmu:27279	Tumor necrosis factor receptor superfamily member 12A
Tnfrsf14	1.28564	2.68312e-09	1.22812e-07	up	1200	1046	507	339	345	513	chr4:154921442-154928620	-	1809	protein-coding	mmu:230979	Protein Tnfrsf14
Tnfrsf1a	0.612078	4.21184e-08	1.5642e-06	up	5616	4988	3300	3325	2773	3732	chr6:125349723-125362483	+	2155	protein-coding	mmu:21937	Tumor necrosis factor receptor superfamily member 1A
Tnfrsf1b	1.11366	4.34014e-07	1.28829e-05	up	3909	3037	1400	1259	1045	1786	chr4:145212368-145246870	-	4913	protein-coding	mmu:21938	Tumor necrosis factor receptor superfamily member 1B
Tnfrsf9	3.44566	2.56513e-10	1.34674e-08	up	356	306	36	20	16	29	NT_187025.1:1225243-1251241	+	2110	protein-coding	mmu:21942	Tumor necrosis factor receptor superfamily member 9
Tnfsf10	1.27609	8.26993e-19	1.00981e-16	up	12314	13620	10671	5381	4832	6503	chr3:27317077-27339665	+	4944	protein-coding	mmu:22035	Tumor necrosis factor ligand superfamily member 10
Tnfsf13b	0.788188	7.19866e-06	0.000157007	up	937	753	437	469	321	541	chr8:10006203-10036000	+	2182	protein-coding	mmu:24099	Tumor necrosis factor (Ligand) superfamily, member 13b, isoform CRA_a
Tnfsf14	0.936201	0.00169927	0.0149421	up	133	158	106	62	52	119	chr17:57189474-57194181	-	1869	protein-coding	mmu:50930	Tumor necrosis factor ligand superfamily member 14
Tnip1	0.77423	0.000113811	0.00164352	up	1820	1603	732	835	695	1046	chr11:54910787-54962940	-	2996	protein-coding	mmu:57783	TNFAIP3-interacting protein 1
Tnip3	2.30028	1.94701e-07	6.3655e-06	up	255	240	50	30	34	49	chr6:65590398-65634040	+	3769	protein-coding	mmu:414084	TNFAIP3-interacting protein 3 beta
Tnk2	-0.621954	6.22536e-05	0.000999406	down	1100	828	802	1468	1307	1859	chr16:32644099-32683493	+	4746	protein-coding	mmu:51789	Activated CDC42 kinase 1
Top2a	2.09163	6.76154e-05	0.00106846	up	2621	3025	743	418	335	848	chr11:98992947-99024205	-	5230	protein-coding	mmu:21973	DNA topoisomerase 2-alpha
Tor1aip1	0.617158	2.65549e-06	6.67726e-05	up	4786	4426	2547	2884	2196	3185	chr1:156004599-156036480	-	4302	protein-coding	mmu:208263	Torsin-1A-interacting protein 1
Tor1aip2	0.756136	6.3406e-06	0.000141352	up	4883	4980	2384	2825	1981	2980	chr1:156035664-156068861	+	7394	protein-coding	mmu:240832	Putative uncharacterized protein
Tor3a	0.686269	3.46283e-08	1.3226e-06	up	3098	3019	1811	1964	1393	1988	chr1:156653617-156674339	-	3268	protein-coding	mmu:30935	Torsin-3A
Tpcn1	-0.738379	2.84444e-05	0.000514554	down	1138	764	862	1855	1291	2012	chr5:120534157-120588698	-	4762	protein-coding	mmu:252972	Putative uncharacterized protein
Tppp	-0.712216	0.00196589	0.0168275	down	495	391	513	1047	678	879	chr13:74009419-74035753	+	5090	protein-coding	mmu:72948	RIKEN cDNA 2900041A09, isoform CRA_a
Tpx2	1.61688	5.21373e-08	1.91291e-06	up	472	543	182	131	91	198	chr2:152847964-152895321	+	4365	protein-coding	mmu:72119	Targeting protein for Xklp2
Tra2a	0.585342	0.00284192	0.0227438	up	3717	4019	2043	2887	1997	2047	chr6:49243921-49264248	-	2617	protein-coding	mmu:101214	Transformer-2 protein homolog alpha
Trafd1	1.77174	4.11837e-40	1.50864e-37	up	5482	5209	3085	1417	1165	1788	chr5:121371725-121385627	-	2579	protein-coding	mmu:231712	TRAF-type zinc finger domain-containing protein 1
Trem1	1.17218	1.47211e-06	3.92189e-05	up	319	272	144	102	91	158	chr17:48232362-48246924	+	3324	protein-coding	mmu:58217	Trem1 protein
Trem3	1.89674	7.45547e-08	2.66446e-06	up	170	188	83	33	26	71	chr17:48247689-48258848	+	1048	protein-coding	mmu:58218	Protein Trem3
Treml4	1.8185	1.71336e-09	8.14629e-08	up	660	572	220	112	107	219	chr17:48264181-48275607	+	2096	protein-coding	mmu:224840	Trem-like transcript 4 protein
Trex1	1.80371	1.01879e-14	8.8761e-13	up	1401	1216	570	277	240	463	chr9:109057932-109059723	-	1074	protein-coding	mmu:22040	Three-prime repair exonuclease 1
Trib1	0.640934	0.00118707	0.0113821	up	1420	1384	661	891	699	751	chr15:59648654-59657099	+	4026	protein-coding	mmu:211770	Tribbles homolog 1
Tril	-1.18226	4.49052e-05	0.00075159	down	303	241	418	828	690	1029	chr6:53815468-53820825	-	5358	protein-coding	mmu:66873	TLR4 interactor with leucine rich repeats
Trim12a	1.52911	6.92883e-13	5.03058e-11	up	1942	2151	1001	557	459	904	chr7:104299893-104315850	-	2152	protein-coding	mmu:76681	Tripartite motif-containing protein 12A
Trim12c	1.60388	9.62603e-17	9.34653e-15	up	2968	3627	1839	902	746	1393	chr7:104338754-104353358	-	3736	protein-coding	mmu:319236	Protein Trim12c
Trim14	0.845433	3.8498e-07	1.15983e-05	up	980	950	527	457	420	592	chr4:46505072-46536154	-	4096	protein-coding	mmu:74735	Tripartite motif-containing 14
Trim21	1.67213	1.88998e-41	7.25301e-39	up	2010	1934	1258	598	502	670	chr7:102557920-102565482	-	2790	protein-coding	mmu:20821	E3 ubiquitin-protein ligase TRIM21
Trim25	0.867614	1.32933e-11	8.20928e-10	up	3892	3389	2409	1950	1406	2497	NT_187003.1:2139167-2159921	+	5579	protein-coding	mmu:217069	Putative uncharacterized protein
Trim30a	2.50097	8.1224e-28	1.67842e-25	up	6506	7255	2705	965	777	1364	chr7:104409025-104465193	-	3854	protein-coding	mmu:20128	Tripartite motif-containing protein 30A
Trim30c	4.72538	7.72427e-09	3.28495e-07	up	422	482	66	9	6	24	chr7:104379117-104400852	-	4758	unknown	mmu:434219	Protein Trim30c
Trim30d	2.4466	9.72045e-24	1.59582e-21	up	2483	2686	956	362	348	466	chr7:104470014-104507849	-	3758	protein-coding	mmu:209387	Protein Trim30d
Trim34a	1.4983	1.30857e-21	1.86915e-19	up	1601	1871	1157	579	460	768	chr7:104244444-104262239	+	2959	protein-coding	mmu:94094	Tripartite motif-containing protein 34A
Trim5	0.917457	4.43484e-05	0.000745745	up	586	737	402	278	246	485	chr7:104263386-104288415	-	3974	protein-coding	mmu:667823	Protein Trim5
Trim59	0.954331	0.00123011	0.0116836	up	431	468	162	169	134	285	chr3:69035292-69046400	-	4783	protein-coding	mmu:66949	Tripartite motif-containing protein 59
Trip13	1.53796	0.00122653	0.0116632	up	88	83	30	24	10	42	chr13:73912450-73937810	-	2336	protein-coding	mmu:69716	Pachytene checkpoint protein 2 homolog
Troap	1.57527	0.000355656	0.00427796	up	56	60	37	11	17	28	chr15:99074973-99083409	+	2266	protein-coding	mmu:78733	Tastin
Trpm2	1.48235	1.121e-06	3.07808e-05	up	645	653	284	122	174	308	chr10:77907722-77969911	-	7292	protein-coding	mmu:28240	Transient receptor potential cation channel subfamily M member 2
Trps1	0.601771	0.000802972	0.00831443	up	1059	1036	511	617	470	762	chr15:50654757-50890750	-	10283	protein-coding	mmu:83925	Trichorhinophalangeal syndrome I (Human), isoform CRA_b
Tspan18	-0.756196	0.0054738	0.0378006	down	2066	1580	2739	4614	3256	4741	chr2:93201760-93334553	-	3751	protein-coding	mmu:241556	Tetraspanin-18
Tspan4	0.963969	1.76333e-06	4.60638e-05	up	1513	1270	611	704	501	632	chr7:141475236-141493427	+	1631	protein-coding	mmu:64540	Tetraspanin-4
Tspan7	-0.770835	0.00134189	0.0125021	down	7920	5641	8786	16462	11463	15957	chrX:10485116-10596604	+	1841	protein-coding	mmu:21912	Tetraspanin-7
Tspo	0.649341	1.28459e-07	4.39596e-06	up	3116	2954	1902	2129	1392	2025	chr15:83563573-83574203	+	856	protein-coding	mmu:12257	Translocator protein
Ttc28	-0.770956	0.000259551	0.00330446	down	1148	675	914	1848	1392	1993	chr5:110879784-111289780	+	10688	protein-coding	mmu:209683	Tetratricopeptide repeat protein 28
Ttc39b	0.966728	3.9024e-06	9.16894e-05	up	2417	2719	1092	1080	942	1360	chr4:83220300-83324274	-	9427	protein-coding	mmu:69863	Tetratricopeptide repeat protein 39B
Ttc9c	0.683447	8.94245e-05	0.00134461	up	1177	1154	569	709	506	720	chr19:8809066-8819455	-	3470	protein-coding	mmu:70387	Tetratricopeptide repeat protein 9C
Ttk	1.78887	2.05633e-05	0.000388102	up	104	115	34	27	17	34	chr9:83834651-83872390	+	2943	protein-coding	mmu:22137	Dual-specificity protein kinase TTK
Ttl	-0.666584	0.000205373	0.00270662	down	649	519	528	1225	737	1050	chr2:129065947-129096283	+	4562	protein-coding	mmu:69737	Tubulin--tyrosine ligase
Tuba1c	0.589178	0.00168782	0.0148495	up	1499	1341	655	789	712	958	chr15:99029891-99038105	+	1977	protein-coding	mmu:22146	Tubulin alpha-1C chain
Tubb3	3.23403	5.78658e-08	2.10063e-06	up	165	155	19	14	11	11	chr8:123411564-123422010	+	1723	protein-coding	mmu:22152	Tubulin beta 3
Tubb4a	-0.845605	3.00542e-05	0.00054064	down	340	209	241	569	394	617	chr17:57080066-57087782	-	2228	protein-coding	mmu:22153	Tubulin beta-4A chain
Tvp23a	3.32353	1.21932e-18	1.46664e-16	up	247	196	78	18	13	24	chr16:10419533-10447391	-	4422	protein-coding	mmu:383103	Protein Tvp23a
Txk	1.62515	1.39458e-05	0.000279924	up	287	315	94	56	56	129	chr5:72695978-72752992	-	2468	protein-coding	mmu:22165	Non-specific protein-tyrosine kinase
Txn1	0.641497	2.51963e-08	9.81024e-07	up	5059	4913	3102	3360	2446	3287	chr4:57943373-57956411	-	1051	protein-coding	mmu:22166	Thioredoxin
Tyms	0.781846	0.00134092	0.0125021	up	304	330	145	172	109	211	chr5:30038546-30073625	-	5029	protein-coding	mmu:22171	Thymidylate synthase, isoform CRA_b
Tyrobp	1.06558	4.10376e-08	1.53467e-06	up	3475	3397	1914	1323	1061	2229	chr7:30413788-30417582	+	569	protein-coding	mmu:22177	TYRO protein tyrosine kinase-binding protein
Uba7	1.77294	5.42823e-27	1.05412e-24	up	4390	4035	2656	972	1000	1550	chr9:107975567-107984056	+	3162	protein-coding	mmu:74153	Protein Uba7
Ube2c	1.66939	2.73603e-07	8.59636e-06	up	296	318	134	63	54	140	chr2:164769929-164772902	+	931	protein-coding	mmu:68612	Ubiquitin-conjugating enzyme E2C
Ube2l6	2.1584	4.03899e-48	1.7827e-45	up	4520	4193	2288	911	725	1004	chr2:84798828-84810003	+	1387	protein-coding	mmu:56791	Ubiquitin/ISG15-conjugating enzyme E2 L6
Ugt1a6a	-1.26799	0.000124719	0.00177112	down	129	166	99	290	437	255	chr1:88134809-88220002	+	3302	protein-coding	mmu:94284	UDP-glucuronosyltransferase 1-7C
Uhrf1	1.6444	3.68888e-07	1.11552e-05	up	636	590	184	137	107	235	chr17:56303337-56323486	+	3570	protein-coding	mmu:18140	E3 ubiquitin-protein ligase UHRF1
Unc93b1	0.883168	1.40787e-05	0.000282239	up	3497	2801	1612	1225	1248	2133	chr19:3935186-3949340	+	2266	protein-coding	mmu:54445	Protein unc-93 homolog B1
Ung	1.06921	0.00562326	0.0385533	up	99	96	32	36	34	43	chr5:114130361-114139321	+	1934	protein-coding	mmu:22256	Uracil-DNA glycosylase
Upp1	2.4621	5.74375e-16	5.29016e-14	up	1593	1621	439	244	198	240	chr11:9118008-9136170	+	1283	protein-coding	mmu:22271	Uridine phosphorylase 1
Usb1	0.675483	3.29915e-05	0.000583707	up	726	734	397	452	335	467	chr8:95331717-95347513	+	2092	protein-coding	mmu:101985	U6 snRNA phosphodiesterase
Usp18	2.53978	8.94635e-25	1.53401e-22	up	2715	3715	1340	487	317	647	chr6:121245906-121270917	+	1771	protein-coding	mmu:24110	Ubiquitin carboxyl-terminal hydrolase
Usp25	0.782663	5.68035e-09	2.44802e-07	up	3753	3918	2271	2287	1541	2489	chr16:77013683-77116783	+	5039	protein-coding	mmu:30940	Ubiquitin carboxyl-terminal hydrolase 25
Uxt	0.602332	0.00367741	0.0279324	up	207	198	145	150	90	162	chrX:20951665-20962034	-	833	protein-coding	mmu:22294	MCG117705, isoform CRA_a
Vangl2	-1.06025	0.00171694	0.0150646	down	113	88	166	341	197	372	chr1:172000960-172027314	-	5698	protein-coding	mmu:93840	Vang-like protein 2
Vash1	-0.675104	0.000103451	0.00151584	down	696	475	519	1066	785	1149	chr12:86678700-86695688	+	6189	protein-coding	mmu:238328	Vasohibin 1
Vat1	-0.892681	7.32601e-07	2.07523e-05	down	2626	1636	1921	4551	3368	4849	chr11:101458748-101466199	-	2732	protein-coding	mmu:26949	Putative uncharacterized protein
Vav1	1.17197	3.01116e-05	0.00054107	up	1331	1267	418	418	342	657	chr17:57279079-57329236	+	4218	protein-coding	mmu:22324	Proto-oncogene vav
Vcam1	1.32021	2.38609e-11	1.41393e-09	up	5934	5876	2569	2095	1468	2627	chr3:116110020-116129688	-	3398	protein-coding	mmu:22329	Vascular cell adhesion protein 1
Vcan	1.71676	1.90417e-07	6.26355e-06	up	1597	1736	401	352	349	463	chr13:89655310-89742694	-	12432	protein-coding	mmu:13003	Versican core protein
Vcpip1	0.671111	3.42555e-06	8.14351e-05	up	2625	2693	1448	1592	1206	1793	chr1:9718622-9748382	-	9749	protein-coding	mmu:70675	Vcpip1 protein
Vmp1	0.655617	0.000136691	0.00192083	up	3130	3307	1556	1977	1462	1982	chr11:86583854-86683822	-	3085	protein-coding	mmu:75909	Vacuole membrane protein 1
Vpreb3	-0.905433	0.000798145	0.00828365	down	74	83	62	136	152	156	chr10:75948312-75949648	+	602	protein-coding	mmu:22364	Protein Vpreb3
Vrk2	0.858312	8.10569e-05	0.00123837	up	356	350	181	155	144	228	chr11:26471398-26594014	-	1892	protein-coding	mmu:69922	Serine/threonine-protein kinase VRK2
Vwa5a	0.970833	5.51116e-13	4.05612e-11	up	4819	4908	2724	2434	1821	2609	chr9:38718268-38743337	+	4157	protein-coding	mmu:67776	von Willebrand factor A domain-containing protein 5A
Vwf	-1.00956	0.000184061	0.00247018	down	5391	4101	7053	12845	11293	14363	chr6:125552935-125686679	+	8843	protein-coding	mmu:22371	Vwf protein
Wars	3.10918	2.52161e-52	1.40149e-49	up	29041	27057	23438	2984	3682	3221	chr12:108860030-108894174	-	2831	protein-coding	mmu:22375	Tryptophan--tRNA ligase, cytoplasmic
Was	0.846623	9.14973e-05	0.00137314	up	789	743	371	316	302	520	chrX:8081466-8090491	-	2094	protein-coding	mmu:22376	Wiskott-Aldrich syndrome protein homolog
Wdhd1	1.12212	0.000506807	0.00572439	up	332	288	108	95	83	179	chr14:47240944-47276857	-	4280	protein-coding	mmu:218973	WD repeat and HMG-box DNA-binding protein 1
Wdr43	0.586822	0.000204294	0.00269681	up	1454	1340	723	850	661	1009	chr17:71616174-71659031	+	3580	protein-coding	mmu:72515	Wrd43 protein
Wdr62	0.808229	0.00198783	0.0169972	up	279	196	105	114	91	148	chr7:30240138-30280421	-	4817	protein-coding	mmu:233064	WD repeat-containing protein 62
Wfdc1	-1.22304	7.72339e-05	0.00119125	down	355	305	514	987	1100	1026	chr8:119666365-119688020	+	1169	protein-coding	mmu:67866	Wfdc1 protein
Wfdc17	1.10466	1.26546e-05	0.00025624	up	473	537	197	216	163	214	chr11:83704056-83706269	+	469	protein-coding	mmu:100034251	OTTMUSG00000000971 protein
Whamm	0.615395	9.64681e-06	0.000201932	up	695	710	475	451	361	532	chr7:81571222-81596837	+	3095	protein-coding	mmu:434204	WASP homolog-associated protein with actin, membranes and microtubules
Wisp1	-0.703099	0.00335109	0.0259802	down	172	133	101	200	181	347	chr15:66891325-66923205	+	5073	protein-coding	mmu:22402	WNT1-inducible-signaling pathway protein 1
Wisp2	0.644064	0.00432605	0.031608	up	1708	1056	907	712	593	1291	chr2:163820752-163833146	+	1774	protein-coding	mmu:22403	WNT1-inducible-signaling pathway protein 2
Wnt11	-0.821416	0.00208863	0.0176995	down	122	105	97	192	227	196	chr7:98834916-98854747	+	3022	protein-coding	mmu:22411	Protein Wnt-11
Wnt4	-1.01492	0.00178601	0.0155689	down	151	104	195	413	307	322	chr4:137277635-137299501	+	3823	protein-coding	mmu:22417	Protein Wnt-4
Wnt7b	-0.828544	0.00469329	0.0336505	down	64	67	40	125	103	97	chr15:85535437-85581821	-	3494	protein-coding	mmu:22422	Protein Wnt-7b
Wnt9a	-0.675835	0.00221941	0.0186024	down	150	137	136	273	223	250	chr11:59306849-59333552	+	3384	protein-coding	mmu:216795	Protein Wnt-9a
Wscd1	-1.06528	0.000345323	0.00418804	down	381	298	545	992	841	1156	chr11:71749923-71789649	+	2978	protein-coding	mmu:216881	WSC domain-containing protein 1
Xaf1	2.34947	6.06832e-36	1.77835e-33	up	3682	3350	1723	583	441	836	chr11:72301432-72313733	+	2598	protein-coding	mmu:327959	XIAP-associated factor 1
Xcl1	4.15116	4.80993e-20	6.35463e-18	up	407	440	92	19	9	28	chr1:164931648-164935510	-	502	protein-coding	mmu:16963	Lymphotactin
Xdh	2.06987	6.76586e-32	1.62764e-29	up	27611	30223	21238	8026	6332	6009	chr17:73883895-73950196	-	4614	protein-coding	mmu:22436	Xanthine dehydrogenase/oxidase
Ythdc2	0.611411	0.000409785	0.00483876	up	678	701	391	461	288	521	chr18:44821774-44889720	+	13159	protein-coding	mmu:240255	Probable ATP-dependent RNA helicase YTHDC2
Zbp1	4.59559	4.21776e-84	6.79818e-81	up	7263	6526	2874	194	193	347	chr2:173206612-173218922	-	1988	protein-coding	mmu:58203	Z-DNA-binding protein 1
Zbtb32	1.35223	0.00197965	0.0169363	up	105	162	35	49	35	39	chr7:30589680-30602820	-	2092	protein-coding	mmu:58206	Zinc finger and BTB domain-containing protein 32
Zc3h12a	0.925563	6.99899e-05	0.0010963	up	610	584	244	288	190	333	chr4:125118414-125127881	-	2805	protein-coding	mmu:230738	Ribonuclease ZC3H12A
Zc3h7a	0.613214	0.000557509	0.00618866	up	3499	3326	1573	2014	1655	2143	chr16:11136594-11176393	-	3823	protein-coding	mmu:106205	Protein Zc3h7a
Zc3hav1	0.855548	1.67422e-08	6.69604e-07	up	4852	4420	2419	2580	1689	2719	chr6:38305286-38355571	-	6239	protein-coding	mmu:78781	Zinc finger CCCH-type antiviral protein 1
Zcchc2	0.6935	2.15257e-06	5.56012e-05	up	1478	1376	789	870	604	971	chr1:105990406-106034077	+	6661	protein-coding	mmu:227449	Zinc finger CCHC domain-containing protein 2
Zdhhc13	0.589472	0.0052684	0.036792	up	565	535	243	326	240	390	chr7:48789003-48827437	+	2407	protein-coding	mmu:243983	Palmitoyltransferase ZDHHC13
Zdhhc21	0.72372	0.00262585	0.0213539	up	1794	1993	680	1016	737	1105	chr4:82798738-82859944	-	9818	protein-coding	mmu:68268	Probable palmitoyltransferase ZDHHC21
Zeb2os	0.748808	0.00730843	0.0471964	up	154	187	90	99	57	127	chr2:45111138-45114087	+	1305	ncRNA	mmu:433424	zinc finger E-box binding homeobox 2, opposite strand
Zfp36	1.01117	0.000201112	0.00266135	up	5708	8293	2458	2570	2674	3265	chr7:28376784-28379228	-	1765	protein-coding	mmu:22695	Tristetraprolin
Zfp395	-0.755175	0.000206179	0.00271503	down	395	398	429	841	593	915	chr14:65358676-65398930	+	4229	protein-coding	mmu:380912	Protein Zfp395
Zfp429	0.733793	0.00131414	0.0122933	up	383	448	193	210	175	277	chr13:67389327-67399767	-	2033	protein-coding	mmu:72807	Protein Zfp429
Zfp456	0.801032	0.0014773	0.0133996	up	243	237	105	130	86	145	chr13:67363584-67375763	-	4079	protein-coding	mmu:408065	Protein Zfp456
Zfp593	0.684932	0.000584323	0.00642875	up	229	205	142	132	98	163	chr4:134243306-134245591	-	1976	protein-coding	mmu:68040	Putative uncharacterized protein
Zfp608	-0.607895	0.00047312	0.00543531	down	1102	994	1003	1646	1543	2074	chr18:54888045-54992599	-	8412	protein-coding	mmu:269023	Zinc finger protein 608
Zfp641	-0.695863	0.00116354	0.0112031	down	458	354	424	738	542	1005	chr15:98285585-98296511	-	6864	protein-coding	mmu:239652	Zinc finger protein 641
Zfp647	-1.02965	0.00451304	0.0326655	down	38	31	49	91	79	104	chr15:76910370-76925461	-	2656	protein-coding	mmu:239546	KRAB zinc-finger protein
Zfp69	-0.746251	0.00619816	0.0417127	down	79	57	57	132	80	150	chr4:120930133-120953427	-	4091	protein-coding	mmu:381549	Protein Zfp69
Zfp704	-0.602065	5.74468e-06	0.000129864	down	1990	1644	1519	3145	2204	3360	chr3:9427010-9610085	-	13844	protein-coding	mmu:170753	Zinc finger protein 704
Zfp800	0.628606	0.00134937	0.0125355	up	1339	1343	624	913	599	766	chr6:28210548-28398049	-	7605	protein-coding	mmu:627049	Zinc finger protein 800
Zfp94	-0.922776	0.00168482	0.0148393	down	63	51	33	88	84	130	chr7:24301704-24320259	-	3588	protein-coding	mmu:22756	Zinc finger protein 394
Zfp945	0.608356	0.000755097	0.00788255	up	731	905	614	488	474	662	chr17:22846697-22867289	-	6618	protein-coding	mmu:240041	Protein Zfp945
Zfp964	-0.808879	0.00320123	0.025096	down	55	57	39	100	81	108	chr8:69654463-69667132	+	4551	protein-coding	mmu:636741	EG636741 protein
Zkscan4	-0.878452	0.00258074	0.0210615	down	52	44	46	97	80	113	chr13:21478849-21485507	+	2458	protein-coding	mmu:544922	OTTMUSG00000000421 protein
Znf41-ps	0.951233	0.00300099	0.0238041	up	187	245	91	74	99	110	chr4:145789515-145831978	+	4566	pseudo	mmu:70005	ZNF41, pseudogene
Znfx1	1.47151	1.35846e-26	2.60662e-24	up	7852	6786	3940	2547	1872	2795	chr2:167035790-167063015	-	7218	protein-coding	mmu:98999	NFX1-type zinc finger-containing protein 1
Zufsp	1.30798	1.81554e-10	9.72191e-09	up	837	908	411	291	269	367	chr10:33919142-33951345	-	2401	protein-coding	mmu:72580	Zinc finger with UFM1-specific peptidase domain protein
Zwilch	1.32657	2.98682e-05	0.000538497	up	147	130	64	49	30	69	chr9:64137144-64172931	-	2784	protein-coding	mmu:68014	Protein zwilch homolog
