# Supplementary material for: Transcriptome analysis of a newly established mouse model of Toxoplasma gondii pneumonia
Source: Parasit Vectors. 2023 Feb 8;16:59. doi: 10.1186/s13071-022-05639-3 (PMC9906971; doi:10.1186/s13071-022-05639-3)
Supplement: Supplementary file 5 — Additional file 5: Table S4. Kyoto Encyclopedia of Genes and Genomes (KEGG) pathway enrichment analysis of the differentially expressed transcripts (DETs) altered by T. gondii RH strain. [file 13071_2022_5639_MOESM5_ESM.xlsx]

## Sheet: AllPathway_Result
PathwayID	PathwayTerm	DifGene	AllDifGene	GeneInPathway	AllGene	P-Value	FDR	Enrichment	(-log10P)
PATH:04060	Cytokine-cytokine receptor interaction	90	1170	264	7565	1.81814e-14	4.92717e-12	2.20425	13.7404
PATH:04668	TNF signaling pathway	48	1170	109	7565	7.87844e-13	1.06753e-10	2.84733	12.1036
PATH:05140	Leishmaniasis	34	1170	65	7565	4.56716e-12	4.12567e-10	3.38212	11.3404
PATH:04621	NOD-like receptor signaling pathway	32	1170	61	7565	1.77008e-11	1.05986e-09	3.3919	10.752
PATH:04650	Natural killer cell mediated cytotoxicity	49	1170	121	7565	1.95545e-11	1.05986e-09	2.61839	10.7088
PATH:05152	Tuberculosis	63	1170	178	7565	2.88058e-11	1.30106e-09	2.28846	10.5405
PATH:05164	Influenza A	60	1170	170	7565	9.83797e-11	3.8087e-09	2.28205	10.0071
PATH:05162	Measles	51	1170	137	7565	2.91824e-10	9.88553e-09	2.40698	9.53488
PATH:05133	Pertussis	34	1170	74	7565	4.44458e-10	1.32493e-08	2.97078	9.35217
PATH:05150	Staphylococcus aureus infection	27	1170	51	7565	5.21994e-10	1.32493e-08	3.42308	9.28233
PATH:04380	Osteoclast differentiation	48	1170	127	7565	5.37796e-10	1.32493e-08	2.44377	9.26938
PATH:05144	Malaria	26	1170	50	7565	1.82749e-09	4.12709e-08	3.36222	8.73814
PATH:04514	Cell adhesion molecules (CAMs)	53	1170	153	7565	2.67042e-09	5.56681e-08	2.23979	8.57342
PATH:05323	Rheumatoid arthritis	34	1170	84	7565	2.45859e-08	4.75914e-07	2.61711	7.60931
PATH:04620	Toll-like receptor signaling pathway	38	1170	101	7565	3.9576e-08	7.15006e-07	2.43268	7.40257
PATH:04145	Phagosome	55	1170	173	7565	4.23816e-08	7.17838e-07	2.0556	7.37282
PATH:05168	Herpes simplex infection	60	1170	200	7565	1.08563e-07	1.73061e-06	1.93974	6.96432
PATH:03030	DNA replication	19	1170	35	7565	1.16911e-07	1.76016e-06	3.51001	6.93214
PATH:05321	Inflammatory bowel disease (IBD)	26	1170	59	7565	1.44621e-07	2.06276e-06	2.84934	6.83977
PATH:05145	Toxoplasmosis	44	1170	131	7565	1.67781e-07	2.27343e-06	2.17172	6.77526
PATH:05134	Legionellosis	25	1170	57	7565	2.8106e-07	3.62701e-06	2.83588	6.5512
PATH:04064	NF-kappa B signaling pathway	36	1170	100	7565	3.25845e-07	4.01381e-06	2.32769	6.48699
PATH:05332	Graft-versus-host disease	24	1170	54	7565	3.59795e-07	4.23932e-06	2.87369	6.44394
PATH:05142	Chagas disease (American trypanosomiasis)	36	1170	103	7565	7.48943e-07	8.45681e-06	2.2599	6.12555
PATH:04612	Antigen processing and presentation	30	1170	79	7565	8.43435e-07	9.14284e-06	2.45537	6.07395
PATH:04630	Jak-STAT signaling pathway	48	1170	156	7565	9.0914e-07	9.47604e-06	1.98948	6.04137
PATH:04662	B cell receptor signaling pathway	29	1170	77	7565	1.56497e-06	1.57077e-05	2.43518	5.80549
PATH:04640	Hematopoietic cell lineage	30	1170	86	7565	6.49808e-06	6.28922e-05	2.25552	5.18721
PATH:05143	African trypanosomiasis	16	1170	34	7565	1.33915e-05	0.000125141	3.04274	4.87317
PATH:05166	HTLV-I infection	69	1170	280	7565	3.14589e-05	0.000284179	1.59336	4.50226
PATH:05416	Viral myocarditis	29	1170	89	7565	4.03492e-05	0.00035273	2.10684	4.39417
PATH:05161	Hepatitis B	41	1170	145	7565	5.25577e-05	0.000445098	1.82826	4.27936
PATH:00380	Tryptophan metabolism	18	1170	45	7565	5.94448e-05	0.000488168	2.58632	4.22589
PATH:03050	Proteasome	18	1170	46	7565	8.37122e-05	0.000667236	2.5301	4.07721
PATH:04666	Fc gamma R-mediated phagocytosis	28	1170	88	7565	8.76718e-05	0.00067883	2.0573	4.05714
PATH:04623	Cytosolic DNA-sensing pathway	22	1170	63	7565	0.000107154	0.000806634	2.2579	3.96999
PATH:04115	p53 signaling pathway	23	1170	68	7565	0.000131455	0.000962819	2.18697	3.88122
PATH:04062	Chemokine signaling pathway	51	1170	200	7565	0.00013511	0.000963551	1.64878	3.86931
PATH:05330	Allograft rejection	19	1170	52	7565	0.000157828	0.0010967	2.36251	3.80182
PATH:05132	Salmonella infection	25	1170	79	7565	0.000227072	0.00153841	2.04614	3.64384
PATH:04210	Apoptosis	26	1170	87	7565	0.000471152	0.0031142	1.93231	3.32684
PATH:05160	Hepatitis C	36	1170	137	7565	0.00069381	0.00447672	1.69905	3.15876
PATH:04610	Complement and coagulation cascades	23	1170	76	7565	0.00080879	0.00509726	1.95676	3.09216
PATH:04512	ECM-receptor interaction	26	1170	90	7565	0.000833198	0.00513174	1.8679	3.07925
PATH:04672	Intestinal immune network for IgA production	16	1170	46	7565	0.000960751	0.00578586	2.24898	3.01739
PATH:04940	Type I diabetes mellitus	19	1170	59	7565	0.00098384	0.0057961	2.08221	3.00708
PATH:04670	Leukocyte transendothelial migration	31	1170	120	7565	0.00212626	0.0122599	1.67033	2.67238
PATH:05146	Amoebiasis	30	1170	119	7565	0.00369293	0.0208497	1.63004	2.43263
PATH:04110	Cell cycle	31	1170	126	7565	0.00473473	0.0261859	1.5908	2.32471
PATH:04976	Bile secretion	20	1170	72	7565	0.00521293	0.0282541	1.79606	2.28292
PATH:04622	RIG-I-like receptor signaling pathway	19	1170	68	7565	0.00595992	0.0316694	1.80662	2.22476
PATH:04360	Axon guidance	32	1170	134	7565	0.00667513	0.0347877	1.54407	2.17554
PATH:00340	Histidine metabolism	10	1170	28	7565	0.00688056	0.0351818	2.30922	2.16238
PATH:05310	Asthma	9	1170	24	7565	0.00711638	0.0357137	2.42468	2.14774
PATH:04066	HIF-1 signaling pathway	27	1170	110	7565	0.00831482	0.0409694	1.58706	2.08015
PATH:05014	Amyotrophic lateral sclerosis (ALS)	16	1170	56	7565	0.00887808	0.0429636	1.84737	2.05168
PATH:00982	Drug metabolism - cytochrome P450	24	1170	98	7565	0.0127353	0.0605488	1.58346	1.89499
PATH:05169	Epstein-Barr virus infection	45	1170	211	7565	0.0133482	0.0609978	1.37896	1.87458
PATH:05020	Prion diseases	11	1170	35	7565	0.013505	0.0609978	2.03211	1.8695
PATH:05340	Primary immunodeficiency	11	1170	35	7565	0.013505	0.0609978	2.03211	1.8695
PATH:00260	Glycine, serine and threonine metabolism	12	1170	40	7565	0.0148622	0.0651192	1.93974	1.82792
PATH:00330	Arginine and proline metabolism	16	1170	59	7565	0.0148981	0.0651192	1.75344	1.82687
PATH:05202	Transcriptional misregulation in cancer	38	1170	179	7565	0.0232369	0.0999207	1.37263	1.63382
PATH:05320	Autoimmune thyroid disease	17	1170	67	7565	0.0235975	0.0999207	1.64058	1.62713
PATH:04660	T cell receptor signaling pathway	25	1170	111	7565	0.0305673	0.127442	1.45626	1.51474
PATH:00240	Pyrimidine metabolism	24	1170	106	7565	0.0317306	0.130288	1.46396	1.49852
PATH:04151	PI3K-Akt signaling pathway	67	1170	350	7565	0.033102	0.13389	1.23774	1.48015
PATH:00980	Metabolism of xenobiotics by cytochrome P450	22	1170	96	7565	0.0341015	0.135905	1.48175	1.46723
PATH:00983	Drug metabolism - other enzymes	16	1170	65	7565	0.0358989	0.140994	1.59158	1.44492
PATH:05200	Pathways in cancer	63	1170	329	7565	0.037712	0.146	1.23813	1.42352
PATH:05210	Colorectal cancer	16	1170	66	7565	0.0408388	0.155878	1.56747	1.38893
PATH:02010	ABC transporters	12	1170	46	7565	0.0430104	0.161886	1.68673	1.36643
PATH:04664	Fc epsilon RI signaling pathway	19	1170	83	7565	0.0470723	0.174748	1.48013	1.32723
PATH:05221	Acute myeloid leukemia	14	1170	57	7565	0.0485161	0.175439	1.58809	1.31411
PATH:00760	Nicotinate and nicotinamide metabolism	9	1170	32	7565	0.0485531	0.175439	1.81851	1.31378
PATH:05222	Small cell lung cancer	20	1170	89	7565	0.0503477	0.179529	1.45299	1.29802
PATH:04068	FoxO signaling pathway	28	1170	135	7565	0.0598584	0.21067	1.34106	1.22288
PATH:05204	Chemical carcinogenesis	20	1170	92	7565	0.0676084	0.234896	1.40561	1.17
PATH:04930	Type II diabetes mellitus	12	1170	50	7565	0.0751717	0.256878	1.55179	1.12395
PATH:04614	Renin-angiotensin system	6	1170	20	7565	0.075831	0.256878	1.93974	1.12015
PATH:00480	Glutathione metabolism	13	1170	56	7565	0.0821006	0.274682	1.50099	1.08565
PATH:03460	Fanconi anemia pathway	12	1170	51	7565	0.085113	0.281288	1.52137	1.07
PATH:00120	Primary bile acid biosynthesis	5	1170	16	7565	0.0877293	0.286441	2.02057	1.05686
PATH:00350	Tyrosine metabolism	10	1170	41	7565	0.090613	0.292335	1.57703	1.04281
PATH:00360	Phenylalanine metabolism	6	1170	21	7565	0.0928735	0.296103	1.84737	1.03211
PATH:04978	Mineral absorption	11	1170	47	7565	0.099615	0.313903	1.51328	1.00168
PATH:00250	Alanine, aspartate and glutamate metabolism	9	1170	37	7565	0.106649	0.32843	1.57277	0.972044
PATH:03410	Base excision repair	9	1170	37	7565	0.106649	0.32843	1.57277	0.972044
PATH:00052	Galactose metabolism	8	1170	32	7565	0.109514	0.330841	1.61645	0.96053
PATH:03430	Mismatch repair	6	1170	22	7565	0.111791	0.330841	1.7634	0.951595
PATH:04810	Regulation of actin cytoskeleton	41	1170	220	7565	0.111894	0.330841	1.20499	0.951192
PATH:05205	Proteoglycans in cancer	42	1170	226	7565	0.112315	0.330841	1.20161	0.949562
PATH:00565	Ether lipid metabolism	9	1170	38	7565	0.121591	0.354313	1.53138	0.9151
PATH:05203	Viral carcinogenesis	42	1170	228	7565	0.124183	0.358017	1.19107	0.905938
PATH:00910	Nitrogen metabolism	6	1170	23	7565	0.132494	0.377955	1.68673	0.877805
PATH:04974	Protein digestion and absorption	18	1170	89	7565	0.136331	0.384852	1.30769	0.865404
PATH:04370	VEGF signaling pathway	16	1170	78	7565	0.140443	0.392371	1.32632	0.8525
PATH:00750	Vitamin B6 metabolism	3	1170	9	7565	0.15085	0.417147	2.15527	0.821454
PATH:00280	Valine, leucine and isoleucine degradation	11	1170	51	7565	0.154625	0.419045	1.39459	0.810721
PATH:00051	Fructose and mannose metabolism	9	1170	40	7565	0.154629	0.419045	1.45481	0.810709
PATH:00670	One carbon pool by folate	5	1170	19	7565	0.158612	0.425581	1.70153	0.799665
PATH:04014	Ras signaling pathway	41	1170	228	7565	0.164615	0.437356	1.16271	0.783531
PATH:00010	Glycolysis / Gluconeogenesis	13	1170	63	7565	0.166227	0.437356	1.33422	0.779297
PATH:00524	Butirosin and neomycin biosynthesis	2	1170	5	7565	0.173389	0.451812	2.58632	0.760978
PATH:03320	PPAR signaling pathway	16	1170	81	7565	0.177482	0.458073	1.2772	0.750845
PATH:00410	beta-Alanine metabolism	7	1170	31	7565	0.193001	0.493428	1.46002	0.71444
PATH:04114	Oocyte meiosis	21	1170	112	7565	0.198766	0.503416	1.21234	0.701658
PATH:04350	TGF-beta signaling pathway	17	1170	89	7565	0.206485	0.518126	1.23504	0.685111
PATH:04611	Platelet activation	24	1170	131	7565	0.211825	0.526647	1.18458	0.674023
PATH:04015	Rap1 signaling pathway	38	1170	216	7565	0.214844	0.529297	1.1375	0.667877
PATH:05217	Basal cell carcinoma	11	1170	55	7565	0.221997	0.541993	1.29316	0.653652
PATH:04320	Dorso-ventral axis formation	5	1170	22	7565	0.245836	0.594835	1.4695	0.609354
PATH:04914	Progesterone-mediated oocyte maturation	16	1170	86	7565	0.248674	0.596377	1.20294	0.60437
PATH:00512	Mucin type O-Glycan biosynthesis	6	1170	28	7565	0.257908	0.613098	1.38553	0.588535
PATH:00040	Pentose and glucuronate interconversions	7	1170	34	7565	0.265851	0.621345	1.3312	0.575362
PATH:04010	MAPK signaling pathway	46	1170	271	7565	0.265963	0.621345	1.09752	0.575178
PATH:00601	Glycosphingolipid biosynthesis - lacto and neolacto series	5	1170	24	7565	0.309545	0.716981	1.34704	0.509276
PATH:00450	Selenocompound metabolism	6	1170	30	7565	0.315021	0.720322	1.29316	0.501661
PATH:04310	Wnt signaling pathway	27	1170	158	7565	0.316304	0.720322	1.10492	0.499896
PATH:00230	Purine metabolism	30	1170	177	7565	0.320844	0.724573	1.0959	0.493706
PATH:00790	Folate biosynthesis	3	1170	13	7565	0.325767	0.729611	1.49211	0.487093
PATH:00100	Steroid biosynthesis	4	1170	19	7565	0.337188	0.749	1.36122	0.472127
PATH:04020	Calcium signaling pathway	31	1170	186	7565	0.353697	0.775019	1.07764	0.451369
PATH:04917	Prolactin signaling pathway	13	1170	74	7565	0.354621	0.775019	1.13589	0.450235
PATH:00310	Lysine degradation	9	1170	50	7565	0.366434	0.79443	1.16385	0.436004
PATH:00533	Glycosaminoglycan biosynthesis - keratan sulfate	3	1170	14	7565	0.371261	0.797694	1.38553	0.430321
PATH:00640	Propanoate metabolism	6	1170	32	7565	0.373827	0.797694	1.21234	0.427329
PATH:04510	Focal adhesion	34	1170	208	7565	0.390349	0.825431	1.05691	0.408546
PATH:04973	Carbohydrate digestion and absorption	8	1170	45	7565	0.394305	0.825431	1.14948	0.404168
PATH:00300	Lysine biosynthesis	1	1170	3	7565	0.395963	0.825431	2.15527	0.402345
PATH:05215	Prostate cancer	15	1170	89	7565	0.40194	0.831494	1.08974	0.395839
PATH:00053	Ascorbate and aldarate metabolism	5	1170	27	7565	0.408034	0.836621	1.19737	0.389304
PATH:05213	Endometrial cancer	9	1170	52	7565	0.413488	0.836621	1.11908	0.383537
PATH:00603	Glycosphingolipid biosynthesis - globo series	3	1170	15	7565	0.416133	0.836621	1.29316	0.380767
PATH:04920	Adipocytokine signaling pathway	12	1170	71	7565	0.417856	0.836621	1.09281	0.378974
PATH:00830	Retinol metabolism	15	1170	90	7565	0.419854	0.836621	1.07764	0.376902
PATH:05410	Hypertrophic cardiomyopathy (HCM)	14	1170	84	7565	0.425559	0.841799	1.07764	0.37104
PATH:05322	Systemic lupus erythematosus	24	1170	148	7565	0.434466	0.85319	1.04851	0.362044
PATH:00532	Glycosaminoglycan biosynthesis - chondroitin sulfate / dermatan sulfate	4	1170	22	7565	0.44951	0.876383	1.1756	0.347261
PATH:04340	Hedgehog signaling pathway	9	1170	54	7565	0.46047	0.877706	1.07764	0.336799
PATH:04919	Thyroid hormone signaling pathway	19	1170	118	7565	0.463029	0.877706	1.04111	0.334392
PATH:04144	Endocytosis	35	1170	221	7565	0.467766	0.877706	1.024	0.329971
PATH:00071	Fatty acid degradation	8	1170	48	7565	0.469419	0.877706	1.07764	0.32844
PATH:04022	cGMP-PKG signaling pathway	27	1170	170	7565	0.472809	0.877706	1.02692	0.325314
PATH:00430	Taurine and hypotaurine metabolism	2	1170	10	7565	0.472823	0.877706	1.29316	0.325302
PATH:00030	Pentose phosphate pathway	5	1170	29	7565	0.47286	0.877706	1.1148	0.325267
PATH:05412	Arrhythmogenic right ventricular cardiomyopathy (ARVC)	12	1170	74	7565	0.478202	0.881584	1.04851	0.320388
PATH:05030	Cocaine addiction	8	1170	49	7565	0.494067	0.904678	1.05564	0.306214
PATH:05216	Thyroid cancer	5	1170	30	7565	0.504428	0.91099	1.07764	0.297201
PATH:00630	Glyoxylate and dicarboxylate metabolism	5	1170	30	7565	0.504428	0.91099	1.07764	0.297201
PATH:05031	Amphetamine addiction	11	1170	69	7565	0.507599	0.91099	1.03078	0.294479
PATH:04390	Hippo signaling pathway	24	1170	154	7565	0.51856	0.924539	1.00766	0.285201
PATH:05212	Pancreatic cancer	11	1170	70	7565	0.528091	0.929397	1.01606	0.277292
PATH:04960	Aldosterone-regulated sodium reabsorption	7	1170	44	7565	0.531574	0.929397	1.02865	0.274436
PATH:03420	Nucleotide excision repair	7	1170	44	7565	0.531574	0.929397	1.02865	0.274436
PATH:01230	Biosynthesis of amino acids	12	1170	77	7565	0.537305	0.933395	1.00766	0.269779
PATH:00592	alpha-Linolenic acid metabolism	4	1170	25	7565	0.555054	0.958086	1.03453	0.255665
PATH:00590	Arachidonic acid metabolism	15	1170	98	7565	0.561022	0.96226	0.989665	0.25102
PATH:05100	Bacterial invasion of epithelial cells	12	1170	79	7565	0.575438	0.980779	0.982149	0.240001
PATH:01210	2-Oxocarboxylic acid metabolism	3	1170	19	7565	0.581259	0.984507	1.02092	0.235631
PATH:00562	Inositol phosphate metabolism	9	1170	61	7565	0.615943	1	0.953972	0.21046
PATH:03440	Homologous recombination	4	1170	27	7565	0.619021	1	0.957898	0.208295
PATH:03450	Non-homologous end-joining	2	1170	13	7565	0.619917	1	0.99474	0.207667
PATH:00520	Amino sugar and nucleotide sugar metabolism	7	1170	48	7565	0.628736	1	0.942931	0.201532
PATH:00460	Cyanoamino acid metabolism	1	1170	6	7565	0.635219	1	1.07764	0.197076
PATH:04142	Lysosome	18	1170	123	7565	0.639977	1	0.946216	0.193835
PATH:05219	Bladder cancer	6	1170	42	7565	0.649385	1	0.923687	0.187498
PATH:04330	Notch signaling pathway	7	1170	49	7565	0.65118	1	0.923687	0.186299
PATH:00514	Other types of O-glycan biosynthesis	7	1170	49	7565	0.65118	1	0.923687	0.186299
PATH:00531	Glycosaminoglycan degradation	3	1170	21	7565	0.651867	1	0.923687	0.185841
PATH:05223	Non-small cell lung cancer	8	1170	56	7565	0.653434	1	0.923687	0.184798
PATH:04915	Estrogen signaling pathway	14	1170	98	7565	0.670132	1	0.923687	0.173839
PATH:00860	Porphyrin and chlorophyll metabolism	6	1170	43	7565	0.672679	1	0.902206	0.172192
PATH:05218	Melanoma	10	1170	71	7565	0.676763	1	0.910678	0.169563
PATH:00900	Terpenoid backbone biosynthesis	3	1170	22	7565	0.683818	1	0.881702	0.165059
PATH:04725	Cholinergic synapse	16	1170	113	7565	0.690049	1	0.915513	0.16112
PATH:00400	Phenylalanine, tyrosine and tryptophan biosynthesis	1	1170	7	7565	0.691681	1	0.923687	0.160094
PATH:05214	Glioma	9	1170	65	7565	0.693488	1	0.895266	0.158961
PATH:00561	Glycerolipid metabolism	7	1170	51	7565	0.693564	1	0.887464	0.158913
PATH:05211	Renal cell carcinoma	10	1170	72	7565	0.694276	1	0.898029	0.158468
PATH:00620	Pyruvate metabolism	6	1170	44	7565	0.694958	1	0.881702	0.158041
PATH:00604	Glycosphingolipid biosynthesis - ganglio series	2	1170	15	7565	0.699086	1	0.862108	0.155469
PATH:00650	Butanoate metabolism	4	1170	30	7565	0.70342	1	0.862108	0.152786
PATH:04722	Neurotrophin signaling pathway	19	1170	135	7565	0.709839	1	0.910003	0.14884
PATH:04911	Insulin secretion	12	1170	87	7565	0.712298	1	0.891836	0.147338
PATH:04730	Long-term depression	10	1170	74	7565	0.727499	1	0.873758	0.138168
PATH:04710	Circadian rhythm	4	1170	31	7565	0.728338	1	0.834298	0.137667
PATH:00770	Pantothenate and CoA biosynthesis	2	1170	16	7565	0.733255	1	0.808226	0.134745
PATH:04977	Vitamin digestion and absorption	3	1170	24	7565	0.74103	1	0.808226	0.130164
PATH:00062	Fatty acid elongation	3	1170	24	7565	0.74103	1	0.808226	0.130164
PATH:05414	Dilated cardiomyopathy	12	1170	89	7565	0.741772	1	0.871795	0.12973
PATH:00920	Sulfur metabolism	2	1170	17	7565	0.764062	1	0.760684	0.116871
PATH:01040	Biosynthesis of unsaturated fatty acids	3	1170	25	7565	0.766391	1	0.775897	0.11555
PATH:04932	Non-alcoholic fatty liver disease (NAFLD)	21	1170	154	7565	0.769091	1	0.881702	0.114022
PATH:04970	Salivary secretion	10	1170	77	7565	0.772703	1	0.839716	0.111987
PATH:00232	Caffeine metabolism	1	1170	9	7565	0.779755	1	0.718424	0.108042
PATH:04918	Thyroid hormone synthesis	9	1170	71	7565	0.789803	1	0.81961	0.102481
PATH:04520	Adherens junction	9	1170	71	7565	0.789803	1	0.81961	0.102481
PATH:04975	Fat digestion and absorption	5	1170	42	7565	0.799804	1	0.76974	0.0970165
PATH:01212	Fatty acid metabolism	6	1170	50	7565	0.806862	1	0.775897	0.0932009
PATH:04261	Adrenergic signaling in cardiomyocytes	20	1170	151	7565	0.807994	1	0.856399	0.0925916
PATH:04966	Collecting duct acid secretion	3	1170	27	7565	0.811024	1	0.718424	0.0909664
PATH:00130	Ubiquinone and other terpenoid-quinone biosynthesis	1	1170	10	7565	0.813859	1	0.646581	0.0894511
PATH:00072	Synthesis and degradation of ketone bodies	1	1170	10	7565	0.813859	1	0.646581	0.0894511
PATH:05220	Chronic myeloid leukemia	9	1170	73	7565	0.816424	1	0.797155	0.0880844
PATH:04726	Serotonergic synapse	19	1170	145	7565	0.817646	1	0.847244	0.0874346
PATH:04540	Gap junction	11	1170	88	7565	0.820711	1	0.808226	0.0858097
PATH:04070	Phosphatidylinositol signaling system	10	1170	81	7565	0.824316	1	0.798248	0.0839064
PATH:04744	Phototransduction	3	1170	28	7565	0.830497	1	0.692766	0.0806619
PATH:04962	Vasopressin-regulated water reabsorption	5	1170	44	7565	0.832117	1	0.734751	0.0798156
PATH:00591	Linoleic acid metabolism	6	1170	52	7565	0.836122	1	0.746055	0.0777304
PATH:04750	Inflammatory mediator regulation of TRP channels	16	1170	126	7565	0.839192	1	0.821055	0.0761387
PATH:04713	Circadian entrainment	12	1170	98	7565	0.848901	1	0.791732	0.0711431
PATH:00500	Starch and sucrose metabolism	6	1170	53	7565	0.849355	1	0.731979	0.0709106
PATH:04270	Vascular smooth muscle contraction	16	1170	129	7565	0.86441	1	0.801961	0.0632803
PATH:00140	Steroid hormone biosynthesis	10	1170	85	7565	0.866491	1	0.760684	0.062236
PATH:00740	Riboflavin metabolism	1	1170	12	7565	0.867051	1	0.538818	0.0619554
PATH:04916	Melanogenesis	12	1170	100	7565	0.867255	1	0.775897	0.0618533
PATH:04721	Synaptic vesicle cycle	7	1170	63	7565	0.87514	1	0.718424	0.0579225
PATH:04964	Proximal tubule bicarbonate reclamation	2	1170	22	7565	0.875678	1	0.587801	0.0576554
PATH:01200	Carbon metabolism	13	1170	109	7565	0.880265	1	0.771152	0.0553863
PATH:04012	ErbB signaling pathway	10	1170	87	7565	0.884313	1	0.743197	0.0533938
PATH:00290	Valine, leucine and isoleucine biosynthesis	1	1170	13	7565	0.887645	1	0.49737	0.0517605
PATH:01100	Metabolic pathways	174	1170	1213	7565	0.889832	1	0.927495	0.0506921
PATH:04150	mTOR signaling pathway	7	1170	65	7565	0.894381	1	0.696318	0.0484773
PATH:05206	MicroRNAs in cancer	35	1170	270	7565	0.895365	1	0.838161	0.0479999
PATH:04913	Ovarian steroidogenesis	6	1170	58	7565	0.902992	1	0.668877	0.0443159
PATH:04080	Neuroactive ligand-receptor interaction	36	1170	282	7565	0.916106	1	0.825423	0.0380541
PATH:04972	Pancreatic secretion	12	1170	107	7565	0.917926	1	0.725138	0.0371923
PATH:04720	Long-term potentiation	7	1170	69	7565	0.925415	1	0.655952	0.0336633
PATH:00534	Glycosaminoglycan biosynthesis - heparan sulfate / heparin	2	1170	26	7565	0.927391	1	0.49737	0.0327371
PATH:00600	Sphingolipid metabolism	4	1170	45	7565	0.93328	1	0.574739	0.0299882
PATH:03060	Protein export	2	1170	27	7565	0.9367	1	0.478949	0.0283993
PATH:00564	Glycerophospholipid metabolism	9	1170	88	7565	0.941888	1	0.661276	0.0260005
PATH:04921	Oxytocin signaling pathway	18	1170	158	7565	0.943274	1	0.736611	0.0253621
PATH:05033	Nicotine addiction	3	1170	40	7565	0.958866	1	0.484936	0.0182421
PATH:04120	Ubiquitin mediated proteolysis	15	1170	140	7565	0.959657	1	0.692766	0.0178842
PATH:05010	Alzheimer's disease	20	1170	179	7565	0.96123	1	0.722437	0.0171727
PATH:04723	Retrograde endocannabinoid signaling	10	1170	103	7565	0.967674	1	0.627749	0.0142711
PATH:04724	Glutamatergic synapse	13	1170	128	7565	0.969647	1	0.656684	0.0133863
PATH:04260	Cardiac muscle contraction	7	1170	79	7565	0.970812	1	0.57292	0.0128647
PATH:00270	Cysteine and methionine metabolism	3	1170	43	7565	0.971842	1	0.451103	0.0124042
PATH:04146	Peroxisome	7	1170	82	7565	0.978341	1	0.55196	0.00950965
PATH:04961	Endocrine and other factor-regulated calcium reabsorption	4	1170	55	7565	0.978861	1	0.470241	0.009279
PATH:04130	SNARE interactions in vesicular transport	2	1170	35	7565	0.979523	1	0.369475	0.0089855
PATH:04728	Dopaminergic synapse	13	1170	133	7565	0.97972	1	0.631997	0.00889803
PATH:04971	Gastric acid secretion	6	1170	74	7565	0.980153	1	0.524255	0.00870624
PATH:03022	Basal transcription factors	3	1170	46	7565	0.980873	1	0.421683	0.00838722
PATH:04912	GnRH signaling pathway	9	1170	101	7565	0.981753	1	0.576161	0.00799767
PATH:04910	Insulin signaling pathway	14	1170	143	7565	0.982619	1	0.633017	0.00761484
PATH:04530	Tight junction	13	1170	135	7565	0.982817	1	0.622634	0.00752734
PATH:00563	Glycosylphosphatidylinositol(GPI)-anchor biosynthesis	1	1170	25	7565	0.985119	1	0.258632	0.0065113
PATH:04950	Maturity onset diabetes of the young	1	1170	26	7565	0.987428	1	0.248685	0.00549451
PATH:00510	N-Glycan biosynthesis	3	1170	50	7565	0.988699	1	0.387949	0.0049359
PATH:04727	GABAergic synapse	7	1170	89	7565	0.989484	1	0.508547	0.00459121
PATH:00970	Aminoacyl-tRNA biosynthesis	4	1170	64	7565	0.993005	1	0.404113	0.00304873
PATH:05012	Parkinson's disease	13	1170	153	7565	0.996511	1	0.549383	0.00151775
PATH:05032	Morphine addiction	6	1170	92	7565	0.997382	1	0.421683	0.00113857
PATH:05034	Alcoholism	18	1170	199	7565	0.997471	1	0.584847	0.00109978
PATH:04140	Regulation of autophagy	1	1170	40	7565	0.998817	1	0.161645	0.000514141
PATH:03040	Spliceosome	10	1170	138	7565	0.998926	1	0.468537	0.000466738
PATH:03018	RNA degradation	4	1170	81	7565	0.999241	1	0.319299	0.000329639
PATH:03013	RNA transport	13	1170	170	7565	0.999333	1	0.494444	0.00028984
PATH:03008	Ribosome biogenesis in eukaryotes	4	1170	82	7565	0.999337	1	0.315405	0.000288004
PATH:05016	Huntington's disease	15	1170	191	7565	0.99951	1	0.507786	0.000212989
PATH:04141	Protein processing in endoplasmic reticulum	12	1170	169	7565	0.999714	1	0.459111	0.000124173
PATH:00190	Oxidative phosphorylation	8	1170	141	7565	0.999919	1	0.366855	3.53698e-05
PATH:04742	Taste transduction	1	1170	63	7565	0.999976	1	0.102632	1.04748e-05
PATH:03015	mRNA surveillance pathway	3	1170	95	7565	0.999982	1	0.204184	7.85385e-06
PATH:03010	Ribosome	6	1170	154	7565	0.999999	1	0.251915	3.51985e-07
PATH:04740	Olfactory transduction	7	1170	1068	7565	1	1	0.0423789	0

## Sheet: AllPathway2Gene
PathwayID	PathwayTerm	QueryID	Symbol	Description	P-Value	FDR	Enrichment
PATH:04060	Cytokine-cytokine receptor interaction	Csf2rb2	Csf2rb2	Interleukin-3 receptor class 2 subunit beta	1.81814e-14	4.92717e-12	2.20425
PATH:04060	Cytokine-cytokine receptor interaction	Ccr5	Ccr5	C-C chemokine receptor type 5	1.81814e-14	4.92717e-12	2.20425
PATH:04060	Cytokine-cytokine receptor interaction	Il15	Il15	Interleukin-15	1.81814e-14	4.92717e-12	2.20425
PATH:04060	Cytokine-cytokine receptor interaction	Il1b	Il1b	Interleukin-1 beta	1.81814e-14	4.92717e-12	2.20425
PATH:04060	Cytokine-cytokine receptor interaction	Xcl1	Xcl1	Lymphotactin	1.81814e-14	4.92717e-12	2.20425
PATH:04060	Cytokine-cytokine receptor interaction	Tgfb3	Tgfb3	Transforming growth factor beta-3	1.81814e-14	4.92717e-12	2.20425
PATH:04060	Cytokine-cytokine receptor interaction	Fasl	Fasl	Fas ligand	1.81814e-14	4.92717e-12	2.20425
PATH:04060	Cytokine-cytokine receptor interaction	Osm	Osm	Oncostatin-M	1.81814e-14	4.92717e-12	2.20425
PATH:04060	Cytokine-cytokine receptor interaction	Il2rg	Il2rg	Cytokine receptor common subunit gamma	1.81814e-14	4.92717e-12	2.20425
PATH:04060	Cytokine-cytokine receptor interaction	Il5ra	Il5ra	Il5ra protein	1.81814e-14	4.92717e-12	2.20425
PATH:04060	Cytokine-cytokine receptor interaction	Cntfr	Cntfr	Ciliary neurotrophic factor receptor subunit alpha	1.81814e-14	4.92717e-12	2.20425
PATH:04060	Cytokine-cytokine receptor interaction	Il12rb1	Il12rb1	Putative uncharacterized protein	1.81814e-14	4.92717e-12	2.20425
PATH:04060	Cytokine-cytokine receptor interaction	Flt4	Flt4	Vascular endothelial growth factor receptor 3	1.81814e-14	4.92717e-12	2.20425
PATH:04060	Cytokine-cytokine receptor interaction	Tnfrsf9	Tnfrsf9	Tumor necrosis factor receptor superfamily member 9	1.81814e-14	4.92717e-12	2.20425
PATH:04060	Cytokine-cytokine receptor interaction	Il10	Il10	Interleukin-10	1.81814e-14	4.92717e-12	2.20425
PATH:04060	Cytokine-cytokine receptor interaction	Ccr1	Ccr1	C-C chemokine receptor type 1	1.81814e-14	4.92717e-12	2.20425
PATH:04060	Cytokine-cytokine receptor interaction	Tnfrsf1b	Tnfrsf1b	Tumor necrosis factor receptor superfamily member 1B	1.81814e-14	4.92717e-12	2.20425
PATH:04060	Cytokine-cytokine receptor interaction	Tnfrsf12a	Tnfrsf12a	Tumor necrosis factor receptor superfamily member 12A	1.81814e-14	4.92717e-12	2.20425
PATH:04060	Cytokine-cytokine receptor interaction	Ccl24	Ccl24	C-C motif chemokine 24	1.81814e-14	4.92717e-12	2.20425
PATH:04060	Cytokine-cytokine receptor interaction	Il2ra	Il2ra	Interleukin-2 receptor subunit alpha	1.81814e-14	4.92717e-12	2.20425
PATH:04060	Cytokine-cytokine receptor interaction	Il1r2	Il1r2	Interleukin-1 receptor type 2	1.81814e-14	4.92717e-12	2.20425
PATH:04060	Cytokine-cytokine receptor interaction	Ccl4	Ccl4	C-C motif chemokine 4	1.81814e-14	4.92717e-12	2.20425
PATH:04060	Cytokine-cytokine receptor interaction	Pdgfrb	Pdgfrb	Tyrosine-protein kinase receptor	1.81814e-14	4.92717e-12	2.20425
PATH:04060	Cytokine-cytokine receptor interaction	Il4ra	Il4ra	Il4ra protein	1.81814e-14	4.92717e-12	2.20425
PATH:04060	Cytokine-cytokine receptor interaction	Ifnar2	Ifnar2	Interferon alpha/beta receptor 2	1.81814e-14	4.92717e-12	2.20425
PATH:04060	Cytokine-cytokine receptor interaction	Il11	Il11	Interleukin 11	1.81814e-14	4.92717e-12	2.20425
PATH:04060	Cytokine-cytokine receptor interaction	Tnfsf8	Tnfsf8	Tumor necrosis factor ligand superfamily member 8	1.81814e-14	4.92717e-12	2.20425
PATH:04060	Cytokine-cytokine receptor interaction	Relt	Relt	Tumor necrosis factor receptor superfamily member 19L	1.81814e-14	4.92717e-12	2.20425
PATH:04060	Cytokine-cytokine receptor interaction	Cxcl11	Cxcl11	C-X-C motif chemokine 11	1.81814e-14	4.92717e-12	2.20425
PATH:04060	Cytokine-cytokine receptor interaction	Cd40	Cd40	Tumor necrosis factor receptor superfamily member 5	1.81814e-14	4.92717e-12	2.20425
PATH:04060	Cytokine-cytokine receptor interaction	Il13ra1	Il13ra1	Interleukin-13 receptor subunit alpha-1	1.81814e-14	4.92717e-12	2.20425
PATH:04060	Cytokine-cytokine receptor interaction	Lif	Lif	Leukemia inhibitory factor	1.81814e-14	4.92717e-12	2.20425
PATH:04060	Cytokine-cytokine receptor interaction	Epor	Epor	Erythropoietin receptor	1.81814e-14	4.92717e-12	2.20425
PATH:04060	Cytokine-cytokine receptor interaction	Il3ra	Il3ra	Interleukin-3 receptor subunit alpha	1.81814e-14	4.92717e-12	2.20425
PATH:04060	Cytokine-cytokine receptor interaction	Ccr3	Ccr3	Probable C-C chemokine receptor type 3	1.81814e-14	4.92717e-12	2.20425
PATH:04060	Cytokine-cytokine receptor interaction	Inhba	Inhba	Inhibin beta A chain	1.81814e-14	4.92717e-12	2.20425
PATH:04060	Cytokine-cytokine receptor interaction	Tnfsf4	Tnfsf4	Tumor necrosis factor (Ligand) superfamily member 4	1.81814e-14	4.92717e-12	2.20425
PATH:04060	Cytokine-cytokine receptor interaction	Il21r	Il21r	Putative uncharacterized protein	1.81814e-14	4.92717e-12	2.20425
PATH:04060	Cytokine-cytokine receptor interaction	Il12rb2	Il12rb2	Interleukin-12 receptor subunit beta-2	1.81814e-14	4.92717e-12	2.20425
PATH:04060	Cytokine-cytokine receptor interaction	Cxcr6	Cxcr6	C-X-C chemokine receptor type 6	1.81814e-14	4.92717e-12	2.20425
PATH:04060	Cytokine-cytokine receptor interaction	Il6	Il6	Interleukin 6, isoform CRA_b	1.81814e-14	4.92717e-12	2.20425
PATH:04060	Cytokine-cytokine receptor interaction	Cxcl9	Cxcl9	C-X-C motif chemokine 9	1.81814e-14	4.92717e-12	2.20425
PATH:04060	Cytokine-cytokine receptor interaction	Ccr2	Ccr2	C-C chemokine receptor type 2	1.81814e-14	4.92717e-12	2.20425
PATH:04060	Cytokine-cytokine receptor interaction	Cxcr5	Cxcr5	C-X-C chemokine receptor type 5	1.81814e-14	4.92717e-12	2.20425
PATH:04060	Cytokine-cytokine receptor interaction	Cxcl10	Cxcl10	C-X-C motif chemokine 10	1.81814e-14	4.92717e-12	2.20425
PATH:04060	Cytokine-cytokine receptor interaction	Cxcr2	Cxcr2	C-X-C chemokine receptor type 2	1.81814e-14	4.92717e-12	2.20425
PATH:04060	Cytokine-cytokine receptor interaction	Tnfrsf14	Tnfrsf14	Protein Tnfrsf14	1.81814e-14	4.92717e-12	2.20425
PATH:04060	Cytokine-cytokine receptor interaction	Ccl5	Ccl5	C-C motif chemokine 5	1.81814e-14	4.92717e-12	2.20425
PATH:04060	Cytokine-cytokine receptor interaction	Il2rb	Il2rb	Interleukin-2 receptor subunit beta	1.81814e-14	4.92717e-12	2.20425
PATH:04060	Cytokine-cytokine receptor interaction	Il12b	Il12b	Interleukin-12 subunit beta	1.81814e-14	4.92717e-12	2.20425
PATH:04060	Cytokine-cytokine receptor interaction	Cxcl1	Cxcl1	C-X-C motif chemokine	1.81814e-14	4.92717e-12	2.20425
PATH:04060	Cytokine-cytokine receptor interaction	Csf2rb	Csf2rb	Cytokine receptor common subunit beta	1.81814e-14	4.92717e-12	2.20425
PATH:04060	Cytokine-cytokine receptor interaction	Ccl22	Ccl22	C-C motif chemokine 22	1.81814e-14	4.92717e-12	2.20425
PATH:04060	Cytokine-cytokine receptor interaction	Tnfrsf13c	Tnfrsf13c	BAFF receptor	1.81814e-14	4.92717e-12	2.20425
PATH:04060	Cytokine-cytokine receptor interaction	Csf1	Csf1	Macrophage colony-stimulating factor 1	1.81814e-14	4.92717e-12	2.20425
PATH:04060	Cytokine-cytokine receptor interaction	Tnfrsf19	Tnfrsf19	Tumor necrosis factor receptor superfamily member 19	1.81814e-14	4.92717e-12	2.20425
PATH:04060	Cytokine-cytokine receptor interaction	Tnfsf14	Tnfsf14	Tumor necrosis factor ligand superfamily member 14	1.81814e-14	4.92717e-12	2.20425
PATH:04060	Cytokine-cytokine receptor interaction	Kdr	Kdr	Vascular endothelial growth factor receptor 2	1.81814e-14	4.92717e-12	2.20425
PATH:04060	Cytokine-cytokine receptor interaction	Ccl3	Ccl3	C-C motif chemokine 3	1.81814e-14	4.92717e-12	2.20425
PATH:04060	Cytokine-cytokine receptor interaction	Il23a	Il23a	Interleukin-23 subunit alpha	1.81814e-14	4.92717e-12	2.20425
PATH:04060	Cytokine-cytokine receptor interaction	Acvr2b	Acvr2b	Activin receptor type-2B	1.81814e-14	4.92717e-12	2.20425
PATH:04060	Cytokine-cytokine receptor interaction	Tnfrsf25	Tnfrsf25	Tumor necrosis factor receptor superfamily, member 25, isoform CRA_b	1.81814e-14	4.92717e-12	2.20425
PATH:04060	Cytokine-cytokine receptor interaction	Ccl20	Ccl20	C-C motif chemokine 20	1.81814e-14	4.92717e-12	2.20425
PATH:04060	Cytokine-cytokine receptor interaction	Ccl11	Ccl11	Eotaxin	1.81814e-14	4.92717e-12	2.20425
PATH:04060	Cytokine-cytokine receptor interaction	Cxcl2	Cxcl2	C-X-C motif chemokine 2	1.81814e-14	4.92717e-12	2.20425
PATH:04060	Cytokine-cytokine receptor interaction	Il10ra	Il10ra	Interleukin-10 receptor subunit alpha	1.81814e-14	4.92717e-12	2.20425
PATH:04060	Cytokine-cytokine receptor interaction	Csf3	Csf3	Granulocyte colony-stimulating factor	1.81814e-14	4.92717e-12	2.20425
PATH:04060	Cytokine-cytokine receptor interaction	Cxcl13	Cxcl13	C-X-C motif chemokine 13	1.81814e-14	4.92717e-12	2.20425
PATH:04060	Cytokine-cytokine receptor interaction	Tnfrsf1a	Tnfrsf1a	Tumor necrosis factor receptor superfamily member 1A	1.81814e-14	4.92717e-12	2.20425
PATH:04060	Cytokine-cytokine receptor interaction	Ifng	Ifng	Interferon gamma	1.81814e-14	4.92717e-12	2.20425
PATH:04060	Cytokine-cytokine receptor interaction	Il22	Il22	Iltifb protein	1.81814e-14	4.92717e-12	2.20425
PATH:04060	Cytokine-cytokine receptor interaction	Crlf2	Crlf2	Crlf2 protein	1.81814e-14	4.92717e-12	2.20425
PATH:04060	Cytokine-cytokine receptor interaction	Ccl2	Ccl2	C-C motif chemokine 2	1.81814e-14	4.92717e-12	2.20425
PATH:04060	Cytokine-cytokine receptor interaction	Tnfrsf8	Tnfrsf8	Tumor necrosis factor receptor superfamily, member 8	1.81814e-14	4.92717e-12	2.20425
PATH:04060	Cytokine-cytokine receptor interaction	Ccl9	Ccl9	C-C motif chemokine 9	1.81814e-14	4.92717e-12	2.20425
PATH:04060	Cytokine-cytokine receptor interaction	Ccl12	Ccl12	C-C motif chemokine 12	1.81814e-14	4.92717e-12	2.20425
PATH:04060	Cytokine-cytokine receptor interaction	Tnfsf13b	Tnfsf13b	Tumor necrosis factor (Ligand) superfamily, member 13b, isoform CRA_a	1.81814e-14	4.92717e-12	2.20425
PATH:04060	Cytokine-cytokine receptor interaction	Cxcl5	Cxcl5	C-X-C motif chemokine 5	1.81814e-14	4.92717e-12	2.20425
PATH:04060	Cytokine-cytokine receptor interaction	Flt3	Flt3	Receptor protein-tyrosine kinase	1.81814e-14	4.92717e-12	2.20425
PATH:04060	Cytokine-cytokine receptor interaction	Ccl8	Ccl8	C-C motif chemokine 8	1.81814e-14	4.92717e-12	2.20425
PATH:04060	Cytokine-cytokine receptor interaction	Il18rap	Il18rap	Interleukin 18 receptor accessory protein	1.81814e-14	4.92717e-12	2.20425
PATH:04060	Cytokine-cytokine receptor interaction	Csf2ra	Csf2ra	Granulocyte-macrophage colony-stimulating factor receptor alpha-chain deletion isoform	1.81814e-14	4.92717e-12	2.20425
PATH:04060	Cytokine-cytokine receptor interaction	Tnfsf10	Tnfsf10	Tumor necrosis factor ligand superfamily member 10	1.81814e-14	4.92717e-12	2.20425
PATH:04060	Cytokine-cytokine receptor interaction	Amhr2	Amhr2	Receptor protein serine/threonine kinase	1.81814e-14	4.92717e-12	2.20425
PATH:04060	Cytokine-cytokine receptor interaction	Ccl7	Ccl7	C-C motif chemokine 7	1.81814e-14	4.92717e-12	2.20425
PATH:04060	Cytokine-cytokine receptor interaction	Cx3cl1	Cx3cl1	Fractalkine	1.81814e-14	4.92717e-12	2.20425
PATH:04060	Cytokine-cytokine receptor interaction	Osmr	Osmr	Oncostatin M receptor	1.81814e-14	4.92717e-12	2.20425
PATH:04060	Cytokine-cytokine receptor interaction	Il15ra	Il15ra	Interleukin-15 receptor subunit alpha	1.81814e-14	4.92717e-12	2.20425
PATH:04060	Cytokine-cytokine receptor interaction	Il1a	Il1a	Interleukin-1 alpha	1.81814e-14	4.92717e-12	2.20425
PATH:04060	Cytokine-cytokine receptor interaction	Csf2	Csf2	Granulocyte-macrophage colony-stimulating factor	1.81814e-14	4.92717e-12	2.20425
PATH:04668	TNF signaling pathway	Il15	Il15	Interleukin-15	7.87844e-13	1.06753e-10	2.84733
PATH:04668	TNF signaling pathway	Il1b	Il1b	Interleukin-1 beta	7.87844e-13	1.06753e-10	2.84733
PATH:04668	TNF signaling pathway	Casp8	Casp8	Caspase-8	7.87844e-13	1.06753e-10	2.84733
PATH:04668	TNF signaling pathway	Bcl3	Bcl3	B-cell lymphoma 3 protein homolog	7.87844e-13	1.06753e-10	2.84733
PATH:04668	TNF signaling pathway	Mapk13	Mapk13	Mitogen-activated protein kinase 13	7.87844e-13	1.06753e-10	2.84733
PATH:04668	TNF signaling pathway	Tnfrsf1b	Tnfrsf1b	Tumor necrosis factor receptor superfamily member 1B	7.87844e-13	1.06753e-10	2.84733
PATH:04668	TNF signaling pathway	Casp7	Casp7	Caspase-7	7.87844e-13	1.06753e-10	2.84733
PATH:04668	TNF signaling pathway	Map3k8	Map3k8	Mitogen-activated protein kinase kinase kinase 8	7.87844e-13	1.06753e-10	2.84733
PATH:04668	TNF signaling pathway	Ptgs2	Ptgs2	Prostaglandin G/H synthase 2	7.87844e-13	1.06753e-10	2.84733
PATH:04668	TNF signaling pathway	Mlkl	Mlkl	Mixed lineage kinase domain-like protein	7.87844e-13	1.06753e-10	2.84733
PATH:04668	TNF signaling pathway	Lif	Lif	Leukemia inhibitory factor	7.87844e-13	1.06753e-10	2.84733
PATH:04668	TNF signaling pathway	Icam1	Icam1	Intercellular adhesion molecule 1	7.87844e-13	1.06753e-10	2.84733
PATH:04668	TNF signaling pathway	Gm5431	Gm5431	Protein Gm5431	7.87844e-13	1.06753e-10	2.84733
PATH:04668	TNF signaling pathway	Il6	Il6	Interleukin 6, isoform CRA_b	7.87844e-13	1.06753e-10	2.84733
PATH:04668	TNF signaling pathway	Ripk3	Ripk3	Receptor-interacting serine/threonine-protein kinase 3	7.87844e-13	1.06753e-10	2.84733
PATH:04668	TNF signaling pathway	Cxcl10	Cxcl10	C-X-C motif chemokine 10	7.87844e-13	1.06753e-10	2.84733
PATH:04668	TNF signaling pathway	Edn1	Edn1	Endothelin-1	7.87844e-13	1.06753e-10	2.84733
PATH:04668	TNF signaling pathway	Ccl5	Ccl5	C-C motif chemokine 5	7.87844e-13	1.06753e-10	2.84733
PATH:04668	TNF signaling pathway	Nfkbia	Nfkbia	NF-kappa-B inhibitor alpha	7.87844e-13	1.06753e-10	2.84733
PATH:04668	TNF signaling pathway	Tnfaip3	Tnfaip3	Tumor necrosis factor alpha-induced protein 3	7.87844e-13	1.06753e-10	2.84733
PATH:04668	TNF signaling pathway	Cxcl1	Cxcl1	C-X-C motif chemokine	7.87844e-13	1.06753e-10	2.84733
PATH:04668	TNF signaling pathway	Sele	Sele	E-selectin	7.87844e-13	1.06753e-10	2.84733
PATH:04668	TNF signaling pathway	Pik3r5	Pik3r5	Phosphoinositide-3-kinase, regulatory subunit 5, p101	7.87844e-13	1.06753e-10	2.84733
PATH:04668	TNF signaling pathway	Csf1	Csf1	Macrophage colony-stimulating factor 1	7.87844e-13	1.06753e-10	2.84733
PATH:04668	TNF signaling pathway	Socs3	Socs3	Suppressor of cytokine signaling 3	7.87844e-13	1.06753e-10	2.84733
PATH:04668	TNF signaling pathway	Ccl20	Ccl20	C-C motif chemokine 20	7.87844e-13	1.06753e-10	2.84733
PATH:04668	TNF signaling pathway	Cxcl2	Cxcl2	C-X-C motif chemokine 2	7.87844e-13	1.06753e-10	2.84733
PATH:04668	TNF signaling pathway	Pik3cd	Pik3cd	Phosphatidylinositol 4,5-bisphosphate 3-kinase catalytic subunit delta isoform	7.87844e-13	1.06753e-10	2.84733
PATH:04668	TNF signaling pathway	Tnfrsf1a	Tnfrsf1a	Tumor necrosis factor receptor superfamily member 1A	7.87844e-13	1.06753e-10	2.84733
PATH:04668	TNF signaling pathway	Ifi47	Ifi47	Putative uncharacterized protein	7.87844e-13	1.06753e-10	2.84733
PATH:04668	TNF signaling pathway	Mmp3	Mmp3	Stromelysin-1	7.87844e-13	1.06753e-10	2.84733
PATH:04668	TNF signaling pathway	Casp3	Casp3	Caspase-3	7.87844e-13	1.06753e-10	2.84733
PATH:04668	TNF signaling pathway	Vcam1	Vcam1	Vascular cell adhesion protein 1	7.87844e-13	1.06753e-10	2.84733
PATH:04668	TNF signaling pathway	Ccl2	Ccl2	C-C motif chemokine 2	7.87844e-13	1.06753e-10	2.84733
PATH:04668	TNF signaling pathway	Cebpb	Cebpb	NF-IL6	7.87844e-13	1.06753e-10	2.84733
PATH:04668	TNF signaling pathway	Ccl12	Ccl12	C-C motif chemokine 12	7.87844e-13	1.06753e-10	2.84733
PATH:04668	TNF signaling pathway	Creb5	Creb5	cAMP responsive element binding protein 5	7.87844e-13	1.06753e-10	2.84733
PATH:04668	TNF signaling pathway	Ripk1	Ripk1	Receptor-interacting serine/threonine-protein kinase 1	7.87844e-13	1.06753e-10	2.84733
PATH:04668	TNF signaling pathway	Junb	Junb	Transcription factor jun-B	7.87844e-13	1.06753e-10	2.84733
PATH:04668	TNF signaling pathway	Map2k6	Map2k6	Dual-specificity mitogen-activated protein kinase kinase 6	7.87844e-13	1.06753e-10	2.84733
PATH:04668	TNF signaling pathway	Mapk3	Mapk3	Mitogen-activated protein kinase 3	7.87844e-13	1.06753e-10	2.84733
PATH:04668	TNF signaling pathway	Birc3	Birc3	Baculoviral IAP repeat-containing protein 3	7.87844e-13	1.06753e-10	2.84733
PATH:04668	TNF signaling pathway	Creb3l2	Creb3l2	Cyclic AMP-responsive element-binding protein 3-like protein 2	7.87844e-13	1.06753e-10	2.84733
PATH:04668	TNF signaling pathway	Pik3cg	Pik3cg	Phosphoinositide-3-kinase gamma polypeptide	7.87844e-13	1.06753e-10	2.84733
PATH:04668	TNF signaling pathway	Nod2	Nod2	CARD15 short isoform	7.87844e-13	1.06753e-10	2.84733
PATH:04668	TNF signaling pathway	Cx3cl1	Cx3cl1	Fractalkine	7.87844e-13	1.06753e-10	2.84733
PATH:04668	TNF signaling pathway	Birc2	Birc2	Baculoviral IAP repeat-containing protein 2	7.87844e-13	1.06753e-10	2.84733
PATH:04668	TNF signaling pathway	Csf2	Csf2	Granulocyte-macrophage colony-stimulating factor	7.87844e-13	1.06753e-10	2.84733
PATH:05140	Leishmaniasis	Nfkbib	Nfkbib	NF-kappa-B inhibitor beta	4.56716e-12	4.12567e-10	3.38212
PATH:05140	Leishmaniasis	H2-Ab1	H2-Ab1	MHC class II antigen A beta 1	4.56716e-12	4.12567e-10	3.38212
PATH:05140	Leishmaniasis	Itga4	Itga4	Integrin alpha-4	4.56716e-12	4.12567e-10	3.38212
PATH:05140	Leishmaniasis	Jak2	Jak2	Tyrosine-protein kinase JAK2	4.56716e-12	4.12567e-10	3.38212
PATH:05140	Leishmaniasis	Fcgr3	Fcgr3	Low affinity immunoglobulin gamma Fc region receptor III	4.56716e-12	4.12567e-10	3.38212
PATH:05140	Leishmaniasis	Il1b	Il1b	Interleukin-1 beta	4.56716e-12	4.12567e-10	3.38212
PATH:05140	Leishmaniasis	Tgfb3	Tgfb3	Transforming growth factor beta-3	4.56716e-12	4.12567e-10	3.38212
PATH:05140	Leishmaniasis	Mapk13	Mapk13	Mitogen-activated protein kinase 13	4.56716e-12	4.12567e-10	3.38212
PATH:05140	Leishmaniasis	Ncf4	Ncf4	Neutrophil cytosol factor 4	4.56716e-12	4.12567e-10	3.38212
PATH:05140	Leishmaniasis	Il10	Il10	Interleukin-10	4.56716e-12	4.12567e-10	3.38212
PATH:05140	Leishmaniasis	Ptgs2	Ptgs2	Prostaglandin G/H synthase 2	4.56716e-12	4.12567e-10	3.38212
PATH:05140	Leishmaniasis	Stat1	Stat1	Signal transducer and activator of transcription 1	4.56716e-12	4.12567e-10	3.38212
PATH:05140	Leishmaniasis	C3	C3	Complement component 3d	4.56716e-12	4.12567e-10	3.38212
PATH:05140	Leishmaniasis	Cyba	Cyba	Cytochrome b-245, alpha polypeptide, isoform CRA_a	4.56716e-12	4.12567e-10	3.38212
PATH:05140	Leishmaniasis	Nos2	Nos2	Nitric oxide synthase 2	4.56716e-12	4.12567e-10	3.38212
PATH:05140	Leishmaniasis	Ncf1	Ncf1	Neutrophil cytosol factor 1	4.56716e-12	4.12567e-10	3.38212
PATH:05140	Leishmaniasis	Tlr4	Tlr4	Toll-like receptor 4	4.56716e-12	4.12567e-10	3.38212
PATH:05140	Leishmaniasis	Myd88	Myd88	Myeloid differentiation primary response protein MyD88	4.56716e-12	4.12567e-10	3.38212
PATH:05140	Leishmaniasis	H2-Aa	H2-Aa	Beta-2-microglobulin	4.56716e-12	4.12567e-10	3.38212
PATH:05140	Leishmaniasis	Il12b	Il12b	Interleukin-12 subunit beta	4.56716e-12	4.12567e-10	3.38212
PATH:05140	Leishmaniasis	Nfkbia	Nfkbia	NF-kappa-B inhibitor alpha	4.56716e-12	4.12567e-10	3.38212
PATH:05140	Leishmaniasis	Fcgr4	Fcgr4	Fc gamma RIIIa receptor	4.56716e-12	4.12567e-10	3.38212
PATH:05140	Leishmaniasis	Fcgr1	Fcgr1	High affinity immunoglobulin gamma Fc receptor I	4.56716e-12	4.12567e-10	3.38212
PATH:05140	Leishmaniasis	Marcksl1	Marcksl1	MARCKS-related protein	4.56716e-12	4.12567e-10	3.38212
PATH:05140	Leishmaniasis	Ifng	Ifng	Interferon gamma	4.56716e-12	4.12567e-10	3.38212
PATH:05140	Leishmaniasis	Tlr2	Tlr2	Toll-like receptor 2	4.56716e-12	4.12567e-10	3.38212
PATH:05140	Leishmaniasis	Ncf2	Ncf2	Neutrophil cytosol factor 2	4.56716e-12	4.12567e-10	3.38212
PATH:05140	Leishmaniasis	Itgb2	Itgb2	Integrin beta-2	4.56716e-12	4.12567e-10	3.38212
PATH:05140	Leishmaniasis	Ptpn6	Ptpn6	Tyrosine-protein phosphatase non-receptor type 6	4.56716e-12	4.12567e-10	3.38212
PATH:05140	Leishmaniasis	Mapk3	Mapk3	Mitogen-activated protein kinase 3	4.56716e-12	4.12567e-10	3.38212
PATH:05140	Leishmaniasis	H2-DMb1	H2-DMb1	Class II histocompatibility antigen, M beta 1 chain	4.56716e-12	4.12567e-10	3.38212
PATH:05140	Leishmaniasis	Itgam	Itgam	CD11b	4.56716e-12	4.12567e-10	3.38212
PATH:05140	Leishmaniasis	Il1a	Il1a	Interleukin-1 alpha	4.56716e-12	4.12567e-10	3.38212
PATH:05140	Leishmaniasis	H2-Eb1	H2-Eb1	Putative MHC class II antigen E beta 1 isoform 2	4.56716e-12	4.12567e-10	3.38212
PATH:04621	NOD-like receptor signaling pathway	Nfkbib	Nfkbib	NF-kappa-B inhibitor beta	1.77008e-11	1.05986e-09	3.3919
PATH:04621	NOD-like receptor signaling pathway	Casp1	Casp1	Caspase-1	1.77008e-11	1.05986e-09	3.3919
PATH:04621	NOD-like receptor signaling pathway	Naip2	Naip2	Baculoviral IAP repeat-containing protein 1b	1.77008e-11	1.05986e-09	3.3919
PATH:04621	NOD-like receptor signaling pathway	Il1b	Il1b	Interleukin-1 beta	1.77008e-11	1.05986e-09	3.3919
PATH:04621	NOD-like receptor signaling pathway	Casp8	Casp8	Caspase-8	1.77008e-11	1.05986e-09	3.3919
PATH:04621	NOD-like receptor signaling pathway	Mapk13	Mapk13	Mitogen-activated protein kinase 13	1.77008e-11	1.05986e-09	3.3919
PATH:04621	NOD-like receptor signaling pathway	Mefv	Mefv	Mefv protein	1.77008e-11	1.05986e-09	3.3919
PATH:04621	NOD-like receptor signaling pathway	Naip6	Naip6	Birc1f protein	1.77008e-11	1.05986e-09	3.3919
PATH:04621	NOD-like receptor signaling pathway	Pstpip1	Pstpip1	Proline-serine-threonine phosphatase-interacting protein 1	1.77008e-11	1.05986e-09	3.3919
PATH:04621	NOD-like receptor signaling pathway	Naip5	Naip5	Neuronal apoptosis inhibitory protein 5	1.77008e-11	1.05986e-09	3.3919
PATH:04621	NOD-like receptor signaling pathway	Il6	Il6	Interleukin 6, isoform CRA_b	1.77008e-11	1.05986e-09	3.3919
PATH:04621	NOD-like receptor signaling pathway	Nod1	Nod1	NOD1	1.77008e-11	1.05986e-09	3.3919
PATH:04621	NOD-like receptor signaling pathway	Ccl5	Ccl5	C-C motif chemokine 5	1.77008e-11	1.05986e-09	3.3919
PATH:04621	NOD-like receptor signaling pathway	Nfkbia	Nfkbia	NF-kappa-B inhibitor alpha	1.77008e-11	1.05986e-09	3.3919
PATH:04621	NOD-like receptor signaling pathway	Tnfaip3	Tnfaip3	Tumor necrosis factor alpha-induced protein 3	1.77008e-11	1.05986e-09	3.3919
PATH:04621	NOD-like receptor signaling pathway	Cxcl1	Cxcl1	C-X-C motif chemokine	1.77008e-11	1.05986e-09	3.3919
PATH:04621	NOD-like receptor signaling pathway	Nlrp1b	Nlrp1b	NACHT-, LRR-, and PYD-containing protein 1 paralog b splice variant 3	1.77008e-11	1.05986e-09	3.3919
PATH:04621	NOD-like receptor signaling pathway	Ripk2	Ripk2	Ripk2 protein	1.77008e-11	1.05986e-09	3.3919
PATH:04621	NOD-like receptor signaling pathway	Nlrc4	Nlrc4	NLR family CARD domain-containing protein 4	1.77008e-11	1.05986e-09	3.3919
PATH:04621	NOD-like receptor signaling pathway	Ccl11	Ccl11	Eotaxin	1.77008e-11	1.05986e-09	3.3919
PATH:04621	NOD-like receptor signaling pathway	Cxcl2	Cxcl2	C-X-C motif chemokine 2	1.77008e-11	1.05986e-09	3.3919
PATH:04621	NOD-like receptor signaling pathway	Hsp90b1	Hsp90b1	Endoplasmin	1.77008e-11	1.05986e-09	3.3919
PATH:04621	NOD-like receptor signaling pathway	Nlrp3	Nlrp3	NACHT, LRR and PYD domains-containing protein 3	1.77008e-11	1.05986e-09	3.3919
PATH:04621	NOD-like receptor signaling pathway	Ccl2	Ccl2	C-C motif chemokine 2	1.77008e-11	1.05986e-09	3.3919
PATH:04621	NOD-like receptor signaling pathway	Pycard	Pycard	PYD and CARD domain containing	1.77008e-11	1.05986e-09	3.3919
PATH:04621	NOD-like receptor signaling pathway	Ccl12	Ccl12	C-C motif chemokine 12	1.77008e-11	1.05986e-09	3.3919
PATH:04621	NOD-like receptor signaling pathway	Ccl8	Ccl8	C-C motif chemokine 8	1.77008e-11	1.05986e-09	3.3919
PATH:04621	NOD-like receptor signaling pathway	Mapk3	Mapk3	Mitogen-activated protein kinase 3	1.77008e-11	1.05986e-09	3.3919
PATH:04621	NOD-like receptor signaling pathway	Birc3	Birc3	Baculoviral IAP repeat-containing protein 3	1.77008e-11	1.05986e-09	3.3919
PATH:04621	NOD-like receptor signaling pathway	Nod2	Nod2	CARD15 short isoform	1.77008e-11	1.05986e-09	3.3919
PATH:04621	NOD-like receptor signaling pathway	Ccl7	Ccl7	C-C motif chemokine 7	1.77008e-11	1.05986e-09	3.3919
PATH:04621	NOD-like receptor signaling pathway	Birc2	Birc2	Baculoviral IAP repeat-containing protein 2	1.77008e-11	1.05986e-09	3.3919
PATH:04650	Natural killer cell mediated cytotoxicity	Fcgr3	Fcgr3	Low affinity immunoglobulin gamma Fc region receptor III	1.95545e-11	1.05986e-09	2.61839
PATH:04650	Natural killer cell mediated cytotoxicity	Rac3	Rac3	RAS-related C3 botulinum substrate 3, isoform CRA_a	1.95545e-11	1.05986e-09	2.61839
PATH:04650	Natural killer cell mediated cytotoxicity	Fasl	Fasl	Fas ligand	1.95545e-11	1.05986e-09	2.61839
PATH:04650	Natural killer cell mediated cytotoxicity	Ulbp1	Ulbp1	UL16-binding protein-like transcript 1 splice variant	1.95545e-11	1.05986e-09	2.61839
PATH:04650	Natural killer cell mediated cytotoxicity	Klra7	Klra7	Truncated lectin-related NK cell receptor	1.95545e-11	1.05986e-09	2.61839
PATH:04650	Natural killer cell mediated cytotoxicity	Klra3	Klra3	Killer cell lectin-like receptor 3	1.95545e-11	1.05986e-09	2.61839
PATH:04650	Natural killer cell mediated cytotoxicity	Plcg2	Plcg2	1-phosphatidylinositol 4,5-bisphosphate phosphodiesterase gamma-2	1.95545e-11	1.05986e-09	2.61839
PATH:04650	Natural killer cell mediated cytotoxicity	Prf1	Prf1	Perforin 1 (Pore forming protein)	1.95545e-11	1.05986e-09	2.61839
PATH:04650	Natural killer cell mediated cytotoxicity	Lck	Lck	Proto-oncogene tyrosine-protein kinase LCK	1.95545e-11	1.05986e-09	2.61839
PATH:04650	Natural killer cell mediated cytotoxicity	Ncr1	Ncr1	Putative uncharacterized protein	1.95545e-11	1.05986e-09	2.61839
PATH:04650	Natural killer cell mediated cytotoxicity	Ifnar2	Ifnar2	Interferon alpha/beta receptor 2	1.95545e-11	1.05986e-09	2.61839
PATH:04650	Natural killer cell mediated cytotoxicity	Fcer1g	Fcer1g	High affinity immunoglobulin epsilon receptor subunit gamma	1.95545e-11	1.05986e-09	2.61839
PATH:04650	Natural killer cell mediated cytotoxicity	Syk	Syk	Tyrosine-protein kinase SYK	1.95545e-11	1.05986e-09	2.61839
PATH:04650	Natural killer cell mediated cytotoxicity	Sh3bp2	Sh3bp2	SH3 domain-binding protein 2	1.95545e-11	1.05986e-09	2.61839
PATH:04650	Natural killer cell mediated cytotoxicity	Icam1	Icam1	Intercellular adhesion molecule 1	1.95545e-11	1.05986e-09	2.61839
PATH:04650	Natural killer cell mediated cytotoxicity	Vav1	Vav1	Proto-oncogene vav	1.95545e-11	1.05986e-09	2.61839
PATH:04650	Natural killer cell mediated cytotoxicity	H2-T23	H2-T23	MHC classIb Qa1	1.95545e-11	1.05986e-09	2.61839
PATH:04650	Natural killer cell mediated cytotoxicity	Nfatc2	Nfatc2	Nuclear factor of-activated T-cells, cytoplasmic 2	1.95545e-11	1.05986e-09	2.61839
PATH:04650	Natural killer cell mediated cytotoxicity	Pik3r5	Pik3r5	Phosphoinositide-3-kinase, regulatory subunit 5, p101	1.95545e-11	1.05986e-09	2.61839
PATH:04650	Natural killer cell mediated cytotoxicity	Fcgr4	Fcgr4	Fc gamma RIIIa receptor	1.95545e-11	1.05986e-09	2.61839
PATH:04650	Natural killer cell mediated cytotoxicity	Cd48	Cd48	CD48 antigen	1.95545e-11	1.05986e-09	2.61839
PATH:04650	Natural killer cell mediated cytotoxicity	Lcp2	Lcp2	Lymphocyte cytosolic protein 2	1.95545e-11	1.05986e-09	2.61839
PATH:04650	Natural killer cell mediated cytotoxicity	H2-K1	H2-K1	H-2 class I histocompatibility antigen, K-K alpha chain	1.95545e-11	1.05986e-09	2.61839
PATH:04650	Natural killer cell mediated cytotoxicity	Klra8	Klra8	Putative uncharacterized protein	1.95545e-11	1.05986e-09	2.61839
PATH:04650	Natural killer cell mediated cytotoxicity	Pik3cd	Pik3cd	Phosphatidylinositol 4,5-bisphosphate 3-kinase catalytic subunit delta isoform	1.95545e-11	1.05986e-09	2.61839
PATH:04650	Natural killer cell mediated cytotoxicity	Klrk1	Klrk1	NKG2-D type II integral membrane protein	1.95545e-11	1.05986e-09	2.61839
PATH:04650	Natural killer cell mediated cytotoxicity	Klra1	Klra1	T-cell surface glycoprotein YE1/48	1.95545e-11	1.05986e-09	2.61839
PATH:04650	Natural killer cell mediated cytotoxicity	Ifng	Ifng	Interferon gamma	1.95545e-11	1.05986e-09	2.61839
PATH:04650	Natural killer cell mediated cytotoxicity	Klrc1	Klrc1	Klrc1 protein	1.95545e-11	1.05986e-09	2.61839
PATH:04650	Natural killer cell mediated cytotoxicity	Casp3	Casp3	Caspase-3	1.95545e-11	1.05986e-09	2.61839
PATH:04650	Natural killer cell mediated cytotoxicity	Cd244	Cd244	Natural killer cell receptor 2B4	1.95545e-11	1.05986e-09	2.61839
PATH:04650	Natural killer cell mediated cytotoxicity	Bid	Bid	BH3-interacting domain death agonist	1.95545e-11	1.05986e-09	2.61839
PATH:04650	Natural killer cell mediated cytotoxicity	Itgb2	Itgb2	Integrin beta-2	1.95545e-11	1.05986e-09	2.61839
PATH:04650	Natural killer cell mediated cytotoxicity	Chp2	Chp2	Calcineurin B homologous protein 2	1.95545e-11	1.05986e-09	2.61839
PATH:04650	Natural killer cell mediated cytotoxicity	Plcg1	Plcg1	Phosphoinositide phospholipase C	1.95545e-11	1.05986e-09	2.61839
PATH:04650	Natural killer cell mediated cytotoxicity	Sh2d1a	Sh2d1a	Sh2d1a protein	1.95545e-11	1.05986e-09	2.61839
PATH:04650	Natural killer cell mediated cytotoxicity	Rac2	Rac2	Ras-related C3 botulinum toxin substrate 2	1.95545e-11	1.05986e-09	2.61839
PATH:04650	Natural killer cell mediated cytotoxicity	Ptpn6	Ptpn6	Tyrosine-protein phosphatase non-receptor type 6	1.95545e-11	1.05986e-09	2.61839
PATH:04650	Natural killer cell mediated cytotoxicity	Klra4	Klra4	Killer cell lectin-like receptor subfamily A member 32	1.95545e-11	1.05986e-09	2.61839
PATH:04650	Natural killer cell mediated cytotoxicity	Mapk3	Mapk3	Mitogen-activated protein kinase 3	1.95545e-11	1.05986e-09	2.61839
PATH:04650	Natural killer cell mediated cytotoxicity	Ptk2b	Ptk2b	Protein-tyrosine kinase 2-beta	1.95545e-11	1.05986e-09	2.61839
PATH:04650	Natural killer cell mediated cytotoxicity	Tnfsf10	Tnfsf10	Tumor necrosis factor ligand superfamily member 10	1.95545e-11	1.05986e-09	2.61839
PATH:04650	Natural killer cell mediated cytotoxicity	Pik3cg	Pik3cg	Phosphoinositide-3-kinase gamma polypeptide	1.95545e-11	1.05986e-09	2.61839
PATH:04650	Natural killer cell mediated cytotoxicity	Gzmb	Gzmb	Granzyme B(G,H)	1.95545e-11	1.05986e-09	2.61839
PATH:04650	Natural killer cell mediated cytotoxicity	Itgal	Itgal	Itgal protein	1.95545e-11	1.05986e-09	2.61839
PATH:04650	Natural killer cell mediated cytotoxicity	Klrd1	Klrd1	Natural killer cells antigen CD94	1.95545e-11	1.05986e-09	2.61839
PATH:04650	Natural killer cell mediated cytotoxicity	Tyrobp	Tyrobp	TYRO protein tyrosine kinase-binding protein	1.95545e-11	1.05986e-09	2.61839
PATH:04650	Natural killer cell mediated cytotoxicity	Klrc2	Klrc2	Protein Klrc2	1.95545e-11	1.05986e-09	2.61839
PATH:04650	Natural killer cell mediated cytotoxicity	Csf2	Csf2	Granulocyte-macrophage colony-stimulating factor	1.95545e-11	1.05986e-09	2.61839
PATH:05152	Tuberculosis	Cd209c	Cd209c	CD209 antigen-like protein C	2.88058e-11	1.30106e-09	2.28846
PATH:05152	Tuberculosis	H2-Ab1	H2-Ab1	MHC class II antigen A beta 1	2.88058e-11	1.30106e-09	2.28846
PATH:05152	Tuberculosis	Jak2	Jak2	Tyrosine-protein kinase JAK2	2.88058e-11	1.30106e-09	2.28846
PATH:05152	Tuberculosis	Fcgr3	Fcgr3	Low affinity immunoglobulin gamma Fc region receptor III	2.88058e-11	1.30106e-09	2.28846
PATH:05152	Tuberculosis	Il1b	Il1b	Interleukin-1 beta	2.88058e-11	1.30106e-09	2.28846
PATH:05152	Tuberculosis	Tgfb3	Tgfb3	Transforming growth factor beta-3	2.88058e-11	1.30106e-09	2.28846
PATH:05152	Tuberculosis	Rfx5	Rfx5	DNA-binding protein Rfx5	2.88058e-11	1.30106e-09	2.28846
PATH:05152	Tuberculosis	Casp8	Casp8	Caspase-8	2.88058e-11	1.30106e-09	2.28846
PATH:05152	Tuberculosis	Mapk13	Mapk13	Mitogen-activated protein kinase 13	2.88058e-11	1.30106e-09	2.28846
PATH:05152	Tuberculosis	Apaf1	Apaf1	Apoptotic peptidase activating factor 1, isoform CRA_a	2.88058e-11	1.30106e-09	2.28846
PATH:05152	Tuberculosis	Coro1a	Coro1a	Coronin-1A	2.88058e-11	1.30106e-09	2.28846
PATH:05152	Tuberculosis	Il10	Il10	Interleukin-10	2.88058e-11	1.30106e-09	2.28846
PATH:05152	Tuberculosis	Itgax	Itgax	Putative uncharacterized protein	2.88058e-11	1.30106e-09	2.28846
PATH:05152	Tuberculosis	Ciita	Ciita	MHC class II transactivator	2.88058e-11	1.30106e-09	2.28846
PATH:05152	Tuberculosis	Cd14	Cd14	Monocyte differentiation antigen CD14	2.88058e-11	1.30106e-09	2.28846
PATH:05152	Tuberculosis	Mrc2	Mrc2	C-type mannose receptor 2	2.88058e-11	1.30106e-09	2.28846
PATH:05152	Tuberculosis	Clec7a	Clec7a	C-type lectin domain family 7 member A	2.88058e-11	1.30106e-09	2.28846
PATH:05152	Tuberculosis	Tlr9	Tlr9	Toll-like receptor 9	2.88058e-11	1.30106e-09	2.28846
PATH:05152	Tuberculosis	Fcer1g	Fcer1g	High affinity immunoglobulin epsilon receptor subunit gamma	2.88058e-11	1.30106e-09	2.28846
PATH:05152	Tuberculosis	Cd209f	Cd209f	MCG132033, isoform CRA_a	2.88058e-11	1.30106e-09	2.28846
PATH:05152	Tuberculosis	Plk3	Plk3	Serine/threonine-protein kinase PLK3	2.88058e-11	1.30106e-09	2.28846
PATH:05152	Tuberculosis	Stat1	Stat1	Signal transducer and activator of transcription 1	2.88058e-11	1.30106e-09	2.28846
PATH:05152	Tuberculosis	C3	C3	Complement component 3d	2.88058e-11	1.30106e-09	2.28846
PATH:05152	Tuberculosis	Cd74	Cd74	H-2 class II histocompatibility antigen gamma chain	2.88058e-11	1.30106e-09	2.28846
PATH:05152	Tuberculosis	Syk	Syk	Tyrosine-protein kinase SYK	2.88058e-11	1.30106e-09	2.28846
PATH:05152	Tuberculosis	Tlr6	Tlr6	Toll-like receptor 6	2.88058e-11	1.30106e-09	2.28846
PATH:05152	Tuberculosis	Nos2	Nos2	Nitric oxide synthase 2	2.88058e-11	1.30106e-09	2.28846
PATH:05152	Tuberculosis	Tlr4	Tlr4	Toll-like receptor 4	2.88058e-11	1.30106e-09	2.28846
PATH:05152	Tuberculosis	Tlr1	Tlr1	Toll-like receptor 1	2.88058e-11	1.30106e-09	2.28846
PATH:05152	Tuberculosis	Cd209b	Cd209b	CD209b antigen, isoform CRA_a	2.88058e-11	1.30106e-09	2.28846
PATH:05152	Tuberculosis	Ctss	Ctss	Cathepsin S	2.88058e-11	1.30106e-09	2.28846
PATH:05152	Tuberculosis	Il6	Il6	Interleukin 6, isoform CRA_b	2.88058e-11	1.30106e-09	2.28846
PATH:05152	Tuberculosis	Malt1	Malt1	Mucosa-associated lymphoid tissue lymphoma translocation protein 1 homolog	2.88058e-11	1.30106e-09	2.28846
PATH:05152	Tuberculosis	Fcgr2b	Fcgr2b	Low affinity immunoglobulin gamma Fc region receptor II	2.88058e-11	1.30106e-09	2.28846
PATH:05152	Tuberculosis	Myd88	Myd88	Myeloid differentiation primary response protein MyD88	2.88058e-11	1.30106e-09	2.28846
PATH:05152	Tuberculosis	H2-Aa	H2-Aa	Beta-2-microglobulin	2.88058e-11	1.30106e-09	2.28846
PATH:05152	Tuberculosis	Il12b	Il12b	Interleukin-12 subunit beta	2.88058e-11	1.30106e-09	2.28846
PATH:05152	Tuberculosis	Fcgr4	Fcgr4	Fc gamma RIIIa receptor	2.88058e-11	1.30106e-09	2.28846
PATH:05152	Tuberculosis	Ripk2	Ripk2	Ripk2 protein	2.88058e-11	1.30106e-09	2.28846
PATH:05152	Tuberculosis	Cycs	Cycs	Cytochrome c, somatic	2.88058e-11	1.30106e-09	2.28846
PATH:05152	Tuberculosis	Il23a	Il23a	Interleukin-23 subunit alpha	2.88058e-11	1.30106e-09	2.28846
PATH:05152	Tuberculosis	Fcgr1	Fcgr1	High affinity immunoglobulin gamma Fc receptor I	2.88058e-11	1.30106e-09	2.28846
PATH:05152	Tuberculosis	Bcl10	Bcl10	B-cell leukemia/lymphoma 10	2.88058e-11	1.30106e-09	2.28846
PATH:05152	Tuberculosis	Il10ra	Il10ra	Interleukin-10 receptor subunit alpha	2.88058e-11	1.30106e-09	2.28846
PATH:05152	Tuberculosis	Tnfrsf1a	Tnfrsf1a	Tumor necrosis factor receptor superfamily member 1A	2.88058e-11	1.30106e-09	2.28846
PATH:05152	Tuberculosis	Ifng	Ifng	Interferon gamma	2.88058e-11	1.30106e-09	2.28846
PATH:05152	Tuberculosis	Tlr2	Tlr2	Toll-like receptor 2	2.88058e-11	1.30106e-09	2.28846
PATH:05152	Tuberculosis	Clec4e	Clec4e	C-type lectin domain family 4, member e, isoform CRA_a	2.88058e-11	1.30106e-09	2.28846
PATH:05152	Tuberculosis	Casp3	Casp3	Caspase-3	2.88058e-11	1.30106e-09	2.28846
PATH:05152	Tuberculosis	Tcirg1	Tcirg1	Protein Tcirg1	2.88058e-11	1.30106e-09	2.28846
PATH:05152	Tuberculosis	Bid	Bid	BH3-interacting domain death agonist	2.88058e-11	1.30106e-09	2.28846
PATH:05152	Tuberculosis	Itgb2	Itgb2	Integrin beta-2	2.88058e-11	1.30106e-09	2.28846
PATH:05152	Tuberculosis	Chp2	Chp2	Calcineurin B homologous protein 2	2.88058e-11	1.30106e-09	2.28846
PATH:05152	Tuberculosis	Cebpb	Cebpb	NF-IL6	2.88058e-11	1.30106e-09	2.28846
PATH:05152	Tuberculosis	Mapk3	Mapk3	Mitogen-activated protein kinase 3	2.88058e-11	1.30106e-09	2.28846
PATH:05152	Tuberculosis	H2-DMb1	H2-DMb1	Class II histocompatibility antigen, M beta 1 chain	2.88058e-11	1.30106e-09	2.28846
PATH:05152	Tuberculosis	Cd209a	Cd209a	CD209 antigen-like protein A	2.88058e-11	1.30106e-09	2.28846
PATH:05152	Tuberculosis	Nod2	Nod2	CARD15 short isoform	2.88058e-11	1.30106e-09	2.28846
PATH:05152	Tuberculosis	Itgam	Itgam	CD11b	2.88058e-11	1.30106e-09	2.28846
PATH:05152	Tuberculosis	Lamp2	Lamp2	Lysosome-associated membrane glycoprotein 2	2.88058e-11	1.30106e-09	2.28846
PATH:05152	Tuberculosis	Atp6v0d2	Atp6v0d2	V-type proton ATPase subunit d 2	2.88058e-11	1.30106e-09	2.28846
PATH:05152	Tuberculosis	Il1a	Il1a	Interleukin-1 alpha	2.88058e-11	1.30106e-09	2.28846
PATH:05152	Tuberculosis	H2-Eb1	H2-Eb1	Putative MHC class II antigen E beta 1 isoform 2	2.88058e-11	1.30106e-09	2.28846
PATH:05164	Influenza A	Nfkbib	Nfkbib	NF-kappa-B inhibitor beta	9.83797e-11	3.8087e-09	2.28205
PATH:05164	Influenza A	H2-Ab1	H2-Ab1	MHC class II antigen A beta 1	9.83797e-11	3.8087e-09	2.28205
PATH:05164	Influenza A	Ddx58	Ddx58	Ddx58 protein	9.83797e-11	3.8087e-09	2.28205
PATH:05164	Influenza A	Jak2	Jak2	Tyrosine-protein kinase JAK2	9.83797e-11	3.8087e-09	2.28205
PATH:05164	Influenza A	Casp1	Casp1	Caspase-1	9.83797e-11	3.8087e-09	2.28205
PATH:05164	Influenza A	Il1b	Il1b	Interleukin-1 beta	9.83797e-11	3.8087e-09	2.28205
PATH:05164	Influenza A	Fasl	Fasl	Fas ligand	9.83797e-11	3.8087e-09	2.28205
PATH:05164	Influenza A	Mapk13	Mapk13	Mitogen-activated protein kinase 13	9.83797e-11	3.8087e-09	2.28205
PATH:05164	Influenza A	Irf7	Irf7	Interferon regulatory factor 7, isoform CRA_b	9.83797e-11	3.8087e-09	2.28205
PATH:05164	Influenza A	Tmprss4	Tmprss4	Transmembrane protease serine 4	9.83797e-11	3.8087e-09	2.28205
PATH:05164	Influenza A	Ciita	Ciita	MHC class II transactivator	9.83797e-11	3.8087e-09	2.28205
PATH:05164	Influenza A	Rsad2	Rsad2	Radical S-adenosyl methionine domain-containing protein 2	9.83797e-11	3.8087e-09	2.28205
PATH:05164	Influenza A	Tbk1	Tbk1	TANK-binding kinase 1	9.83797e-11	3.8087e-09	2.28205
PATH:05164	Influenza A	Oas1g	Oas1g	Oas1g protein	9.83797e-11	3.8087e-09	2.28205
PATH:05164	Influenza A	Oas2	Oas2	2'-5'-oligoadenylate synthase 2	9.83797e-11	3.8087e-09	2.28205
PATH:05164	Influenza A	Stat2	Stat2	Signal transducer and activator of transcription 2	9.83797e-11	3.8087e-09	2.28205
PATH:05164	Influenza A	Pml	Pml	Promyelocytic leukemia	9.83797e-11	3.8087e-09	2.28205
PATH:05164	Influenza A	Ifnar2	Ifnar2	Interferon alpha/beta receptor 2	9.83797e-11	3.8087e-09	2.28205
PATH:05164	Influenza A	Irf9	Irf9	Interferon regulatory factor 9	9.83797e-11	3.8087e-09	2.28205
PATH:05164	Influenza A	Oas3	Oas3	2'-5'-oligoadenylate synthase 3	9.83797e-11	3.8087e-09	2.28205
PATH:05164	Influenza A	Stat1	Stat1	Signal transducer and activator of transcription 1	9.83797e-11	3.8087e-09	2.28205
PATH:05164	Influenza A	Adar	Adar	Adenosine deaminase acting on RNA	9.83797e-11	3.8087e-09	2.28205
PATH:05164	Influenza A	Tlr7	Tlr7	Toll-like receptor 7	9.83797e-11	3.8087e-09	2.28205
PATH:05164	Influenza A	Tmprss2	Tmprss2	Putative uncharacterized protein	9.83797e-11	3.8087e-09	2.28205
PATH:05164	Influenza A	Tlr4	Tlr4	Toll-like receptor 4	9.83797e-11	3.8087e-09	2.28205
PATH:05164	Influenza A	Eif2ak2	Eif2ak2	Interferon-induced, double-stranded RNA-activated protein kinase	9.83797e-11	3.8087e-09	2.28205
PATH:05164	Influenza A	Icam1	Icam1	Intercellular adhesion molecule 1	9.83797e-11	3.8087e-09	2.28205
PATH:05164	Influenza A	Mx2	Mx2	Interferon-induced Mx2	9.83797e-11	3.8087e-09	2.28205
PATH:05164	Influenza A	Il6	Il6	Interleukin 6, isoform CRA_b	9.83797e-11	3.8087e-09	2.28205
PATH:05164	Influenza A	Ifih1	Ifih1	Melanoma differentiation-associated protein 5	9.83797e-11	3.8087e-09	2.28205
PATH:05164	Influenza A	Myd88	Myd88	Myeloid differentiation primary response protein MyD88	9.83797e-11	3.8087e-09	2.28205
PATH:05164	Influenza A	Cxcl10	Cxcl10	C-X-C motif chemokine 10	9.83797e-11	3.8087e-09	2.28205
PATH:05164	Influenza A	H2-Aa	H2-Aa	Beta-2-microglobulin	9.83797e-11	3.8087e-09	2.28205
PATH:05164	Influenza A	Ccl5	Ccl5	C-C motif chemokine 5	9.83797e-11	3.8087e-09	2.28205
PATH:05164	Influenza A	Il12b	Il12b	Interleukin-12 subunit beta	9.83797e-11	3.8087e-09	2.28205
PATH:05164	Influenza A	Nfkbia	Nfkbia	NF-kappa-B inhibitor alpha	9.83797e-11	3.8087e-09	2.28205
PATH:05164	Influenza A	Tlr3	Tlr3	Putative uncharacterized protein	9.83797e-11	3.8087e-09	2.28205
PATH:05164	Influenza A	Pik3r5	Pik3r5	Phosphoinositide-3-kinase, regulatory subunit 5, p101	9.83797e-11	3.8087e-09	2.28205
PATH:05164	Influenza A	Il33	Il33	Interleukin-33	9.83797e-11	3.8087e-09	2.28205
PATH:05164	Influenza A	Cycs	Cycs	Cytochrome c, somatic	9.83797e-11	3.8087e-09	2.28205
PATH:05164	Influenza A	Socs3	Socs3	Suppressor of cytokine signaling 3	9.83797e-11	3.8087e-09	2.28205
PATH:05164	Influenza A	Oas1a	Oas1a	2'-5'-oligoadenylate synthase 1A	9.83797e-11	3.8087e-09	2.28205
PATH:05164	Influenza A	Eif2s1	Eif2s1	Eukaryotic translation initiation factor 2 subunit 1	9.83797e-11	3.8087e-09	2.28205
PATH:05164	Influenza A	Pik3cd	Pik3cd	Phosphatidylinositol 4,5-bisphosphate 3-kinase catalytic subunit delta isoform	9.83797e-11	3.8087e-09	2.28205
PATH:05164	Influenza A	Trim25	Trim25	Putative uncharacterized protein	9.83797e-11	3.8087e-09	2.28205
PATH:05164	Influenza A	Tnfrsf1a	Tnfrsf1a	Tumor necrosis factor receptor superfamily member 1A	9.83797e-11	3.8087e-09	2.28205
PATH:05164	Influenza A	Ifng	Ifng	Interferon gamma	9.83797e-11	3.8087e-09	2.28205
PATH:05164	Influenza A	Oas1b	Oas1b	Inactive 2'-5'-oligoadenylate synthase 1B	9.83797e-11	3.8087e-09	2.28205
PATH:05164	Influenza A	Nlrp3	Nlrp3	NACHT, LRR and PYD domains-containing protein 3	9.83797e-11	3.8087e-09	2.28205
PATH:05164	Influenza A	Ccl2	Ccl2	C-C motif chemokine 2	9.83797e-11	3.8087e-09	2.28205
PATH:05164	Influenza A	Pycard	Pycard	PYD and CARD domain containing	9.83797e-11	3.8087e-09	2.28205
PATH:05164	Influenza A	Ccl12	Ccl12	C-C motif chemokine 12	9.83797e-11	3.8087e-09	2.28205
PATH:05164	Influenza A	Ikbke	Ikbke	Inhibitor of nuclear factor kappa-B kinase subunit epsilon	9.83797e-11	3.8087e-09	2.28205
PATH:05164	Influenza A	Map2k6	Map2k6	Dual-specificity mitogen-activated protein kinase kinase 6	9.83797e-11	3.8087e-09	2.28205
PATH:05164	Influenza A	Mapk3	Mapk3	Mitogen-activated protein kinase 3	9.83797e-11	3.8087e-09	2.28205
PATH:05164	Influenza A	H2-DMb1	H2-DMb1	Class II histocompatibility antigen, M beta 1 chain	9.83797e-11	3.8087e-09	2.28205
PATH:05164	Influenza A	Tnfsf10	Tnfsf10	Tumor necrosis factor ligand superfamily member 10	9.83797e-11	3.8087e-09	2.28205
PATH:05164	Influenza A	Pik3cg	Pik3cg	Phosphoinositide-3-kinase gamma polypeptide	9.83797e-11	3.8087e-09	2.28205
PATH:05164	Influenza A	Il1a	Il1a	Interleukin-1 alpha	9.83797e-11	3.8087e-09	2.28205
PATH:05164	Influenza A	H2-Eb1	H2-Eb1	Putative MHC class II antigen E beta 1 isoform 2	9.83797e-11	3.8087e-09	2.28205
PATH:05162	Measles	Cd209c	Cd209c	CD209 antigen-like protein C	2.91824e-10	9.88553e-09	2.40698
PATH:05162	Measles	Nfkbib	Nfkbib	NF-kappa-B inhibitor beta	2.91824e-10	9.88553e-09	2.40698
PATH:05162	Measles	Ddx58	Ddx58	Ddx58 protein	2.91824e-10	9.88553e-09	2.40698
PATH:05162	Measles	Jak2	Jak2	Tyrosine-protein kinase JAK2	2.91824e-10	9.88553e-09	2.40698
PATH:05162	Measles	Ccne1	Ccne1	Ccne1 protein	2.91824e-10	9.88553e-09	2.40698
PATH:05162	Measles	Il1b	Il1b	Interleukin-1 beta	2.91824e-10	9.88553e-09	2.40698
PATH:05162	Measles	Fasl	Fasl	Fas ligand	2.91824e-10	9.88553e-09	2.40698
PATH:05162	Measles	Il2rg	Il2rg	Cytokine receptor common subunit gamma	2.91824e-10	9.88553e-09	2.40698
PATH:05162	Measles	Dok1	Dok1	Docking protein 1	2.91824e-10	9.88553e-09	2.40698
PATH:05162	Measles	Irf7	Irf7	Interferon regulatory factor 7, isoform CRA_b	2.91824e-10	9.88553e-09	2.40698
PATH:05162	Measles	Ccnd1	Ccnd1	Putative cyclin D1b	2.91824e-10	9.88553e-09	2.40698
PATH:05162	Measles	Il2ra	Il2ra	Interleukin-2 receptor subunit alpha	2.91824e-10	9.88553e-09	2.40698
PATH:05162	Measles	Tbk1	Tbk1	TANK-binding kinase 1	2.91824e-10	9.88553e-09	2.40698
PATH:05162	Measles	Oas1g	Oas1g	Oas1g protein	2.91824e-10	9.88553e-09	2.40698
PATH:05162	Measles	Oas2	Oas2	2'-5'-oligoadenylate synthase 2	2.91824e-10	9.88553e-09	2.40698
PATH:05162	Measles	Stat2	Stat2	Signal transducer and activator of transcription 2	2.91824e-10	9.88553e-09	2.40698
PATH:05162	Measles	Tlr9	Tlr9	Toll-like receptor 9	2.91824e-10	9.88553e-09	2.40698
PATH:05162	Measles	Ifnar2	Ifnar2	Interferon alpha/beta receptor 2	2.91824e-10	9.88553e-09	2.40698
PATH:05162	Measles	Irf9	Irf9	Interferon regulatory factor 9	2.91824e-10	9.88553e-09	2.40698
PATH:05162	Measles	Cd209f	Cd209f	MCG132033, isoform CRA_a	2.91824e-10	9.88553e-09	2.40698
PATH:05162	Measles	Oas3	Oas3	2'-5'-oligoadenylate synthase 3	2.91824e-10	9.88553e-09	2.40698
PATH:05162	Measles	Stat1	Stat1	Signal transducer and activator of transcription 1	2.91824e-10	9.88553e-09	2.40698
PATH:05162	Measles	Adar	Adar	Adenosine deaminase acting on RNA	2.91824e-10	9.88553e-09	2.40698
PATH:05162	Measles	Tlr7	Tlr7	Toll-like receptor 7	2.91824e-10	9.88553e-09	2.40698
PATH:05162	Measles	Tlr4	Tlr4	Toll-like receptor 4	2.91824e-10	9.88553e-09	2.40698
PATH:05162	Measles	Eif2ak2	Eif2ak2	Interferon-induced, double-stranded RNA-activated protein kinase	2.91824e-10	9.88553e-09	2.40698
PATH:05162	Measles	Stat3	Stat3	Signal transducer and activator of transcription 3	2.91824e-10	9.88553e-09	2.40698
PATH:05162	Measles	Mx2	Mx2	Interferon-induced Mx2	2.91824e-10	9.88553e-09	2.40698
PATH:05162	Measles	Cd209b	Cd209b	CD209b antigen, isoform CRA_a	2.91824e-10	9.88553e-09	2.40698
PATH:05162	Measles	Il6	Il6	Interleukin 6, isoform CRA_b	2.91824e-10	9.88553e-09	2.40698
PATH:05162	Measles	Ifih1	Ifih1	Melanoma differentiation-associated protein 5	2.91824e-10	9.88553e-09	2.40698
PATH:05162	Measles	Fcgr2b	Fcgr2b	Low affinity immunoglobulin gamma Fc region receptor II	2.91824e-10	9.88553e-09	2.40698
PATH:05162	Measles	Myd88	Myd88	Myeloid differentiation primary response protein MyD88	2.91824e-10	9.88553e-09	2.40698
PATH:05162	Measles	Il2rb	Il2rb	Interleukin-2 receptor subunit beta	2.91824e-10	9.88553e-09	2.40698
PATH:05162	Measles	Il12b	Il12b	Interleukin-12 subunit beta	2.91824e-10	9.88553e-09	2.40698
PATH:05162	Measles	Ccne2	Ccne2	Cyclin E2, isoform CRA_a	2.91824e-10	9.88553e-09	2.40698
PATH:05162	Measles	Nfkbia	Nfkbia	NF-kappa-B inhibitor alpha	2.91824e-10	9.88553e-09	2.40698
PATH:05162	Measles	Tnfaip3	Tnfaip3	Tumor necrosis factor alpha-induced protein 3	2.91824e-10	9.88553e-09	2.40698
PATH:05162	Measles	Pik3r5	Pik3r5	Phosphoinositide-3-kinase, regulatory subunit 5, p101	2.91824e-10	9.88553e-09	2.40698
PATH:05162	Measles	Oas1a	Oas1a	2'-5'-oligoadenylate synthase 1A	2.91824e-10	9.88553e-09	2.40698
PATH:05162	Measles	Eif2s1	Eif2s1	Eukaryotic translation initiation factor 2 subunit 1	2.91824e-10	9.88553e-09	2.40698
PATH:05162	Measles	Pik3cd	Pik3cd	Phosphatidylinositol 4,5-bisphosphate 3-kinase catalytic subunit delta isoform	2.91824e-10	9.88553e-09	2.40698
PATH:05162	Measles	Ifng	Ifng	Interferon gamma	2.91824e-10	9.88553e-09	2.40698
PATH:05162	Measles	Tlr2	Tlr2	Toll-like receptor 2	2.91824e-10	9.88553e-09	2.40698
PATH:05162	Measles	Oas1b	Oas1b	Inactive 2'-5'-oligoadenylate synthase 1B	2.91824e-10	9.88553e-09	2.40698
PATH:05162	Measles	Sh2d1a	Sh2d1a	Sh2d1a protein	2.91824e-10	9.88553e-09	2.40698
PATH:05162	Measles	Ikbke	Ikbke	Inhibitor of nuclear factor kappa-B kinase subunit epsilon	2.91824e-10	9.88553e-09	2.40698
PATH:05162	Measles	Tnfsf10	Tnfsf10	Tumor necrosis factor ligand superfamily member 10	2.91824e-10	9.88553e-09	2.40698
PATH:05162	Measles	Cd209a	Cd209a	CD209 antigen-like protein A	2.91824e-10	9.88553e-09	2.40698
PATH:05162	Measles	Pik3cg	Pik3cg	Phosphoinositide-3-kinase gamma polypeptide	2.91824e-10	9.88553e-09	2.40698
PATH:05162	Measles	Il1a	Il1a	Interleukin-1 alpha	2.91824e-10	9.88553e-09	2.40698
PATH:05133	Pertussis	Casp1	Casp1	Caspase-1	4.44458e-10	1.32493e-08	2.97078
PATH:05133	Pertussis	Il1b	Il1b	Interleukin-1 beta	4.44458e-10	1.32493e-08	2.97078
PATH:05133	Pertussis	Ticam2	Ticam2	TIR domain-containing adapter molecule 2	4.44458e-10	1.32493e-08	2.97078
PATH:05133	Pertussis	Mapk13	Mapk13	Mitogen-activated protein kinase 13	4.44458e-10	1.32493e-08	2.97078
PATH:05133	Pertussis	Il10	Il10	Interleukin-10	4.44458e-10	1.32493e-08	2.97078
PATH:05133	Pertussis	Cd14	Cd14	Monocyte differentiation antigen CD14	4.44458e-10	1.32493e-08	2.97078
PATH:05133	Pertussis	Casp7	Casp7	Caspase-7	4.44458e-10	1.32493e-08	2.97078
PATH:05133	Pertussis	C3	C3	Complement component 3d	4.44458e-10	1.32493e-08	2.97078
PATH:05133	Pertussis	Nos2	Nos2	Nitric oxide synthase 2	4.44458e-10	1.32493e-08	2.97078
PATH:05133	Pertussis	C4bp	C4bp	C4b-binding protein	4.44458e-10	1.32493e-08	2.97078
PATH:05133	Pertussis	C1ra	C1ra	Putative uncharacterized protein	4.44458e-10	1.32493e-08	2.97078
PATH:05133	Pertussis	Tlr4	Tlr4	Toll-like receptor 4	4.44458e-10	1.32493e-08	2.97078
PATH:05133	Pertussis	C1s1	C1s1	Protein C1s1	4.44458e-10	1.32493e-08	2.97078
PATH:05133	Pertussis	Il6	Il6	Interleukin 6, isoform CRA_b	4.44458e-10	1.32493e-08	2.97078
PATH:05133	Pertussis	Itga5	Itga5	Integrin alpha-5	4.44458e-10	1.32493e-08	2.97078
PATH:05133	Pertussis	C4b	C4b	Complement component 4B (Childo blood group)	4.44458e-10	1.32493e-08	2.97078
PATH:05133	Pertussis	C1qc	C1qc	Complement C1q subcomponent subunit C	4.44458e-10	1.32493e-08	2.97078
PATH:05133	Pertussis	Nod1	Nod1	NOD1	4.44458e-10	1.32493e-08	2.97078
PATH:05133	Pertussis	Myd88	Myd88	Myeloid differentiation primary response protein MyD88	4.44458e-10	1.32493e-08	2.97078
PATH:05133	Pertussis	Il12b	Il12b	Interleukin-12 subunit beta	4.44458e-10	1.32493e-08	2.97078
PATH:05133	Pertussis	Il23a	Il23a	Interleukin-23 subunit alpha	4.44458e-10	1.32493e-08	2.97078
PATH:05133	Pertussis	Irf1	Irf1	Interferon regulatory factor 1	4.44458e-10	1.32493e-08	2.97078
PATH:05133	Pertussis	C1qa	C1qa	Complement C1q subcomponent subunit A	4.44458e-10	1.32493e-08	2.97078
PATH:05133	Pertussis	Nlrp3	Nlrp3	NACHT, LRR and PYD domains-containing protein 3	4.44458e-10	1.32493e-08	2.97078
PATH:05133	Pertussis	Serping1	Serping1	Plasma protease C1 inhibitor	4.44458e-10	1.32493e-08	2.97078
PATH:05133	Pertussis	Casp3	Casp3	Caspase-3	4.44458e-10	1.32493e-08	2.97078
PATH:05133	Pertussis	Itgb2	Itgb2	Integrin beta-2	4.44458e-10	1.32493e-08	2.97078
PATH:05133	Pertussis	Pycard	Pycard	PYD and CARD domain containing	4.44458e-10	1.32493e-08	2.97078
PATH:05133	Pertussis	Cxcl5	Cxcl5	C-X-C motif chemokine 5	4.44458e-10	1.32493e-08	2.97078
PATH:05133	Pertussis	Irf8	Irf8	Interferon regulatory factor 8	4.44458e-10	1.32493e-08	2.97078
PATH:05133	Pertussis	C1qb	C1qb	Complement C1q subcomponent subunit B	4.44458e-10	1.32493e-08	2.97078
PATH:05133	Pertussis	Mapk3	Mapk3	Mitogen-activated protein kinase 3	4.44458e-10	1.32493e-08	2.97078
PATH:05133	Pertussis	Itgam	Itgam	CD11b	4.44458e-10	1.32493e-08	2.97078
PATH:05133	Pertussis	Il1a	Il1a	Interleukin-1 alpha	4.44458e-10	1.32493e-08	2.97078
PATH:05150	Staphylococcus aureus infection	Cfd	Cfd	Cfd protein	5.21994e-10	1.32493e-08	3.42308
PATH:05150	Staphylococcus aureus infection	Ptafr	Ptafr	Platelet activating factor receptor	5.21994e-10	1.32493e-08	3.42308
PATH:05150	Staphylococcus aureus infection	H2-Ab1	H2-Ab1	MHC class II antigen A beta 1	5.21994e-10	1.32493e-08	3.42308
PATH:05150	Staphylococcus aureus infection	Fcgr3	Fcgr3	Low affinity immunoglobulin gamma Fc region receptor III	5.21994e-10	1.32493e-08	3.42308
PATH:05150	Staphylococcus aureus infection	Il10	Il10	Interleukin-10	5.21994e-10	1.32493e-08	3.42308
PATH:05150	Staphylococcus aureus infection	C3ar1	C3ar1	C3a anaphylatoxin chemotactic receptor	5.21994e-10	1.32493e-08	3.42308
PATH:05150	Staphylococcus aureus infection	C3	C3	Complement component 3d	5.21994e-10	1.32493e-08	3.42308
PATH:05150	Staphylococcus aureus infection	C1ra	C1ra	Putative uncharacterized protein	5.21994e-10	1.32493e-08	3.42308
PATH:05150	Staphylococcus aureus infection	Icam1	Icam1	Intercellular adhesion molecule 1	5.21994e-10	1.32493e-08	3.42308
PATH:05150	Staphylococcus aureus infection	Cfb	Cfb	Complement factor B	5.21994e-10	1.32493e-08	3.42308
PATH:05150	Staphylococcus aureus infection	C1s1	C1s1	Protein C1s1	5.21994e-10	1.32493e-08	3.42308
PATH:05150	Staphylococcus aureus infection	C4b	C4b	Complement component 4B (Childo blood group)	5.21994e-10	1.32493e-08	3.42308
PATH:05150	Staphylococcus aureus infection	C1qc	C1qc	Complement C1q subcomponent subunit C	5.21994e-10	1.32493e-08	3.42308
PATH:05150	Staphylococcus aureus infection	Fcgr2b	Fcgr2b	Low affinity immunoglobulin gamma Fc region receptor II	5.21994e-10	1.32493e-08	3.42308
PATH:05150	Staphylococcus aureus infection	H2-Aa	H2-Aa	Beta-2-microglobulin	5.21994e-10	1.32493e-08	3.42308
PATH:05150	Staphylococcus aureus infection	Fcgr4	Fcgr4	Fc gamma RIIIa receptor	5.21994e-10	1.32493e-08	3.42308
PATH:05150	Staphylococcus aureus infection	Fcgr1	Fcgr1	High affinity immunoglobulin gamma Fc receptor I	5.21994e-10	1.32493e-08	3.42308
PATH:05150	Staphylococcus aureus infection	Fpr2	Fpr2	Formyl peptide receptor 2	5.21994e-10	1.32493e-08	3.42308
PATH:05150	Staphylococcus aureus infection	C1qa	C1qa	Complement C1q subcomponent subunit A	5.21994e-10	1.32493e-08	3.42308
PATH:05150	Staphylococcus aureus infection	Selp	Selp	P-selectin	5.21994e-10	1.32493e-08	3.42308
PATH:05150	Staphylococcus aureus infection	Itgb2	Itgb2	Integrin beta-2	5.21994e-10	1.32493e-08	3.42308
PATH:05150	Staphylococcus aureus infection	Selplg	Selplg	Selectin, platelet (P-selectin) ligand, isoform CRA_b	5.21994e-10	1.32493e-08	3.42308
PATH:05150	Staphylococcus aureus infection	C1qb	C1qb	Complement C1q subcomponent subunit B	5.21994e-10	1.32493e-08	3.42308
PATH:05150	Staphylococcus aureus infection	H2-DMb1	H2-DMb1	Class II histocompatibility antigen, M beta 1 chain	5.21994e-10	1.32493e-08	3.42308
PATH:05150	Staphylococcus aureus infection	Itgal	Itgal	Itgal protein	5.21994e-10	1.32493e-08	3.42308
PATH:05150	Staphylococcus aureus infection	Itgam	Itgam	CD11b	5.21994e-10	1.32493e-08	3.42308
PATH:05150	Staphylococcus aureus infection	H2-Eb1	H2-Eb1	Putative MHC class II antigen E beta 1 isoform 2	5.21994e-10	1.32493e-08	3.42308
PATH:04380	Osteoclast differentiation	Fcgr3	Fcgr3	Low affinity immunoglobulin gamma Fc region receptor III	5.37796e-10	1.32493e-08	2.44377
PATH:04380	Osteoclast differentiation	Il1b	Il1b	Interleukin-1 beta	5.37796e-10	1.32493e-08	2.44377
PATH:04380	Osteoclast differentiation	Sirpb1b	Sirpb1b	Protein Sirpb1b	5.37796e-10	1.32493e-08	2.44377
PATH:04380	Osteoclast differentiation	Mapk13	Mapk13	Mitogen-activated protein kinase 13	5.37796e-10	1.32493e-08	2.44377
PATH:04380	Osteoclast differentiation	Ncf4	Ncf4	Neutrophil cytosol factor 4	5.37796e-10	1.32493e-08	2.44377
PATH:04380	Osteoclast differentiation	Lilra6	Lilra6	PIRA3	5.37796e-10	1.32493e-08	2.44377
PATH:04380	Osteoclast differentiation	Plcg2	Plcg2	1-phosphatidylinositol 4,5-bisphosphate phosphodiesterase gamma-2	5.37796e-10	1.32493e-08	2.44377
PATH:04380	Osteoclast differentiation	Lck	Lck	Proto-oncogene tyrosine-protein kinase LCK	5.37796e-10	1.32493e-08	2.44377
PATH:04380	Osteoclast differentiation	Fosl1	Fosl1	Fos-related antigen 1	5.37796e-10	1.32493e-08	2.44377
PATH:04380	Osteoclast differentiation	Stat2	Stat2	Signal transducer and activator of transcription 2	5.37796e-10	1.32493e-08	2.44377
PATH:04380	Osteoclast differentiation	Relb	Relb	Transcription factor RelB	5.37796e-10	1.32493e-08	2.44377
PATH:04380	Osteoclast differentiation	Ifnar2	Ifnar2	Interferon alpha/beta receptor 2	5.37796e-10	1.32493e-08	2.44377
PATH:04380	Osteoclast differentiation	Irf9	Irf9	Interferon regulatory factor 9	5.37796e-10	1.32493e-08	2.44377
PATH:04380	Osteoclast differentiation	Cybb	Cybb	Cytochrome b-245 heavy chain	5.37796e-10	1.32493e-08	2.44377
PATH:04380	Osteoclast differentiation	Stat1	Stat1	Signal transducer and activator of transcription 1	5.37796e-10	1.32493e-08	2.44377
PATH:04380	Osteoclast differentiation	Cyba	Cyba	Cytochrome b-245, alpha polypeptide, isoform CRA_a	5.37796e-10	1.32493e-08	2.44377
PATH:04380	Osteoclast differentiation	Syk	Syk	Tyrosine-protein kinase SYK	5.37796e-10	1.32493e-08	2.44377
PATH:04380	Osteoclast differentiation	Socs1	Socs1	Suppressor of cytokine signaling 1	5.37796e-10	1.32493e-08	2.44377
PATH:04380	Osteoclast differentiation	Ncf1	Ncf1	Neutrophil cytosol factor 1	5.37796e-10	1.32493e-08	2.44377
PATH:04380	Osteoclast differentiation	Pira6	Pira6	paired-Ig-like receptor A6	5.37796e-10	1.32493e-08	2.44377
PATH:04380	Osteoclast differentiation	Fcgr2b	Fcgr2b	Low affinity immunoglobulin gamma Fc region receptor II	5.37796e-10	1.32493e-08	2.44377
PATH:04380	Osteoclast differentiation	Nfatc2	Nfatc2	Nuclear factor of-activated T-cells, cytoplasmic 2	5.37796e-10	1.32493e-08	2.44377
PATH:04380	Osteoclast differentiation	Nfkbia	Nfkbia	NF-kappa-B inhibitor alpha	5.37796e-10	1.32493e-08	2.44377
PATH:04380	Osteoclast differentiation	Pik3r5	Pik3r5	Phosphoinositide-3-kinase, regulatory subunit 5, p101	5.37796e-10	1.32493e-08	2.44377
PATH:04380	Osteoclast differentiation	Fosl2	Fosl2	Fos-related antigen 2	5.37796e-10	1.32493e-08	2.44377
PATH:04380	Osteoclast differentiation	Fcgr4	Fcgr4	Fc gamma RIIIa receptor	5.37796e-10	1.32493e-08	2.44377
PATH:04380	Osteoclast differentiation	Pirb	Pirb	Lilrb3 protein	5.37796e-10	1.32493e-08	2.44377
PATH:04380	Osteoclast differentiation	Csf1	Csf1	Macrophage colony-stimulating factor 1	5.37796e-10	1.32493e-08	2.44377
PATH:04380	Osteoclast differentiation	Lcp2	Lcp2	Lymphocyte cytosolic protein 2	5.37796e-10	1.32493e-08	2.44377
PATH:04380	Osteoclast differentiation	Cyld	Cyld	Putative uncharacterized protein	5.37796e-10	1.32493e-08	2.44377
PATH:04380	Osteoclast differentiation	Fcgr1	Fcgr1	High affinity immunoglobulin gamma Fc receptor I	5.37796e-10	1.32493e-08	2.44377
PATH:04380	Osteoclast differentiation	Socs3	Socs3	Suppressor of cytokine signaling 3	5.37796e-10	1.32493e-08	2.44377
PATH:04380	Osteoclast differentiation	Gm9733	Gm9733	SIRP beta 1 like 2 protein	5.37796e-10	1.32493e-08	2.44377
PATH:04380	Osteoclast differentiation	Pik3cd	Pik3cd	Phosphatidylinositol 4,5-bisphosphate 3-kinase catalytic subunit delta isoform	5.37796e-10	1.32493e-08	2.44377
PATH:04380	Osteoclast differentiation	Tnfrsf1a	Tnfrsf1a	Tumor necrosis factor receptor superfamily member 1A	5.37796e-10	1.32493e-08	2.44377
PATH:04380	Osteoclast differentiation	Ifng	Ifng	Interferon gamma	5.37796e-10	1.32493e-08	2.44377
PATH:04380	Osteoclast differentiation	Ncf2	Ncf2	Neutrophil cytosol factor 2	5.37796e-10	1.32493e-08	2.44377
PATH:04380	Osteoclast differentiation	Chp2	Chp2	Calcineurin B homologous protein 2	5.37796e-10	1.32493e-08	2.44377
PATH:04380	Osteoclast differentiation	Sirpb1a	Sirpb1a	Putative uncharacterized protein	5.37796e-10	1.32493e-08	2.44377
PATH:04380	Osteoclast differentiation	Pparg	Pparg	Peroxisome proliferator activated receptor gamma 2	5.37796e-10	1.32493e-08	2.44377
PATH:04380	Osteoclast differentiation	Nfkb2	Nfkb2	Putative uncharacterized protein	5.37796e-10	1.32493e-08	2.44377
PATH:04380	Osteoclast differentiation	Junb	Junb	Transcription factor jun-B	5.37796e-10	1.32493e-08	2.44377
PATH:04380	Osteoclast differentiation	Map2k6	Map2k6	Dual-specificity mitogen-activated protein kinase kinase 6	5.37796e-10	1.32493e-08	2.44377
PATH:04380	Osteoclast differentiation	Mapk3	Mapk3	Mitogen-activated protein kinase 3	5.37796e-10	1.32493e-08	2.44377
PATH:04380	Osteoclast differentiation	Pik3cg	Pik3cg	Phosphoinositide-3-kinase gamma polypeptide	5.37796e-10	1.32493e-08	2.44377
PATH:04380	Osteoclast differentiation	Spi1	Spi1	Transcription factor PU.1	5.37796e-10	1.32493e-08	2.44377
PATH:04380	Osteoclast differentiation	Tyrobp	Tyrobp	TYRO protein tyrosine kinase-binding protein	5.37796e-10	1.32493e-08	2.44377
PATH:04380	Osteoclast differentiation	Il1a	Il1a	Interleukin-1 alpha	5.37796e-10	1.32493e-08	2.44377
PATH:05144	Malaria	Thbs3	Thbs3	Thrombospondin-3	1.82749e-09	4.12709e-08	3.36222
PATH:05144	Malaria	Il1b	Il1b	Interleukin-1 beta	1.82749e-09	4.12709e-08	3.36222
PATH:05144	Malaria	Tgfb3	Tgfb3	Transforming growth factor beta-3	1.82749e-09	4.12709e-08	3.36222
PATH:05144	Malaria	Hbb-b2	Hbb-b2	Beta-globin	1.82749e-09	4.12709e-08	3.36222
PATH:05144	Malaria	Il10	Il10	Interleukin-10	1.82749e-09	4.12709e-08	3.36222
PATH:05144	Malaria	Cd36	Cd36	CD36 antigen variant	1.82749e-09	4.12709e-08	3.36222
PATH:05144	Malaria	Thbs1	Thbs1	Thrombospondin-1	1.82749e-09	4.12709e-08	3.36222
PATH:05144	Malaria	Hba-a1	Hba-a1	Alpha-globin	1.82749e-09	4.12709e-08	3.36222
PATH:05144	Malaria	Hbb-b1	Hbb-b1	MCG141340	1.82749e-09	4.12709e-08	3.36222
PATH:05144	Malaria	Tlr9	Tlr9	Toll-like receptor 9	1.82749e-09	4.12709e-08	3.36222
PATH:05144	Malaria	Cd40	Cd40	Tumor necrosis factor receptor superfamily member 5	1.82749e-09	4.12709e-08	3.36222
PATH:05144	Malaria	Tlr4	Tlr4	Toll-like receptor 4	1.82749e-09	4.12709e-08	3.36222
PATH:05144	Malaria	Icam1	Icam1	Intercellular adhesion molecule 1	1.82749e-09	4.12709e-08	3.36222
PATH:05144	Malaria	Il6	Il6	Interleukin 6, isoform CRA_b	1.82749e-09	4.12709e-08	3.36222
PATH:05144	Malaria	Myd88	Myd88	Myeloid differentiation primary response protein MyD88	1.82749e-09	4.12709e-08	3.36222
PATH:05144	Malaria	Sele	Sele	E-selectin	1.82749e-09	4.12709e-08	3.36222
PATH:05144	Malaria	Csf3	Csf3	Granulocyte colony-stimulating factor	1.82749e-09	4.12709e-08	3.36222
PATH:05144	Malaria	Ifng	Ifng	Interferon gamma	1.82749e-09	4.12709e-08	3.36222
PATH:05144	Malaria	Tlr2	Tlr2	Toll-like receptor 2	1.82749e-09	4.12709e-08	3.36222
PATH:05144	Malaria	Selp	Selp	P-selectin	1.82749e-09	4.12709e-08	3.36222
PATH:05144	Malaria	Itgb2	Itgb2	Integrin beta-2	1.82749e-09	4.12709e-08	3.36222
PATH:05144	Malaria	Vcam1	Vcam1	Vascular cell adhesion protein 1	1.82749e-09	4.12709e-08	3.36222
PATH:05144	Malaria	Ccl2	Ccl2	C-C motif chemokine 2	1.82749e-09	4.12709e-08	3.36222
PATH:05144	Malaria	Ccl12	Ccl12	C-C motif chemokine 12	1.82749e-09	4.12709e-08	3.36222
PATH:05144	Malaria	Klra4	Klra4	Killer cell lectin-like receptor subfamily A member 32	1.82749e-09	4.12709e-08	3.36222
PATH:05144	Malaria	Itgal	Itgal	Itgal protein	1.82749e-09	4.12709e-08	3.36222
PATH:04514	Cell adhesion molecules (CAMs)	H2-Ab1	H2-Ab1	MHC class II antigen A beta 1	2.67042e-09	5.56681e-08	2.23979
PATH:04514	Cell adhesion molecules (CAMs)	Itga4	Itga4	Integrin alpha-4	2.67042e-09	5.56681e-08	2.23979
PATH:04514	Cell adhesion molecules (CAMs)	Vtcn1	Vtcn1	V-set domain containing T-cell activation inhibitor 1	2.67042e-09	5.56681e-08	2.23979
PATH:04514	Cell adhesion molecules (CAMs)	Cd274	Cd274	PD-L1	2.67042e-09	5.56681e-08	2.23979
PATH:04514	Cell adhesion molecules (CAMs)	Cldn2	Cldn2	Claudin-2	2.67042e-09	5.56681e-08	2.23979
PATH:04514	Cell adhesion molecules (CAMs)	Cadm3	Cadm3	Immunoglobulin superfamily, member 4B, isoform CRA_a	2.67042e-09	5.56681e-08	2.23979
PATH:04514	Cell adhesion molecules (CAMs)	Mpzl1	Mpzl1	Myelin protein zero-like protein 1	2.67042e-09	5.56681e-08	2.23979
PATH:04514	Cell adhesion molecules (CAMs)	Cadm1	Cadm1	RA175 isoform f	2.67042e-09	5.56681e-08	2.23979
PATH:04514	Cell adhesion molecules (CAMs)	Itga8	Itga8	Integrin alpha-8	2.67042e-09	5.56681e-08	2.23979
PATH:04514	Cell adhesion molecules (CAMs)	Cntnap1	Cntnap1	Contactin-associated protein 1	2.67042e-09	5.56681e-08	2.23979
PATH:04514	Cell adhesion molecules (CAMs)	Lrrc4	Lrrc4	Leucine-rich repeat-containing protein 4	2.67042e-09	5.56681e-08	2.23979
PATH:04514	Cell adhesion molecules (CAMs)	Cd40	Cd40	Tumor necrosis factor receptor superfamily member 5	2.67042e-09	5.56681e-08	2.23979
PATH:04514	Cell adhesion molecules (CAMs)	Cldn8	Cldn8	Claudin-8	2.67042e-09	5.56681e-08	2.23979
PATH:04514	Cell adhesion molecules (CAMs)	Icam1	Icam1	Intercellular adhesion molecule 1	2.67042e-09	5.56681e-08	2.23979
PATH:04514	Cell adhesion molecules (CAMs)	Vcan	Vcan	Versican core protein	2.67042e-09	5.56681e-08	2.23979
PATH:04514	Cell adhesion molecules (CAMs)	Cldn5	Cldn5	Claudin-5	2.67042e-09	5.56681e-08	2.23979
PATH:04514	Cell adhesion molecules (CAMs)	Nrxn1	Nrxn1	Neurexin-1-beta	2.67042e-09	5.56681e-08	2.23979
PATH:04514	Cell adhesion molecules (CAMs)	H2-T23	H2-T23	MHC classIb Qa1	2.67042e-09	5.56681e-08	2.23979
PATH:04514	Cell adhesion molecules (CAMs)	Ptprm	Ptprm	Receptor-type tyrosine-protein phosphatase mu	2.67042e-09	5.56681e-08	2.23979
PATH:04514	Cell adhesion molecules (CAMs)	H2-Aa	H2-Aa	Beta-2-microglobulin	2.67042e-09	5.56681e-08	2.23979
PATH:04514	Cell adhesion molecules (CAMs)	Pdcd1	Pdcd1	Programmed cell death protein 1	2.67042e-09	5.56681e-08	2.23979
PATH:04514	Cell adhesion molecules (CAMs)	Cldn4	Cldn4	Claudin-4	2.67042e-09	5.56681e-08	2.23979
PATH:04514	Cell adhesion molecules (CAMs)	Sele	Sele	E-selectin	2.67042e-09	5.56681e-08	2.23979
PATH:04514	Cell adhesion molecules (CAMs)	Tigit	Tigit	T-cell immunoreceptor with Ig and ITIM domains	2.67042e-09	5.56681e-08	2.23979
PATH:04514	Cell adhesion molecules (CAMs)	H2-T24	H2-T24	Protein H2-T24	2.67042e-09	5.56681e-08	2.23979
PATH:04514	Cell adhesion molecules (CAMs)	H2-K1	H2-K1	H-2 class I histocompatibility antigen, K-K alpha chain	2.67042e-09	5.56681e-08	2.23979
PATH:04514	Cell adhesion molecules (CAMs)	H2-T10	H2-T10	Protein H2-T10	2.67042e-09	5.56681e-08	2.23979
PATH:04514	Cell adhesion molecules (CAMs)	H2-Q7	H2-Q7	H-2 class I histocompatibility antigen, Q7 alpha chain	2.67042e-09	5.56681e-08	2.23979
PATH:04514	Cell adhesion molecules (CAMs)	Ptprc	Ptprc	Receptor-type tyrosine-protein phosphatase C	2.67042e-09	5.56681e-08	2.23979
PATH:04514	Cell adhesion molecules (CAMs)	Pvr	Pvr	Tumor-associated glycoprotein E4	2.67042e-09	5.56681e-08	2.23979
PATH:04514	Cell adhesion molecules (CAMs)	Cldn6	Cldn6	Claudin-6	2.67042e-09	5.56681e-08	2.23979
PATH:04514	Cell adhesion molecules (CAMs)	Sell	Sell	L-selectin isoform v2	2.67042e-09	5.56681e-08	2.23979
PATH:04514	Cell adhesion molecules (CAMs)	Negr1	Negr1	Neuronal growth regulator 1	2.67042e-09	5.56681e-08	2.23979
PATH:04514	Cell adhesion molecules (CAMs)	Selp	Selp	P-selectin	2.67042e-09	5.56681e-08	2.23979
PATH:04514	Cell adhesion molecules (CAMs)	Itgb2	Itgb2	Integrin beta-2	2.67042e-09	5.56681e-08	2.23979
PATH:04514	Cell adhesion molecules (CAMs)	Vcam1	Vcam1	Vascular cell adhesion protein 1	2.67042e-09	5.56681e-08	2.23979
PATH:04514	Cell adhesion molecules (CAMs)	Siglec1	Siglec1	Sialoadhesin	2.67042e-09	5.56681e-08	2.23979
PATH:04514	Cell adhesion molecules (CAMs)	Cd86	Cd86	T-lymphocyte activation antigen CD86	2.67042e-09	5.56681e-08	2.23979
PATH:04514	Cell adhesion molecules (CAMs)	Cd80	Cd80	T-lymphocyte activation antigen CD80	2.67042e-09	5.56681e-08	2.23979
PATH:04514	Cell adhesion molecules (CAMs)	Cdh4	Cdh4	Cadherin-4	2.67042e-09	5.56681e-08	2.23979
PATH:04514	Cell adhesion molecules (CAMs)	Selplg	Selplg	Selectin, platelet (P-selectin) ligand, isoform CRA_b	2.67042e-09	5.56681e-08	2.23979
PATH:04514	Cell adhesion molecules (CAMs)	Cldn22	Cldn22	Claudin-22	2.67042e-09	5.56681e-08	2.23979
PATH:04514	Cell adhesion molecules (CAMs)	H2-DMb1	H2-DMb1	Class II histocompatibility antigen, M beta 1 chain	2.67042e-09	5.56681e-08	2.23979
PATH:04514	Cell adhesion molecules (CAMs)	H2-T22	H2-T22	MHC classIb T22	2.67042e-09	5.56681e-08	2.23979
PATH:04514	Cell adhesion molecules (CAMs)	Pdcd1lg2	Pdcd1lg2	Programmed cell death 1 ligand 2, isoform CRA_b	2.67042e-09	5.56681e-08	2.23979
PATH:04514	Cell adhesion molecules (CAMs)	Cdh2	Cdh2	Cadherin-2	2.67042e-09	5.56681e-08	2.23979
PATH:04514	Cell adhesion molecules (CAMs)	Cdh5	Cdh5	Cadherin-5	2.67042e-09	5.56681e-08	2.23979
PATH:04514	Cell adhesion molecules (CAMs)	Itgal	Itgal	Itgal protein	2.67042e-09	5.56681e-08	2.23979
PATH:04514	Cell adhesion molecules (CAMs)	Itgb7	Itgb7	Integrin beta-7	2.67042e-09	5.56681e-08	2.23979
PATH:04514	Cell adhesion molecules (CAMs)	Itgam	Itgam	CD11b	2.67042e-09	5.56681e-08	2.23979
PATH:04514	Cell adhesion molecules (CAMs)	Nrcam	Nrcam	Nrcam protein	2.67042e-09	5.56681e-08	2.23979
PATH:04514	Cell adhesion molecules (CAMs)	H2-Eb1	H2-Eb1	Putative MHC class II antigen E beta 1 isoform 2	2.67042e-09	5.56681e-08	2.23979
PATH:04514	Cell adhesion molecules (CAMs)	Cd22	Cd22	B-cell receptor CD22	2.67042e-09	5.56681e-08	2.23979
PATH:05323	Rheumatoid arthritis	H2-Ab1	H2-Ab1	MHC class II antigen A beta 1	2.45859e-08	4.75914e-07	2.61711
PATH:05323	Rheumatoid arthritis	Il15	Il15	Interleukin-15	2.45859e-08	4.75914e-07	2.61711
PATH:05323	Rheumatoid arthritis	Atp6v1e1	Atp6v1e1	V-type proton ATPase subunit E 1	2.45859e-08	4.75914e-07	2.61711
PATH:05323	Rheumatoid arthritis	Il1b	Il1b	Interleukin-1 beta	2.45859e-08	4.75914e-07	2.61711
PATH:05323	Rheumatoid arthritis	Tgfb3	Tgfb3	Transforming growth factor beta-3	2.45859e-08	4.75914e-07	2.61711
PATH:05323	Rheumatoid arthritis	Il11	Il11	Interleukin 11	2.45859e-08	4.75914e-07	2.61711
PATH:05323	Rheumatoid arthritis	Tlr4	Tlr4	Toll-like receptor 4	2.45859e-08	4.75914e-07	2.61711
PATH:05323	Rheumatoid arthritis	Icam1	Icam1	Intercellular adhesion molecule 1	2.45859e-08	4.75914e-07	2.61711
PATH:05323	Rheumatoid arthritis	Il6	Il6	Interleukin 6, isoform CRA_b	2.45859e-08	4.75914e-07	2.61711
PATH:05323	Rheumatoid arthritis	H2-Aa	H2-Aa	Beta-2-microglobulin	2.45859e-08	4.75914e-07	2.61711
PATH:05323	Rheumatoid arthritis	Ccl5	Ccl5	C-C motif chemokine 5	2.45859e-08	4.75914e-07	2.61711
PATH:05323	Rheumatoid arthritis	Tek	Tek	Receptor protein-tyrosine kinase	2.45859e-08	4.75914e-07	2.61711
PATH:05323	Rheumatoid arthritis	Csf1	Csf1	Macrophage colony-stimulating factor 1	2.45859e-08	4.75914e-07	2.61711
PATH:05323	Rheumatoid arthritis	Ccl3	Ccl3	C-C motif chemokine 3	2.45859e-08	4.75914e-07	2.61711
PATH:05323	Rheumatoid arthritis	Il23a	Il23a	Interleukin-23 subunit alpha	2.45859e-08	4.75914e-07	2.61711
PATH:05323	Rheumatoid arthritis	Ccl20	Ccl20	C-C motif chemokine 20	2.45859e-08	4.75914e-07	2.61711
PATH:05323	Rheumatoid arthritis	Ifng	Ifng	Interferon gamma	2.45859e-08	4.75914e-07	2.61711
PATH:05323	Rheumatoid arthritis	Tlr2	Tlr2	Toll-like receptor 2	2.45859e-08	4.75914e-07	2.61711
PATH:05323	Rheumatoid arthritis	Mmp3	Mmp3	Stromelysin-1	2.45859e-08	4.75914e-07	2.61711
PATH:05323	Rheumatoid arthritis	Tcirg1	Tcirg1	Protein Tcirg1	2.45859e-08	4.75914e-07	2.61711
PATH:05323	Rheumatoid arthritis	Itgb2	Itgb2	Integrin beta-2	2.45859e-08	4.75914e-07	2.61711
PATH:05323	Rheumatoid arthritis	Ccl2	Ccl2	C-C motif chemokine 2	2.45859e-08	4.75914e-07	2.61711
PATH:05323	Rheumatoid arthritis	Cd86	Cd86	T-lymphocyte activation antigen CD86	2.45859e-08	4.75914e-07	2.61711
PATH:05323	Rheumatoid arthritis	Ccl12	Ccl12	C-C motif chemokine 12	2.45859e-08	4.75914e-07	2.61711
PATH:05323	Rheumatoid arthritis	Cd80	Cd80	T-lymphocyte activation antigen CD80	2.45859e-08	4.75914e-07	2.61711
PATH:05323	Rheumatoid arthritis	Tnfsf13b	Tnfsf13b	Tumor necrosis factor (Ligand) superfamily, member 13b, isoform CRA_a	2.45859e-08	4.75914e-07	2.61711
PATH:05323	Rheumatoid arthritis	Cxcl5	Cxcl5	C-X-C motif chemokine 5	2.45859e-08	4.75914e-07	2.61711
PATH:05323	Rheumatoid arthritis	Angpt1	Angpt1	Angiopoietin-1	2.45859e-08	4.75914e-07	2.61711
PATH:05323	Rheumatoid arthritis	H2-DMb1	H2-DMb1	Class II histocompatibility antigen, M beta 1 chain	2.45859e-08	4.75914e-07	2.61711
PATH:05323	Rheumatoid arthritis	Itgal	Itgal	Itgal protein	2.45859e-08	4.75914e-07	2.61711
PATH:05323	Rheumatoid arthritis	Atp6v0d2	Atp6v0d2	V-type proton ATPase subunit d 2	2.45859e-08	4.75914e-07	2.61711
PATH:05323	Rheumatoid arthritis	Il1a	Il1a	Interleukin-1 alpha	2.45859e-08	4.75914e-07	2.61711
PATH:05323	Rheumatoid arthritis	H2-Eb1	H2-Eb1	Putative MHC class II antigen E beta 1 isoform 2	2.45859e-08	4.75914e-07	2.61711
PATH:05323	Rheumatoid arthritis	Csf2	Csf2	Granulocyte-macrophage colony-stimulating factor	2.45859e-08	4.75914e-07	2.61711
PATH:04620	Toll-like receptor signaling pathway	Il1b	Il1b	Interleukin-1 beta	3.9576e-08	7.15006e-07	2.43268
PATH:04620	Toll-like receptor signaling pathway	Casp8	Casp8	Caspase-8	3.9576e-08	7.15006e-07	2.43268
PATH:04620	Toll-like receptor signaling pathway	Ticam2	Ticam2	TIR domain-containing adapter molecule 2	3.9576e-08	7.15006e-07	2.43268
PATH:04620	Toll-like receptor signaling pathway	Mapk13	Mapk13	Mitogen-activated protein kinase 13	3.9576e-08	7.15006e-07	2.43268
PATH:04620	Toll-like receptor signaling pathway	Irf7	Irf7	Interferon regulatory factor 7, isoform CRA_b	3.9576e-08	7.15006e-07	2.43268
PATH:04620	Toll-like receptor signaling pathway	Cd14	Cd14	Monocyte differentiation antigen CD14	3.9576e-08	7.15006e-07	2.43268
PATH:04620	Toll-like receptor signaling pathway	Tbk1	Tbk1	TANK-binding kinase 1	3.9576e-08	7.15006e-07	2.43268
PATH:04620	Toll-like receptor signaling pathway	Ccl4	Ccl4	C-C motif chemokine 4	3.9576e-08	7.15006e-07	2.43268
PATH:04620	Toll-like receptor signaling pathway	Map3k8	Map3k8	Mitogen-activated protein kinase kinase kinase 8	3.9576e-08	7.15006e-07	2.43268
PATH:04620	Toll-like receptor signaling pathway	Tlr9	Tlr9	Toll-like receptor 9	3.9576e-08	7.15006e-07	2.43268
PATH:04620	Toll-like receptor signaling pathway	Ifnar2	Ifnar2	Interferon alpha/beta receptor 2	3.9576e-08	7.15006e-07	2.43268
PATH:04620	Toll-like receptor signaling pathway	Stat1	Stat1	Signal transducer and activator of transcription 1	3.9576e-08	7.15006e-07	2.43268
PATH:04620	Toll-like receptor signaling pathway	Cxcl11	Cxcl11	C-X-C motif chemokine 11	3.9576e-08	7.15006e-07	2.43268
PATH:04620	Toll-like receptor signaling pathway	Cd40	Cd40	Tumor necrosis factor receptor superfamily member 5	3.9576e-08	7.15006e-07	2.43268
PATH:04620	Toll-like receptor signaling pathway	Tlr6	Tlr6	Toll-like receptor 6	3.9576e-08	7.15006e-07	2.43268
PATH:04620	Toll-like receptor signaling pathway	Tlr7	Tlr7	Toll-like receptor 7	3.9576e-08	7.15006e-07	2.43268
PATH:04620	Toll-like receptor signaling pathway	Tlr4	Tlr4	Toll-like receptor 4	3.9576e-08	7.15006e-07	2.43268
PATH:04620	Toll-like receptor signaling pathway	Tlr1	Tlr1	Toll-like receptor 1	3.9576e-08	7.15006e-07	2.43268
PATH:04620	Toll-like receptor signaling pathway	Il6	Il6	Interleukin 6, isoform CRA_b	3.9576e-08	7.15006e-07	2.43268
PATH:04620	Toll-like receptor signaling pathway	Cxcl9	Cxcl9	C-X-C motif chemokine 9	3.9576e-08	7.15006e-07	2.43268
PATH:04620	Toll-like receptor signaling pathway	Myd88	Myd88	Myeloid differentiation primary response protein MyD88	3.9576e-08	7.15006e-07	2.43268
PATH:04620	Toll-like receptor signaling pathway	Cxcl10	Cxcl10	C-X-C motif chemokine 10	3.9576e-08	7.15006e-07	2.43268
PATH:04620	Toll-like receptor signaling pathway	Ccl5	Ccl5	C-C motif chemokine 5	3.9576e-08	7.15006e-07	2.43268
PATH:04620	Toll-like receptor signaling pathway	Il12b	Il12b	Interleukin-12 subunit beta	3.9576e-08	7.15006e-07	2.43268
PATH:04620	Toll-like receptor signaling pathway	Nfkbia	Nfkbia	NF-kappa-B inhibitor alpha	3.9576e-08	7.15006e-07	2.43268
PATH:04620	Toll-like receptor signaling pathway	Tlr3	Tlr3	Putative uncharacterized protein	3.9576e-08	7.15006e-07	2.43268
PATH:04620	Toll-like receptor signaling pathway	Pik3r5	Pik3r5	Phosphoinositide-3-kinase, regulatory subunit 5, p101	3.9576e-08	7.15006e-07	2.43268
PATH:04620	Toll-like receptor signaling pathway	Ccl3	Ccl3	C-C motif chemokine 3	3.9576e-08	7.15006e-07	2.43268
PATH:04620	Toll-like receptor signaling pathway	Irf5	Irf5	Interferon regulatory factor 5 bone marrow variant	3.9576e-08	7.15006e-07	2.43268
PATH:04620	Toll-like receptor signaling pathway	Pik3cd	Pik3cd	Phosphatidylinositol 4,5-bisphosphate 3-kinase catalytic subunit delta isoform	3.9576e-08	7.15006e-07	2.43268
PATH:04620	Toll-like receptor signaling pathway	Tlr2	Tlr2	Toll-like receptor 2	3.9576e-08	7.15006e-07	2.43268
PATH:04620	Toll-like receptor signaling pathway	Cd86	Cd86	T-lymphocyte activation antigen CD86	3.9576e-08	7.15006e-07	2.43268
PATH:04620	Toll-like receptor signaling pathway	Cd80	Cd80	T-lymphocyte activation antigen CD80	3.9576e-08	7.15006e-07	2.43268
PATH:04620	Toll-like receptor signaling pathway	Ripk1	Ripk1	Receptor-interacting serine/threonine-protein kinase 1	3.9576e-08	7.15006e-07	2.43268
PATH:04620	Toll-like receptor signaling pathway	Ikbke	Ikbke	Inhibitor of nuclear factor kappa-B kinase subunit epsilon	3.9576e-08	7.15006e-07	2.43268
PATH:04620	Toll-like receptor signaling pathway	Map2k6	Map2k6	Dual-specificity mitogen-activated protein kinase kinase 6	3.9576e-08	7.15006e-07	2.43268
PATH:04620	Toll-like receptor signaling pathway	Mapk3	Mapk3	Mitogen-activated protein kinase 3	3.9576e-08	7.15006e-07	2.43268
PATH:04620	Toll-like receptor signaling pathway	Pik3cg	Pik3cg	Phosphoinositide-3-kinase gamma polypeptide	3.9576e-08	7.15006e-07	2.43268
PATH:04145	Phagosome	Cd209c	Cd209c	CD209 antigen-like protein C	4.23816e-08	7.17838e-07	2.0556
PATH:04145	Phagosome	Thbs3	Thbs3	Thrombospondin-3	4.23816e-08	7.17838e-07	2.0556
PATH:04145	Phagosome	H2-Ab1	H2-Ab1	MHC class II antigen A beta 1	4.23816e-08	7.17838e-07	2.0556
PATH:04145	Phagosome	Atp6v1e1	Atp6v1e1	V-type proton ATPase subunit E 1	4.23816e-08	7.17838e-07	2.0556
PATH:04145	Phagosome	Fcgr3	Fcgr3	Low affinity immunoglobulin gamma Fc region receptor III	4.23816e-08	7.17838e-07	2.0556
PATH:04145	Phagosome	Coro1a	Coro1a	Coronin-1A	4.23816e-08	7.17838e-07	2.0556
PATH:04145	Phagosome	Ncf4	Ncf4	Neutrophil cytosol factor 4	4.23816e-08	7.17838e-07	2.0556
PATH:04145	Phagosome	Cd36	Cd36	CD36 antigen variant	4.23816e-08	7.17838e-07	2.0556
PATH:04145	Phagosome	Cd14	Cd14	Monocyte differentiation antigen CD14	4.23816e-08	7.17838e-07	2.0556
PATH:04145	Phagosome	Thbs1	Thbs1	Thrombospondin-1	4.23816e-08	7.17838e-07	2.0556
PATH:04145	Phagosome	Rab7b	5430435G22Rik	Protein 5430435G22Rik	4.23816e-08	7.17838e-07	2.0556
PATH:04145	Phagosome	Mrc2	Mrc2	C-type mannose receptor 2	4.23816e-08	7.17838e-07	2.0556
PATH:04145	Phagosome	Clec7a	Clec7a	C-type lectin domain family 7 member A	4.23816e-08	7.17838e-07	2.0556
PATH:04145	Phagosome	Olr1	Olr1	Oxidized low-density lipoprotein receptor 1	4.23816e-08	7.17838e-07	2.0556
PATH:04145	Phagosome	Cd209f	Cd209f	MCG132033, isoform CRA_a	4.23816e-08	7.17838e-07	2.0556
PATH:04145	Phagosome	Cybb	Cybb	Cytochrome b-245 heavy chain	4.23816e-08	7.17838e-07	2.0556
PATH:04145	Phagosome	C3	C3	Complement component 3d	4.23816e-08	7.17838e-07	2.0556
PATH:04145	Phagosome	Cyba	Cyba	Cytochrome b-245, alpha polypeptide, isoform CRA_a	4.23816e-08	7.17838e-07	2.0556
PATH:04145	Phagosome	Tlr6	Tlr6	Toll-like receptor 6	4.23816e-08	7.17838e-07	2.0556
PATH:04145	Phagosome	Ncf1	Ncf1	Neutrophil cytosol factor 1	4.23816e-08	7.17838e-07	2.0556
PATH:04145	Phagosome	C1ra	C1ra	Putative uncharacterized protein	4.23816e-08	7.17838e-07	2.0556
PATH:04145	Phagosome	Tlr4	Tlr4	Toll-like receptor 4	4.23816e-08	7.17838e-07	2.0556
PATH:04145	Phagosome	Calr	Calr	MCG5893	4.23816e-08	7.17838e-07	2.0556
PATH:04145	Phagosome	Cd209b	Cd209b	CD209b antigen, isoform CRA_a	4.23816e-08	7.17838e-07	2.0556
PATH:04145	Phagosome	Ctss	Ctss	Cathepsin S	4.23816e-08	7.17838e-07	2.0556
PATH:04145	Phagosome	Itga5	Itga5	Integrin alpha-5	4.23816e-08	7.17838e-07	2.0556
PATH:04145	Phagosome	M6pr	M6pr	Cation-dependent mannose-6-phosphate receptor	4.23816e-08	7.17838e-07	2.0556
PATH:04145	Phagosome	Fcgr2b	Fcgr2b	Low affinity immunoglobulin gamma Fc region receptor II	4.23816e-08	7.17838e-07	2.0556
PATH:04145	Phagosome	H2-T23	H2-T23	MHC classIb Qa1	4.23816e-08	7.17838e-07	2.0556
PATH:04145	Phagosome	H2-Aa	H2-Aa	Beta-2-microglobulin	4.23816e-08	7.17838e-07	2.0556
PATH:04145	Phagosome	Itgb5	Itgb5	Integrin beta-5	4.23816e-08	7.17838e-07	2.0556
PATH:04145	Phagosome	Fcgr4	Fcgr4	Fc gamma RIIIa receptor	4.23816e-08	7.17838e-07	2.0556
PATH:04145	Phagosome	H2-T24	H2-T24	Protein H2-T24	4.23816e-08	7.17838e-07	2.0556
PATH:04145	Phagosome	H2-K1	H2-K1	H-2 class I histocompatibility antigen, K-K alpha chain	4.23816e-08	7.17838e-07	2.0556
PATH:04145	Phagosome	Fcgr1	Fcgr1	High affinity immunoglobulin gamma Fc receptor I	4.23816e-08	7.17838e-07	2.0556
PATH:04145	Phagosome	H2-T10	H2-T10	Protein H2-T10	4.23816e-08	7.17838e-07	2.0556
PATH:04145	Phagosome	H2-Q7	H2-Q7	H-2 class I histocompatibility antigen, Q7 alpha chain	4.23816e-08	7.17838e-07	2.0556
PATH:04145	Phagosome	Tlr2	Tlr2	Toll-like receptor 2	4.23816e-08	7.17838e-07	2.0556
PATH:04145	Phagosome	Sec61g	Sec61g	MCG7641, isoform CRA_b	4.23816e-08	7.17838e-07	2.0556
PATH:04145	Phagosome	Tuba1c	Tuba1c	Tubulin alpha-1C chain	4.23816e-08	7.17838e-07	2.0556
PATH:04145	Phagosome	Ncf2	Ncf2	Neutrophil cytosol factor 2	4.23816e-08	7.17838e-07	2.0556
PATH:04145	Phagosome	Tcirg1	Tcirg1	Protein Tcirg1	4.23816e-08	7.17838e-07	2.0556
PATH:04145	Phagosome	Itgb2	Itgb2	Integrin beta-2	4.23816e-08	7.17838e-07	2.0556
PATH:04145	Phagosome	Tubb3	Tubb3	Tubulin beta 3	4.23816e-08	7.17838e-07	2.0556
PATH:04145	Phagosome	H2-DMb1	H2-DMb1	Class II histocompatibility antigen, M beta 1 chain	4.23816e-08	7.17838e-07	2.0556
PATH:04145	Phagosome	Tubb6	Tubb6	Putative uncharacterized protein	4.23816e-08	7.17838e-07	2.0556
PATH:04145	Phagosome	H2-T22	H2-T22	MHC classIb T22	4.23816e-08	7.17838e-07	2.0556
PATH:04145	Phagosome	Msr1	Msr1	Macrophage scavenger receptor types I and II	4.23816e-08	7.17838e-07	2.0556
PATH:04145	Phagosome	Cd209a	Cd209a	CD209 antigen-like protein A	4.23816e-08	7.17838e-07	2.0556
PATH:04145	Phagosome	Tap2	Tap2	Transporter 2 ATP-binding cassette sub-family B	4.23816e-08	7.17838e-07	2.0556
PATH:04145	Phagosome	Itgam	Itgam	CD11b	4.23816e-08	7.17838e-07	2.0556
PATH:04145	Phagosome	Tubb4a	Tubb4a	Tubulin beta-4A chain	4.23816e-08	7.17838e-07	2.0556
PATH:04145	Phagosome	Lamp2	Lamp2	Lysosome-associated membrane glycoprotein 2	4.23816e-08	7.17838e-07	2.0556
PATH:04145	Phagosome	Atp6v0d2	Atp6v0d2	V-type proton ATPase subunit d 2	4.23816e-08	7.17838e-07	2.0556
PATH:04145	Phagosome	H2-Eb1	H2-Eb1	Putative MHC class II antigen E beta 1 isoform 2	4.23816e-08	7.17838e-07	2.0556
PATH:05168	Herpes simplex infection	Nfkbib	Nfkbib	NF-kappa-B inhibitor beta	1.08563e-07	1.73061e-06	1.93974
PATH:05168	Herpes simplex infection	H2-Ab1	H2-Ab1	MHC class II antigen A beta 1	1.08563e-07	1.73061e-06	1.93974
PATH:05168	Herpes simplex infection	Il15	Il15	Interleukin-15	1.08563e-07	1.73061e-06	1.93974
PATH:05168	Herpes simplex infection	Ddx58	Ddx58	Ddx58 protein	1.08563e-07	1.73061e-06	1.93974
PATH:05168	Herpes simplex infection	Jak2	Jak2	Tyrosine-protein kinase JAK2	1.08563e-07	1.73061e-06	1.93974
PATH:05168	Herpes simplex infection	Il1b	Il1b	Interleukin-1 beta	1.08563e-07	1.73061e-06	1.93974
PATH:05168	Herpes simplex infection	Casp8	Casp8	Caspase-8	1.08563e-07	1.73061e-06	1.93974
PATH:05168	Herpes simplex infection	Fasl	Fasl	Fas ligand	1.08563e-07	1.73061e-06	1.93974
PATH:05168	Herpes simplex infection	Irf7	Irf7	Interferon regulatory factor 7, isoform CRA_b	1.08563e-07	1.73061e-06	1.93974
PATH:05168	Herpes simplex infection	Tbk1	Tbk1	TANK-binding kinase 1	1.08563e-07	1.73061e-06	1.93974
PATH:05168	Herpes simplex infection	Oas1g	Oas1g	Oas1g protein	1.08563e-07	1.73061e-06	1.93974
PATH:05168	Herpes simplex infection	Oas2	Oas2	2'-5'-oligoadenylate synthase 2	1.08563e-07	1.73061e-06	1.93974
PATH:05168	Herpes simplex infection	Stat2	Stat2	Signal transducer and activator of transcription 2	1.08563e-07	1.73061e-06	1.93974
PATH:05168	Herpes simplex infection	Pml	Pml	Promyelocytic leukemia	1.08563e-07	1.73061e-06	1.93974
PATH:05168	Herpes simplex infection	Tlr9	Tlr9	Toll-like receptor 9	1.08563e-07	1.73061e-06	1.93974
PATH:05168	Herpes simplex infection	Ifnar2	Ifnar2	Interferon alpha/beta receptor 2	1.08563e-07	1.73061e-06	1.93974
PATH:05168	Herpes simplex infection	Irf9	Irf9	Interferon regulatory factor 9	1.08563e-07	1.73061e-06	1.93974
PATH:05168	Herpes simplex infection	Oas3	Oas3	2'-5'-oligoadenylate synthase 3	1.08563e-07	1.73061e-06	1.93974
PATH:05168	Herpes simplex infection	Taf4b	Taf4b	Transcription initiation factor TFIID subunit 4B	1.08563e-07	1.73061e-06	1.93974
PATH:05168	Herpes simplex infection	Stat1	Stat1	Signal transducer and activator of transcription 1	1.08563e-07	1.73061e-06	1.93974
PATH:05168	Herpes simplex infection	C3	C3	Complement component 3d	1.08563e-07	1.73061e-06	1.93974
PATH:05168	Herpes simplex infection	Cd74	Cd74	H-2 class II histocompatibility antigen gamma chain	1.08563e-07	1.73061e-06	1.93974
PATH:05168	Herpes simplex infection	Eif2ak2	Eif2ak2	Interferon-induced, double-stranded RNA-activated protein kinase	1.08563e-07	1.73061e-06	1.93974
PATH:05168	Herpes simplex infection	Il6	Il6	Interleukin 6, isoform CRA_b	1.08563e-07	1.73061e-06	1.93974
PATH:05168	Herpes simplex infection	Ifih1	Ifih1	Melanoma differentiation-associated protein 5	1.08563e-07	1.73061e-06	1.93974
PATH:05168	Herpes simplex infection	Sp100	Sp100	Nuclear autoantigen Sp-100	1.08563e-07	1.73061e-06	1.93974
PATH:05168	Herpes simplex infection	Myd88	Myd88	Myeloid differentiation primary response protein MyD88	1.08563e-07	1.73061e-06	1.93974
PATH:05168	Herpes simplex infection	Tnfrsf14	Tnfrsf14	Protein Tnfrsf14	1.08563e-07	1.73061e-06	1.93974
PATH:05168	Herpes simplex infection	H2-T23	H2-T23	MHC classIb Qa1	1.08563e-07	1.73061e-06	1.93974
PATH:05168	Herpes simplex infection	H2-Aa	H2-Aa	Beta-2-microglobulin	1.08563e-07	1.73061e-06	1.93974
PATH:05168	Herpes simplex infection	Ccl5	Ccl5	C-C motif chemokine 5	1.08563e-07	1.73061e-06	1.93974
PATH:05168	Herpes simplex infection	Il12b	Il12b	Interleukin-12 subunit beta	1.08563e-07	1.73061e-06	1.93974
PATH:05168	Herpes simplex infection	Nfkbia	Nfkbia	NF-kappa-B inhibitor alpha	1.08563e-07	1.73061e-06	1.93974
PATH:05168	Herpes simplex infection	Tlr3	Tlr3	Putative uncharacterized protein	1.08563e-07	1.73061e-06	1.93974
PATH:05168	Herpes simplex infection	Cycs	Cycs	Cytochrome c, somatic	1.08563e-07	1.73061e-06	1.93974
PATH:05168	Herpes simplex infection	Tnfsf14	Tnfsf14	Tumor necrosis factor ligand superfamily member 14	1.08563e-07	1.73061e-06	1.93974
PATH:05168	Herpes simplex infection	H2-T24	H2-T24	Protein H2-T24	1.08563e-07	1.73061e-06	1.93974
PATH:05168	Herpes simplex infection	H2-K1	H2-K1	H-2 class I histocompatibility antigen, K-K alpha chain	1.08563e-07	1.73061e-06	1.93974
PATH:05168	Herpes simplex infection	Pilra	Pilra	Paired immunoglobulin-like type 2 receptor alpha	1.08563e-07	1.73061e-06	1.93974
PATH:05168	Herpes simplex infection	Socs3	Socs3	Suppressor of cytokine signaling 3	1.08563e-07	1.73061e-06	1.93974
PATH:05168	Herpes simplex infection	Oas1a	Oas1a	2'-5'-oligoadenylate synthase 1A	1.08563e-07	1.73061e-06	1.93974
PATH:05168	Herpes simplex infection	Eif2s1	Eif2s1	Eukaryotic translation initiation factor 2 subunit 1	1.08563e-07	1.73061e-06	1.93974
PATH:05168	Herpes simplex infection	H2-T10	H2-T10	Protein H2-T10	1.08563e-07	1.73061e-06	1.93974
PATH:05168	Herpes simplex infection	H2-Q7	H2-Q7	H-2 class I histocompatibility antigen, Q7 alpha chain	1.08563e-07	1.73061e-06	1.93974
PATH:05168	Herpes simplex infection	Tnfrsf1a	Tnfrsf1a	Tumor necrosis factor receptor superfamily member 1A	1.08563e-07	1.73061e-06	1.93974
PATH:05168	Herpes simplex infection	Ifng	Ifng	Interferon gamma	1.08563e-07	1.73061e-06	1.93974
PATH:05168	Herpes simplex infection	Tlr2	Tlr2	Toll-like receptor 2	1.08563e-07	1.73061e-06	1.93974
PATH:05168	Herpes simplex infection	Oas1b	Oas1b	Inactive 2'-5'-oligoadenylate synthase 1B	1.08563e-07	1.73061e-06	1.93974
PATH:05168	Herpes simplex infection	Cdk1	Cdk1	Cyclin-dependent kinase 1	1.08563e-07	1.73061e-06	1.93974
PATH:05168	Herpes simplex infection	Casp3	Casp3	Caspase-3	1.08563e-07	1.73061e-06	1.93974
PATH:05168	Herpes simplex infection	Ccl2	Ccl2	C-C motif chemokine 2	1.08563e-07	1.73061e-06	1.93974
PATH:05168	Herpes simplex infection	Per3	Per3	Per3 protein	1.08563e-07	1.73061e-06	1.93974
PATH:05168	Herpes simplex infection	Ccl12	Ccl12	C-C motif chemokine 12	1.08563e-07	1.73061e-06	1.93974
PATH:05168	Herpes simplex infection	Ikbke	Ikbke	Inhibitor of nuclear factor kappa-B kinase subunit epsilon	1.08563e-07	1.73061e-06	1.93974
PATH:05168	Herpes simplex infection	H2-DMb1	H2-DMb1	Class II histocompatibility antigen, M beta 1 chain	1.08563e-07	1.73061e-06	1.93974
PATH:05168	Herpes simplex infection	H2-T22	H2-T22	MHC classIb T22	1.08563e-07	1.73061e-06	1.93974
PATH:05168	Herpes simplex infection	Ifit1	Ifit1	Putative uncharacterized protein	1.08563e-07	1.73061e-06	1.93974
PATH:05168	Herpes simplex infection	Tap2	Tap2	Transporter 2 ATP-binding cassette sub-family B	1.08563e-07	1.73061e-06	1.93974
PATH:05168	Herpes simplex infection	H2-Eb1	H2-Eb1	Putative MHC class II antigen E beta 1 isoform 2	1.08563e-07	1.73061e-06	1.93974
PATH:05168	Herpes simplex infection	Cfp	Cfp	Complement factor properdin	1.08563e-07	1.73061e-06	1.93974
PATH:03030	DNA replication	Mcm6	Mcm6	DNA replication licensing factor MCM6	1.16911e-07	1.76016e-06	3.51001
PATH:03030	DNA replication	Fen1	Fen1	Flap endonuclease 1	1.16911e-07	1.76016e-06	3.51001
PATH:03030	DNA replication	Rnaseh2b	Rnaseh2b	Ribonuclease H2 subunit B	1.16911e-07	1.76016e-06	3.51001
PATH:03030	DNA replication	Mcm3	Mcm3	DNA replication licensing factor MCM3	1.16911e-07	1.76016e-06	3.51001
PATH:03030	DNA replication	Mcm2	Mcm2	DNA replication licensing factor MCM2	1.16911e-07	1.76016e-06	3.51001
PATH:03030	DNA replication	Mcm4	Mcm4	DNA replication licensing factor MCM4	1.16911e-07	1.76016e-06	3.51001
PATH:03030	DNA replication	Pcna	Pcna	Proliferating cell nuclear antigen	1.16911e-07	1.76016e-06	3.51001
PATH:03030	DNA replication	Mcm5	Mcm5	DNA replication licensing factor MCM5	1.16911e-07	1.76016e-06	3.51001
PATH:03030	DNA replication	Pola1	Pola1	Pola1 protein	1.16911e-07	1.76016e-06	3.51001
PATH:03030	DNA replication	Lig1	Lig1	DNA ligase 1	1.16911e-07	1.76016e-06	3.51001
PATH:03030	DNA replication	Dna2	Dna2	DNA replication ATP-dependent helicase/nuclease DNA2	1.16911e-07	1.76016e-06	3.51001
PATH:03030	DNA replication	Rfc5	Rfc5	Replication factor C subunit 5	1.16911e-07	1.76016e-06	3.51001
PATH:03030	DNA replication	Pole	Pole	DNA polymerase epsilon catalytic subunit A	1.16911e-07	1.76016e-06	3.51001
PATH:03030	DNA replication	Prim1	Prim1	DNA primase small subunit	1.16911e-07	1.76016e-06	3.51001
PATH:03030	DNA replication	Pole2	Pole2	DNA polymerase epsilon subunit 2	1.16911e-07	1.76016e-06	3.51001
PATH:03030	DNA replication	Rfc4	Rfc4	Replication factor C subunit 4	1.16911e-07	1.76016e-06	3.51001
PATH:03030	DNA replication	Pola2	Pola2	DNA polymerase alpha subunit B	1.16911e-07	1.76016e-06	3.51001
PATH:03030	DNA replication	Prim2	Prim2	DNA primase large subunit	1.16911e-07	1.76016e-06	3.51001
PATH:03030	DNA replication	Rfc3	Rfc3	MCG17786, isoform CRA_a	1.16911e-07	1.76016e-06	3.51001
PATH:05321	Inflammatory bowel disease (IBD)	H2-Ab1	H2-Ab1	MHC class II antigen A beta 1	1.44621e-07	2.06276e-06	2.84934
PATH:05321	Inflammatory bowel disease (IBD)	Il1b	Il1b	Interleukin-1 beta	1.44621e-07	2.06276e-06	2.84934
PATH:05321	Inflammatory bowel disease (IBD)	Tgfb3	Tgfb3	Transforming growth factor beta-3	1.44621e-07	2.06276e-06	2.84934
PATH:05321	Inflammatory bowel disease (IBD)	Il2rg	Il2rg	Cytokine receptor common subunit gamma	1.44621e-07	2.06276e-06	2.84934
PATH:05321	Inflammatory bowel disease (IBD)	Il12rb1	Il12rb1	Putative uncharacterized protein	1.44621e-07	2.06276e-06	2.84934
PATH:05321	Inflammatory bowel disease (IBD)	Il10	Il10	Interleukin-10	1.44621e-07	2.06276e-06	2.84934
PATH:05321	Inflammatory bowel disease (IBD)	Il4ra	Il4ra	Il4ra protein	1.44621e-07	2.06276e-06	2.84934
PATH:05321	Inflammatory bowel disease (IBD)	Tbx21	Tbx21	T-box 21	1.44621e-07	2.06276e-06	2.84934
PATH:05321	Inflammatory bowel disease (IBD)	Stat1	Stat1	Signal transducer and activator of transcription 1	1.44621e-07	2.06276e-06	2.84934
PATH:05321	Inflammatory bowel disease (IBD)	Tlr4	Tlr4	Toll-like receptor 4	1.44621e-07	2.06276e-06	2.84934
PATH:05321	Inflammatory bowel disease (IBD)	Stat4	Stat4	Signal transducer and activator of transcription 4	1.44621e-07	2.06276e-06	2.84934
PATH:05321	Inflammatory bowel disease (IBD)	Il21r	Il21r	Putative uncharacterized protein	1.44621e-07	2.06276e-06	2.84934
PATH:05321	Inflammatory bowel disease (IBD)	Stat3	Stat3	Signal transducer and activator of transcription 3	1.44621e-07	2.06276e-06	2.84934
PATH:05321	Inflammatory bowel disease (IBD)	Il12rb2	Il12rb2	Interleukin-12 receptor subunit beta-2	1.44621e-07	2.06276e-06	2.84934
PATH:05321	Inflammatory bowel disease (IBD)	Il6	Il6	Interleukin 6, isoform CRA_b	1.44621e-07	2.06276e-06	2.84934
PATH:05321	Inflammatory bowel disease (IBD)	H2-Aa	H2-Aa	Beta-2-microglobulin	1.44621e-07	2.06276e-06	2.84934
PATH:05321	Inflammatory bowel disease (IBD)	Il12b	Il12b	Interleukin-12 subunit beta	1.44621e-07	2.06276e-06	2.84934
PATH:05321	Inflammatory bowel disease (IBD)	Il23a	Il23a	Interleukin-23 subunit alpha	1.44621e-07	2.06276e-06	2.84934
PATH:05321	Inflammatory bowel disease (IBD)	Ifng	Ifng	Interferon gamma	1.44621e-07	2.06276e-06	2.84934
PATH:05321	Inflammatory bowel disease (IBD)	Tlr2	Tlr2	Toll-like receptor 2	1.44621e-07	2.06276e-06	2.84934
PATH:05321	Inflammatory bowel disease (IBD)	Il22	Il22	Iltifb protein	1.44621e-07	2.06276e-06	2.84934
PATH:05321	Inflammatory bowel disease (IBD)	H2-DMb1	H2-DMb1	Class II histocompatibility antigen, M beta 1 chain	1.44621e-07	2.06276e-06	2.84934
PATH:05321	Inflammatory bowel disease (IBD)	Il18rap	Il18rap	Interleukin 18 receptor accessory protein	1.44621e-07	2.06276e-06	2.84934
PATH:05321	Inflammatory bowel disease (IBD)	Nod2	Nod2	CARD15 short isoform	1.44621e-07	2.06276e-06	2.84934
PATH:05321	Inflammatory bowel disease (IBD)	Il1a	Il1a	Interleukin-1 alpha	1.44621e-07	2.06276e-06	2.84934
PATH:05321	Inflammatory bowel disease (IBD)	H2-Eb1	H2-Eb1	Putative MHC class II antigen E beta 1 isoform 2	1.44621e-07	2.06276e-06	2.84934
PATH:05145	Toxoplasmosis	Nfkbib	Nfkbib	NF-kappa-B inhibitor beta	1.67781e-07	2.27343e-06	2.17172
PATH:05145	Toxoplasmosis	H2-Ab1	H2-Ab1	MHC class II antigen A beta 1	1.67781e-07	2.27343e-06	2.17172
PATH:05145	Toxoplasmosis	Pla2g4a	Pla2g4a	Cytosolic phospholipase A2	1.67781e-07	2.27343e-06	2.17172
PATH:05145	Toxoplasmosis	Ccr5	Ccr5	C-C chemokine receptor type 5	1.67781e-07	2.27343e-06	2.17172
PATH:05145	Toxoplasmosis	Jak2	Jak2	Tyrosine-protein kinase JAK2	1.67781e-07	2.27343e-06	2.17172
PATH:05145	Toxoplasmosis	Alox5	Alox5	Arachidonate 5-lipoxygenase, isoform CRA_a	1.67781e-07	2.27343e-06	2.17172
PATH:05145	Toxoplasmosis	Tgfb3	Tgfb3	Transforming growth factor beta-3	1.67781e-07	2.27343e-06	2.17172
PATH:05145	Toxoplasmosis	Casp8	Casp8	Caspase-8	1.67781e-07	2.27343e-06	2.17172
PATH:05145	Toxoplasmosis	Mapk13	Mapk13	Mitogen-activated protein kinase 13	1.67781e-07	2.27343e-06	2.17172
PATH:05145	Toxoplasmosis	Il10	Il10	Interleukin-10	1.67781e-07	2.27343e-06	2.17172
PATH:05145	Toxoplasmosis	Ciita	Ciita	MHC class II transactivator	1.67781e-07	2.27343e-06	2.17172
PATH:05145	Toxoplasmosis	Gm10053	Gm10053	cytochrome c, somatic pseudogene	1.67781e-07	2.27343e-06	2.17172
PATH:05145	Toxoplasmosis	Stat1	Stat1	Signal transducer and activator of transcription 1	1.67781e-07	2.27343e-06	2.17172
PATH:05145	Toxoplasmosis	Cd40	Cd40	Tumor necrosis factor receptor superfamily member 5	1.67781e-07	2.27343e-06	2.17172
PATH:05145	Toxoplasmosis	Nos2	Nos2	Nitric oxide synthase 2	1.67781e-07	2.27343e-06	2.17172
PATH:05145	Toxoplasmosis	Socs1	Socs1	Suppressor of cytokine signaling 1	1.67781e-07	2.27343e-06	2.17172
PATH:05145	Toxoplasmosis	Tlr4	Tlr4	Toll-like receptor 4	1.67781e-07	2.27343e-06	2.17172
PATH:05145	Toxoplasmosis	Stat3	Stat3	Signal transducer and activator of transcription 3	1.67781e-07	2.27343e-06	2.17172
PATH:05145	Toxoplasmosis	Irgm1	Irgm1	Interferon-gamma-inducible GTPase Ifggd3 protein	1.67781e-07	2.27343e-06	2.17172
PATH:05145	Toxoplasmosis	Myd88	Myd88	Myeloid differentiation primary response protein MyD88	1.67781e-07	2.27343e-06	2.17172
PATH:05145	Toxoplasmosis	H2-Aa	H2-Aa	Beta-2-microglobulin	1.67781e-07	2.27343e-06	2.17172
PATH:05145	Toxoplasmosis	Il12b	Il12b	Interleukin-12 subunit beta	1.67781e-07	2.27343e-06	2.17172
PATH:05145	Toxoplasmosis	Nfkbia	Nfkbia	NF-kappa-B inhibitor alpha	1.67781e-07	2.27343e-06	2.17172
PATH:05145	Toxoplasmosis	Pik3r5	Pik3r5	Phosphoinositide-3-kinase, regulatory subunit 5, p101	1.67781e-07	2.27343e-06	2.17172
PATH:05145	Toxoplasmosis	Cycs	Cycs	Cytochrome c, somatic	1.67781e-07	2.27343e-06	2.17172
PATH:05145	Toxoplasmosis	Lama3	Lama3	Putative uncharacterized protein	1.67781e-07	2.27343e-06	2.17172
PATH:05145	Toxoplasmosis	Il10ra	Il10ra	Interleukin-10 receptor subunit alpha	1.67781e-07	2.27343e-06	2.17172
PATH:05145	Toxoplasmosis	Pik3cd	Pik3cd	Phosphatidylinositol 4,5-bisphosphate 3-kinase catalytic subunit delta isoform	1.67781e-07	2.27343e-06	2.17172
PATH:05145	Toxoplasmosis	Tnfrsf1a	Tnfrsf1a	Tumor necrosis factor receptor superfamily member 1A	1.67781e-07	2.27343e-06	2.17172
PATH:05145	Toxoplasmosis	Ifng	Ifng	Interferon gamma	1.67781e-07	2.27343e-06	2.17172
PATH:05145	Toxoplasmosis	Tlr2	Tlr2	Toll-like receptor 2	1.67781e-07	2.27343e-06	2.17172
PATH:05145	Toxoplasmosis	Casp3	Casp3	Caspase-3	1.67781e-07	2.27343e-06	2.17172
PATH:05145	Toxoplasmosis	Gnao1	Gnao1	Guanine nucleotide-binding protein G(o) subunit alpha	1.67781e-07	2.27343e-06	2.17172
PATH:05145	Toxoplasmosis	Map2k6	Map2k6	Dual-specificity mitogen-activated protein kinase kinase 6	1.67781e-07	2.27343e-06	2.17172
PATH:05145	Toxoplasmosis	Mapk3	Mapk3	Mitogen-activated protein kinase 3	1.67781e-07	2.27343e-06	2.17172
PATH:05145	Toxoplasmosis	H2-DMb1	H2-DMb1	Class II histocompatibility antigen, M beta 1 chain	1.67781e-07	2.27343e-06	2.17172
PATH:05145	Toxoplasmosis	Igtp	Igtp	Protein Igtp	1.67781e-07	2.27343e-06	2.17172
PATH:05145	Toxoplasmosis	Birc3	Birc3	Baculoviral IAP repeat-containing protein 3	1.67781e-07	2.27343e-06	2.17172
PATH:05145	Toxoplasmosis	Tlr11	Tlr11	Toll-like receptor 11	1.67781e-07	2.27343e-06	2.17172
PATH:05145	Toxoplasmosis	Pik3cg	Pik3cg	Phosphoinositide-3-kinase gamma polypeptide	1.67781e-07	2.27343e-06	2.17172
PATH:05145	Toxoplasmosis	Lamb2	Lamb2	Putative uncharacterized protein	1.67781e-07	2.27343e-06	2.17172
PATH:05145	Toxoplasmosis	Pla2g1b	Pla2g1b	Phospholipase A(2)	1.67781e-07	2.27343e-06	2.17172
PATH:05145	Toxoplasmosis	Birc2	Birc2	Baculoviral IAP repeat-containing protein 2	1.67781e-07	2.27343e-06	2.17172
PATH:05145	Toxoplasmosis	H2-Eb1	H2-Eb1	Putative MHC class II antigen E beta 1 isoform 2	1.67781e-07	2.27343e-06	2.17172
PATH:05134	Legionellosis	Casp1	Casp1	Caspase-1	2.8106e-07	3.62701e-06	2.83588
PATH:05134	Legionellosis	Naip2	Naip2	Baculoviral IAP repeat-containing protein 1b	2.8106e-07	3.62701e-06	2.83588
PATH:05134	Legionellosis	Il1b	Il1b	Interleukin-1 beta	2.8106e-07	3.62701e-06	2.83588
PATH:05134	Legionellosis	Casp8	Casp8	Caspase-8	2.8106e-07	3.62701e-06	2.83588
PATH:05134	Legionellosis	Apaf1	Apaf1	Apoptotic peptidase activating factor 1, isoform CRA_a	2.8106e-07	3.62701e-06	2.83588
PATH:05134	Legionellosis	Cd14	Cd14	Monocyte differentiation antigen CD14	2.8106e-07	3.62701e-06	2.83588
PATH:05134	Legionellosis	Casp7	Casp7	Caspase-7	2.8106e-07	3.62701e-06	2.83588
PATH:05134	Legionellosis	Naip6	Naip6	Birc1f protein	2.8106e-07	3.62701e-06	2.83588
PATH:05134	Legionellosis	C3	C3	Complement component 3d	2.8106e-07	3.62701e-06	2.83588
PATH:05134	Legionellosis	Naip5	Naip5	Neuronal apoptosis inhibitory protein 5	2.8106e-07	3.62701e-06	2.83588
PATH:05134	Legionellosis	Tlr4	Tlr4	Toll-like receptor 4	2.8106e-07	3.62701e-06	2.83588
PATH:05134	Legionellosis	Il6	Il6	Interleukin 6, isoform CRA_b	2.8106e-07	3.62701e-06	2.83588
PATH:05134	Legionellosis	Myd88	Myd88	Myeloid differentiation primary response protein MyD88	2.8106e-07	3.62701e-06	2.83588
PATH:05134	Legionellosis	Il12b	Il12b	Interleukin-12 subunit beta	2.8106e-07	3.62701e-06	2.83588
PATH:05134	Legionellosis	Nfkbia	Nfkbia	NF-kappa-B inhibitor alpha	2.8106e-07	3.62701e-06	2.83588
PATH:05134	Legionellosis	Cxcl1	Cxcl1	C-X-C motif chemokine	2.8106e-07	3.62701e-06	2.83588
PATH:05134	Legionellosis	Nlrc4	Nlrc4	NLR family CARD domain-containing protein 4	2.8106e-07	3.62701e-06	2.83588
PATH:05134	Legionellosis	Cycs	Cycs	Cytochrome c, somatic	2.8106e-07	3.62701e-06	2.83588
PATH:05134	Legionellosis	Cxcl2	Cxcl2	C-X-C motif chemokine 2	2.8106e-07	3.62701e-06	2.83588
PATH:05134	Legionellosis	Tlr2	Tlr2	Toll-like receptor 2	2.8106e-07	3.62701e-06	2.83588
PATH:05134	Legionellosis	Casp3	Casp3	Caspase-3	2.8106e-07	3.62701e-06	2.83588
PATH:05134	Legionellosis	Itgb2	Itgb2	Integrin beta-2	2.8106e-07	3.62701e-06	2.83588
PATH:05134	Legionellosis	Pycard	Pycard	PYD and CARD domain containing	2.8106e-07	3.62701e-06	2.83588
PATH:05134	Legionellosis	Nfkb2	Nfkb2	Putative uncharacterized protein	2.8106e-07	3.62701e-06	2.83588
PATH:05134	Legionellosis	Itgam	Itgam	CD11b	2.8106e-07	3.62701e-06	2.83588
PATH:04064	NF-kappa B signaling pathway	Ddx58	Ddx58	Ddx58 protein	3.25845e-07	4.01381e-06	2.32769
PATH:04064	NF-kappa B signaling pathway	Lyn	Lyn	Tyrosine-protein kinase Lyn	3.25845e-07	4.01381e-06	2.32769
PATH:04064	NF-kappa B signaling pathway	Il1b	Il1b	Interleukin-1 beta	3.25845e-07	4.01381e-06	2.32769
PATH:04064	NF-kappa B signaling pathway	Bcl2a1b	Bcl2a1b	A1-b protein	3.25845e-07	4.01381e-06	2.32769
PATH:04064	NF-kappa B signaling pathway	Ticam2	Ticam2	TIR domain-containing adapter molecule 2	3.25845e-07	4.01381e-06	2.32769
PATH:04064	NF-kappa B signaling pathway	Cd14	Cd14	Monocyte differentiation antigen CD14	3.25845e-07	4.01381e-06	2.32769
PATH:04064	NF-kappa B signaling pathway	Plcg2	Plcg2	1-phosphatidylinositol 4,5-bisphosphate phosphodiesterase gamma-2	3.25845e-07	4.01381e-06	2.32769
PATH:04064	NF-kappa B signaling pathway	Lck	Lck	Proto-oncogene tyrosine-protein kinase LCK	3.25845e-07	4.01381e-06	2.32769
PATH:04064	NF-kappa B signaling pathway	Ccl4	Ccl4	C-C motif chemokine 4	3.25845e-07	4.01381e-06	2.32769
PATH:04064	NF-kappa B signaling pathway	Relb	Relb	Transcription factor RelB	3.25845e-07	4.01381e-06	2.32769
PATH:04064	NF-kappa B signaling pathway	Ptgs2	Ptgs2	Prostaglandin G/H synthase 2	3.25845e-07	4.01381e-06	2.32769
PATH:04064	NF-kappa B signaling pathway	Cd40	Cd40	Tumor necrosis factor receptor superfamily member 5	3.25845e-07	4.01381e-06	2.32769
PATH:04064	NF-kappa B signaling pathway	Syk	Syk	Tyrosine-protein kinase SYK	3.25845e-07	4.01381e-06	2.32769
PATH:04064	NF-kappa B signaling pathway	Bcl2a1d	Bcl2a1d	Protein Bcl2a1d	3.25845e-07	4.01381e-06	2.32769
PATH:04064	NF-kappa B signaling pathway	Tlr4	Tlr4	Toll-like receptor 4	3.25845e-07	4.01381e-06	2.32769
PATH:04064	NF-kappa B signaling pathway	Icam1	Icam1	Intercellular adhesion molecule 1	3.25845e-07	4.01381e-06	2.32769
PATH:04064	NF-kappa B signaling pathway	Malt1	Malt1	Mucosa-associated lymphoid tissue lymphoma translocation protein 1 homolog	3.25845e-07	4.01381e-06	2.32769
PATH:04064	NF-kappa B signaling pathway	Bcl2a1a	Bcl2a1a	Bcl-2-related protein A1	3.25845e-07	4.01381e-06	2.32769
PATH:04064	NF-kappa B signaling pathway	Myd88	Myd88	Myeloid differentiation primary response protein MyD88	3.25845e-07	4.01381e-06	2.32769
PATH:04064	NF-kappa B signaling pathway	Plau	Plau	Urokinase-type plasminogen activator	3.25845e-07	4.01381e-06	2.32769
PATH:04064	NF-kappa B signaling pathway	Nfkbia	Nfkbia	NF-kappa-B inhibitor alpha	3.25845e-07	4.01381e-06	2.32769
PATH:04064	NF-kappa B signaling pathway	Tnfaip3	Tnfaip3	Tumor necrosis factor alpha-induced protein 3	3.25845e-07	4.01381e-06	2.32769
PATH:04064	NF-kappa B signaling pathway	Tnfrsf13c	Tnfrsf13c	BAFF receptor	3.25845e-07	4.01381e-06	2.32769
PATH:04064	NF-kappa B signaling pathway	Tnfsf14	Tnfsf14	Tumor necrosis factor ligand superfamily member 14	3.25845e-07	4.01381e-06	2.32769
PATH:04064	NF-kappa B signaling pathway	Bcl10	Bcl10	B-cell leukemia/lymphoma 10	3.25845e-07	4.01381e-06	2.32769
PATH:04064	NF-kappa B signaling pathway	Cxcl2	Cxcl2	C-X-C motif chemokine 2	3.25845e-07	4.01381e-06	2.32769
PATH:04064	NF-kappa B signaling pathway	Trim25	Trim25	Putative uncharacterized protein	3.25845e-07	4.01381e-06	2.32769
PATH:04064	NF-kappa B signaling pathway	Tnfrsf1a	Tnfrsf1a	Tumor necrosis factor receptor superfamily member 1A	3.25845e-07	4.01381e-06	2.32769
PATH:04064	NF-kappa B signaling pathway	Pidd1	Pidd1	p53-induced death domain-containing protein 1	3.25845e-07	4.01381e-06	2.32769
PATH:04064	NF-kappa B signaling pathway	Vcam1	Vcam1	Vascular cell adhesion protein 1	3.25845e-07	4.01381e-06	2.32769
PATH:04064	NF-kappa B signaling pathway	Plcg1	Plcg1	Phosphoinositide phospholipase C	3.25845e-07	4.01381e-06	2.32769
PATH:04064	NF-kappa B signaling pathway	Tnfsf13b	Tnfsf13b	Tumor necrosis factor (Ligand) superfamily, member 13b, isoform CRA_a	3.25845e-07	4.01381e-06	2.32769
PATH:04064	NF-kappa B signaling pathway	Ripk1	Ripk1	Receptor-interacting serine/threonine-protein kinase 1	3.25845e-07	4.01381e-06	2.32769
PATH:04064	NF-kappa B signaling pathway	Nfkb2	Nfkb2	Putative uncharacterized protein	3.25845e-07	4.01381e-06	2.32769
PATH:04064	NF-kappa B signaling pathway	Birc3	Birc3	Baculoviral IAP repeat-containing protein 3	3.25845e-07	4.01381e-06	2.32769
PATH:04064	NF-kappa B signaling pathway	Birc2	Birc2	Baculoviral IAP repeat-containing protein 2	3.25845e-07	4.01381e-06	2.32769
PATH:05332	Graft-versus-host disease	H2-Ab1	H2-Ab1	MHC class II antigen A beta 1	3.59795e-07	4.23932e-06	2.87369
PATH:05332	Graft-versus-host disease	Il1b	Il1b	Interleukin-1 beta	3.59795e-07	4.23932e-06	2.87369
PATH:05332	Graft-versus-host disease	Fasl	Fasl	Fas ligand	3.59795e-07	4.23932e-06	2.87369
PATH:05332	Graft-versus-host disease	Klra7	Klra7	Truncated lectin-related NK cell receptor	3.59795e-07	4.23932e-06	2.87369
PATH:05332	Graft-versus-host disease	Klra3	Klra3	Killer cell lectin-like receptor 3	3.59795e-07	4.23932e-06	2.87369
PATH:05332	Graft-versus-host disease	Prf1	Prf1	Perforin 1 (Pore forming protein)	3.59795e-07	4.23932e-06	2.87369
PATH:05332	Graft-versus-host disease	Il6	Il6	Interleukin 6, isoform CRA_b	3.59795e-07	4.23932e-06	2.87369
PATH:05332	Graft-versus-host disease	H2-T23	H2-T23	MHC classIb Qa1	3.59795e-07	4.23932e-06	2.87369
PATH:05332	Graft-versus-host disease	H2-Aa	H2-Aa	Beta-2-microglobulin	3.59795e-07	4.23932e-06	2.87369
PATH:05332	Graft-versus-host disease	H2-T24	H2-T24	Protein H2-T24	3.59795e-07	4.23932e-06	2.87369
PATH:05332	Graft-versus-host disease	H2-K1	H2-K1	H-2 class I histocompatibility antigen, K-K alpha chain	3.59795e-07	4.23932e-06	2.87369
PATH:05332	Graft-versus-host disease	H2-T10	H2-T10	Protein H2-T10	3.59795e-07	4.23932e-06	2.87369
PATH:05332	Graft-versus-host disease	H2-Q7	H2-Q7	H-2 class I histocompatibility antigen, Q7 alpha chain	3.59795e-07	4.23932e-06	2.87369
PATH:05332	Graft-versus-host disease	Klra1	Klra1	T-cell surface glycoprotein YE1/48	3.59795e-07	4.23932e-06	2.87369
PATH:05332	Graft-versus-host disease	Ifng	Ifng	Interferon gamma	3.59795e-07	4.23932e-06	2.87369
PATH:05332	Graft-versus-host disease	Klrc1	Klrc1	Klrc1 protein	3.59795e-07	4.23932e-06	2.87369
PATH:05332	Graft-versus-host disease	Cd86	Cd86	T-lymphocyte activation antigen CD86	3.59795e-07	4.23932e-06	2.87369
PATH:05332	Graft-versus-host disease	Cd80	Cd80	T-lymphocyte activation antigen CD80	3.59795e-07	4.23932e-06	2.87369
PATH:05332	Graft-versus-host disease	H2-DMb1	H2-DMb1	Class II histocompatibility antigen, M beta 1 chain	3.59795e-07	4.23932e-06	2.87369
PATH:05332	Graft-versus-host disease	H2-T22	H2-T22	MHC classIb T22	3.59795e-07	4.23932e-06	2.87369
PATH:05332	Graft-versus-host disease	Gzmb	Gzmb	Granzyme B(G,H)	3.59795e-07	4.23932e-06	2.87369
PATH:05332	Graft-versus-host disease	Klrd1	Klrd1	Natural killer cells antigen CD94	3.59795e-07	4.23932e-06	2.87369
PATH:05332	Graft-versus-host disease	Il1a	Il1a	Interleukin-1 alpha	3.59795e-07	4.23932e-06	2.87369
PATH:05332	Graft-versus-host disease	H2-Eb1	H2-Eb1	Putative MHC class II antigen E beta 1 isoform 2	3.59795e-07	4.23932e-06	2.87369
PATH:05142	Chagas disease (American trypanosomiasis)	Il1b	Il1b	Interleukin-1 beta	7.48943e-07	8.45681e-06	2.2599
PATH:05142	Chagas disease (American trypanosomiasis)	Tgfb3	Tgfb3	Transforming growth factor beta-3	7.48943e-07	8.45681e-06	2.2599
PATH:05142	Chagas disease (American trypanosomiasis)	Casp8	Casp8	Caspase-8	7.48943e-07	8.45681e-06	2.2599
PATH:05142	Chagas disease (American trypanosomiasis)	Fasl	Fasl	Fas ligand	7.48943e-07	8.45681e-06	2.2599
PATH:05142	Chagas disease (American trypanosomiasis)	Mapk13	Mapk13	Mitogen-activated protein kinase 13	7.48943e-07	8.45681e-06	2.2599
PATH:05142	Chagas disease (American trypanosomiasis)	Gna14	Gna14	Guanine nucleotide-binding protein subunit alpha-14	7.48943e-07	8.45681e-06	2.2599
PATH:05142	Chagas disease (American trypanosomiasis)	Il10	Il10	Interleukin-10	7.48943e-07	8.45681e-06	2.2599
PATH:05142	Chagas disease (American trypanosomiasis)	Serpine1	Serpine1	Serine or cysteine peptidase inhibitor clade E member 1	7.48943e-07	8.45681e-06	2.2599
PATH:05142	Chagas disease (American trypanosomiasis)	Tlr9	Tlr9	Toll-like receptor 9	7.48943e-07	8.45681e-06	2.2599
PATH:05142	Chagas disease (American trypanosomiasis)	Ace3	Ace3	Angiotensin converting enzyme-like 3	7.48943e-07	8.45681e-06	2.2599
PATH:05142	Chagas disease (American trypanosomiasis)	Ppp2r2c	Ppp2r2c	Serine/threonine-protein phosphatase 2A 55 kDa regulatory subunit B gamma isoform	7.48943e-07	8.45681e-06	2.2599
PATH:05142	Chagas disease (American trypanosomiasis)	C3	C3	Complement component 3d	7.48943e-07	8.45681e-06	2.2599
PATH:05142	Chagas disease (American trypanosomiasis)	Tlr6	Tlr6	Toll-like receptor 6	7.48943e-07	8.45681e-06	2.2599
PATH:05142	Chagas disease (American trypanosomiasis)	Nos2	Nos2	Nitric oxide synthase 2	7.48943e-07	8.45681e-06	2.2599
PATH:05142	Chagas disease (American trypanosomiasis)	Ace	Ace	Angiotensin-converting enzyme	7.48943e-07	8.45681e-06	2.2599
PATH:05142	Chagas disease (American trypanosomiasis)	Tlr4	Tlr4	Toll-like receptor 4	7.48943e-07	8.45681e-06	2.2599
PATH:05142	Chagas disease (American trypanosomiasis)	Calr	Calr	MCG5893	7.48943e-07	8.45681e-06	2.2599
PATH:05142	Chagas disease (American trypanosomiasis)	Il6	Il6	Interleukin 6, isoform CRA_b	7.48943e-07	8.45681e-06	2.2599
PATH:05142	Chagas disease (American trypanosomiasis)	C1qc	C1qc	Complement C1q subcomponent subunit C	7.48943e-07	8.45681e-06	2.2599
PATH:05142	Chagas disease (American trypanosomiasis)	Myd88	Myd88	Myeloid differentiation primary response protein MyD88	7.48943e-07	8.45681e-06	2.2599
PATH:05142	Chagas disease (American trypanosomiasis)	Ccl5	Ccl5	C-C motif chemokine 5	7.48943e-07	8.45681e-06	2.2599
PATH:05142	Chagas disease (American trypanosomiasis)	Il12b	Il12b	Interleukin-12 subunit beta	7.48943e-07	8.45681e-06	2.2599
PATH:05142	Chagas disease (American trypanosomiasis)	Nfkbia	Nfkbia	NF-kappa-B inhibitor alpha	7.48943e-07	8.45681e-06	2.2599
PATH:05142	Chagas disease (American trypanosomiasis)	Pik3r5	Pik3r5	Phosphoinositide-3-kinase, regulatory subunit 5, p101	7.48943e-07	8.45681e-06	2.2599
PATH:05142	Chagas disease (American trypanosomiasis)	Ccl3	Ccl3	C-C motif chemokine 3	7.48943e-07	8.45681e-06	2.2599
PATH:05142	Chagas disease (American trypanosomiasis)	Pik3cd	Pik3cd	Phosphatidylinositol 4,5-bisphosphate 3-kinase catalytic subunit delta isoform	7.48943e-07	8.45681e-06	2.2599
PATH:05142	Chagas disease (American trypanosomiasis)	C1qa	C1qa	Complement C1q subcomponent subunit A	7.48943e-07	8.45681e-06	2.2599
PATH:05142	Chagas disease (American trypanosomiasis)	Tnfrsf1a	Tnfrsf1a	Tumor necrosis factor receptor superfamily member 1A	7.48943e-07	8.45681e-06	2.2599
PATH:05142	Chagas disease (American trypanosomiasis)	Ifng	Ifng	Interferon gamma	7.48943e-07	8.45681e-06	2.2599
PATH:05142	Chagas disease (American trypanosomiasis)	Tlr2	Tlr2	Toll-like receptor 2	7.48943e-07	8.45681e-06	2.2599
PATH:05142	Chagas disease (American trypanosomiasis)	Ccl2	Ccl2	C-C motif chemokine 2	7.48943e-07	8.45681e-06	2.2599
PATH:05142	Chagas disease (American trypanosomiasis)	Ccl12	Ccl12	C-C motif chemokine 12	7.48943e-07	8.45681e-06	2.2599
PATH:05142	Chagas disease (American trypanosomiasis)	Gnao1	Gnao1	Guanine nucleotide-binding protein G(o) subunit alpha	7.48943e-07	8.45681e-06	2.2599
PATH:05142	Chagas disease (American trypanosomiasis)	C1qb	C1qb	Complement C1q subcomponent subunit B	7.48943e-07	8.45681e-06	2.2599
PATH:05142	Chagas disease (American trypanosomiasis)	Mapk3	Mapk3	Mitogen-activated protein kinase 3	7.48943e-07	8.45681e-06	2.2599
PATH:05142	Chagas disease (American trypanosomiasis)	Pik3cg	Pik3cg	Phosphoinositide-3-kinase gamma polypeptide	7.48943e-07	8.45681e-06	2.2599
PATH:04612	Antigen processing and presentation	H2-Ab1	H2-Ab1	MHC class II antigen A beta 1	8.43435e-07	9.14284e-06	2.45537
PATH:04612	Antigen processing and presentation	B2m	B2m	Beta-2-microglobulin	8.43435e-07	9.14284e-06	2.45537
PATH:04612	Antigen processing and presentation	Rfx5	Rfx5	DNA-binding protein Rfx5	8.43435e-07	9.14284e-06	2.45537
PATH:04612	Antigen processing and presentation	Ciita	Ciita	MHC class II transactivator	8.43435e-07	9.14284e-06	2.45537
PATH:04612	Antigen processing and presentation	Klrc3	Klrc3	Klrc3 protein	8.43435e-07	9.14284e-06	2.45537
PATH:04612	Antigen processing and presentation	Cd74	Cd74	H-2 class II histocompatibility antigen gamma chain	8.43435e-07	9.14284e-06	2.45537
PATH:04612	Antigen processing and presentation	Calr	Calr	MCG5893	8.43435e-07	9.14284e-06	2.45537
PATH:04612	Antigen processing and presentation	Ctss	Ctss	Cathepsin S	8.43435e-07	9.14284e-06	2.45537
PATH:04612	Antigen processing and presentation	Psme2b	Psme2b	PA28 beta subunit	8.43435e-07	9.14284e-06	2.45537
PATH:04612	Antigen processing and presentation	H2-T23	H2-T23	MHC classIb Qa1	8.43435e-07	9.14284e-06	2.45537
PATH:04612	Antigen processing and presentation	H2-Aa	H2-Aa	Beta-2-microglobulin	8.43435e-07	9.14284e-06	2.45537
PATH:04612	Antigen processing and presentation	Ifi30	Ifi30	Gamma-interferon-inducible lysosomal thiol reductase	8.43435e-07	9.14284e-06	2.45537
PATH:04612	Antigen processing and presentation	H2-T24	H2-T24	Protein H2-T24	8.43435e-07	9.14284e-06	2.45537
PATH:04612	Antigen processing and presentation	H2-K1	H2-K1	H-2 class I histocompatibility antigen, K-K alpha chain	8.43435e-07	9.14284e-06	2.45537
PATH:04612	Antigen processing and presentation	Ctsb	Ctsb	Cathepsin B	8.43435e-07	9.14284e-06	2.45537
PATH:04612	Antigen processing and presentation	H2-T10	H2-T10	Protein H2-T10	8.43435e-07	9.14284e-06	2.45537
PATH:04612	Antigen processing and presentation	H2-Q7	H2-Q7	H-2 class I histocompatibility antigen, Q7 alpha chain	8.43435e-07	9.14284e-06	2.45537
PATH:04612	Antigen processing and presentation	Ifng	Ifng	Interferon gamma	8.43435e-07	9.14284e-06	2.45537
PATH:04612	Antigen processing and presentation	Psme1	Psme1	Proteasome activator complex subunit 1	8.43435e-07	9.14284e-06	2.45537
PATH:04612	Antigen processing and presentation	Klrc1	Klrc1	Klrc1 protein	8.43435e-07	9.14284e-06	2.45537
PATH:04612	Antigen processing and presentation	Tapbp	Tapbp	TAP binding protein	8.43435e-07	9.14284e-06	2.45537
PATH:04612	Antigen processing and presentation	H2-DMb1	H2-DMb1	Class II histocompatibility antigen, M beta 1 chain	8.43435e-07	9.14284e-06	2.45537
PATH:04612	Antigen processing and presentation	H2-T22	H2-T22	MHC classIb T22	8.43435e-07	9.14284e-06	2.45537
PATH:04612	Antigen processing and presentation	Hspa5	Hspa5	78 kDa glucose-regulated protein	8.43435e-07	9.14284e-06	2.45537
PATH:04612	Antigen processing and presentation	Psme2	Psme2	Proteasome activator complex subunit 2	8.43435e-07	9.14284e-06	2.45537
PATH:04612	Antigen processing and presentation	Tap2	Tap2	Transporter 2 ATP-binding cassette sub-family B	8.43435e-07	9.14284e-06	2.45537
PATH:04612	Antigen processing and presentation	Klrd1	Klrd1	Natural killer cells antigen CD94	8.43435e-07	9.14284e-06	2.45537
PATH:04612	Antigen processing and presentation	Pdia3	Pdia3	Protein disulfide-isomerase A3	8.43435e-07	9.14284e-06	2.45537
PATH:04612	Antigen processing and presentation	Klrc2	Klrc2	Protein Klrc2	8.43435e-07	9.14284e-06	2.45537
PATH:04612	Antigen processing and presentation	H2-Eb1	H2-Eb1	Putative MHC class II antigen E beta 1 isoform 2	8.43435e-07	9.14284e-06	2.45537
PATH:04630	Jak-STAT signaling pathway	Csf2rb2	Csf2rb2	Interleukin-3 receptor class 2 subunit beta	9.0914e-07	9.47604e-06	1.98948
PATH:04630	Jak-STAT signaling pathway	Il15	Il15	Interleukin-15	9.0914e-07	9.47604e-06	1.98948
PATH:04630	Jak-STAT signaling pathway	Jak2	Jak2	Tyrosine-protein kinase JAK2	9.0914e-07	9.47604e-06	1.98948
PATH:04630	Jak-STAT signaling pathway	Osm	Osm	Oncostatin-M	9.0914e-07	9.47604e-06	1.98948
PATH:04630	Jak-STAT signaling pathway	Il2rg	Il2rg	Cytokine receptor common subunit gamma	9.0914e-07	9.47604e-06	1.98948
PATH:04630	Jak-STAT signaling pathway	Il5ra	Il5ra	Il5ra protein	9.0914e-07	9.47604e-06	1.98948
PATH:04630	Jak-STAT signaling pathway	Cntfr	Cntfr	Ciliary neurotrophic factor receptor subunit alpha	9.0914e-07	9.47604e-06	1.98948
PATH:04630	Jak-STAT signaling pathway	Il12rb1	Il12rb1	Putative uncharacterized protein	9.0914e-07	9.47604e-06	1.98948
PATH:04630	Jak-STAT signaling pathway	Pim1	Pim1	Serine/threonine-protein kinase pim-1	9.0914e-07	9.47604e-06	1.98948
PATH:04630	Jak-STAT signaling pathway	Il10	Il10	Interleukin-10	9.0914e-07	9.47604e-06	1.98948
PATH:04630	Jak-STAT signaling pathway	Ccnd1	Ccnd1	Putative cyclin D1b	9.0914e-07	9.47604e-06	1.98948
PATH:04630	Jak-STAT signaling pathway	Il2ra	Il2ra	Interleukin-2 receptor subunit alpha	9.0914e-07	9.47604e-06	1.98948
PATH:04630	Jak-STAT signaling pathway	Il4ra	Il4ra	Il4ra protein	9.0914e-07	9.47604e-06	1.98948
PATH:04630	Jak-STAT signaling pathway	Stat2	Stat2	Signal transducer and activator of transcription 2	9.0914e-07	9.47604e-06	1.98948
PATH:04630	Jak-STAT signaling pathway	Ifnar2	Ifnar2	Interferon alpha/beta receptor 2	9.0914e-07	9.47604e-06	1.98948
PATH:04630	Jak-STAT signaling pathway	Il11	Il11	Interleukin 11	9.0914e-07	9.47604e-06	1.98948
PATH:04630	Jak-STAT signaling pathway	Irf9	Irf9	Interferon regulatory factor 9	9.0914e-07	9.47604e-06	1.98948
PATH:04630	Jak-STAT signaling pathway	Stat1	Stat1	Signal transducer and activator of transcription 1	9.0914e-07	9.47604e-06	1.98948
PATH:04630	Jak-STAT signaling pathway	Il13ra1	Il13ra1	Interleukin-13 receptor subunit alpha-1	9.0914e-07	9.47604e-06	1.98948
PATH:04630	Jak-STAT signaling pathway	Lif	Lif	Leukemia inhibitory factor	9.0914e-07	9.47604e-06	1.98948
PATH:04630	Jak-STAT signaling pathway	Epor	Epor	Erythropoietin receptor	9.0914e-07	9.47604e-06	1.98948
PATH:04630	Jak-STAT signaling pathway	Socs1	Socs1	Suppressor of cytokine signaling 1	9.0914e-07	9.47604e-06	1.98948
PATH:04630	Jak-STAT signaling pathway	Il3ra	Il3ra	Interleukin-3 receptor subunit alpha	9.0914e-07	9.47604e-06	1.98948
PATH:04630	Jak-STAT signaling pathway	Stat4	Stat4	Signal transducer and activator of transcription 4	9.0914e-07	9.47604e-06	1.98948
PATH:04630	Jak-STAT signaling pathway	Il21r	Il21r	Putative uncharacterized protein	9.0914e-07	9.47604e-06	1.98948
PATH:04630	Jak-STAT signaling pathway	Stat3	Stat3	Signal transducer and activator of transcription 3	9.0914e-07	9.47604e-06	1.98948
PATH:04630	Jak-STAT signaling pathway	Il12rb2	Il12rb2	Interleukin-12 receptor subunit beta-2	9.0914e-07	9.47604e-06	1.98948
PATH:04630	Jak-STAT signaling pathway	Il6	Il6	Interleukin 6, isoform CRA_b	9.0914e-07	9.47604e-06	1.98948
PATH:04630	Jak-STAT signaling pathway	Il2rb	Il2rb	Interleukin-2 receptor subunit beta	9.0914e-07	9.47604e-06	1.98948
PATH:04630	Jak-STAT signaling pathway	Il12b	Il12b	Interleukin-12 subunit beta	9.0914e-07	9.47604e-06	1.98948
PATH:04630	Jak-STAT signaling pathway	Csf2rb	Csf2rb	Cytokine receptor common subunit beta	9.0914e-07	9.47604e-06	1.98948
PATH:04630	Jak-STAT signaling pathway	Pik3r5	Pik3r5	Phosphoinositide-3-kinase, regulatory subunit 5, p101	9.0914e-07	9.47604e-06	1.98948
PATH:04630	Jak-STAT signaling pathway	Il23a	Il23a	Interleukin-23 subunit alpha	9.0914e-07	9.47604e-06	1.98948
PATH:04630	Jak-STAT signaling pathway	Socs3	Socs3	Suppressor of cytokine signaling 3	9.0914e-07	9.47604e-06	1.98948
PATH:04630	Jak-STAT signaling pathway	Il10ra	Il10ra	Interleukin-10 receptor subunit alpha	9.0914e-07	9.47604e-06	1.98948
PATH:04630	Jak-STAT signaling pathway	Csf3	Csf3	Granulocyte colony-stimulating factor	9.0914e-07	9.47604e-06	1.98948
PATH:04630	Jak-STAT signaling pathway	Pik3cd	Pik3cd	Phosphatidylinositol 4,5-bisphosphate 3-kinase catalytic subunit delta isoform	9.0914e-07	9.47604e-06	1.98948
PATH:04630	Jak-STAT signaling pathway	Ifng	Ifng	Interferon gamma	9.0914e-07	9.47604e-06	1.98948
PATH:04630	Jak-STAT signaling pathway	Spry1	Spry1	Sprouty1	9.0914e-07	9.47604e-06	1.98948
PATH:04630	Jak-STAT signaling pathway	Il22	Il22	Iltifb protein	9.0914e-07	9.47604e-06	1.98948
PATH:04630	Jak-STAT signaling pathway	Crlf2	Crlf2	Crlf2 protein	9.0914e-07	9.47604e-06	1.98948
PATH:04630	Jak-STAT signaling pathway	Myc	Myc	Myc proto-oncogene protein	9.0914e-07	9.47604e-06	1.98948
PATH:04630	Jak-STAT signaling pathway	Ptpn6	Ptpn6	Tyrosine-protein phosphatase non-receptor type 6	9.0914e-07	9.47604e-06	1.98948
PATH:04630	Jak-STAT signaling pathway	Csf2ra	Csf2ra	Granulocyte-macrophage colony-stimulating factor receptor alpha-chain deletion isoform	9.0914e-07	9.47604e-06	1.98948
PATH:04630	Jak-STAT signaling pathway	Pik3cg	Pik3cg	Phosphoinositide-3-kinase gamma polypeptide	9.0914e-07	9.47604e-06	1.98948
PATH:04630	Jak-STAT signaling pathway	Osmr	Osmr	Oncostatin M receptor	9.0914e-07	9.47604e-06	1.98948
PATH:04630	Jak-STAT signaling pathway	Il15ra	Il15ra	Interleukin-15 receptor subunit alpha	9.0914e-07	9.47604e-06	1.98948
PATH:04630	Jak-STAT signaling pathway	Csf2	Csf2	Granulocyte-macrophage colony-stimulating factor	9.0914e-07	9.47604e-06	1.98948
PATH:04662	B cell receptor signaling pathway	Nfkbib	Nfkbib	NF-kappa-B inhibitor beta	1.56497e-06	1.57077e-05	2.43518
PATH:04662	B cell receptor signaling pathway	Lyn	Lyn	Tyrosine-protein kinase Lyn	1.56497e-06	1.57077e-05	2.43518
PATH:04662	B cell receptor signaling pathway	Rac3	Rac3	RAS-related C3 botulinum substrate 3, isoform CRA_a	1.56497e-06	1.57077e-05	2.43518
PATH:04662	B cell receptor signaling pathway	Ifitm1	Ifitm1	Interferon-induced transmembrane protein 1	1.56497e-06	1.57077e-05	2.43518
PATH:04662	B cell receptor signaling pathway	Dapp1	Dapp1	Dual adapter for phosphotyrosine and 3-phosphotyrosine and 3-phosphoinositide	1.56497e-06	1.57077e-05	2.43518
PATH:04662	B cell receptor signaling pathway	Pik3ap1	Pik3ap1	Phosphoinositide 3-kinase adapter protein 1	1.56497e-06	1.57077e-05	2.43518
PATH:04662	B cell receptor signaling pathway	Plcg2	Plcg2	1-phosphatidylinositol 4,5-bisphosphate phosphodiesterase gamma-2	1.56497e-06	1.57077e-05	2.43518
PATH:04662	B cell receptor signaling pathway	Cd72	Cd72	B-cell differentiation antigen CD72	1.56497e-06	1.57077e-05	2.43518
PATH:04662	B cell receptor signaling pathway	Cr2	Cr2	Complement receptor type 2	1.56497e-06	1.57077e-05	2.43518
PATH:04662	B cell receptor signaling pathway	Syk	Syk	Tyrosine-protein kinase SYK	1.56497e-06	1.57077e-05	2.43518
PATH:04662	B cell receptor signaling pathway	Vav1	Vav1	Proto-oncogene vav	1.56497e-06	1.57077e-05	2.43518
PATH:04662	B cell receptor signaling pathway	Malt1	Malt1	Mucosa-associated lymphoid tissue lymphoma translocation protein 1 homolog	1.56497e-06	1.57077e-05	2.43518
PATH:04662	B cell receptor signaling pathway	Fcgr2b	Fcgr2b	Low affinity immunoglobulin gamma Fc region receptor II	1.56497e-06	1.57077e-05	2.43518
PATH:04662	B cell receptor signaling pathway	Nfkbie	Nfkbie	NF-kappa-B inhibitor epsilon	1.56497e-06	1.57077e-05	2.43518
PATH:04662	B cell receptor signaling pathway	Nfatc2	Nfatc2	Nuclear factor of-activated T-cells, cytoplasmic 2	1.56497e-06	1.57077e-05	2.43518
PATH:04662	B cell receptor signaling pathway	Nfkbia	Nfkbia	NF-kappa-B inhibitor alpha	1.56497e-06	1.57077e-05	2.43518
PATH:04662	B cell receptor signaling pathway	Pik3r5	Pik3r5	Phosphoinositide-3-kinase, regulatory subunit 5, p101	1.56497e-06	1.57077e-05	2.43518
PATH:04662	B cell receptor signaling pathway	Pirb	Pirb	Lilrb3 protein	1.56497e-06	1.57077e-05	2.43518
PATH:04662	B cell receptor signaling pathway	Bcl10	Bcl10	B-cell leukemia/lymphoma 10	1.56497e-06	1.57077e-05	2.43518
PATH:04662	B cell receptor signaling pathway	Pik3cd	Pik3cd	Phosphatidylinositol 4,5-bisphosphate 3-kinase catalytic subunit delta isoform	1.56497e-06	1.57077e-05	2.43518
PATH:04662	B cell receptor signaling pathway	Cd79b	Cd79b	B-cell antigen receptor complex-associated protein beta chain	1.56497e-06	1.57077e-05	2.43518
PATH:04662	B cell receptor signaling pathway	Cd79a	Cd79a	B-cell antigen receptor complex-associated protein alpha chain	1.56497e-06	1.57077e-05	2.43518
PATH:04662	B cell receptor signaling pathway	Chp2	Chp2	Calcineurin B homologous protein 2	1.56497e-06	1.57077e-05	2.43518
PATH:04662	B cell receptor signaling pathway	Rasgrp3	Rasgrp3	RasGRP3	1.56497e-06	1.57077e-05	2.43518
PATH:04662	B cell receptor signaling pathway	Rac2	Rac2	Ras-related C3 botulinum toxin substrate 2	1.56497e-06	1.57077e-05	2.43518
PATH:04662	B cell receptor signaling pathway	Ptpn6	Ptpn6	Tyrosine-protein phosphatase non-receptor type 6	1.56497e-06	1.57077e-05	2.43518
PATH:04662	B cell receptor signaling pathway	Mapk3	Mapk3	Mitogen-activated protein kinase 3	1.56497e-06	1.57077e-05	2.43518
PATH:04662	B cell receptor signaling pathway	Pik3cg	Pik3cg	Phosphoinositide-3-kinase gamma polypeptide	1.56497e-06	1.57077e-05	2.43518
PATH:04662	B cell receptor signaling pathway	Cd22	Cd22	B-cell receptor CD22	1.56497e-06	1.57077e-05	2.43518
PATH:04640	Hematopoietic cell lineage	Itga4	Itga4	Integrin alpha-4	6.49808e-06	6.28922e-05	2.25552
PATH:04640	Hematopoietic cell lineage	Il1b	Il1b	Interleukin-1 beta	6.49808e-06	6.28922e-05	2.25552
PATH:04640	Hematopoietic cell lineage	Il5ra	Il5ra	Il5ra protein	6.49808e-06	6.28922e-05	2.25552
PATH:04640	Hematopoietic cell lineage	Cd36	Cd36	CD36 antigen variant	6.49808e-06	6.28922e-05	2.25552
PATH:04640	Hematopoietic cell lineage	Cd14	Cd14	Monocyte differentiation antigen CD14	6.49808e-06	6.28922e-05	2.25552
PATH:04640	Hematopoietic cell lineage	Il2ra	Il2ra	Interleukin-2 receptor subunit alpha	6.49808e-06	6.28922e-05	2.25552
PATH:04640	Hematopoietic cell lineage	Il1r2	Il1r2	Interleukin-1 receptor type 2	6.49808e-06	6.28922e-05	2.25552
PATH:04640	Hematopoietic cell lineage	Il4ra	Il4ra	Il4ra protein	6.49808e-06	6.28922e-05	2.25552
PATH:04640	Hematopoietic cell lineage	Cr2	Cr2	Complement receptor type 2	6.49808e-06	6.28922e-05	2.25552
PATH:04640	Hematopoietic cell lineage	Il11	Il11	Interleukin 11	6.49808e-06	6.28922e-05	2.25552
PATH:04640	Hematopoietic cell lineage	Fcer2a	Fcer2a	Low affinity immunoglobulin epsilon Fc receptor	6.49808e-06	6.28922e-05	2.25552
PATH:04640	Hematopoietic cell lineage	Gp9	Gp9	Platelet glycoprotein IX	6.49808e-06	6.28922e-05	2.25552
PATH:04640	Hematopoietic cell lineage	Epor	Epor	Erythropoietin receptor	6.49808e-06	6.28922e-05	2.25552
PATH:04640	Hematopoietic cell lineage	Il3ra	Il3ra	Interleukin-3 receptor subunit alpha	6.49808e-06	6.28922e-05	2.25552
PATH:04640	Hematopoietic cell lineage	Il6	Il6	Interleukin 6, isoform CRA_b	6.49808e-06	6.28922e-05	2.25552
PATH:04640	Hematopoietic cell lineage	Gp5	Gp5	Platelet glycoprotein V	6.49808e-06	6.28922e-05	2.25552
PATH:04640	Hematopoietic cell lineage	Itga5	Itga5	Integrin alpha-5	6.49808e-06	6.28922e-05	2.25552
PATH:04640	Hematopoietic cell lineage	Csf1	Csf1	Macrophage colony-stimulating factor 1	6.49808e-06	6.28922e-05	2.25552
PATH:04640	Hematopoietic cell lineage	Fcgr1	Fcgr1	High affinity immunoglobulin gamma Fc receptor I	6.49808e-06	6.28922e-05	2.25552
PATH:04640	Hematopoietic cell lineage	Csf3	Csf3	Granulocyte colony-stimulating factor	6.49808e-06	6.28922e-05	2.25552
PATH:04640	Hematopoietic cell lineage	Siglech	Siglech	Putative uncharacterized protein	6.49808e-06	6.28922e-05	2.25552
PATH:04640	Hematopoietic cell lineage	Cd1d1	Cd1d1	Antigen-presenting glycoprotein CD1d1	6.49808e-06	6.28922e-05	2.25552
PATH:04640	Hematopoietic cell lineage	Flt3	Flt3	Receptor protein-tyrosine kinase	6.49808e-06	6.28922e-05	2.25552
PATH:04640	Hematopoietic cell lineage	Csf2ra	Csf2ra	Granulocyte-macrophage colony-stimulating factor receptor alpha-chain deletion isoform	6.49808e-06	6.28922e-05	2.25552
PATH:04640	Hematopoietic cell lineage	Ms4a1	Ms4a1	B-lymphocyte antigen CD20	6.49808e-06	6.28922e-05	2.25552
PATH:04640	Hematopoietic cell lineage	Itgam	Itgam	CD11b	6.49808e-06	6.28922e-05	2.25552
PATH:04640	Hematopoietic cell lineage	Il1a	Il1a	Interleukin-1 alpha	6.49808e-06	6.28922e-05	2.25552
PATH:04640	Hematopoietic cell lineage	H2-Eb1	H2-Eb1	Putative MHC class II antigen E beta 1 isoform 2	6.49808e-06	6.28922e-05	2.25552
PATH:04640	Hematopoietic cell lineage	Csf2	Csf2	Granulocyte-macrophage colony-stimulating factor	6.49808e-06	6.28922e-05	2.25552
PATH:04640	Hematopoietic cell lineage	Cd22	Cd22	B-cell receptor CD22	6.49808e-06	6.28922e-05	2.25552
PATH:05143	African trypanosomiasis	Il1b	Il1b	Interleukin-1 beta	1.33915e-05	0.000125141	3.04274
PATH:05143	African trypanosomiasis	Fasl	Fasl	Fas ligand	1.33915e-05	0.000125141	3.04274
PATH:05143	African trypanosomiasis	Hbb-b2	Hbb-b2	Beta-globin	1.33915e-05	0.000125141	3.04274
PATH:05143	African trypanosomiasis	Il10	Il10	Interleukin-10	1.33915e-05	0.000125141	3.04274
PATH:05143	African trypanosomiasis	Hba-a1	Hba-a1	Alpha-globin	1.33915e-05	0.000125141	3.04274
PATH:05143	African trypanosomiasis	Hbb-b1	Hbb-b1	MCG141340	1.33915e-05	0.000125141	3.04274
PATH:05143	African trypanosomiasis	Tlr9	Tlr9	Toll-like receptor 9	1.33915e-05	0.000125141	3.04274
PATH:05143	African trypanosomiasis	Icam1	Icam1	Intercellular adhesion molecule 1	1.33915e-05	0.000125141	3.04274
PATH:05143	African trypanosomiasis	Il6	Il6	Interleukin 6, isoform CRA_b	1.33915e-05	0.000125141	3.04274
PATH:05143	African trypanosomiasis	Myd88	Myd88	Myeloid differentiation primary response protein MyD88	1.33915e-05	0.000125141	3.04274
PATH:05143	African trypanosomiasis	Il12b	Il12b	Interleukin-12 subunit beta	1.33915e-05	0.000125141	3.04274
PATH:05143	African trypanosomiasis	Sele	Sele	E-selectin	1.33915e-05	0.000125141	3.04274
PATH:05143	African trypanosomiasis	Ifng	Ifng	Interferon gamma	1.33915e-05	0.000125141	3.04274
PATH:05143	African trypanosomiasis	Vcam1	Vcam1	Vascular cell adhesion protein 1	1.33915e-05	0.000125141	3.04274
PATH:05143	African trypanosomiasis	Ido2	Ido2	Indoleamine 2,3-dioxygenase-like protein	1.33915e-05	0.000125141	3.04274
PATH:05143	African trypanosomiasis	Ido1	Ido1	Indoleamine 2,3-dioxygenase 1	1.33915e-05	0.000125141	3.04274
PATH:05166	HTLV-I infection	H2-Ab1	H2-Ab1	MHC class II antigen A beta 1	3.14589e-05	0.000284179	1.59336
PATH:05166	HTLV-I infection	Fzd2	Fzd2	Frizzled 2	3.14589e-05	0.000284179	1.59336
PATH:05166	HTLV-I infection	Il15	Il15	Interleukin-15	3.14589e-05	0.000284179	1.59336
PATH:05166	HTLV-I infection	Zfp36	Zfp36	Tristetraprolin	3.14589e-05	0.000284179	1.59336
PATH:05166	HTLV-I infection	Tgfb3	Tgfb3	Transforming growth factor beta-3	3.14589e-05	0.000284179	1.59336
PATH:05166	HTLV-I infection	Wnt3a	Wnt3a	Protein Wnt-3a	3.14589e-05	0.000284179	1.59336
PATH:05166	HTLV-I infection	Il2rg	Il2rg	Cytokine receptor common subunit gamma	3.14589e-05	0.000284179	1.59336
PATH:05166	HTLV-I infection	Mybl2	Mybl2	Myb-related protein B	3.14589e-05	0.000284179	1.59336
PATH:05166	HTLV-I infection	Ccnd1	Ccnd1	Putative cyclin D1b	3.14589e-05	0.000284179	1.59336
PATH:05166	HTLV-I infection	Lck	Lck	Proto-oncogene tyrosine-protein kinase LCK	3.14589e-05	0.000284179	1.59336
PATH:05166	HTLV-I infection	Il2ra	Il2ra	Interleukin-2 receptor subunit alpha	3.14589e-05	0.000284179	1.59336
PATH:05166	HTLV-I infection	Il1r2	Il1r2	Interleukin-1 receptor type 2	3.14589e-05	0.000284179	1.59336
PATH:05166	HTLV-I infection	Slc2a1	Slc2a1	Solute carrier family 2, facilitated glucose transporter member 1	3.14589e-05	0.000284179	1.59336
PATH:05166	HTLV-I infection	Atf3	Atf3	Activating transcription factor 3	3.14589e-05	0.000284179	1.59336
PATH:05166	HTLV-I infection	Fosl1	Fosl1	Fos-related antigen 1	3.14589e-05	0.000284179	1.59336
PATH:05166	HTLV-I infection	Pdgfrb	Pdgfrb	Tyrosine-protein kinase receptor	3.14589e-05	0.000284179	1.59336
PATH:05166	HTLV-I infection	Relb	Relb	Transcription factor RelB	3.14589e-05	0.000284179	1.59336
PATH:05166	HTLV-I infection	Mad2l1	Mad2l1	Putative uncharacterized protein	3.14589e-05	0.000284179	1.59336
PATH:05166	HTLV-I infection	Ccnb2	Ccnb2	G2/mitotic-specific cyclin-B2	3.14589e-05	0.000284179	1.59336
PATH:05166	HTLV-I infection	Wnt2	Wnt2	Protein Wnt-2	3.14589e-05	0.000284179	1.59336
PATH:05166	HTLV-I infection	Cd40	Cd40	Tumor necrosis factor receptor superfamily member 5	3.14589e-05	0.000284179	1.59336
PATH:05166	HTLV-I infection	Wnt10b	Wnt10b	Protein Wnt-10b	3.14589e-05	0.000284179	1.59336
PATH:05166	HTLV-I infection	Cdkn1a	Cdkn1a	Cyclin-dependent kinase inhibitor 1A variant 2	3.14589e-05	0.000284179	1.59336
PATH:05166	HTLV-I infection	Ets1	Ets1	Protein C-ets-1	3.14589e-05	0.000284179	1.59336
PATH:05166	HTLV-I infection	Icam1	Icam1	Intercellular adhesion molecule 1	3.14589e-05	0.000284179	1.59336
PATH:05166	HTLV-I infection	Apc2	Apc2	Adenomatous polyposis coli protein 2	3.14589e-05	0.000284179	1.59336
PATH:05166	HTLV-I infection	Calr	Calr	MCG5893	3.14589e-05	0.000284179	1.59336
PATH:05166	HTLV-I infection	Chek1	Chek1	Serine/threonine-protein kinase Chk1	3.14589e-05	0.000284179	1.59336
PATH:05166	HTLV-I infection	Il6	Il6	Interleukin 6, isoform CRA_b	3.14589e-05	0.000284179	1.59336
PATH:05166	HTLV-I infection	Pcna	Pcna	Proliferating cell nuclear antigen	3.14589e-05	0.000284179	1.59336
PATH:05166	HTLV-I infection	Cdc20	Cdc20	Cell division cycle protein 20 homolog	3.14589e-05	0.000284179	1.59336
PATH:05166	HTLV-I infection	H2-T23	H2-T23	MHC classIb Qa1	3.14589e-05	0.000284179	1.59336
PATH:05166	HTLV-I infection	H2-Aa	H2-Aa	Beta-2-microglobulin	3.14589e-05	0.000284179	1.59336
PATH:05166	HTLV-I infection	Nfatc2	Nfatc2	Nuclear factor of-activated T-cells, cytoplasmic 2	3.14589e-05	0.000284179	1.59336
PATH:05166	HTLV-I infection	Crem	Crem	cAMP-responsive element modulator	3.14589e-05	0.000284179	1.59336
PATH:05166	HTLV-I infection	Wnt9a	Wnt9a	Protein Wnt-9a	3.14589e-05	0.000284179	1.59336
PATH:05166	HTLV-I infection	Il2rb	Il2rb	Interleukin-2 receptor subunit beta	3.14589e-05	0.000284179	1.59336
PATH:05166	HTLV-I infection	Nfkbia	Nfkbia	NF-kappa-B inhibitor alpha	3.14589e-05	0.000284179	1.59336
PATH:05166	HTLV-I infection	Bub1b	Bub1b	Putative uncharacterized protein	3.14589e-05	0.000284179	1.59336
PATH:05166	HTLV-I infection	Pik3r5	Pik3r5	Phosphoinositide-3-kinase, regulatory subunit 5, p101	3.14589e-05	0.000284179	1.59336
PATH:05166	HTLV-I infection	Tnfrsf13c	Tnfrsf13c	BAFF receptor	3.14589e-05	0.000284179	1.59336
PATH:05166	HTLV-I infection	H2-T24	H2-T24	Protein H2-T24	3.14589e-05	0.000284179	1.59336
PATH:05166	HTLV-I infection	H2-K1	H2-K1	H-2 class I histocompatibility antigen, K-K alpha chain	3.14589e-05	0.000284179	1.59336
PATH:05166	HTLV-I infection	H2-T10	H2-T10	Protein H2-T10	3.14589e-05	0.000284179	1.59336
PATH:05166	HTLV-I infection	Pik3cd	Pik3cd	Phosphatidylinositol 4,5-bisphosphate 3-kinase catalytic subunit delta isoform	3.14589e-05	0.000284179	1.59336
PATH:05166	HTLV-I infection	H2-Q7	H2-Q7	H-2 class I histocompatibility antigen, Q7 alpha chain	3.14589e-05	0.000284179	1.59336
PATH:05166	HTLV-I infection	Tnfrsf1a	Tnfrsf1a	Tumor necrosis factor receptor superfamily member 1A	3.14589e-05	0.000284179	1.59336
PATH:05166	HTLV-I infection	Egr1	Egr1	Early growth response protein 1	3.14589e-05	0.000284179	1.59336
PATH:05166	HTLV-I infection	Egr2	Egr2	E3 SUMO-protein ligase EGR2	3.14589e-05	0.000284179	1.59336
PATH:05166	HTLV-I infection	Itgb2	Itgb2	Integrin beta-2	3.14589e-05	0.000284179	1.59336
PATH:05166	HTLV-I infection	Chp2	Chp2	Calcineurin B homologous protein 2	3.14589e-05	0.000284179	1.59336
PATH:05166	HTLV-I infection	Vcam1	Vcam1	Vascular cell adhesion protein 1	3.14589e-05	0.000284179	1.59336
PATH:05166	HTLV-I infection	Myc	Myc	Myc proto-oncogene protein	3.14589e-05	0.000284179	1.59336
PATH:05166	HTLV-I infection	Pole	Pole	DNA polymerase epsilon catalytic subunit A	3.14589e-05	0.000284179	1.59336
PATH:05166	HTLV-I infection	Tspo	Tspo	Translocator protein	3.14589e-05	0.000284179	1.59336
PATH:05166	HTLV-I infection	Pole2	Pole2	DNA polymerase epsilon subunit 2	3.14589e-05	0.000284179	1.59336
PATH:05166	HTLV-I infection	Nfkb2	Nfkb2	Putative uncharacterized protein	3.14589e-05	0.000284179	1.59336
PATH:05166	HTLV-I infection	H2-DMb1	H2-DMb1	Class II histocompatibility antigen, M beta 1 chain	3.14589e-05	0.000284179	1.59336
PATH:05166	HTLV-I infection	H2-T22	H2-T22	MHC classIb T22	3.14589e-05	0.000284179	1.59336
PATH:05166	HTLV-I infection	Pik3cg	Pik3cg	Phosphoinositide-3-kinase gamma polypeptide	3.14589e-05	0.000284179	1.59336
PATH:05166	HTLV-I infection	Itgal	Itgal	Itgal protein	3.14589e-05	0.000284179	1.59336
PATH:05166	HTLV-I infection	Spi1	Spi1	Transcription factor PU.1	3.14589e-05	0.000284179	1.59336
PATH:05166	HTLV-I infection	Ran	Ran	GTP-binding nuclear protein Ran	3.14589e-05	0.000284179	1.59336
PATH:05166	HTLV-I infection	Crtc1	Crtc1	CREB-regulated transcription coactivator 1	3.14589e-05	0.000284179	1.59336
PATH:05166	HTLV-I infection	Wnt4	Wnt4	Protein Wnt-4	3.14589e-05	0.000284179	1.59336
PATH:05166	HTLV-I infection	Il15ra	Il15ra	Interleukin-15 receptor subunit alpha	3.14589e-05	0.000284179	1.59336
PATH:05166	HTLV-I infection	Tln2	Tln2	Tln2 protein	3.14589e-05	0.000284179	1.59336
PATH:05166	HTLV-I infection	H2-Eb1	H2-Eb1	Putative MHC class II antigen E beta 1 isoform 2	3.14589e-05	0.000284179	1.59336
PATH:05166	HTLV-I infection	Csf2	Csf2	Granulocyte-macrophage colony-stimulating factor	3.14589e-05	0.000284179	1.59336
PATH:05416	Viral myocarditis	H2-Ab1	H2-Ab1	MHC class II antigen A beta 1	4.03492e-05	0.00035273	2.10684
PATH:05416	Viral myocarditis	Rac3	Rac3	RAS-related C3 botulinum substrate 3, isoform CRA_a	4.03492e-05	0.00035273	2.10684
PATH:05416	Viral myocarditis	Casp8	Casp8	Caspase-8	4.03492e-05	0.00035273	2.10684
PATH:05416	Viral myocarditis	Prf1	Prf1	Perforin 1 (Pore forming protein)	4.03492e-05	0.00035273	2.10684
PATH:05416	Viral myocarditis	Ccnd1	Ccnd1	Putative cyclin D1b	4.03492e-05	0.00035273	2.10684
PATH:05416	Viral myocarditis	Gm10053	Gm10053	cytochrome c, somatic pseudogene	4.03492e-05	0.00035273	2.10684
PATH:05416	Viral myocarditis	Cd40	Cd40	Tumor necrosis factor receptor superfamily member 5	4.03492e-05	0.00035273	2.10684
PATH:05416	Viral myocarditis	Icam1	Icam1	Intercellular adhesion molecule 1	4.03492e-05	0.00035273	2.10684
PATH:05416	Viral myocarditis	Myh10	Myh10	Myosin-10	4.03492e-05	0.00035273	2.10684
PATH:05416	Viral myocarditis	H2-T23	H2-T23	MHC classIb Qa1	4.03492e-05	0.00035273	2.10684
PATH:05416	Viral myocarditis	H2-Aa	H2-Aa	Beta-2-microglobulin	4.03492e-05	0.00035273	2.10684
PATH:05416	Viral myocarditis	Cycs	Cycs	Cytochrome c, somatic	4.03492e-05	0.00035273	2.10684
PATH:05416	Viral myocarditis	H2-T24	H2-T24	Protein H2-T24	4.03492e-05	0.00035273	2.10684
PATH:05416	Viral myocarditis	H2-K1	H2-K1	H-2 class I histocompatibility antigen, K-K alpha chain	4.03492e-05	0.00035273	2.10684
PATH:05416	Viral myocarditis	H2-T10	H2-T10	Protein H2-T10	4.03492e-05	0.00035273	2.10684
PATH:05416	Viral myocarditis	H2-Q7	H2-Q7	H-2 class I histocompatibility antigen, Q7 alpha chain	4.03492e-05	0.00035273	2.10684
PATH:05416	Viral myocarditis	Myh7	Myh7	Myosin, heavy polypeptide 7, cardiac muscle, beta	4.03492e-05	0.00035273	2.10684
PATH:05416	Viral myocarditis	Casp3	Casp3	Caspase-3	4.03492e-05	0.00035273	2.10684
PATH:05416	Viral myocarditis	Bid	Bid	BH3-interacting domain death agonist	4.03492e-05	0.00035273	2.10684
PATH:05416	Viral myocarditis	Itgb2	Itgb2	Integrin beta-2	4.03492e-05	0.00035273	2.10684
PATH:05416	Viral myocarditis	Cd86	Cd86	T-lymphocyte activation antigen CD86	4.03492e-05	0.00035273	2.10684
PATH:05416	Viral myocarditis	Rac2	Rac2	Ras-related C3 botulinum toxin substrate 2	4.03492e-05	0.00035273	2.10684
PATH:05416	Viral myocarditis	Cd80	Cd80	T-lymphocyte activation antigen CD80	4.03492e-05	0.00035273	2.10684
PATH:05416	Viral myocarditis	H2-DMb1	H2-DMb1	Class II histocompatibility antigen, M beta 1 chain	4.03492e-05	0.00035273	2.10684
PATH:05416	Viral myocarditis	H2-T22	H2-T22	MHC classIb T22	4.03492e-05	0.00035273	2.10684
PATH:05416	Viral myocarditis	Itgal	Itgal	Itgal protein	4.03492e-05	0.00035273	2.10684
PATH:05416	Viral myocarditis	Myh14	Myh14	Myosin-14	4.03492e-05	0.00035273	2.10684
PATH:05416	Viral myocarditis	Cxadr	Cxadr	Coxsackievirus and adenovirus receptor homolog	4.03492e-05	0.00035273	2.10684
PATH:05416	Viral myocarditis	H2-Eb1	H2-Eb1	Putative MHC class II antigen E beta 1 isoform 2	4.03492e-05	0.00035273	2.10684
PATH:05161	Hepatitis B	Ddx58	Ddx58	Ddx58 protein	5.25577e-05	0.000445098	1.82826
PATH:05161	Hepatitis B	Ccne1	Ccne1	Ccne1 protein	5.25577e-05	0.000445098	1.82826
PATH:05161	Hepatitis B	Casp12	Casp12	Caspase-12	5.25577e-05	0.000445098	1.82826
PATH:05161	Hepatitis B	Tgfb3	Tgfb3	Transforming growth factor beta-3	5.25577e-05	0.000445098	1.82826
PATH:05161	Hepatitis B	Casp8	Casp8	Caspase-8	5.25577e-05	0.000445098	1.82826
PATH:05161	Hepatitis B	Fasl	Fasl	Fas ligand	5.25577e-05	0.000445098	1.82826
PATH:05161	Hepatitis B	Ticam2	Ticam2	TIR domain-containing adapter molecule 2	5.25577e-05	0.000445098	1.82826
PATH:05161	Hepatitis B	Apaf1	Apaf1	Apoptotic peptidase activating factor 1, isoform CRA_a	5.25577e-05	0.000445098	1.82826
PATH:05161	Hepatitis B	Irf7	Irf7	Interferon regulatory factor 7, isoform CRA_b	5.25577e-05	0.000445098	1.82826
PATH:05161	Hepatitis B	Ccnd1	Ccnd1	Putative cyclin D1b	5.25577e-05	0.000445098	1.82826
PATH:05161	Hepatitis B	Tbk1	Tbk1	TANK-binding kinase 1	5.25577e-05	0.000445098	1.82826
PATH:05161	Hepatitis B	Stat2	Stat2	Signal transducer and activator of transcription 2	5.25577e-05	0.000445098	1.82826
PATH:05161	Hepatitis B	Stat1	Stat1	Signal transducer and activator of transcription 1	5.25577e-05	0.000445098	1.82826
PATH:05161	Hepatitis B	Cdkn1a	Cdkn1a	Cyclin-dependent kinase inhibitor 1A variant 2	5.25577e-05	0.000445098	1.82826
PATH:05161	Hepatitis B	Tlr4	Tlr4	Toll-like receptor 4	5.25577e-05	0.000445098	1.82826
PATH:05161	Hepatitis B	Stat4	Stat4	Signal transducer and activator of transcription 4	5.25577e-05	0.000445098	1.82826
PATH:05161	Hepatitis B	Stat3	Stat3	Signal transducer and activator of transcription 3	5.25577e-05	0.000445098	1.82826
PATH:05161	Hepatitis B	Il6	Il6	Interleukin 6, isoform CRA_b	5.25577e-05	0.000445098	1.82826
PATH:05161	Hepatitis B	Ccna2	Ccna2	Cyclin-A2	5.25577e-05	0.000445098	1.82826
PATH:05161	Hepatitis B	Pcna	Pcna	Proliferating cell nuclear antigen	5.25577e-05	0.000445098	1.82826
PATH:05161	Hepatitis B	Ifih1	Ifih1	Melanoma differentiation-associated protein 5	5.25577e-05	0.000445098	1.82826
PATH:05161	Hepatitis B	Birc5	Birc5	Baculoviral IAP repeat-containing protein 5	5.25577e-05	0.000445098	1.82826
PATH:05161	Hepatitis B	Myd88	Myd88	Myeloid differentiation primary response protein MyD88	5.25577e-05	0.000445098	1.82826
PATH:05161	Hepatitis B	Nfatc2	Nfatc2	Nuclear factor of-activated T-cells, cytoplasmic 2	5.25577e-05	0.000445098	1.82826
PATH:05161	Hepatitis B	Ccne2	Ccne2	Cyclin E2, isoform CRA_a	5.25577e-05	0.000445098	1.82826
PATH:05161	Hepatitis B	Nfkbia	Nfkbia	NF-kappa-B inhibitor alpha	5.25577e-05	0.000445098	1.82826
PATH:05161	Hepatitis B	Tlr3	Tlr3	Putative uncharacterized protein	5.25577e-05	0.000445098	1.82826
PATH:05161	Hepatitis B	Pik3r5	Pik3r5	Phosphoinositide-3-kinase, regulatory subunit 5, p101	5.25577e-05	0.000445098	1.82826
PATH:05161	Hepatitis B	Cycs	Cycs	Cytochrome c, somatic	5.25577e-05	0.000445098	1.82826
PATH:05161	Hepatitis B	Pik3cd	Pik3cd	Phosphatidylinositol 4,5-bisphosphate 3-kinase catalytic subunit delta isoform	5.25577e-05	0.000445098	1.82826
PATH:05161	Hepatitis B	Tlr2	Tlr2	Toll-like receptor 2	5.25577e-05	0.000445098	1.82826
PATH:05161	Hepatitis B	Egr2	Egr2	E3 SUMO-protein ligase EGR2	5.25577e-05	0.000445098	1.82826
PATH:05161	Hepatitis B	Casp3	Casp3	Caspase-3	5.25577e-05	0.000445098	1.82826
PATH:05161	Hepatitis B	Myc	Myc	Myc proto-oncogene protein	5.25577e-05	0.000445098	1.82826
PATH:05161	Hepatitis B	Creb5	Creb5	cAMP responsive element binding protein 5	5.25577e-05	0.000445098	1.82826
PATH:05161	Hepatitis B	Ikbke	Ikbke	Inhibitor of nuclear factor kappa-B kinase subunit epsilon	5.25577e-05	0.000445098	1.82826
PATH:05161	Hepatitis B	Mapk3	Mapk3	Mitogen-activated protein kinase 3	5.25577e-05	0.000445098	1.82826
PATH:05161	Hepatitis B	Ptk2b	Ptk2b	Protein-tyrosine kinase 2-beta	5.25577e-05	0.000445098	1.82826
PATH:05161	Hepatitis B	Creb3l2	Creb3l2	Cyclic AMP-responsive element-binding protein 3-like protein 2	5.25577e-05	0.000445098	1.82826
PATH:05161	Hepatitis B	Pik3cg	Pik3cg	Phosphoinositide-3-kinase gamma polypeptide	5.25577e-05	0.000445098	1.82826
PATH:05161	Hepatitis B	Egr3	Egr3	Early growth response protein 3	5.25577e-05	0.000445098	1.82826
PATH:00380	Tryptophan metabolism	Aoc1	Aoc1	Amiloride-sensitive amine oxidase [copper-containing]	5.94448e-05	0.000488168	2.58632
PATH:00380	Tryptophan metabolism	Tdo2	Tdo2	Tryptophan 2,3-dioxygenase	5.94448e-05	0.000488168	2.58632
PATH:00380	Tryptophan metabolism	Aldh2	Aldh2	Aldehyde dehydrogenase, mitochondrial	5.94448e-05	0.000488168	2.58632
PATH:00380	Tryptophan metabolism	Maob	Maob	Amine oxidase [flavin-containing] B	5.94448e-05	0.000488168	2.58632
PATH:00380	Tryptophan metabolism	Aox1	Aox1	Aldehyde oxidase 1	5.94448e-05	0.000488168	2.58632
PATH:00380	Tryptophan metabolism	Kynu	Kynu	Kynureninase	5.94448e-05	0.000488168	2.58632
PATH:00380	Tryptophan metabolism	Maoa	Maoa	Putative uncharacterized protein	5.94448e-05	0.000488168	2.58632
PATH:00380	Tryptophan metabolism	Aldh1b1	Aldh1b1	Aldehyde dehydrogenase X, mitochondrial	5.94448e-05	0.000488168	2.58632
PATH:00380	Tryptophan metabolism	Hadh	Hadh	Hydroxyacyl-coenzyme A dehydrogenase, mitochondrial	5.94448e-05	0.000488168	2.58632
PATH:00380	Tryptophan metabolism	Aox3	Aox3	Aldehyde oxidase 3	5.94448e-05	0.000488168	2.58632
PATH:00380	Tryptophan metabolism	Cyp1a1	Cyp1a1	Cytochrome P450 1A1	5.94448e-05	0.000488168	2.58632
PATH:00380	Tryptophan metabolism	Ido2	Ido2	Indoleamine 2,3-dioxygenase-like protein	5.94448e-05	0.000488168	2.58632
PATH:00380	Tryptophan metabolism	Ddc	Ddc	Aromatic L-amino acid decarboxylase	5.94448e-05	0.000488168	2.58632
PATH:00380	Tryptophan metabolism	Cat	Cat	Catalase, isoform CRA_a	5.94448e-05	0.000488168	2.58632
PATH:00380	Tryptophan metabolism	Wars	Wars	Tryptophan--tRNA ligase, cytoplasmic	5.94448e-05	0.000488168	2.58632
PATH:00380	Tryptophan metabolism	Ido1	Ido1	Indoleamine 2,3-dioxygenase 1	5.94448e-05	0.000488168	2.58632
PATH:00380	Tryptophan metabolism	Cyp1b1	Cyp1b1	Putative uncharacterized protein	5.94448e-05	0.000488168	2.58632
PATH:00380	Tryptophan metabolism	Inmt	Inmt	Indolethylamine N-methyltransferase	5.94448e-05	0.000488168	2.58632
PATH:03050	Proteasome	Gm8394	Gm8394	Proteasome subunit alpha type	8.37122e-05	0.000667236	2.5301
PATH:03050	Proteasome	Psmb9	Psmb9	Proteasome subunit beta type-9	8.37122e-05	0.000667236	2.5301
PATH:03050	Proteasome	Psma6	Psma6	Proteasome subunit alpha type-6	8.37122e-05	0.000667236	2.5301
PATH:03050	Proteasome	Psma2	Psma2	Proteasome subunit alpha type-2	8.37122e-05	0.000667236	2.5301
PATH:03050	Proteasome	Psma3	Psma3	Proteasome subunit alpha type-3	8.37122e-05	0.000667236	2.5301
PATH:03050	Proteasome	Psma5	Psma5	Proteasome subunit alpha type-5	8.37122e-05	0.000667236	2.5301
PATH:03050	Proteasome	Psma4	Psma4	Proteasome subunit alpha type-4	8.37122e-05	0.000667236	2.5301
PATH:03050	Proteasome	Psme2b	Psme2b	PA28 beta subunit	8.37122e-05	0.000667236	2.5301
PATH:03050	Proteasome	Psma1	Psma1	Proteasome subunit alpha type-1	8.37122e-05	0.000667236	2.5301
PATH:03050	Proteasome	Pomp	Pomp	Proteasome maturation protein	8.37122e-05	0.000667236	2.5301
PATH:03050	Proteasome	Psmb10	Psmb10	Proteasome subunit beta type-10	8.37122e-05	0.000667236	2.5301
PATH:03050	Proteasome	Psma7	Psma7	Putative uncharacterized protein	8.37122e-05	0.000667236	2.5301
PATH:03050	Proteasome	Ifng	Ifng	Interferon gamma	8.37122e-05	0.000667236	2.5301
PATH:03050	Proteasome	Psmb2	Psmb2	Proteasome subunit beta type-2	8.37122e-05	0.000667236	2.5301
PATH:03050	Proteasome	Psme1	Psme1	Proteasome activator complex subunit 1	8.37122e-05	0.000667236	2.5301
PATH:03050	Proteasome	Psmd14	Psmd14	26S proteasome non-ATPase regulatory subunit 14	8.37122e-05	0.000667236	2.5301
PATH:03050	Proteasome	Psme2	Psme2	Proteasome activator complex subunit 2	8.37122e-05	0.000667236	2.5301
PATH:03050	Proteasome	Psmb8	Psmb8	Proteasome subunit beta type-8	8.37122e-05	0.000667236	2.5301
PATH:04666	Fc gamma R-mediated phagocytosis	Pla2g4a	Pla2g4a	Cytosolic phospholipase A2	8.76718e-05	0.00067883	2.0573
PATH:04666	Fc gamma R-mediated phagocytosis	Lyn	Lyn	Tyrosine-protein kinase Lyn	8.76718e-05	0.00067883	2.0573
PATH:04666	Fc gamma R-mediated phagocytosis	Was	Was	Wiskott-Aldrich syndrome protein homolog	8.76718e-05	0.00067883	2.0573
PATH:04666	Fc gamma R-mediated phagocytosis	Plcg2	Plcg2	1-phosphatidylinositol 4,5-bisphosphate phosphodiesterase gamma-2	8.76718e-05	0.00067883	2.0573
PATH:04666	Fc gamma R-mediated phagocytosis	Gm5637	Gm5637	predicted pseudogene 5637	8.76718e-05	0.00067883	2.0573
PATH:04666	Fc gamma R-mediated phagocytosis	Syk	Syk	Tyrosine-protein kinase SYK	8.76718e-05	0.00067883	2.0573
PATH:04666	Fc gamma R-mediated phagocytosis	Ncf1	Ncf1	Neutrophil cytosol factor 1	8.76718e-05	0.00067883	2.0573
PATH:04666	Fc gamma R-mediated phagocytosis	Vav1	Vav1	Proto-oncogene vav	8.76718e-05	0.00067883	2.0573
PATH:04666	Fc gamma R-mediated phagocytosis	Fcgr2b	Fcgr2b	Low affinity immunoglobulin gamma Fc region receptor II	8.76718e-05	0.00067883	2.0573
PATH:04666	Fc gamma R-mediated phagocytosis	Arpc4	Arpc4	Actin-related protein 2/3 complex subunit 4	8.76718e-05	0.00067883	2.0573
PATH:04666	Fc gamma R-mediated phagocytosis	Pik3r5	Pik3r5	Phosphoinositide-3-kinase, regulatory subunit 5, p101	8.76718e-05	0.00067883	2.0573
PATH:04666	Fc gamma R-mediated phagocytosis	Asap3	Asap3	Arf-GAP with SH3 domain, ANK repeat and PH domain-containing protein 3	8.76718e-05	0.00067883	2.0573
PATH:04666	Fc gamma R-mediated phagocytosis	Arpc1b	Arpc1b	Actin-related protein 2/3 complex subunit 1B	8.76718e-05	0.00067883	2.0573
PATH:04666	Fc gamma R-mediated phagocytosis	Fcgr1	Fcgr1	High affinity immunoglobulin gamma Fc receptor I	8.76718e-05	0.00067883	2.0573
PATH:04666	Fc gamma R-mediated phagocytosis	Marcksl1	Marcksl1	MARCKS-related protein	8.76718e-05	0.00067883	2.0573
PATH:04666	Fc gamma R-mediated phagocytosis	Pik3cd	Pik3cd	Phosphatidylinositol 4,5-bisphosphate 3-kinase catalytic subunit delta isoform	8.76718e-05	0.00067883	2.0573
PATH:04666	Fc gamma R-mediated phagocytosis	Ptprc	Ptprc	Receptor-type tyrosine-protein phosphatase C	8.76718e-05	0.00067883	2.0573
PATH:04666	Fc gamma R-mediated phagocytosis	Hck	Hck	Non-specific protein-tyrosine kinase	8.76718e-05	0.00067883	2.0573
PATH:04666	Fc gamma R-mediated phagocytosis	Prkcd	Prkcd	Protein kinase C delta variant IX	8.76718e-05	0.00067883	2.0573
PATH:04666	Fc gamma R-mediated phagocytosis	Dock2	Dock2	Dedicator of cytokinesis protein 2	8.76718e-05	0.00067883	2.0573
PATH:04666	Fc gamma R-mediated phagocytosis	Amph	Amph	Amphiphysin	8.76718e-05	0.00067883	2.0573
PATH:04666	Fc gamma R-mediated phagocytosis	Plcg1	Plcg1	Phosphoinositide phospholipase C	8.76718e-05	0.00067883	2.0573
PATH:04666	Fc gamma R-mediated phagocytosis	Rac2	Rac2	Ras-related C3 botulinum toxin substrate 2	8.76718e-05	0.00067883	2.0573
PATH:04666	Fc gamma R-mediated phagocytosis	Dnm3	Dnm3	Dynamin-3	8.76718e-05	0.00067883	2.0573
PATH:04666	Fc gamma R-mediated phagocytosis	Arf6	Arf6	ADP-ribosylation factor 6	8.76718e-05	0.00067883	2.0573
PATH:04666	Fc gamma R-mediated phagocytosis	Dnm1	Dnm1	Dynamin-1	8.76718e-05	0.00067883	2.0573
PATH:04666	Fc gamma R-mediated phagocytosis	Mapk3	Mapk3	Mitogen-activated protein kinase 3	8.76718e-05	0.00067883	2.0573
PATH:04666	Fc gamma R-mediated phagocytosis	Pik3cg	Pik3cg	Phosphoinositide-3-kinase gamma polypeptide	8.76718e-05	0.00067883	2.0573
PATH:04623	Cytosolic DNA-sensing pathway	Trex1	Trex1	Three-prime repair exonuclease 1	0.000107154	0.000806634	2.2579
PATH:04623	Cytosolic DNA-sensing pathway	Nfkbib	Nfkbib	NF-kappa-B inhibitor beta	0.000107154	0.000806634	2.2579
PATH:04623	Cytosolic DNA-sensing pathway	Aim2	Aim2	Interferon-inducible protein AIM2	0.000107154	0.000806634	2.2579
PATH:04623	Cytosolic DNA-sensing pathway	Ddx58	Ddx58	Ddx58 protein	0.000107154	0.000806634	2.2579
PATH:04623	Cytosolic DNA-sensing pathway	Casp1	Casp1	Caspase-1	0.000107154	0.000806634	2.2579
PATH:04623	Cytosolic DNA-sensing pathway	Il1b	Il1b	Interleukin-1 beta	0.000107154	0.000806634	2.2579
PATH:04623	Cytosolic DNA-sensing pathway	Irf7	Irf7	Interferon regulatory factor 7, isoform CRA_b	0.000107154	0.000806634	2.2579
PATH:04623	Cytosolic DNA-sensing pathway	Tbk1	Tbk1	TANK-binding kinase 1	0.000107154	0.000806634	2.2579
PATH:04623	Cytosolic DNA-sensing pathway	Zbp1	Zbp1	Z-DNA-binding protein 1	0.000107154	0.000806634	2.2579
PATH:04623	Cytosolic DNA-sensing pathway	Ccl4	Ccl4	C-C motif chemokine 4	0.000107154	0.000806634	2.2579
PATH:04623	Cytosolic DNA-sensing pathway	Adar	Adar	Adenosine deaminase acting on RNA	0.000107154	0.000806634	2.2579
PATH:04623	Cytosolic DNA-sensing pathway	Tmem173	Tmem173	Stimulator of interferon genes protein	0.000107154	0.000806634	2.2579
PATH:04623	Cytosolic DNA-sensing pathway	Il6	Il6	Interleukin 6, isoform CRA_b	0.000107154	0.000806634	2.2579
PATH:04623	Cytosolic DNA-sensing pathway	Ripk3	Ripk3	Receptor-interacting serine/threonine-protein kinase 3	0.000107154	0.000806634	2.2579
PATH:04623	Cytosolic DNA-sensing pathway	Cxcl10	Cxcl10	C-X-C motif chemokine 10	0.000107154	0.000806634	2.2579
PATH:04623	Cytosolic DNA-sensing pathway	Ccl5	Ccl5	C-C motif chemokine 5	0.000107154	0.000806634	2.2579
PATH:04623	Cytosolic DNA-sensing pathway	Nfkbia	Nfkbia	NF-kappa-B inhibitor alpha	0.000107154	0.000806634	2.2579
PATH:04623	Cytosolic DNA-sensing pathway	Il33	Il33	Interleukin-33	0.000107154	0.000806634	2.2579
PATH:04623	Cytosolic DNA-sensing pathway	Mb21d1	Mb21d1	Cyclic GMP-AMP synthase	0.000107154	0.000806634	2.2579
PATH:04623	Cytosolic DNA-sensing pathway	Pycard	Pycard	PYD and CARD domain containing	0.000107154	0.000806634	2.2579
PATH:04623	Cytosolic DNA-sensing pathway	Ripk1	Ripk1	Receptor-interacting serine/threonine-protein kinase 1	0.000107154	0.000806634	2.2579
PATH:04623	Cytosolic DNA-sensing pathway	Ikbke	Ikbke	Inhibitor of nuclear factor kappa-B kinase subunit epsilon	0.000107154	0.000806634	2.2579
PATH:04115	p53 signaling pathway	Ccne1	Ccne1	Ccne1 protein	0.000131455	0.000962819	2.18697
PATH:04115	p53 signaling pathway	Casp8	Casp8	Caspase-8	0.000131455	0.000962819	2.18697
PATH:04115	p53 signaling pathway	Apaf1	Apaf1	Apoptotic peptidase activating factor 1, isoform CRA_a	0.000131455	0.000962819	2.18697
PATH:04115	p53 signaling pathway	Thbs1	Thbs1	Thrombospondin-1	0.000131455	0.000962819	2.18697
PATH:04115	p53 signaling pathway	Serpine1	Serpine1	Serine or cysteine peptidase inhibitor clade E member 1	0.000131455	0.000962819	2.18697
PATH:04115	p53 signaling pathway	Ccnd1	Ccnd1	Putative cyclin D1b	0.000131455	0.000962819	2.18697
PATH:04115	p53 signaling pathway	Gm10053	Gm10053	cytochrome c, somatic pseudogene	0.000131455	0.000962819	2.18697
PATH:04115	p53 signaling pathway	Ccnb2	Ccnb2	G2/mitotic-specific cyclin-B2	0.000131455	0.000962819	2.18697
PATH:04115	p53 signaling pathway	Cdkn1a	Cdkn1a	Cyclin-dependent kinase inhibitor 1A variant 2	0.000131455	0.000962819	2.18697
PATH:04115	p53 signaling pathway	Gtse1	Gtse1	G two S phase expressed protein 1, isoform CRA_a	0.000131455	0.000962819	2.18697
PATH:04115	p53 signaling pathway	Rrm2	Rrm2	Ribonucleoside-diphosphate reductase subunit M2	0.000131455	0.000962819	2.18697
PATH:04115	p53 signaling pathway	Chek1	Chek1	Serine/threonine-protein kinase Chk1	0.000131455	0.000962819	2.18697
PATH:04115	p53 signaling pathway	Igfbp3	Igfbp3	Insulin-like growth factor-binding protein 3	0.000131455	0.000962819	2.18697
PATH:04115	p53 signaling pathway	Ccnb1	Ccnb1	Cyclin b1 variant 1	0.000131455	0.000962819	2.18697
PATH:04115	p53 signaling pathway	Pmaip1	Pmaip1	Phorbol-12-myristate-13-acetate-induced protein 1	0.000131455	0.000962819	2.18697
PATH:04115	p53 signaling pathway	Gadd45g	Gadd45g	Growth arrest and DNA-damage-inducible 45 gamma	0.000131455	0.000962819	2.18697
PATH:04115	p53 signaling pathway	Ccne2	Ccne2	Cyclin E2, isoform CRA_a	0.000131455	0.000962819	2.18697
PATH:04115	p53 signaling pathway	Cycs	Cycs	Cytochrome c, somatic	0.000131455	0.000962819	2.18697
PATH:04115	p53 signaling pathway	Cdk1	Cdk1	Cyclin-dependent kinase 1	0.000131455	0.000962819	2.18697
PATH:04115	p53 signaling pathway	Pidd1	Pidd1	p53-induced death domain-containing protein 1	0.000131455	0.000962819	2.18697
PATH:04115	p53 signaling pathway	Casp3	Casp3	Caspase-3	0.000131455	0.000962819	2.18697
PATH:04115	p53 signaling pathway	Bid	Bid	BH3-interacting domain death agonist	0.000131455	0.000962819	2.18697
PATH:04115	p53 signaling pathway	Shisa5	Shisa5	Putative uncharacterized protein	0.000131455	0.000962819	2.18697
PATH:04062	Chemokine signaling pathway	Nfkbib	Nfkbib	NF-kappa-B inhibitor beta	0.00013511	0.000963551	1.64878
PATH:04062	Chemokine signaling pathway	Ccr5	Ccr5	C-C chemokine receptor type 5	0.00013511	0.000963551	1.64878
PATH:04062	Chemokine signaling pathway	Jak2	Jak2	Tyrosine-protein kinase JAK2	0.00013511	0.000963551	1.64878
PATH:04062	Chemokine signaling pathway	Lyn	Lyn	Tyrosine-protein kinase Lyn	0.00013511	0.000963551	1.64878
PATH:04062	Chemokine signaling pathway	Itk	Itk	Non-specific protein-tyrosine kinase	0.00013511	0.000963551	1.64878
PATH:04062	Chemokine signaling pathway	Was	Was	Wiskott-Aldrich syndrome protein homolog	0.00013511	0.000963551	1.64878
PATH:04062	Chemokine signaling pathway	Xcl1	Xcl1	Lymphotactin	0.00013511	0.000963551	1.64878
PATH:04062	Chemokine signaling pathway	Gng8	Gng8	Guanine nucleotide-binding protein G(I)/G(S)/G(O) subunit gamma-8	0.00013511	0.000963551	1.64878
PATH:04062	Chemokine signaling pathway	Ccr1	Ccr1	C-C chemokine receptor type 1	0.00013511	0.000963551	1.64878
PATH:04062	Chemokine signaling pathway	Ccl24	Ccl24	C-C motif chemokine 24	0.00013511	0.000963551	1.64878
PATH:04062	Chemokine signaling pathway	Ccl4	Ccl4	C-C motif chemokine 4	0.00013511	0.000963551	1.64878
PATH:04062	Chemokine signaling pathway	Stat2	Stat2	Signal transducer and activator of transcription 2	0.00013511	0.000963551	1.64878
PATH:04062	Chemokine signaling pathway	Stat1	Stat1	Signal transducer and activator of transcription 1	0.00013511	0.000963551	1.64878
PATH:04062	Chemokine signaling pathway	Cxcl11	Cxcl11	C-X-C motif chemokine 11	0.00013511	0.000963551	1.64878
PATH:04062	Chemokine signaling pathway	Ncf1	Ncf1	Neutrophil cytosol factor 1	0.00013511	0.000963551	1.64878
PATH:04062	Chemokine signaling pathway	Ccr3	Ccr3	Probable C-C chemokine receptor type 3	0.00013511	0.000963551	1.64878
PATH:04062	Chemokine signaling pathway	Vav1	Vav1	Proto-oncogene vav	0.00013511	0.000963551	1.64878
PATH:04062	Chemokine signaling pathway	Stat3	Stat3	Signal transducer and activator of transcription 3	0.00013511	0.000963551	1.64878
PATH:04062	Chemokine signaling pathway	Cxcr6	Cxcr6	C-X-C chemokine receptor type 6	0.00013511	0.000963551	1.64878
PATH:04062	Chemokine signaling pathway	Cxcl9	Cxcl9	C-X-C motif chemokine 9	0.00013511	0.000963551	1.64878
PATH:04062	Chemokine signaling pathway	Ccr2	Ccr2	C-C chemokine receptor type 2	0.00013511	0.000963551	1.64878
PATH:04062	Chemokine signaling pathway	Cxcr5	Cxcr5	C-X-C chemokine receptor type 5	0.00013511	0.000963551	1.64878
PATH:04062	Chemokine signaling pathway	Cxcl10	Cxcl10	C-X-C motif chemokine 10	0.00013511	0.000963551	1.64878
PATH:04062	Chemokine signaling pathway	Cxcr2	Cxcr2	C-X-C chemokine receptor type 2	0.00013511	0.000963551	1.64878
PATH:04062	Chemokine signaling pathway	Ccl5	Ccl5	C-C motif chemokine 5	0.00013511	0.000963551	1.64878
PATH:04062	Chemokine signaling pathway	Fgr	Fgr	Tyrosine-protein kinase Fgr	0.00013511	0.000963551	1.64878
PATH:04062	Chemokine signaling pathway	Nfkbia	Nfkbia	NF-kappa-B inhibitor alpha	0.00013511	0.000963551	1.64878
PATH:04062	Chemokine signaling pathway	Cxcl1	Cxcl1	C-X-C motif chemokine	0.00013511	0.000963551	1.64878
PATH:04062	Chemokine signaling pathway	Pik3r5	Pik3r5	Phosphoinositide-3-kinase, regulatory subunit 5, p101	0.00013511	0.000963551	1.64878
PATH:04062	Chemokine signaling pathway	Ccl22	Ccl22	C-C motif chemokine 22	0.00013511	0.000963551	1.64878
PATH:04062	Chemokine signaling pathway	Ccl3	Ccl3	C-C motif chemokine 3	0.00013511	0.000963551	1.64878
PATH:04062	Chemokine signaling pathway	Gnb4	Gnb4	Guanine nucleotide-binding protein subunit beta-4	0.00013511	0.000963551	1.64878
PATH:04062	Chemokine signaling pathway	Ccl20	Ccl20	C-C motif chemokine 20	0.00013511	0.000963551	1.64878
PATH:04062	Chemokine signaling pathway	Ccl11	Ccl11	Eotaxin	0.00013511	0.000963551	1.64878
PATH:04062	Chemokine signaling pathway	Cxcl2	Cxcl2	C-X-C motif chemokine 2	0.00013511	0.000963551	1.64878
PATH:04062	Chemokine signaling pathway	Pik3cd	Pik3cd	Phosphatidylinositol 4,5-bisphosphate 3-kinase catalytic subunit delta isoform	0.00013511	0.000963551	1.64878
PATH:04062	Chemokine signaling pathway	Cxcl13	Cxcl13	C-X-C motif chemokine 13	0.00013511	0.000963551	1.64878
PATH:04062	Chemokine signaling pathway	Hck	Hck	Non-specific protein-tyrosine kinase	0.00013511	0.000963551	1.64878
PATH:04062	Chemokine signaling pathway	Prkcd	Prkcd	Protein kinase C delta variant IX	0.00013511	0.000963551	1.64878
PATH:04062	Chemokine signaling pathway	Dock2	Dock2	Dedicator of cytokinesis protein 2	0.00013511	0.000963551	1.64878
PATH:04062	Chemokine signaling pathway	Ccl2	Ccl2	C-C motif chemokine 2	0.00013511	0.000963551	1.64878
PATH:04062	Chemokine signaling pathway	Ccl9	Ccl9	C-C motif chemokine 9	0.00013511	0.000963551	1.64878
PATH:04062	Chemokine signaling pathway	Rac2	Rac2	Ras-related C3 botulinum toxin substrate 2	0.00013511	0.000963551	1.64878
PATH:04062	Chemokine signaling pathway	Ccl12	Ccl12	C-C motif chemokine 12	0.00013511	0.000963551	1.64878
PATH:04062	Chemokine signaling pathway	Cxcl5	Cxcl5	C-X-C motif chemokine 5	0.00013511	0.000963551	1.64878
PATH:04062	Chemokine signaling pathway	Ccl8	Ccl8	C-C motif chemokine 8	0.00013511	0.000963551	1.64878
PATH:04062	Chemokine signaling pathway	Mapk3	Mapk3	Mitogen-activated protein kinase 3	0.00013511	0.000963551	1.64878
PATH:04062	Chemokine signaling pathway	Ptk2b	Ptk2b	Protein-tyrosine kinase 2-beta	0.00013511	0.000963551	1.64878
PATH:04062	Chemokine signaling pathway	Pik3cg	Pik3cg	Phosphoinositide-3-kinase gamma polypeptide	0.00013511	0.000963551	1.64878
PATH:04062	Chemokine signaling pathway	Ccl7	Ccl7	C-C motif chemokine 7	0.00013511	0.000963551	1.64878
PATH:04062	Chemokine signaling pathway	Cx3cl1	Cx3cl1	Fractalkine	0.00013511	0.000963551	1.64878
PATH:05330	Allograft rejection	H2-Ab1	H2-Ab1	MHC class II antigen A beta 1	0.000157828	0.0010967	2.36251
PATH:05330	Allograft rejection	Fasl	Fasl	Fas ligand	0.000157828	0.0010967	2.36251
PATH:05330	Allograft rejection	Il10	Il10	Interleukin-10	0.000157828	0.0010967	2.36251
PATH:05330	Allograft rejection	Prf1	Prf1	Perforin 1 (Pore forming protein)	0.000157828	0.0010967	2.36251
PATH:05330	Allograft rejection	Cd40	Cd40	Tumor necrosis factor receptor superfamily member 5	0.000157828	0.0010967	2.36251
PATH:05330	Allograft rejection	H2-T23	H2-T23	MHC classIb Qa1	0.000157828	0.0010967	2.36251
PATH:05330	Allograft rejection	H2-Aa	H2-Aa	Beta-2-microglobulin	0.000157828	0.0010967	2.36251
PATH:05330	Allograft rejection	Il12b	Il12b	Interleukin-12 subunit beta	0.000157828	0.0010967	2.36251
PATH:05330	Allograft rejection	H2-T24	H2-T24	Protein H2-T24	0.000157828	0.0010967	2.36251
PATH:05330	Allograft rejection	H2-K1	H2-K1	H-2 class I histocompatibility antigen, K-K alpha chain	0.000157828	0.0010967	2.36251
PATH:05330	Allograft rejection	H2-T10	H2-T10	Protein H2-T10	0.000157828	0.0010967	2.36251
PATH:05330	Allograft rejection	H2-Q7	H2-Q7	H-2 class I histocompatibility antigen, Q7 alpha chain	0.000157828	0.0010967	2.36251
PATH:05330	Allograft rejection	Ifng	Ifng	Interferon gamma	0.000157828	0.0010967	2.36251
PATH:05330	Allograft rejection	Cd86	Cd86	T-lymphocyte activation antigen CD86	0.000157828	0.0010967	2.36251
PATH:05330	Allograft rejection	Cd80	Cd80	T-lymphocyte activation antigen CD80	0.000157828	0.0010967	2.36251
PATH:05330	Allograft rejection	H2-DMb1	H2-DMb1	Class II histocompatibility antigen, M beta 1 chain	0.000157828	0.0010967	2.36251
PATH:05330	Allograft rejection	H2-T22	H2-T22	MHC classIb T22	0.000157828	0.0010967	2.36251
PATH:05330	Allograft rejection	Gzmb	Gzmb	Granzyme B(G,H)	0.000157828	0.0010967	2.36251
PATH:05330	Allograft rejection	H2-Eb1	H2-Eb1	Putative MHC class II antigen E beta 1 isoform 2	0.000157828	0.0010967	2.36251
PATH:05132	Salmonella infection	Casp1	Casp1	Caspase-1	0.000227072	0.00153841	2.04614
PATH:05132	Salmonella infection	Was	Was	Wiskott-Aldrich syndrome protein homolog	0.000227072	0.00153841	2.04614
PATH:05132	Salmonella infection	Il1b	Il1b	Interleukin-1 beta	0.000227072	0.00153841	2.04614
PATH:05132	Salmonella infection	Mapk13	Mapk13	Mitogen-activated protein kinase 13	0.000227072	0.00153841	2.04614
PATH:05132	Salmonella infection	Cd14	Cd14	Monocyte differentiation antigen CD14	0.000227072	0.00153841	2.04614
PATH:05132	Salmonella infection	Rab7b	5430435G22Rik	Protein 5430435G22Rik	0.000227072	0.00153841	2.04614
PATH:05132	Salmonella infection	Ccl4	Ccl4	C-C motif chemokine 4	0.000227072	0.00153841	2.04614
PATH:05132	Salmonella infection	Gm5637	Gm5637	predicted pseudogene 5637	0.000227072	0.00153841	2.04614
PATH:05132	Salmonella infection	Nos2	Nos2	Nitric oxide synthase 2	0.000227072	0.00153841	2.04614
PATH:05132	Salmonella infection	Tlr4	Tlr4	Toll-like receptor 4	0.000227072	0.00153841	2.04614
PATH:05132	Salmonella infection	Il6	Il6	Interleukin 6, isoform CRA_b	0.000227072	0.00153841	2.04614
PATH:05132	Salmonella infection	Myd88	Myd88	Myeloid differentiation primary response protein MyD88	0.000227072	0.00153841	2.04614
PATH:05132	Salmonella infection	Arpc4	Arpc4	Actin-related protein 2/3 complex subunit 4	0.000227072	0.00153841	2.04614
PATH:05132	Salmonella infection	Cxcl1	Cxcl1	C-X-C motif chemokine	0.000227072	0.00153841	2.04614
PATH:05132	Salmonella infection	Nlrc4	Nlrc4	NLR family CARD domain-containing protein 4	0.000227072	0.00153841	2.04614
PATH:05132	Salmonella infection	Arpc1b	Arpc1b	Actin-related protein 2/3 complex subunit 1B	0.000227072	0.00153841	2.04614
PATH:05132	Salmonella infection	Ccl3	Ccl3	C-C motif chemokine 3	0.000227072	0.00153841	2.04614
PATH:05132	Salmonella infection	Cxcl2	Cxcl2	C-X-C motif chemokine 2	0.000227072	0.00153841	2.04614
PATH:05132	Salmonella infection	Ifng	Ifng	Interferon gamma	0.000227072	0.00153841	2.04614
PATH:05132	Salmonella infection	Flnb	Flnb	Putative uncharacterized protein	0.000227072	0.00153841	2.04614
PATH:05132	Salmonella infection	Pfn1	Pfn1	Profilin-1	0.000227072	0.00153841	2.04614
PATH:05132	Salmonella infection	Pycard	Pycard	PYD and CARD domain containing	0.000227072	0.00153841	2.04614
PATH:05132	Salmonella infection	Mapk3	Mapk3	Mitogen-activated protein kinase 3	0.000227072	0.00153841	2.04614
PATH:05132	Salmonella infection	Il1a	Il1a	Interleukin-1 alpha	0.000227072	0.00153841	2.04614
PATH:05132	Salmonella infection	Csf2	Csf2	Granulocyte-macrophage colony-stimulating factor	0.000227072	0.00153841	2.04614
PATH:04210	Apoptosis	Csf2rb2	Csf2rb2	Interleukin-3 receptor class 2 subunit beta	0.000471152	0.0031142	1.93231
PATH:04210	Apoptosis	Casp12	Casp12	Caspase-12	0.000471152	0.0031142	1.93231
PATH:04210	Apoptosis	Il1b	Il1b	Interleukin-1 beta	0.000471152	0.0031142	1.93231
PATH:04210	Apoptosis	Casp8	Casp8	Caspase-8	0.000471152	0.0031142	1.93231
PATH:04210	Apoptosis	Fasl	Fasl	Fas ligand	0.000471152	0.0031142	1.93231
PATH:04210	Apoptosis	Apaf1	Apaf1	Apoptotic peptidase activating factor 1, isoform CRA_a	0.000471152	0.0031142	1.93231
PATH:04210	Apoptosis	Casp7	Casp7	Caspase-7	0.000471152	0.0031142	1.93231
PATH:04210	Apoptosis	Irak3	Irak3	Interleukin-1 receptor-associated kinase 3	0.000471152	0.0031142	1.93231
PATH:04210	Apoptosis	Gm10053	Gm10053	cytochrome c, somatic pseudogene	0.000471152	0.0031142	1.93231
PATH:04210	Apoptosis	Il3ra	Il3ra	Interleukin-3 receptor subunit alpha	0.000471152	0.0031142	1.93231
PATH:04210	Apoptosis	Myd88	Myd88	Myeloid differentiation primary response protein MyD88	0.000471152	0.0031142	1.93231
PATH:04210	Apoptosis	Nfkbia	Nfkbia	NF-kappa-B inhibitor alpha	0.000471152	0.0031142	1.93231
PATH:04210	Apoptosis	Csf2rb	Csf2rb	Cytokine receptor common subunit beta	0.000471152	0.0031142	1.93231
PATH:04210	Apoptosis	Pik3r5	Pik3r5	Phosphoinositide-3-kinase, regulatory subunit 5, p101	0.000471152	0.0031142	1.93231
PATH:04210	Apoptosis	Cycs	Cycs	Cytochrome c, somatic	0.000471152	0.0031142	1.93231
PATH:04210	Apoptosis	Pik3cd	Pik3cd	Phosphatidylinositol 4,5-bisphosphate 3-kinase catalytic subunit delta isoform	0.000471152	0.0031142	1.93231
PATH:04210	Apoptosis	Tnfrsf1a	Tnfrsf1a	Tumor necrosis factor receptor superfamily member 1A	0.000471152	0.0031142	1.93231
PATH:04210	Apoptosis	Casp3	Casp3	Caspase-3	0.000471152	0.0031142	1.93231
PATH:04210	Apoptosis	Bid	Bid	BH3-interacting domain death agonist	0.000471152	0.0031142	1.93231
PATH:04210	Apoptosis	Chp2	Chp2	Calcineurin B homologous protein 2	0.000471152	0.0031142	1.93231
PATH:04210	Apoptosis	Ripk1	Ripk1	Receptor-interacting serine/threonine-protein kinase 1	0.000471152	0.0031142	1.93231
PATH:04210	Apoptosis	Birc3	Birc3	Baculoviral IAP repeat-containing protein 3	0.000471152	0.0031142	1.93231
PATH:04210	Apoptosis	Tnfsf10	Tnfsf10	Tumor necrosis factor ligand superfamily member 10	0.000471152	0.0031142	1.93231
PATH:04210	Apoptosis	Pik3cg	Pik3cg	Phosphoinositide-3-kinase gamma polypeptide	0.000471152	0.0031142	1.93231
PATH:04210	Apoptosis	Birc2	Birc2	Baculoviral IAP repeat-containing protein 2	0.000471152	0.0031142	1.93231
PATH:04210	Apoptosis	Il1a	Il1a	Interleukin-1 alpha	0.000471152	0.0031142	1.93231
PATH:05160	Hepatitis C	Ddx58	Ddx58	Ddx58 protein	0.00069381	0.00447672	1.69905
PATH:05160	Hepatitis C	Mapk13	Mapk13	Mitogen-activated protein kinase 13	0.00069381	0.00447672	1.69905
PATH:05160	Hepatitis C	Cldn2	Cldn2	Claudin-2	0.00069381	0.00447672	1.69905
PATH:05160	Hepatitis C	Irf7	Irf7	Interferon regulatory factor 7, isoform CRA_b	0.00069381	0.00447672	1.69905
PATH:05160	Hepatitis C	Tbk1	Tbk1	TANK-binding kinase 1	0.00069381	0.00447672	1.69905
PATH:05160	Hepatitis C	Oas1g	Oas1g	Oas1g protein	0.00069381	0.00447672	1.69905
PATH:05160	Hepatitis C	Oas2	Oas2	2'-5'-oligoadenylate synthase 2	0.00069381	0.00447672	1.69905
PATH:05160	Hepatitis C	Stat2	Stat2	Signal transducer and activator of transcription 2	0.00069381	0.00447672	1.69905
PATH:05160	Hepatitis C	Ifnar2	Ifnar2	Interferon alpha/beta receptor 2	0.00069381	0.00447672	1.69905
PATH:05160	Hepatitis C	Irf9	Irf9	Interferon regulatory factor 9	0.00069381	0.00447672	1.69905
PATH:05160	Hepatitis C	Ppp2r2c	Ppp2r2c	Serine/threonine-protein phosphatase 2A 55 kDa regulatory subunit B gamma isoform	0.00069381	0.00447672	1.69905
PATH:05160	Hepatitis C	Oas3	Oas3	2'-5'-oligoadenylate synthase 3	0.00069381	0.00447672	1.69905
PATH:05160	Hepatitis C	Stat1	Stat1	Signal transducer and activator of transcription 1	0.00069381	0.00447672	1.69905
PATH:05160	Hepatitis C	Cldn8	Cldn8	Claudin-8	0.00069381	0.00447672	1.69905
PATH:05160	Hepatitis C	Cdkn1a	Cdkn1a	Cyclin-dependent kinase inhibitor 1A variant 2	0.00069381	0.00447672	1.69905
PATH:05160	Hepatitis C	Eif2ak2	Eif2ak2	Interferon-induced, double-stranded RNA-activated protein kinase	0.00069381	0.00447672	1.69905
PATH:05160	Hepatitis C	Stat3	Stat3	Signal transducer and activator of transcription 3	0.00069381	0.00447672	1.69905
PATH:05160	Hepatitis C	Cldn5	Cldn5	Claudin-5	0.00069381	0.00447672	1.69905
PATH:05160	Hepatitis C	Nfkbia	Nfkbia	NF-kappa-B inhibitor alpha	0.00069381	0.00447672	1.69905
PATH:05160	Hepatitis C	Cldn4	Cldn4	Claudin-4	0.00069381	0.00447672	1.69905
PATH:05160	Hepatitis C	Tlr3	Tlr3	Putative uncharacterized protein	0.00069381	0.00447672	1.69905
PATH:05160	Hepatitis C	Pik3r5	Pik3r5	Phosphoinositide-3-kinase, regulatory subunit 5, p101	0.00069381	0.00447672	1.69905
PATH:05160	Hepatitis C	Socs3	Socs3	Suppressor of cytokine signaling 3	0.00069381	0.00447672	1.69905
PATH:05160	Hepatitis C	Oas1a	Oas1a	2'-5'-oligoadenylate synthase 1A	0.00069381	0.00447672	1.69905
PATH:05160	Hepatitis C	Eif2s1	Eif2s1	Eukaryotic translation initiation factor 2 subunit 1	0.00069381	0.00447672	1.69905
PATH:05160	Hepatitis C	Pik3cd	Pik3cd	Phosphatidylinositol 4,5-bisphosphate 3-kinase catalytic subunit delta isoform	0.00069381	0.00447672	1.69905
PATH:05160	Hepatitis C	Irf1	Irf1	Interferon regulatory factor 1	0.00069381	0.00447672	1.69905
PATH:05160	Hepatitis C	Tnfrsf1a	Tnfrsf1a	Tumor necrosis factor receptor superfamily member 1A	0.00069381	0.00447672	1.69905
PATH:05160	Hepatitis C	Oas1b	Oas1b	Inactive 2'-5'-oligoadenylate synthase 1B	0.00069381	0.00447672	1.69905
PATH:05160	Hepatitis C	Cldn6	Cldn6	Claudin-6	0.00069381	0.00447672	1.69905
PATH:05160	Hepatitis C	Ripk1	Ripk1	Receptor-interacting serine/threonine-protein kinase 1	0.00069381	0.00447672	1.69905
PATH:05160	Hepatitis C	Ikbke	Ikbke	Inhibitor of nuclear factor kappa-B kinase subunit epsilon	0.00069381	0.00447672	1.69905
PATH:05160	Hepatitis C	Cldn22	Cldn22	Claudin-22	0.00069381	0.00447672	1.69905
PATH:05160	Hepatitis C	Mapk3	Mapk3	Mitogen-activated protein kinase 3	0.00069381	0.00447672	1.69905
PATH:05160	Hepatitis C	Ifit1	Ifit1	Putative uncharacterized protein	0.00069381	0.00447672	1.69905
PATH:05160	Hepatitis C	Pik3cg	Pik3cg	Phosphoinositide-3-kinase gamma polypeptide	0.00069381	0.00447672	1.69905
PATH:04610	Complement and coagulation cascades	Cfd	Cfd	Cfd protein	0.00080879	0.00509726	1.95676
PATH:04610	Complement and coagulation cascades	Bdkrb1	Bdkrb1	MCG1159	0.00080879	0.00509726	1.95676
PATH:04610	Complement and coagulation cascades	F5	F5	Coagulation factor V	0.00080879	0.00509726	1.95676
PATH:04610	Complement and coagulation cascades	Plaur	Plaur	Urokinase plasminogen activator surface receptor	0.00080879	0.00509726	1.95676
PATH:04610	Complement and coagulation cascades	Serpine1	Serpine1	Serine or cysteine peptidase inhibitor clade E member 1	0.00080879	0.00509726	1.95676
PATH:04610	Complement and coagulation cascades	Vwf	Vwf	Vwf protein	0.00080879	0.00509726	1.95676
PATH:04610	Complement and coagulation cascades	C3ar1	C3ar1	C3a anaphylatoxin chemotactic receptor	0.00080879	0.00509726	1.95676
PATH:04610	Complement and coagulation cascades	Cr2	Cr2	Complement receptor type 2	0.00080879	0.00509726	1.95676
PATH:04610	Complement and coagulation cascades	C3	C3	Complement component 3d	0.00080879	0.00509726	1.95676
PATH:04610	Complement and coagulation cascades	C4bp	C4bp	C4b-binding protein	0.00080879	0.00509726	1.95676
PATH:04610	Complement and coagulation cascades	C1ra	C1ra	Putative uncharacterized protein	0.00080879	0.00509726	1.95676
PATH:04610	Complement and coagulation cascades	Cfb	Cfb	Complement factor B	0.00080879	0.00509726	1.95676
PATH:04610	Complement and coagulation cascades	C1s1	C1s1	Protein C1s1	0.00080879	0.00509726	1.95676
PATH:04610	Complement and coagulation cascades	C4b	C4b	Complement component 4B (Childo blood group)	0.00080879	0.00509726	1.95676
PATH:04610	Complement and coagulation cascades	C1qc	C1qc	Complement C1q subcomponent subunit C	0.00080879	0.00509726	1.95676
PATH:04610	Complement and coagulation cascades	Plau	Plau	Urokinase-type plasminogen activator	0.00080879	0.00509726	1.95676
PATH:04610	Complement and coagulation cascades	F3	F3	Tissue factor	0.00080879	0.00509726	1.95676
PATH:04610	Complement and coagulation cascades	F13a1	F13a1	Putative uncharacterized protein	0.00080879	0.00509726	1.95676
PATH:04610	Complement and coagulation cascades	C1qa	C1qa	Complement C1q subcomponent subunit A	0.00080879	0.00509726	1.95676
PATH:04610	Complement and coagulation cascades	Serping1	Serping1	Plasma protease C1 inhibitor	0.00080879	0.00509726	1.95676
PATH:04610	Complement and coagulation cascades	C1qb	C1qb	Complement C1q subcomponent subunit B	0.00080879	0.00509726	1.95676
PATH:04610	Complement and coagulation cascades	Thbd	Thbd	Thrombomodulin	0.00080879	0.00509726	1.95676
PATH:04610	Complement and coagulation cascades	F10	F10	Coagulation factor X	0.00080879	0.00509726	1.95676
PATH:04512	ECM-receptor interaction	Thbs3	Thbs3	Thrombospondin-3	0.000833198	0.00513174	1.8679
PATH:04512	ECM-receptor interaction	Itga4	Itga4	Integrin alpha-4	0.000833198	0.00513174	1.8679
PATH:04512	ECM-receptor interaction	Cd36	Cd36	CD36 antigen variant	0.000833198	0.00513174	1.8679
PATH:04512	ECM-receptor interaction	Thbs1	Thbs1	Thrombospondin-1	0.000833198	0.00513174	1.8679
PATH:04512	ECM-receptor interaction	Vwf	Vwf	Vwf protein	0.000833198	0.00513174	1.8679
PATH:04512	ECM-receptor interaction	Itga8	Itga8	Integrin alpha-8	0.000833198	0.00513174	1.8679
PATH:04512	ECM-receptor interaction	Itga7	Itga7	Integrin alpha-7	0.000833198	0.00513174	1.8679
PATH:04512	ECM-receptor interaction	Tnc	Tnc	Tnc protein	0.000833198	0.00513174	1.8679
PATH:04512	ECM-receptor interaction	Gp9	Gp9	Platelet glycoprotein IX	0.000833198	0.00513174	1.8679
PATH:04512	ECM-receptor interaction	Tnn	Tnn	Tenascin-N	0.000833198	0.00513174	1.8679
PATH:04512	ECM-receptor interaction	Gp5	Gp5	Platelet glycoprotein V	0.000833198	0.00513174	1.8679
PATH:04512	ECM-receptor interaction	Itga5	Itga5	Integrin alpha-5	0.000833198	0.00513174	1.8679
PATH:04512	ECM-receptor interaction	Hmmr	Hmmr	Hyaluronan mediated motility receptor	0.000833198	0.00513174	1.8679
PATH:04512	ECM-receptor interaction	Itgb5	Itgb5	Integrin beta-5	0.000833198	0.00513174	1.8679
PATH:04512	ECM-receptor interaction	Npnt	Npnt	Nephronectin	0.000833198	0.00513174	1.8679
PATH:04512	ECM-receptor interaction	Sv2b	Sv2b	Synaptic vesicle glycoprotein 2B	0.000833198	0.00513174	1.8679
PATH:04512	ECM-receptor interaction	Lama3	Lama3	Putative uncharacterized protein	0.000833198	0.00513174	1.8679
PATH:04512	ECM-receptor interaction	Vtn	Vtn	Vitronectin	0.000833198	0.00513174	1.8679
PATH:04512	ECM-receptor interaction	Col6a5	Col6a5	Collagen alpha-5(VI) chain	0.000833198	0.00513174	1.8679
PATH:04512	ECM-receptor interaction	Col5a3	Col5a3	Col5a3 protein	0.000833198	0.00513174	1.8679
PATH:04512	ECM-receptor interaction	Cd47	Cd47	Leukocyte surface antigen CD47	0.000833198	0.00513174	1.8679
PATH:04512	ECM-receptor interaction	Col6a3	Col6a3	Protein Col6a3	0.000833198	0.00513174	1.8679
PATH:04512	ECM-receptor interaction	Gp6	Gp6	MCG22075, isoform CRA_a	0.000833198	0.00513174	1.8679
PATH:04512	ECM-receptor interaction	Col6a2	Col6a2	Collagen alpha-2(VI) chain	0.000833198	0.00513174	1.8679
PATH:04512	ECM-receptor interaction	Lamb2	Lamb2	Putative uncharacterized protein	0.000833198	0.00513174	1.8679
PATH:04512	ECM-receptor interaction	Itgb7	Itgb7	Integrin beta-7	0.000833198	0.00513174	1.8679
PATH:04672	Intestinal immune network for IgA production	H2-Ab1	H2-Ab1	MHC class II antigen A beta 1	0.000960751	0.00578586	2.24898
PATH:04672	Intestinal immune network for IgA production	Il15	Il15	Interleukin-15	0.000960751	0.00578586	2.24898
PATH:04672	Intestinal immune network for IgA production	Itga4	Itga4	Integrin alpha-4	0.000960751	0.00578586	2.24898
PATH:04672	Intestinal immune network for IgA production	Il10	Il10	Interleukin-10	0.000960751	0.00578586	2.24898
PATH:04672	Intestinal immune network for IgA production	Cd40	Cd40	Tumor necrosis factor receptor superfamily member 5	0.000960751	0.00578586	2.24898
PATH:04672	Intestinal immune network for IgA production	Il6	Il6	Interleukin 6, isoform CRA_b	0.000960751	0.00578586	2.24898
PATH:04672	Intestinal immune network for IgA production	Pigr	Pigr	Polymeric immunoglobulin receptor	0.000960751	0.00578586	2.24898
PATH:04672	Intestinal immune network for IgA production	H2-Aa	H2-Aa	Beta-2-microglobulin	0.000960751	0.00578586	2.24898
PATH:04672	Intestinal immune network for IgA production	Tnfrsf13c	Tnfrsf13c	BAFF receptor	0.000960751	0.00578586	2.24898
PATH:04672	Intestinal immune network for IgA production	Cd86	Cd86	T-lymphocyte activation antigen CD86	0.000960751	0.00578586	2.24898
PATH:04672	Intestinal immune network for IgA production	Cd80	Cd80	T-lymphocyte activation antigen CD80	0.000960751	0.00578586	2.24898
PATH:04672	Intestinal immune network for IgA production	Tnfsf13b	Tnfsf13b	Tumor necrosis factor (Ligand) superfamily, member 13b, isoform CRA_a	0.000960751	0.00578586	2.24898
PATH:04672	Intestinal immune network for IgA production	H2-DMb1	H2-DMb1	Class II histocompatibility antigen, M beta 1 chain	0.000960751	0.00578586	2.24898
PATH:04672	Intestinal immune network for IgA production	Itgb7	Itgb7	Integrin beta-7	0.000960751	0.00578586	2.24898
PATH:04672	Intestinal immune network for IgA production	Il15ra	Il15ra	Interleukin-15 receptor subunit alpha	0.000960751	0.00578586	2.24898
PATH:04672	Intestinal immune network for IgA production	H2-Eb1	H2-Eb1	Putative MHC class II antigen E beta 1 isoform 2	0.000960751	0.00578586	2.24898
PATH:04940	Type I diabetes mellitus	H2-Ab1	H2-Ab1	MHC class II antigen A beta 1	0.00098384	0.0057961	2.08221
PATH:04940	Type I diabetes mellitus	Il1b	Il1b	Interleukin-1 beta	0.00098384	0.0057961	2.08221
PATH:04940	Type I diabetes mellitus	Fasl	Fasl	Fas ligand	0.00098384	0.0057961	2.08221
PATH:04940	Type I diabetes mellitus	Prf1	Prf1	Perforin 1 (Pore forming protein)	0.00098384	0.0057961	2.08221
PATH:04940	Type I diabetes mellitus	H2-T23	H2-T23	MHC classIb Qa1	0.00098384	0.0057961	2.08221
PATH:04940	Type I diabetes mellitus	H2-Aa	H2-Aa	Beta-2-microglobulin	0.00098384	0.0057961	2.08221
PATH:04940	Type I diabetes mellitus	Il12b	Il12b	Interleukin-12 subunit beta	0.00098384	0.0057961	2.08221
PATH:04940	Type I diabetes mellitus	H2-T24	H2-T24	Protein H2-T24	0.00098384	0.0057961	2.08221
PATH:04940	Type I diabetes mellitus	H2-K1	H2-K1	H-2 class I histocompatibility antigen, K-K alpha chain	0.00098384	0.0057961	2.08221
PATH:04940	Type I diabetes mellitus	H2-T10	H2-T10	Protein H2-T10	0.00098384	0.0057961	2.08221
PATH:04940	Type I diabetes mellitus	H2-Q7	H2-Q7	H-2 class I histocompatibility antigen, Q7 alpha chain	0.00098384	0.0057961	2.08221
PATH:04940	Type I diabetes mellitus	Ifng	Ifng	Interferon gamma	0.00098384	0.0057961	2.08221
PATH:04940	Type I diabetes mellitus	Cd86	Cd86	T-lymphocyte activation antigen CD86	0.00098384	0.0057961	2.08221
PATH:04940	Type I diabetes mellitus	Cd80	Cd80	T-lymphocyte activation antigen CD80	0.00098384	0.0057961	2.08221
PATH:04940	Type I diabetes mellitus	H2-DMb1	H2-DMb1	Class II histocompatibility antigen, M beta 1 chain	0.00098384	0.0057961	2.08221
PATH:04940	Type I diabetes mellitus	H2-T22	H2-T22	MHC classIb T22	0.00098384	0.0057961	2.08221
PATH:04940	Type I diabetes mellitus	Gzmb	Gzmb	Granzyme B(G,H)	0.00098384	0.0057961	2.08221
PATH:04940	Type I diabetes mellitus	Il1a	Il1a	Interleukin-1 alpha	0.00098384	0.0057961	2.08221
PATH:04940	Type I diabetes mellitus	H2-Eb1	H2-Eb1	Putative MHC class II antigen E beta 1 isoform 2	0.00098384	0.0057961	2.08221
PATH:04670	Leukocyte transendothelial migration	Itga4	Itga4	Integrin alpha-4	0.00212626	0.0122599	1.67033
PATH:04670	Leukocyte transendothelial migration	Itk	Itk	Non-specific protein-tyrosine kinase	0.00212626	0.0122599	1.67033
PATH:04670	Leukocyte transendothelial migration	Mapk13	Mapk13	Mitogen-activated protein kinase 13	0.00212626	0.0122599	1.67033
PATH:04670	Leukocyte transendothelial migration	Cldn2	Cldn2	Claudin-2	0.00212626	0.0122599	1.67033
PATH:04670	Leukocyte transendothelial migration	Ncf4	Ncf4	Neutrophil cytosol factor 4	0.00212626	0.0122599	1.67033
PATH:04670	Leukocyte transendothelial migration	Plcg2	Plcg2	1-phosphatidylinositol 4,5-bisphosphate phosphodiesterase gamma-2	0.00212626	0.0122599	1.67033
PATH:04670	Leukocyte transendothelial migration	Cybb	Cybb	Cytochrome b-245 heavy chain	0.00212626	0.0122599	1.67033
PATH:04670	Leukocyte transendothelial migration	Rhoh	Rhoh	Putative uncharacterized protein	0.00212626	0.0122599	1.67033
PATH:04670	Leukocyte transendothelial migration	Cyba	Cyba	Cytochrome b-245, alpha polypeptide, isoform CRA_a	0.00212626	0.0122599	1.67033
PATH:04670	Leukocyte transendothelial migration	Txk	Txk	Non-specific protein-tyrosine kinase	0.00212626	0.0122599	1.67033
PATH:04670	Leukocyte transendothelial migration	Cldn8	Cldn8	Claudin-8	0.00212626	0.0122599	1.67033
PATH:04670	Leukocyte transendothelial migration	Ncf1	Ncf1	Neutrophil cytosol factor 1	0.00212626	0.0122599	1.67033
PATH:04670	Leukocyte transendothelial migration	Icam1	Icam1	Intercellular adhesion molecule 1	0.00212626	0.0122599	1.67033
PATH:04670	Leukocyte transendothelial migration	Vav1	Vav1	Proto-oncogene vav	0.00212626	0.0122599	1.67033
PATH:04670	Leukocyte transendothelial migration	Cldn5	Cldn5	Claudin-5	0.00212626	0.0122599	1.67033
PATH:04670	Leukocyte transendothelial migration	Cldn4	Cldn4	Claudin-4	0.00212626	0.0122599	1.67033
PATH:04670	Leukocyte transendothelial migration	Pik3r5	Pik3r5	Phosphoinositide-3-kinase, regulatory subunit 5, p101	0.00212626	0.0122599	1.67033
PATH:04670	Leukocyte transendothelial migration	Thy1	Thy1	Thy-1 membrane glycoprotein	0.00212626	0.0122599	1.67033
PATH:04670	Leukocyte transendothelial migration	Pik3cd	Pik3cd	Phosphatidylinositol 4,5-bisphosphate 3-kinase catalytic subunit delta isoform	0.00212626	0.0122599	1.67033
PATH:04670	Leukocyte transendothelial migration	Cldn6	Cldn6	Claudin-6	0.00212626	0.0122599	1.67033
PATH:04670	Leukocyte transendothelial migration	Ncf2	Ncf2	Neutrophil cytosol factor 2	0.00212626	0.0122599	1.67033
PATH:04670	Leukocyte transendothelial migration	Itgb2	Itgb2	Integrin beta-2	0.00212626	0.0122599	1.67033
PATH:04670	Leukocyte transendothelial migration	Vcam1	Vcam1	Vascular cell adhesion protein 1	0.00212626	0.0122599	1.67033
PATH:04670	Leukocyte transendothelial migration	Plcg1	Plcg1	Phosphoinositide phospholipase C	0.00212626	0.0122599	1.67033
PATH:04670	Leukocyte transendothelial migration	Rac2	Rac2	Ras-related C3 botulinum toxin substrate 2	0.00212626	0.0122599	1.67033
PATH:04670	Leukocyte transendothelial migration	Cldn22	Cldn22	Claudin-22	0.00212626	0.0122599	1.67033
PATH:04670	Leukocyte transendothelial migration	Ptk2b	Ptk2b	Protein-tyrosine kinase 2-beta	0.00212626	0.0122599	1.67033
PATH:04670	Leukocyte transendothelial migration	Pik3cg	Pik3cg	Phosphoinositide-3-kinase gamma polypeptide	0.00212626	0.0122599	1.67033
PATH:04670	Leukocyte transendothelial migration	Cdh5	Cdh5	Cadherin-5	0.00212626	0.0122599	1.67033
PATH:04670	Leukocyte transendothelial migration	Itgal	Itgal	Itgal protein	0.00212626	0.0122599	1.67033
PATH:04670	Leukocyte transendothelial migration	Itgam	Itgam	CD11b	0.00212626	0.0122599	1.67033
PATH:05146	Amoebiasis	Il1b	Il1b	Interleukin-1 beta	0.00369293	0.0208497	1.63004
PATH:05146	Amoebiasis	Tgfb3	Tgfb3	Transforming growth factor beta-3	0.00369293	0.0208497	1.63004
PATH:05146	Amoebiasis	Serpinb9	Serpinb9	Serine (Or cysteine) peptidase inhibitor, clade B, member 9	0.00369293	0.0208497	1.63004
PATH:05146	Amoebiasis	Gna14	Gna14	Guanine nucleotide-binding protein subunit alpha-14	0.00369293	0.0208497	1.63004
PATH:05146	Amoebiasis	Il10	Il10	Interleukin-10	0.00369293	0.0208497	1.63004
PATH:05146	Amoebiasis	Cd14	Cd14	Monocyte differentiation antigen CD14	0.00369293	0.0208497	1.63004
PATH:05146	Amoebiasis	Rab7b	5430435G22Rik	Protein 5430435G22Rik	0.00369293	0.0208497	1.63004
PATH:05146	Amoebiasis	Il1r2	Il1r2	Interleukin-1 receptor type 2	0.00369293	0.0208497	1.63004
PATH:05146	Amoebiasis	Serpinb10	Serpinb10	Serpin B10	0.00369293	0.0208497	1.63004
PATH:05146	Amoebiasis	Serpinb2	Serpinb2	Plasminogen activator inhibitor 2, macrophage	0.00369293	0.0208497	1.63004
PATH:05146	Amoebiasis	Nos2	Nos2	Nitric oxide synthase 2	0.00369293	0.0208497	1.63004
PATH:05146	Amoebiasis	Tlr4	Tlr4	Toll-like receptor 4	0.00369293	0.0208497	1.63004
PATH:05146	Amoebiasis	Serpinb9b	Serpinb9b	Putative uncharacterized protein	0.00369293	0.0208497	1.63004
PATH:05146	Amoebiasis	Il6	Il6	Interleukin 6, isoform CRA_b	0.00369293	0.0208497	1.63004
PATH:05146	Amoebiasis	Il12b	Il12b	Interleukin-12 subunit beta	0.00369293	0.0208497	1.63004
PATH:05146	Amoebiasis	Arg2	Arg2	Arginase-2, mitochondrial	0.00369293	0.0208497	1.63004
PATH:05146	Amoebiasis	Pik3r5	Pik3r5	Phosphoinositide-3-kinase, regulatory subunit 5, p101	0.00369293	0.0208497	1.63004
PATH:05146	Amoebiasis	Muc2	Muc2	Mucin-2	0.00369293	0.0208497	1.63004
PATH:05146	Amoebiasis	Lama3	Lama3	Putative uncharacterized protein	0.00369293	0.0208497	1.63004
PATH:05146	Amoebiasis	Pik3cd	Pik3cd	Phosphatidylinositol 4,5-bisphosphate 3-kinase catalytic subunit delta isoform	0.00369293	0.0208497	1.63004
PATH:05146	Amoebiasis	Ifng	Ifng	Interferon gamma	0.00369293	0.0208497	1.63004
PATH:05146	Amoebiasis	Tlr2	Tlr2	Toll-like receptor 2	0.00369293	0.0208497	1.63004
PATH:05146	Amoebiasis	Col5a3	Col5a3	Col5a3 protein	0.00369293	0.0208497	1.63004
PATH:05146	Amoebiasis	Casp3	Casp3	Caspase-3	0.00369293	0.0208497	1.63004
PATH:05146	Amoebiasis	Itgb2	Itgb2	Integrin beta-2	0.00369293	0.0208497	1.63004
PATH:05146	Amoebiasis	Cd1d1	Cd1d1	Antigen-presenting glycoprotein CD1d1	0.00369293	0.0208497	1.63004
PATH:05146	Amoebiasis	Pik3cg	Pik3cg	Phosphoinositide-3-kinase gamma polypeptide	0.00369293	0.0208497	1.63004
PATH:05146	Amoebiasis	Lamb2	Lamb2	Putative uncharacterized protein	0.00369293	0.0208497	1.63004
PATH:05146	Amoebiasis	Itgam	Itgam	CD11b	0.00369293	0.0208497	1.63004
PATH:05146	Amoebiasis	Csf2	Csf2	Granulocyte-macrophage colony-stimulating factor	0.00369293	0.0208497	1.63004
PATH:04110	Cell cycle	Mcm6	Mcm6	DNA replication licensing factor MCM6	0.00473473	0.0261859	1.5908
PATH:04110	Cell cycle	Ccne1	Ccne1	Ccne1 protein	0.00473473	0.0261859	1.5908
PATH:04110	Cell cycle	Dbf4	Dbf4	DBF4 homolog (S. cerevisiae)	0.00473473	0.0261859	1.5908
PATH:04110	Cell cycle	Rbl1	Rbl1	Putative uncharacterized protein	0.00473473	0.0261859	1.5908
PATH:04110	Cell cycle	Tgfb3	Tgfb3	Transforming growth factor beta-3	0.00473473	0.0261859	1.5908
PATH:04110	Cell cycle	Bub1	Bub1	Mitotic checkpoint serine/threonine-protein kinase BUB1	0.00473473	0.0261859	1.5908
PATH:04110	Cell cycle	Plk1	Plk1	Polo like kinase	0.00473473	0.0261859	1.5908
PATH:04110	Cell cycle	Ccnd1	Ccnd1	Putative cyclin D1b	0.00473473	0.0261859	1.5908
PATH:04110	Cell cycle	Mcm3	Mcm3	DNA replication licensing factor MCM3	0.00473473	0.0261859	1.5908
PATH:04110	Cell cycle	Cdc6	Cdc6	Cell division control protein 6 homolog	0.00473473	0.0261859	1.5908
PATH:04110	Cell cycle	Ttk	Ttk	Dual-specificity protein kinase TTK	0.00473473	0.0261859	1.5908
PATH:04110	Cell cycle	Mad2l1	Mad2l1	Putative uncharacterized protein	0.00473473	0.0261859	1.5908
PATH:04110	Cell cycle	Ccnb2	Ccnb2	G2/mitotic-specific cyclin-B2	0.00473473	0.0261859	1.5908
PATH:04110	Cell cycle	Mcm2	Mcm2	DNA replication licensing factor MCM2	0.00473473	0.0261859	1.5908
PATH:04110	Cell cycle	Cdc7	Cdc7	Cell division cycle 7 (S. cerevisiae), isoform CRA_a	0.00473473	0.0261859	1.5908
PATH:04110	Cell cycle	Cdkn1a	Cdkn1a	Cyclin-dependent kinase inhibitor 1A variant 2	0.00473473	0.0261859	1.5908
PATH:04110	Cell cycle	Mcm4	Mcm4	DNA replication licensing factor MCM4	0.00473473	0.0261859	1.5908
PATH:04110	Cell cycle	Chek1	Chek1	Serine/threonine-protein kinase Chk1	0.00473473	0.0261859	1.5908
PATH:04110	Cell cycle	Ccna2	Ccna2	Cyclin-A2	0.00473473	0.0261859	1.5908
PATH:04110	Cell cycle	Pcna	Pcna	Proliferating cell nuclear antigen	0.00473473	0.0261859	1.5908
PATH:04110	Cell cycle	Mcm5	Mcm5	DNA replication licensing factor MCM5	0.00473473	0.0261859	1.5908
PATH:04110	Cell cycle	Ccnb1	Ccnb1	Cyclin b1 variant 1	0.00473473	0.0261859	1.5908
PATH:04110	Cell cycle	Cdc20	Cdc20	Cell division cycle protein 20 homolog	0.00473473	0.0261859	1.5908
PATH:04110	Cell cycle	Gadd45g	Gadd45g	Growth arrest and DNA-damage-inducible 45 gamma	0.00473473	0.0261859	1.5908
PATH:04110	Cell cycle	Ccne2	Ccne2	Cyclin E2, isoform CRA_a	0.00473473	0.0261859	1.5908
PATH:04110	Cell cycle	Pkmyt1	Pkmyt1	Membrane-associated tyrosine- and threonine-specific cdc2-inhibitory kinase	0.00473473	0.0261859	1.5908
PATH:04110	Cell cycle	Bub1b	Bub1b	Putative uncharacterized protein	0.00473473	0.0261859	1.5908
PATH:04110	Cell cycle	Cdk1	Cdk1	Cyclin-dependent kinase 1	0.00473473	0.0261859	1.5908
PATH:04110	Cell cycle	Espl1	Espl1	Espl1 protein	0.00473473	0.0261859	1.5908
PATH:04110	Cell cycle	Myc	Myc	Myc proto-oncogene protein	0.00473473	0.0261859	1.5908
PATH:04110	Cell cycle	Cdc25c	Cdc25c	M-phase inducer phosphatase 3	0.00473473	0.0261859	1.5908
PATH:04976	Bile secretion	Abcc3	Abcc3	Canalicular multispecific organic anion transporter 2	0.00521293	0.0282541	1.79606
PATH:04976	Bile secretion	Abcc2	Abcc2	Canalicular multispecific organic anion transporter 1	0.00521293	0.0282541	1.79606
PATH:04976	Bile secretion	Hmgcr	Hmgcr	3-hydroxy-3-methylglutaryl-coenzyme A reductase	0.00521293	0.0282541	1.79606
PATH:04976	Bile secretion	Slc2a1	Slc2a1	Solute carrier family 2, facilitated glucose transporter member 1	0.00521293	0.0282541	1.79606
PATH:04976	Bile secretion	Aqp1	Aqp1	Aquaporin-1	0.00521293	0.0282541	1.79606
PATH:04976	Bile secretion	Slc4a5	Slc4a5	Protein Slc4a5	0.00521293	0.0282541	1.79606
PATH:04976	Bile secretion	Aqp4	Aqp4	Aquaporin-4	0.00521293	0.0282541	1.79606
PATH:04976	Bile secretion	Aqp8	Aqp8	Aquaporin-8	0.00521293	0.0282541	1.79606
PATH:04976	Bile secretion	Slco1a4	Slco1a4	Solute carrier organic anion transporter family member 1A4	0.00521293	0.0282541	1.79606
PATH:04976	Bile secretion	Slc27a5	Slc27a5	Bile acyl-CoA synthetase	0.00521293	0.0282541	1.79606
PATH:04976	Bile secretion	Ephx1	Ephx1	Epoxide hydrolase 1, microsomal	0.00521293	0.0282541	1.79606
PATH:04976	Bile secretion	Abcc4	Abcc4	Abcc4 protein	0.00521293	0.0282541	1.79606
PATH:04976	Bile secretion	Abcb11	Abcb11	Bile salt export pump	0.00521293	0.0282541	1.79606
PATH:04976	Bile secretion	Slc5a1	Slc5a1	Sodium glucose cotransporter	0.00521293	0.0282541	1.79606
PATH:04976	Bile secretion	Abcb4	Abcb4	Multidrug resistance protein 3	0.00521293	0.0282541	1.79606
PATH:04976	Bile secretion	Abcb1b	Abcb1b	MCG1177	0.00521293	0.0282541	1.79606
PATH:04976	Bile secretion	Slco1a5	Slco1a5	Solute carrier organic anion transporter family member 1A5	0.00521293	0.0282541	1.79606
PATH:04976	Bile secretion	Abcb1a	Abcb1a	Multidrug resistance protein 1A	0.00521293	0.0282541	1.79606
PATH:04976	Bile secretion	Cftr	Cftr	Cystic fibrosis transmembrane conductance regulator	0.00521293	0.0282541	1.79606
PATH:04976	Bile secretion	Atp1b2	Atp1b2	Sodium/potassium-transporting ATPase subunit beta-2	0.00521293	0.0282541	1.79606
PATH:04622	RIG-I-like receptor signaling pathway	Nfkbib	Nfkbib	NF-kappa-B inhibitor beta	0.00595992	0.0316694	1.80662
PATH:04622	RIG-I-like receptor signaling pathway	Ddx58	Ddx58	Ddx58 protein	0.00595992	0.0316694	1.80662
PATH:04622	RIG-I-like receptor signaling pathway	Casp8	Casp8	Caspase-8	0.00595992	0.0316694	1.80662
PATH:04622	RIG-I-like receptor signaling pathway	Mapk13	Mapk13	Mitogen-activated protein kinase 13	0.00595992	0.0316694	1.80662
PATH:04622	RIG-I-like receptor signaling pathway	Irf7	Irf7	Interferon regulatory factor 7, isoform CRA_b	0.00595992	0.0316694	1.80662
PATH:04622	RIG-I-like receptor signaling pathway	Dhx58	Dhx58	Putative uncharacterized protein	0.00595992	0.0316694	1.80662
PATH:04622	RIG-I-like receptor signaling pathway	Tbk1	Tbk1	TANK-binding kinase 1	0.00595992	0.0316694	1.80662
PATH:04622	RIG-I-like receptor signaling pathway	Tmem173	Tmem173	Stimulator of interferon genes protein	0.00595992	0.0316694	1.80662
PATH:04622	RIG-I-like receptor signaling pathway	Ifih1	Ifih1	Melanoma differentiation-associated protein 5	0.00595992	0.0316694	1.80662
PATH:04622	RIG-I-like receptor signaling pathway	Azi2	Azi2	5-azacytidine-induced protein 2	0.00595992	0.0316694	1.80662
PATH:04622	RIG-I-like receptor signaling pathway	Cxcl10	Cxcl10	C-X-C motif chemokine 10	0.00595992	0.0316694	1.80662
PATH:04622	RIG-I-like receptor signaling pathway	Il12b	Il12b	Interleukin-12 subunit beta	0.00595992	0.0316694	1.80662
PATH:04622	RIG-I-like receptor signaling pathway	Nfkbia	Nfkbia	NF-kappa-B inhibitor alpha	0.00595992	0.0316694	1.80662
PATH:04622	RIG-I-like receptor signaling pathway	Cyld	Cyld	Putative uncharacterized protein	0.00595992	0.0316694	1.80662
PATH:04622	RIG-I-like receptor signaling pathway	Trim25	Trim25	Putative uncharacterized protein	0.00595992	0.0316694	1.80662
PATH:04622	RIG-I-like receptor signaling pathway	Tank	Tank	TRAF family member-associated NF-kappa-B activator	0.00595992	0.0316694	1.80662
PATH:04622	RIG-I-like receptor signaling pathway	Ripk1	Ripk1	Receptor-interacting serine/threonine-protein kinase 1	0.00595992	0.0316694	1.80662
PATH:04622	RIG-I-like receptor signaling pathway	Ikbke	Ikbke	Inhibitor of nuclear factor kappa-B kinase subunit epsilon	0.00595992	0.0316694	1.80662
PATH:04622	RIG-I-like receptor signaling pathway	Isg15	Isg15	ISG15 ubiquitin-like modifier	0.00595992	0.0316694	1.80662
PATH:04360	Axon guidance	Unc5b	Unc5b	Putative uncharacterized protein	0.00667513	0.0347877	1.54407
PATH:04360	Axon guidance	Sema6a	Sema6a	Semaphorin-6A	0.00667513	0.0347877	1.54407
PATH:04360	Axon guidance	Rac3	Rac3	RAS-related C3 botulinum substrate 3, isoform CRA_a	0.00667513	0.0347877	1.54407
PATH:04360	Axon guidance	Epha1	Epha1	Ephrin type-A receptor 1	0.00667513	0.0347877	1.54407
PATH:04360	Axon guidance	Sema4g	Sema4g	MKIAA1619 protein	0.00667513	0.0347877	1.54407
PATH:04360	Axon guidance	Sema4d	Sema4d	Semaphorin-4D	0.00667513	0.0347877	1.54407
PATH:04360	Axon guidance	Dpysl5	Dpysl5	Dpysl5 protein	0.00667513	0.0347877	1.54407
PATH:04360	Axon guidance	Ntn4	Ntn4	Netrin-4	0.00667513	0.0347877	1.54407
PATH:04360	Axon guidance	Sema7a	Sema7a	Semaphorin-7A	0.00667513	0.0347877	1.54407
PATH:04360	Axon guidance	Efna1	Efna1	Ephrin-A1	0.00667513	0.0347877	1.54407
PATH:04360	Axon guidance	Lrrc4	Lrrc4	Leucine-rich repeat-containing protein 4	0.00667513	0.0347877	1.54407
PATH:04360	Axon guidance	Plxna1	Plxna1	Plexin-A1	0.00667513	0.0347877	1.54407
PATH:04360	Axon guidance	Efnb2	Efnb2	Ephrin-B2	0.00667513	0.0347877	1.54407
PATH:04360	Axon guidance	Ablim3	Ablim3	Actin-binding LIM protein 3	0.00667513	0.0347877	1.54407
PATH:04360	Axon guidance	Nfatc2	Nfatc2	Nuclear factor of-activated T-cells, cytoplasmic 2	0.00667513	0.0347877	1.54407
PATH:04360	Axon guidance	Robo2	Robo2	Roundabout homolog 2	0.00667513	0.0347877	1.54407
PATH:04360	Axon guidance	Fes	Fes	Tyrosine-protein kinase Fes/Fps	0.00667513	0.0347877	1.54407
PATH:04360	Axon guidance	Dpysl2	Dpysl2	Dihydropyrimidinase-related protein 2	0.00667513	0.0347877	1.54407
PATH:04360	Axon guidance	Unc5c	Unc5c	Netrin receptor UNC5C	0.00667513	0.0347877	1.54407
PATH:04360	Axon guidance	Ntn3	Ntn3	Netrin 2-like (Chicken), isoform CRA_a	0.00667513	0.0347877	1.54407
PATH:04360	Axon guidance	Ephb1	Ephb1	Putative uncharacterized protein	0.00667513	0.0347877	1.54407
PATH:04360	Axon guidance	Chp2	Chp2	Calcineurin B homologous protein 2	0.00667513	0.0347877	1.54407
PATH:04360	Axon guidance	Rnd1	Rnd1	Rho-related GTP-binding protein Rho6	0.00667513	0.0347877	1.54407
PATH:04360	Axon guidance	Ephb6	Ephb6	Ephrin type A receptor	0.00667513	0.0347877	1.54407
PATH:04360	Axon guidance	Rac2	Rac2	Ras-related C3 botulinum toxin substrate 2	0.00667513	0.0347877	1.54407
PATH:04360	Axon guidance	Sema4a	Sema4a	Semaphorin-4A	0.00667513	0.0347877	1.54407
PATH:04360	Axon guidance	Mapk3	Mapk3	Mitogen-activated protein kinase 3	0.00667513	0.0347877	1.54407
PATH:04360	Axon guidance	Rgs3	Rgs3	Regulator of G-protein-signaling 3	0.00667513	0.0347877	1.54407
PATH:04360	Axon guidance	Ephb3	Ephb3	Ephrin type-B receptor 3	0.00667513	0.0347877	1.54407
PATH:04360	Axon guidance	Robo1	Robo1	Roundabout homolog 1	0.00667513	0.0347877	1.54407
PATH:04360	Axon guidance	Ephb4	Ephb4	Receptor protein-tyrosine kinase	0.00667513	0.0347877	1.54407
PATH:04360	Axon guidance	Sema3g	Sema3g	Semaphorin-3G	0.00667513	0.0347877	1.54407
PATH:00340	Histidine metabolism	Aoc1	Aoc1	Amiloride-sensitive amine oxidase [copper-containing]	0.00688056	0.0351818	2.30922
PATH:00340	Histidine metabolism	Aldh3a1	Aldh3a1	Aldehyde dehydrogenase, dimeric NADP-preferring	0.00688056	0.0351818	2.30922
PATH:00340	Histidine metabolism	Aldh2	Aldh2	Aldehyde dehydrogenase, mitochondrial	0.00688056	0.0351818	2.30922
PATH:00340	Histidine metabolism	Maob	Maob	Amine oxidase [flavin-containing] B	0.00688056	0.0351818	2.30922
PATH:00340	Histidine metabolism	Maoa	Maoa	Putative uncharacterized protein	0.00688056	0.0351818	2.30922
PATH:00340	Histidine metabolism	Aldh1b1	Aldh1b1	Aldehyde dehydrogenase X, mitochondrial	0.00688056	0.0351818	2.30922
PATH:00340	Histidine metabolism	Hdc	Hdc	Histidine decarboxylase	0.00688056	0.0351818	2.30922
PATH:00340	Histidine metabolism	Hemk1	Hemk1	HemK methyltransferase family member 1	0.00688056	0.0351818	2.30922
PATH:00340	Histidine metabolism	Aldh1a3	Aldh1a3	Aldehyde dehydrogenase family 1 member A3	0.00688056	0.0351818	2.30922
PATH:00340	Histidine metabolism	Ddc	Ddc	Aromatic L-amino acid decarboxylase	0.00688056	0.0351818	2.30922
PATH:05310	Asthma	H2-Ab1	H2-Ab1	MHC class II antigen A beta 1	0.00711638	0.0357137	2.42468
PATH:05310	Asthma	Il10	Il10	Interleukin-10	0.00711638	0.0357137	2.42468
PATH:05310	Asthma	Fcer1g	Fcer1g	High affinity immunoglobulin epsilon receptor subunit gamma	0.00711638	0.0357137	2.42468
PATH:05310	Asthma	Cd40	Cd40	Tumor necrosis factor receptor superfamily member 5	0.00711638	0.0357137	2.42468
PATH:05310	Asthma	H2-Aa	H2-Aa	Beta-2-microglobulin	0.00711638	0.0357137	2.42468
PATH:05310	Asthma	Prg2	Prg2	Proteoglycan 2, bone marrow	0.00711638	0.0357137	2.42468
PATH:05310	Asthma	Ccl11	Ccl11	Eotaxin	0.00711638	0.0357137	2.42468
PATH:05310	Asthma	H2-DMb1	H2-DMb1	Class II histocompatibility antigen, M beta 1 chain	0.00711638	0.0357137	2.42468
PATH:05310	Asthma	H2-Eb1	H2-Eb1	Putative MHC class II antigen E beta 1 isoform 2	0.00711638	0.0357137	2.42468
PATH:04066	HIF-1 signaling pathway	Pfkfb3	Pfkfb3	Protein Pfkfb3	0.00831482	0.0409694	1.58706
PATH:04066	HIF-1 signaling pathway	Angpt2	Angpt2	Angiopoietin 2	0.00831482	0.0409694	1.58706
PATH:04066	HIF-1 signaling pathway	Hif1a	Hif1a	Putative uncharacterized protein	0.00831482	0.0409694	1.58706
PATH:04066	HIF-1 signaling pathway	Plcg2	Plcg2	1-phosphatidylinositol 4,5-bisphosphate phosphodiesterase gamma-2	0.00831482	0.0409694	1.58706
PATH:04066	HIF-1 signaling pathway	Serpine1	Serpine1	Serine or cysteine peptidase inhibitor clade E member 1	0.00831482	0.0409694	1.58706
PATH:04066	HIF-1 signaling pathway	Slc2a1	Slc2a1	Solute carrier family 2, facilitated glucose transporter member 1	0.00831482	0.0409694	1.58706
PATH:04066	HIF-1 signaling pathway	Cybb	Cybb	Cytochrome b-245 heavy chain	0.00831482	0.0409694	1.58706
PATH:04066	HIF-1 signaling pathway	1300017J02Rik	1300017J02Rik	Protein 1300017J02Rik	0.00831482	0.0409694	1.58706
PATH:04066	HIF-1 signaling pathway	Nos2	Nos2	Nitric oxide synthase 2	0.00831482	0.0409694	1.58706
PATH:04066	HIF-1 signaling pathway	Pgk1	Pgk1	Phosphoglycerate kinase 1	0.00831482	0.0409694	1.58706
PATH:04066	HIF-1 signaling pathway	Cdkn1a	Cdkn1a	Cyclin-dependent kinase inhibitor 1A variant 2	0.00831482	0.0409694	1.58706
PATH:04066	HIF-1 signaling pathway	Tlr4	Tlr4	Toll-like receptor 4	0.00831482	0.0409694	1.58706
PATH:04066	HIF-1 signaling pathway	Stat3	Stat3	Signal transducer and activator of transcription 3	0.00831482	0.0409694	1.58706
PATH:04066	HIF-1 signaling pathway	Il6	Il6	Interleukin 6, isoform CRA_b	0.00831482	0.0409694	1.58706
PATH:04066	HIF-1 signaling pathway	Hmox1	Hmox1	Heme oxygenase 1	0.00831482	0.0409694	1.58706
PATH:04066	HIF-1 signaling pathway	Hk3	Hk3	Hexokinase-3	0.00831482	0.0409694	1.58706
PATH:04066	HIF-1 signaling pathway	Edn1	Edn1	Endothelin-1	0.00831482	0.0409694	1.58706
PATH:04066	HIF-1 signaling pathway	Pik3r5	Pik3r5	Phosphoinositide-3-kinase, regulatory subunit 5, p101	0.00831482	0.0409694	1.58706
PATH:04066	HIF-1 signaling pathway	Tek	Tek	Receptor protein-tyrosine kinase	0.00831482	0.0409694	1.58706
PATH:04066	HIF-1 signaling pathway	Hk2	Hk2	Hexokinase-2	0.00831482	0.0409694	1.58706
PATH:04066	HIF-1 signaling pathway	Pik3cd	Pik3cd	Phosphatidylinositol 4,5-bisphosphate 3-kinase catalytic subunit delta isoform	0.00831482	0.0409694	1.58706
PATH:04066	HIF-1 signaling pathway	Ifng	Ifng	Interferon gamma	0.00831482	0.0409694	1.58706
PATH:04066	HIF-1 signaling pathway	Timp1	Timp1	Metalloproteinase inhibitor 1	0.00831482	0.0409694	1.58706
PATH:04066	HIF-1 signaling pathway	Plcg1	Plcg1	Phosphoinositide phospholipase C	0.00831482	0.0409694	1.58706
PATH:04066	HIF-1 signaling pathway	Angpt1	Angpt1	Angiopoietin-1	0.00831482	0.0409694	1.58706
PATH:04066	HIF-1 signaling pathway	Mapk3	Mapk3	Mitogen-activated protein kinase 3	0.00831482	0.0409694	1.58706
PATH:04066	HIF-1 signaling pathway	Pik3cg	Pik3cg	Phosphoinositide-3-kinase gamma polypeptide	0.00831482	0.0409694	1.58706
PATH:05014	Amyotrophic lateral sclerosis (ALS)	Casp1	Casp1	Caspase-1	0.00887808	0.0429636	1.84737
PATH:05014	Amyotrophic lateral sclerosis (ALS)	Casp12	Casp12	Caspase-12	0.00887808	0.0429636	1.84737
PATH:05014	Amyotrophic lateral sclerosis (ALS)	Mapk13	Mapk13	Mitogen-activated protein kinase 13	0.00887808	0.0429636	1.84737
PATH:05014	Amyotrophic lateral sclerosis (ALS)	Apaf1	Apaf1	Apoptotic peptidase activating factor 1, isoform CRA_a	0.00887808	0.0429636	1.84737
PATH:05014	Amyotrophic lateral sclerosis (ALS)	Tnfrsf1b	Tnfrsf1b	Tumor necrosis factor receptor superfamily member 1B	0.00887808	0.0429636	1.84737
PATH:05014	Amyotrophic lateral sclerosis (ALS)	Gm10053	Gm10053	cytochrome c, somatic pseudogene	0.00887808	0.0429636	1.84737
PATH:05014	Amyotrophic lateral sclerosis (ALS)	Grin2c	Grin2c	Grin2c protein	0.00887808	0.0429636	1.84737
PATH:05014	Amyotrophic lateral sclerosis (ALS)	Gria1	Gria1	AMPA-selective glutamate receptor 1 flip type	0.00887808	0.0429636	1.84737
PATH:05014	Amyotrophic lateral sclerosis (ALS)	Cycs	Cycs	Cytochrome c, somatic	0.00887808	0.0429636	1.84737
PATH:05014	Amyotrophic lateral sclerosis (ALS)	Tnfrsf1a	Tnfrsf1a	Tumor necrosis factor receptor superfamily member 1A	0.00887808	0.0429636	1.84737
PATH:05014	Amyotrophic lateral sclerosis (ALS)	Casp3	Casp3	Caspase-3	0.00887808	0.0429636	1.84737
PATH:05014	Amyotrophic lateral sclerosis (ALS)	Bid	Bid	BH3-interacting domain death agonist	0.00887808	0.0429636	1.84737
PATH:05014	Amyotrophic lateral sclerosis (ALS)	Chp2	Chp2	Calcineurin B homologous protein 2	0.00887808	0.0429636	1.84737
PATH:05014	Amyotrophic lateral sclerosis (ALS)	Cat	Cat	Catalase, isoform CRA_a	0.00887808	0.0429636	1.84737
PATH:05014	Amyotrophic lateral sclerosis (ALS)	Map2k6	Map2k6	Dual-specificity mitogen-activated protein kinase kinase 6	0.00887808	0.0429636	1.84737
PATH:05014	Amyotrophic lateral sclerosis (ALS)	Prph	Prph	Peripherin	0.00887808	0.0429636	1.84737
PATH:00982	Drug metabolism - cytochrome P450	Cyp2d22	Cyp2d22	Cytochrome P450, family 2, subfamily d, polypeptide 22	0.0127353	0.0605488	1.58346
PATH:00982	Drug metabolism - cytochrome P450	Cyp2c44	Cyp2c44	Protein Cyp2c44	0.0127353	0.0605488	1.58346
PATH:00982	Drug metabolism - cytochrome P450	Cyp2c55	Cyp2c55	Cytochrome P450 2C55	0.0127353	0.0605488	1.58346
PATH:00982	Drug metabolism - cytochrome P450	Cyp3a11	Cyp3a11	MCG15287	0.0127353	0.0605488	1.58346
PATH:00982	Drug metabolism - cytochrome P450	Gstk1	Gstk1	Glutathione S-transferase kappa 1	0.0127353	0.0605488	1.58346
PATH:00982	Drug metabolism - cytochrome P450	Fmo5	Fmo5	Dimethylaniline monooxygenase [N-oxide-forming] 5	0.0127353	0.0605488	1.58346
PATH:00982	Drug metabolism - cytochrome P450	Gstm1	Gstm1	Glutathione S-transferase Mu 1	0.0127353	0.0605488	1.58346
PATH:00982	Drug metabolism - cytochrome P450	Adh1	Adh1	Alcohol dehydrogenase 1 (Class I), isoform CRA_c	0.0127353	0.0605488	1.58346
PATH:00982	Drug metabolism - cytochrome P450	Aldh3a1	Aldh3a1	Aldehyde dehydrogenase, dimeric NADP-preferring	0.0127353	0.0605488	1.58346
PATH:00982	Drug metabolism - cytochrome P450	Fmo2	Fmo2	Dimethylaniline monooxygenase [N-oxide-forming] 2	0.0127353	0.0605488	1.58346
PATH:00982	Drug metabolism - cytochrome P450	Ugt1a6a	Ugt1a6a	UDP-glucuronosyltransferase 1-7C	0.0127353	0.0605488	1.58346
PATH:00982	Drug metabolism - cytochrome P450	Maob	Maob	Amine oxidase [flavin-containing] B	0.0127353	0.0605488	1.58346
PATH:00982	Drug metabolism - cytochrome P450	Aox1	Aox1	Aldehyde oxidase 1	0.0127353	0.0605488	1.58346
PATH:00982	Drug metabolism - cytochrome P450	Ugt1a7c	Ugt1a7c	UDP-glucuronosyltransferase 1-7C	0.0127353	0.0605488	1.58346
PATH:00982	Drug metabolism - cytochrome P450	Fmo6	Fmo6	Dimethylaniline monooxygenase [N-oxide-forming]	0.0127353	0.0605488	1.58346
PATH:00982	Drug metabolism - cytochrome P450	Maoa	Maoa	Putative uncharacterized protein	0.0127353	0.0605488	1.58346
PATH:00982	Drug metabolism - cytochrome P450	Aox3	Aox3	Aldehyde oxidase 3	0.0127353	0.0605488	1.58346
PATH:00982	Drug metabolism - cytochrome P450	Ugt2b34	Ugt2b34	Protein Ugt2b34	0.0127353	0.0605488	1.58346
PATH:00982	Drug metabolism - cytochrome P450	Aldh1a3	Aldh1a3	Aldehyde dehydrogenase family 1 member A3	0.0127353	0.0605488	1.58346
PATH:00982	Drug metabolism - cytochrome P450	Gsta3	Gsta3	Glutathione S-transferase A3	0.0127353	0.0605488	1.58346
PATH:00982	Drug metabolism - cytochrome P450	Gstm2	Gstm2	Glutathione S-transferase Mu 2	0.0127353	0.0605488	1.58346
PATH:00982	Drug metabolism - cytochrome P450	Gsta2	Gsta2	Glutathione S-transferase A2	0.0127353	0.0605488	1.58346
PATH:00982	Drug metabolism - cytochrome P450	Gstm3	Gstm3	Glutathione S-transferase Mu 3	0.0127353	0.0605488	1.58346
PATH:00982	Drug metabolism - cytochrome P450	Fmo1	Fmo1	Dimethylaniline monooxygenase [N-oxide-forming] 1	0.0127353	0.0605488	1.58346
PATH:05169	Epstein-Barr virus infection	Nfkbib	Nfkbib	NF-kappa-B inhibitor beta	0.0133482	0.0609978	1.37896
PATH:05169	Epstein-Barr virus infection	Ddx58	Ddx58	Ddx58 protein	0.0133482	0.0609978	1.37896
PATH:05169	Epstein-Barr virus infection	Lyn	Lyn	Tyrosine-protein kinase Lyn	0.0133482	0.0609978	1.37896
PATH:05169	Epstein-Barr virus infection	Mapk13	Mapk13	Mitogen-activated protein kinase 13	0.0133482	0.0609978	1.37896
PATH:05169	Epstein-Barr virus infection	Il10	Il10	Interleukin-10	0.0133482	0.0609978	1.37896
PATH:05169	Epstein-Barr virus infection	Plcg2	Plcg2	1-phosphatidylinositol 4,5-bisphosphate phosphodiesterase gamma-2	0.0133482	0.0609978	1.37896
PATH:05169	Epstein-Barr virus infection	Tbk1	Tbk1	TANK-binding kinase 1	0.0133482	0.0609978	1.37896
PATH:05169	Epstein-Barr virus infection	Entpd8	Entpd8	Ectonucleoside triphosphate diphosphohydrolase 8	0.0133482	0.0609978	1.37896
PATH:05169	Epstein-Barr virus infection	Cr2	Cr2	Complement receptor type 2	0.0133482	0.0609978	1.37896
PATH:05169	Epstein-Barr virus infection	Relb	Relb	Transcription factor RelB	0.0133482	0.0609978	1.37896
PATH:05169	Epstein-Barr virus infection	Fcer2a	Fcer2a	Low affinity immunoglobulin epsilon Fc receptor	0.0133482	0.0609978	1.37896
PATH:05169	Epstein-Barr virus infection	Cd40	Cd40	Tumor necrosis factor receptor superfamily member 5	0.0133482	0.0609978	1.37896
PATH:05169	Epstein-Barr virus infection	Syk	Syk	Tyrosine-protein kinase SYK	0.0133482	0.0609978	1.37896
PATH:05169	Epstein-Barr virus infection	Cdkn1a	Cdkn1a	Cyclin-dependent kinase inhibitor 1A variant 2	0.0133482	0.0609978	1.37896
PATH:05169	Epstein-Barr virus infection	Eif2ak2	Eif2ak2	Interferon-induced, double-stranded RNA-activated protein kinase	0.0133482	0.0609978	1.37896
PATH:05169	Epstein-Barr virus infection	Icam1	Icam1	Intercellular adhesion molecule 1	0.0133482	0.0609978	1.37896
PATH:05169	Epstein-Barr virus infection	Stat3	Stat3	Signal transducer and activator of transcription 3	0.0133482	0.0609978	1.37896
PATH:05169	Epstein-Barr virus infection	Ccna2	Ccna2	Cyclin-A2	0.0133482	0.0609978	1.37896
PATH:05169	Epstein-Barr virus infection	Hdac5	Hdac5	Histone deacetylase 5	0.0133482	0.0609978	1.37896
PATH:05169	Epstein-Barr virus infection	Nfkbie	Nfkbie	NF-kappa-B inhibitor epsilon	0.0133482	0.0609978	1.37896
PATH:05169	Epstein-Barr virus infection	H2-T23	H2-T23	MHC classIb Qa1	0.0133482	0.0609978	1.37896
PATH:05169	Epstein-Barr virus infection	Fgr	Fgr	Tyrosine-protein kinase Fgr	0.0133482	0.0609978	1.37896
PATH:05169	Epstein-Barr virus infection	Nfkbia	Nfkbia	NF-kappa-B inhibitor alpha	0.0133482	0.0609978	1.37896
PATH:05169	Epstein-Barr virus infection	Tnfaip3	Tnfaip3	Tumor necrosis factor alpha-induced protein 3	0.0133482	0.0609978	1.37896
PATH:05169	Epstein-Barr virus infection	Pik3r5	Pik3r5	Phosphoinositide-3-kinase, regulatory subunit 5, p101	0.0133482	0.0609978	1.37896
PATH:05169	Epstein-Barr virus infection	H2-T24	H2-T24	Protein H2-T24	0.0133482	0.0609978	1.37896
PATH:05169	Epstein-Barr virus infection	H2-K1	H2-K1	H-2 class I histocompatibility antigen, K-K alpha chain	0.0133482	0.0609978	1.37896
PATH:05169	Epstein-Barr virus infection	Il10ra	Il10ra	Interleukin-10 receptor subunit alpha	0.0133482	0.0609978	1.37896
PATH:05169	Epstein-Barr virus infection	H2-T10	H2-T10	Protein H2-T10	0.0133482	0.0609978	1.37896
PATH:05169	Epstein-Barr virus infection	Pik3cd	Pik3cd	Phosphatidylinositol 4,5-bisphosphate 3-kinase catalytic subunit delta isoform	0.0133482	0.0609978	1.37896
PATH:05169	Epstein-Barr virus infection	H2-Q7	H2-Q7	H-2 class I histocompatibility antigen, Q7 alpha chain	0.0133482	0.0609978	1.37896
PATH:05169	Epstein-Barr virus infection	Ifng	Ifng	Interferon gamma	0.0133482	0.0609978	1.37896
PATH:05169	Epstein-Barr virus infection	Cdk1	Cdk1	Cyclin-dependent kinase 1	0.0133482	0.0609978	1.37896
PATH:05169	Epstein-Barr virus infection	Psmd14	Psmd14	26S proteasome non-ATPase regulatory subunit 14	0.0133482	0.0609978	1.37896
PATH:05169	Epstein-Barr virus infection	Plcg1	Plcg1	Phosphoinositide phospholipase C	0.0133482	0.0609978	1.37896
PATH:05169	Epstein-Barr virus infection	Myc	Myc	Myc proto-oncogene protein	0.0133482	0.0609978	1.37896
PATH:05169	Epstein-Barr virus infection	Ripk1	Ripk1	Receptor-interacting serine/threonine-protein kinase 1	0.0133482	0.0609978	1.37896
PATH:05169	Epstein-Barr virus infection	Nfkb2	Nfkb2	Putative uncharacterized protein	0.0133482	0.0609978	1.37896
PATH:05169	Epstein-Barr virus infection	Map2k6	Map2k6	Dual-specificity mitogen-activated protein kinase kinase 6	0.0133482	0.0609978	1.37896
PATH:05169	Epstein-Barr virus infection	H2-T22	H2-T22	MHC classIb T22	0.0133482	0.0609978	1.37896
PATH:05169	Epstein-Barr virus infection	Pik3cg	Pik3cg	Phosphoinositide-3-kinase gamma polypeptide	0.0133482	0.0609978	1.37896
PATH:05169	Epstein-Barr virus infection	Itgal	Itgal	Itgal protein	0.0133482	0.0609978	1.37896
PATH:05169	Epstein-Barr virus infection	Bst1	Bst1	ADP-ribosyl cyclase/cyclic ADP-ribose hydrolase 2	0.0133482	0.0609978	1.37896
PATH:05169	Epstein-Barr virus infection	Spi1	Spi1	Transcription factor PU.1	0.0133482	0.0609978	1.37896
PATH:05169	Epstein-Barr virus infection	Ran	Ran	GTP-binding nuclear protein Ran	0.0133482	0.0609978	1.37896
PATH:05020	Prion diseases	Casp12	Casp12	Caspase-12	0.013505	0.0609978	2.03211
PATH:05020	Prion diseases	Il1b	Il1b	Interleukin-1 beta	0.013505	0.0609978	2.03211
PATH:05020	Prion diseases	Il6	Il6	Interleukin 6, isoform CRA_b	0.013505	0.0609978	2.03211
PATH:05020	Prion diseases	C1qc	C1qc	Complement C1q subcomponent subunit C	0.013505	0.0609978	2.03211
PATH:05020	Prion diseases	Ccl5	Ccl5	C-C motif chemokine 5	0.013505	0.0609978	2.03211
PATH:05020	Prion diseases	C1qa	C1qa	Complement C1q subcomponent subunit A	0.013505	0.0609978	2.03211
PATH:05020	Prion diseases	Egr1	Egr1	Early growth response protein 1	0.013505	0.0609978	2.03211
PATH:05020	Prion diseases	C1qb	C1qb	Complement C1q subcomponent subunit B	0.013505	0.0609978	2.03211
PATH:05020	Prion diseases	Mapk3	Mapk3	Mitogen-activated protein kinase 3	0.013505	0.0609978	2.03211
PATH:05020	Prion diseases	Hspa5	Hspa5	78 kDa glucose-regulated protein	0.013505	0.0609978	2.03211
PATH:05020	Prion diseases	Il1a	Il1a	Interleukin-1 alpha	0.013505	0.0609978	2.03211
PATH:05340	Primary immunodeficiency	Rfx5	Rfx5	DNA-binding protein Rfx5	0.013505	0.0609978	2.03211
PATH:05340	Primary immunodeficiency	Il2rg	Il2rg	Cytokine receptor common subunit gamma	0.013505	0.0609978	2.03211
PATH:05340	Primary immunodeficiency	Ciita	Ciita	MHC class II transactivator	0.013505	0.0609978	2.03211
PATH:05340	Primary immunodeficiency	Lck	Lck	Proto-oncogene tyrosine-protein kinase LCK	0.013505	0.0609978	2.03211
PATH:05340	Primary immunodeficiency	Dclre1c	Dclre1c	Protein artemis	0.013505	0.0609978	2.03211
PATH:05340	Primary immunodeficiency	Cd40	Cd40	Tumor necrosis factor receptor superfamily member 5	0.013505	0.0609978	2.03211
PATH:05340	Primary immunodeficiency	Tnfrsf13c	Tnfrsf13c	BAFF receptor	0.013505	0.0609978	2.03211
PATH:05340	Primary immunodeficiency	Ptprc	Ptprc	Receptor-type tyrosine-protein phosphatase C	0.013505	0.0609978	2.03211
PATH:05340	Primary immunodeficiency	Cd79a	Cd79a	B-cell antigen receptor complex-associated protein alpha chain	0.013505	0.0609978	2.03211
PATH:05340	Primary immunodeficiency	Ung	Ung	Uracil-DNA glycosylase	0.013505	0.0609978	2.03211
PATH:05340	Primary immunodeficiency	Tap2	Tap2	Transporter 2 ATP-binding cassette sub-family B	0.013505	0.0609978	2.03211
PATH:00260	Glycine, serine and threonine metabolism	Phgdh	Phgdh	D-3-phosphoglycerate dehydrogenase	0.0148622	0.0651192	1.93974
PATH:00260	Glycine, serine and threonine metabolism	Amt	Amt	Aminomethyltransferase, mitochondrial	0.0148622	0.0651192	1.93974
PATH:00260	Glycine, serine and threonine metabolism	Maob	Maob	Amine oxidase [flavin-containing] B	0.0148622	0.0651192	1.93974
PATH:00260	Glycine, serine and threonine metabolism	Gnmt	Gnmt	Glycine N-methyltransferase	0.0148622	0.0651192	1.93974
PATH:00260	Glycine, serine and threonine metabolism	Gatm	Gatm	Glycine amidinotransferase, mitochondrial	0.0148622	0.0651192	1.93974
PATH:00260	Glycine, serine and threonine metabolism	Chdh	Chdh	Putative uncharacterized protein	0.0148622	0.0651192	1.93974
PATH:00260	Glycine, serine and threonine metabolism	Maoa	Maoa	Putative uncharacterized protein	0.0148622	0.0651192	1.93974
PATH:00260	Glycine, serine and threonine metabolism	Cbs	Cbs	Cystathionine beta-synthase	0.0148622	0.0651192	1.93974
PATH:00260	Glycine, serine and threonine metabolism	Gamt	Gamt	Guanidinoacetate N-methyltransferase	0.0148622	0.0651192	1.93974
PATH:00260	Glycine, serine and threonine metabolism	Grhpr	Grhpr	Glyoxylate reductase/hydroxypyruvate reductase	0.0148622	0.0651192	1.93974
PATH:00260	Glycine, serine and threonine metabolism	Psat1	Psat1	Phosphoserine aminotransferase	0.0148622	0.0651192	1.93974
PATH:00260	Glycine, serine and threonine metabolism	Sardh	Sardh	Sarcosine dehydrogenase, mitochondrial	0.0148622	0.0651192	1.93974
PATH:00330	Arginine and proline metabolism	Aoc1	Aoc1	Amiloride-sensitive amine oxidase [copper-containing]	0.0148981	0.0651192	1.75344
PATH:00330	Arginine and proline metabolism	Aldh18a1	Aldh18a1	Delta-1-pyrroline-5-carboxylate synthase	0.0148981	0.0651192	1.75344
PATH:00330	Arginine and proline metabolism	Aldh2	Aldh2	Aldehyde dehydrogenase, mitochondrial	0.0148981	0.0651192	1.75344
PATH:00330	Arginine and proline metabolism	Maob	Maob	Amine oxidase [flavin-containing] B	0.0148981	0.0651192	1.75344
PATH:00330	Arginine and proline metabolism	Gatm	Gatm	Glycine amidinotransferase, mitochondrial	0.0148981	0.0651192	1.75344
PATH:00330	Arginine and proline metabolism	Nos2	Nos2	Nitric oxide synthase 2	0.0148981	0.0651192	1.75344
PATH:00330	Arginine and proline metabolism	Smox	Smox	Spermine oxidase, isoform CRA_a	0.0148981	0.0651192	1.75344
PATH:00330	Arginine and proline metabolism	Odc1	Odc1	Ornithine decarboxylase	0.0148981	0.0651192	1.75344
PATH:00330	Arginine and proline metabolism	Maoa	Maoa	Putative uncharacterized protein	0.0148981	0.0651192	1.75344
PATH:00330	Arginine and proline metabolism	Aldh1b1	Aldh1b1	Aldehyde dehydrogenase X, mitochondrial	0.0148981	0.0651192	1.75344
PATH:00330	Arginine and proline metabolism	Gamt	Gamt	Guanidinoacetate N-methyltransferase	0.0148981	0.0651192	1.75344
PATH:00330	Arginine and proline metabolism	Arg2	Arg2	Arginase-2, mitochondrial	0.0148981	0.0651192	1.75344
PATH:00330	Arginine and proline metabolism	Got1	Got1	Aspartate aminotransferase, cytoplasmic	0.0148981	0.0651192	1.75344
PATH:00330	Arginine and proline metabolism	Ass1	Ass1	Argininosuccinate synthase	0.0148981	0.0651192	1.75344
PATH:00330	Arginine and proline metabolism	Ckb	Ckb	Creatine kinase B-type	0.0148981	0.0651192	1.75344
PATH:00330	Arginine and proline metabolism	Lap3	Lap3	Cytosol aminopeptidase	0.0148981	0.0651192	1.75344
PATH:05202	Transcriptional misregulation in cancer	Arnt2	Arnt2	Aryl hydrocarbon receptor nuclear translocator 2	0.0232369	0.0999207	1.37263
[truncated: 2,586 more rows]

## Sheet: AllGene2Pathway
QueryID	QuerySymbol	Description	PathwayID	PathwayTerm	P-Value	Enrichment
B3galt2	B3galt2	Beta-1,3-galactosyltransferase 2	PATH:01100	Metabolic pathways	0.889832	0.927495
B3galt2	B3galt2	Beta-1,3-galactosyltransferase 2	PATH:00601	Glycosphingolipid biosynthesis - lacto and neolacto series	0.309545	1.34704
Cyp2d22	Cyp2d22	Cytochrome P450, family 2, subfamily d, polypeptide 22	PATH:00140	Steroid hormone biosynthesis	0.866491	0.760684
Cyp2d22	Cyp2d22	Cytochrome P450, family 2, subfamily d, polypeptide 22	PATH:00982	Drug metabolism - cytochrome P450	0.0127353	1.58346
Cyp2d22	Cyp2d22	Cytochrome P450, family 2, subfamily d, polypeptide 22	PATH:00980	Metabolism of xenobiotics by cytochrome P450	0.0341015	1.48175
Cyp2d22	Cyp2d22	Cytochrome P450, family 2, subfamily d, polypeptide 22	PATH:04726	Serotonergic synapse	0.817646	0.847244
Csf2rb2	Csf2rb2	Interleukin-3 receptor class 2 subunit beta	PATH:04210	Apoptosis	0.000471152	1.93231
Csf2rb2	Csf2rb2	Interleukin-3 receptor class 2 subunit beta	PATH:04630	Jak-STAT signaling pathway	9.0914e-07	1.98948
Csf2rb2	Csf2rb2	Interleukin-3 receptor class 2 subunit beta	PATH:04060	Cytokine-cytokine receptor interaction	1.81814e-14	2.20425
Mcm6	Mcm6	DNA replication licensing factor MCM6	PATH:04110	Cell cycle	0.00473473	1.5908
Mcm6	Mcm6	DNA replication licensing factor MCM6	PATH:03030	DNA replication	1.16911e-07	3.51001
Cd209c	Cd209c	CD209 antigen-like protein C	PATH:04145	Phagosome	4.23816e-08	2.0556
Cd209c	Cd209c	CD209 antigen-like protein C	PATH:05152	Tuberculosis	2.88058e-11	2.28846
Cd209c	Cd209c	CD209 antigen-like protein C	PATH:05162	Measles	2.91824e-10	2.40698
Trex1	Trex1	Three-prime repair exonuclease 1	PATH:04623	Cytosolic DNA-sensing pathway	0.000107154	2.2579
Car1	Car1	Carbonic anhydrase 1	PATH:00910	Nitrogen metabolism	0.132494	1.68673
Thbs3	Thbs3	Thrombospondin-3	PATH:05144	Malaria	1.82749e-09	3.36222
Thbs3	Thbs3	Thrombospondin-3	PATH:04145	Phagosome	4.23816e-08	2.0556
Thbs3	Thbs3	Thrombospondin-3	PATH:04151	PI3K-Akt signaling pathway	0.033102	1.23774
Thbs3	Thbs3	Thrombospondin-3	PATH:04350	TGF-beta signaling pathway	0.206485	1.23504
Thbs3	Thbs3	Thrombospondin-3	PATH:04510	Focal adhesion	0.390349	1.05691
Thbs3	Thbs3	Thrombospondin-3	PATH:04512	ECM-receptor interaction	0.000833198	1.8679
Gm8394	Gm8394	Proteasome subunit alpha type	PATH:03050	Proteasome	8.37122e-05	2.5301
Faah	Faah	Fatty-acid amide hydrolase 1	PATH:04723	Retrograde endocannabinoid signaling	0.967674	0.627749
Iqgap3	Iqgap3	IQ motif containing GTPase activating protein 3	PATH:04810	Regulation of actin cytoskeleton	0.111894	1.20499
P2rx3	P2rx3	P2X purinoceptor 3	PATH:04020	Calcium signaling pathway	0.353697	1.07764
P2rx3	P2rx3	P2X purinoceptor 3	PATH:04080	Neuroactive ligand-receptor interaction	0.916106	0.825423
Cfd	Cfd	Cfd protein	PATH:05150	Staphylococcus aureus infection	5.21994e-10	3.42308
Cfd	Cfd	Cfd protein	PATH:04610	Complement and coagulation cascades	0.00080879	1.95676
Aoc1	Aoc1	Amiloride-sensitive amine oxidase [copper-containing]	PATH:00380	Tryptophan metabolism	5.94448e-05	2.58632
Aoc1	Aoc1	Amiloride-sensitive amine oxidase [copper-containing]	PATH:00340	Histidine metabolism	0.00688056	2.30922
Aoc1	Aoc1	Amiloride-sensitive amine oxidase [copper-containing]	PATH:00330	Arginine and proline metabolism	0.0148981	1.75344
Ehd3	Ehd3	Ehd3 protein	PATH:04144	Endocytosis	0.467766	1.024
Mt1	Mt1	Metallothionein-1	PATH:04978	Mineral absorption	0.099615	1.51328
Nfkbib	Nfkbib	NF-kappa-B inhibitor beta	PATH:04621	NOD-like receptor signaling pathway	1.77008e-11	3.3919
Nfkbib	Nfkbib	NF-kappa-B inhibitor beta	PATH:04622	RIG-I-like receptor signaling pathway	0.00595992	1.80662
Nfkbib	Nfkbib	NF-kappa-B inhibitor beta	PATH:04920	Adipocytokine signaling pathway	0.417856	1.09281
Nfkbib	Nfkbib	NF-kappa-B inhibitor beta	PATH:04722	Neurotrophin signaling pathway	0.709839	0.910003
Nfkbib	Nfkbib	NF-kappa-B inhibitor beta	PATH:04623	Cytosolic DNA-sensing pathway	0.000107154	2.2579
Nfkbib	Nfkbib	NF-kappa-B inhibitor beta	PATH:05145	Toxoplasmosis	1.67781e-07	2.17172
Nfkbib	Nfkbib	NF-kappa-B inhibitor beta	PATH:04660	T cell receptor signaling pathway	0.0305673	1.45626
Nfkbib	Nfkbib	NF-kappa-B inhibitor beta	PATH:05169	Epstein-Barr virus infection	0.0133482	1.37896
Nfkbib	Nfkbib	NF-kappa-B inhibitor beta	PATH:04662	B cell receptor signaling pathway	1.56497e-06	2.43518
Nfkbib	Nfkbib	NF-kappa-B inhibitor beta	PATH:05168	Herpes simplex infection	1.08563e-07	1.93974
Nfkbib	Nfkbib	NF-kappa-B inhibitor beta	PATH:04062	Chemokine signaling pathway	0.00013511	1.64878
Nfkbib	Nfkbib	NF-kappa-B inhibitor beta	PATH:05162	Measles	2.91824e-10	2.40698
Nfkbib	Nfkbib	NF-kappa-B inhibitor beta	PATH:05140	Leishmaniasis	4.56716e-12	3.38212
Nfkbib	Nfkbib	NF-kappa-B inhibitor beta	PATH:05164	Influenza A	9.83797e-11	2.28205
Ptafr	Ptafr	Platelet activating factor receptor	PATH:04020	Calcium signaling pathway	0.353697	1.07764
Ptafr	Ptafr	Platelet activating factor receptor	PATH:04080	Neuroactive ligand-receptor interaction	0.916106	0.825423
Ptafr	Ptafr	Platelet activating factor receptor	PATH:05150	Staphylococcus aureus infection	5.21994e-10	3.42308
H2-Ab1	H2-Ab1	MHC class II antigen A beta 1	PATH:04514	Cell adhesion molecules (CAMs)	2.67042e-09	2.23979
H2-Ab1	H2-Ab1	MHC class II antigen A beta 1	PATH:05416	Viral myocarditis	4.03492e-05	2.10684
H2-Ab1	H2-Ab1	MHC class II antigen A beta 1	PATH:04940	Type I diabetes mellitus	0.00098384	2.08221
H2-Ab1	H2-Ab1	MHC class II antigen A beta 1	PATH:04612	Antigen processing and presentation	8.43435e-07	2.45537
H2-Ab1	H2-Ab1	MHC class II antigen A beta 1	PATH:05332	Graft-versus-host disease	3.59795e-07	2.87369
H2-Ab1	H2-Ab1	MHC class II antigen A beta 1	PATH:05321	Inflammatory bowel disease (IBD)	1.44621e-07	2.84934
H2-Ab1	H2-Ab1	MHC class II antigen A beta 1	PATH:05310	Asthma	0.00711638	2.42468
H2-Ab1	H2-Ab1	MHC class II antigen A beta 1	PATH:05145	Toxoplasmosis	1.67781e-07	2.17172
H2-Ab1	H2-Ab1	MHC class II antigen A beta 1	PATH:05320	Autoimmune thyroid disease	0.0235975	1.64058
H2-Ab1	H2-Ab1	MHC class II antigen A beta 1	PATH:05166	HTLV-I infection	3.14589e-05	1.59336
H2-Ab1	H2-Ab1	MHC class II antigen A beta 1	PATH:04672	Intestinal immune network for IgA production	0.000960751	2.24898
H2-Ab1	H2-Ab1	MHC class II antigen A beta 1	PATH:05323	Rheumatoid arthritis	2.45859e-08	2.61711
H2-Ab1	H2-Ab1	MHC class II antigen A beta 1	PATH:04145	Phagosome	4.23816e-08	2.0556
H2-Ab1	H2-Ab1	MHC class II antigen A beta 1	PATH:05322	Systemic lupus erythematosus	0.434466	1.04851
H2-Ab1	H2-Ab1	MHC class II antigen A beta 1	PATH:05168	Herpes simplex infection	1.08563e-07	1.93974
H2-Ab1	H2-Ab1	MHC class II antigen A beta 1	PATH:05152	Tuberculosis	2.88058e-11	2.28846
H2-Ab1	H2-Ab1	MHC class II antigen A beta 1	PATH:05140	Leishmaniasis	4.56716e-12	3.38212
H2-Ab1	H2-Ab1	MHC class II antigen A beta 1	PATH:05330	Allograft rejection	0.000157828	2.36251
H2-Ab1	H2-Ab1	MHC class II antigen A beta 1	PATH:05164	Influenza A	9.83797e-11	2.28205
H2-Ab1	H2-Ab1	MHC class II antigen A beta 1	PATH:05150	Staphylococcus aureus infection	5.21994e-10	3.42308
Pla2g4a	Pla2g4a	Cytosolic phospholipase A2	PATH:04921	Oxytocin signaling pathway	0.943274	0.736611
Pla2g4a	Pla2g4a	Cytosolic phospholipase A2	PATH:00564	Glycerophospholipid metabolism	0.941888	0.661276
Pla2g4a	Pla2g4a	Cytosolic phospholipase A2	PATH:04724	Glutamatergic synapse	0.969647	0.656684
Pla2g4a	Pla2g4a	Cytosolic phospholipase A2	PATH:04912	GnRH signaling pathway	0.981753	0.576161
Pla2g4a	Pla2g4a	Cytosolic phospholipase A2	PATH:04913	Ovarian steroidogenesis	0.902992	0.668877
Pla2g4a	Pla2g4a	Cytosolic phospholipase A2	PATH:04726	Serotonergic synapse	0.817646	0.847244
Pla2g4a	Pla2g4a	Cytosolic phospholipase A2	PATH:01100	Metabolic pathways	0.889832	0.927495
Pla2g4a	Pla2g4a	Cytosolic phospholipase A2	PATH:04972	Pancreatic secretion	0.917926	0.725138
Pla2g4a	Pla2g4a	Cytosolic phospholipase A2	PATH:04730	Long-term depression	0.727499	0.873758
Pla2g4a	Pla2g4a	Cytosolic phospholipase A2	PATH:04664	Fc epsilon RI signaling pathway	0.0470723	1.48013
Pla2g4a	Pla2g4a	Cytosolic phospholipase A2	PATH:04666	Fc gamma R-mediated phagocytosis	8.76718e-05	2.0573
Pla2g4a	Pla2g4a	Cytosolic phospholipase A2	PATH:04611	Platelet activation	0.211825	1.18458
Pla2g4a	Pla2g4a	Cytosolic phospholipase A2	PATH:04975	Fat digestion and absorption	0.799804	0.76974
Pla2g4a	Pla2g4a	Cytosolic phospholipase A2	PATH:00565	Ether lipid metabolism	0.121591	1.53138
Pla2g4a	Pla2g4a	Cytosolic phospholipase A2	PATH:05145	Toxoplasmosis	1.67781e-07	2.17172
Pla2g4a	Pla2g4a	Cytosolic phospholipase A2	PATH:04750	Inflammatory mediator regulation of TRP channels	0.839192	0.821055
Pla2g4a	Pla2g4a	Cytosolic phospholipase A2	PATH:04014	Ras signaling pathway	0.164615	1.16271
Pla2g4a	Pla2g4a	Cytosolic phospholipase A2	PATH:04370	VEGF signaling pathway	0.140443	1.32632
Pla2g4a	Pla2g4a	Cytosolic phospholipase A2	PATH:00592	alpha-Linolenic acid metabolism	0.555054	1.03453
Pla2g4a	Pla2g4a	Cytosolic phospholipase A2	PATH:00591	Linoleic acid metabolism	0.836122	0.746055
Pla2g4a	Pla2g4a	Cytosolic phospholipase A2	PATH:04010	MAPK signaling pathway	0.265963	1.09752
Pla2g4a	Pla2g4a	Cytosolic phospholipase A2	PATH:00590	Arachidonic acid metabolism	0.561022	0.989665
Pla2g4a	Pla2g4a	Cytosolic phospholipase A2	PATH:04270	Vascular smooth muscle contraction	0.86441	0.801961
Bdkrb1	Bdkrb1	MCG1159	PATH:04750	Inflammatory mediator regulation of TRP channels	0.839192	0.821055
Bdkrb1	Bdkrb1	MCG1159	PATH:04020	Calcium signaling pathway	0.353697	1.07764
Bdkrb1	Bdkrb1	MCG1159	PATH:04080	Neuroactive ligand-receptor interaction	0.916106	0.825423
Bdkrb1	Bdkrb1	MCG1159	PATH:04610	Complement and coagulation cascades	0.00080879	1.95676
Bdkrb1	Bdkrb1	MCG1159	PATH:04810	Regulation of actin cytoskeleton	0.111894	1.20499
Npc1	Npc1	Niemann-Pick C1 protein	PATH:04142	Lysosome	0.639977	0.946216
Hyal2	Hyal2	Hyaluronidase-2	PATH:00531	Glycosaminoglycan degradation	0.651867	0.923687
Hyal2	Hyal2	Hyaluronidase-2	PATH:01100	Metabolic pathways	0.889832	0.927495
Vangl2	Vangl2	Vang-like protein 2	PATH:04310	Wnt signaling pathway	0.316304	1.10492
Ccr5	Ccr5	C-C chemokine receptor type 5	PATH:05145	Toxoplasmosis	1.67781e-07	2.17172
Ccr5	Ccr5	C-C chemokine receptor type 5	PATH:04144	Endocytosis	0.467766	1.024
Ccr5	Ccr5	C-C chemokine receptor type 5	PATH:04062	Chemokine signaling pathway	0.00013511	1.64878
Ccr5	Ccr5	C-C chemokine receptor type 5	PATH:04060	Cytokine-cytokine receptor interaction	1.81814e-14	2.20425
Ccr5	Ccr5	C-C chemokine receptor type 5	PATH:05203	Viral carcinogenesis	0.124183	1.19107
Kcnn3	Kcnn3	Small conductance calcium-activated potassium channel protein 3	PATH:04911	Insulin secretion	0.712298	0.891836
Fzd2	Fzd2	Frizzled 2	PATH:05200	Pathways in cancer	0.037712	1.23813
Fzd2	Fzd2	Frizzled 2	PATH:05166	HTLV-I infection	3.14589e-05	1.59336
Fzd2	Fzd2	Frizzled 2	PATH:04310	Wnt signaling pathway	0.316304	1.10492
Fzd2	Fzd2	Frizzled 2	PATH:04916	Melanogenesis	0.867255	0.775897
Fzd2	Fzd2	Frizzled 2	PATH:04390	Hippo signaling pathway	0.51856	1.00766
Fzd2	Fzd2	Frizzled 2	PATH:05217	Basal cell carcinoma	0.221997	1.29316
Fzd2	Fzd2	Frizzled 2	PATH:05205	Proteoglycans in cancer	0.112315	1.20161
Aim2	Aim2	Interferon-inducible protein AIM2	PATH:04623	Cytosolic DNA-sensing pathway	0.000107154	2.2579
Arnt2	Arnt2	Aryl hydrocarbon receptor nuclear translocator 2	PATH:05211	Renal cell carcinoma	0.694276	0.898029
Arnt2	Arnt2	Aryl hydrocarbon receptor nuclear translocator 2	PATH:05200	Pathways in cancer	0.037712	1.23813
Arnt2	Arnt2	Aryl hydrocarbon receptor nuclear translocator 2	PATH:05202	Transcriptional misregulation in cancer	0.0232369	1.37263
Erg	Erg	Erg protein	PATH:05202	Transcriptional misregulation in cancer	0.0232369	1.37263
Fen1	Fen1	Flap endonuclease 1	PATH:03450	Non-homologous end-joining	0.619917	0.99474
Fen1	Fen1	Flap endonuclease 1	PATH:03030	DNA replication	1.16911e-07	3.51001
Fen1	Fen1	Flap endonuclease 1	PATH:03410	Base excision repair	0.106649	1.57277
Cacnb4	Cacnb4	Calcium channel, voltage-dependent, beta 4 subunit	PATH:05410	Hypertrophic cardiomyopathy (HCM)	0.425559	1.07764
Cacnb4	Cacnb4	Calcium channel, voltage-dependent, beta 4 subunit	PATH:04260	Cardiac muscle contraction	0.970812	0.57292
Cacnb4	Cacnb4	Calcium channel, voltage-dependent, beta 4 subunit	PATH:04261	Adrenergic signaling in cardiomyocytes	0.807994	0.856399
Cacnb4	Cacnb4	Calcium channel, voltage-dependent, beta 4 subunit	PATH:04010	MAPK signaling pathway	0.265963	1.09752
Cacnb4	Cacnb4	Calcium channel, voltage-dependent, beta 4 subunit	PATH:04921	Oxytocin signaling pathway	0.943274	0.736611
Cacnb4	Cacnb4	Calcium channel, voltage-dependent, beta 4 subunit	PATH:05412	Arrhythmogenic right ventricular cardiomyopathy (ARVC)	0.478202	1.04851
Cacnb4	Cacnb4	Calcium channel, voltage-dependent, beta 4 subunit	PATH:05414	Dilated cardiomyopathy	0.741772	0.871795
Il15	Il15	Interleukin-15	PATH:05166	HTLV-I infection	3.14589e-05	1.59336
Il15	Il15	Interleukin-15	PATH:04672	Intestinal immune network for IgA production	0.000960751	2.24898
Il15	Il15	Interleukin-15	PATH:05323	Rheumatoid arthritis	2.45859e-08	2.61711
Il15	Il15	Interleukin-15	PATH:05168	Herpes simplex infection	1.08563e-07	1.93974
Il15	Il15	Interleukin-15	PATH:04630	Jak-STAT signaling pathway	9.0914e-07	1.98948
Il15	Il15	Interleukin-15	PATH:04668	TNF signaling pathway	7.87844e-13	2.84733
Il15	Il15	Interleukin-15	PATH:04060	Cytokine-cytokine receptor interaction	1.81814e-14	2.20425
Parvg	Parvg	Gamma-parvin	PATH:04510	Focal adhesion	0.390349	1.05691
Rmi2	Rmi2	RecQ-mediated genome instability protein 2	PATH:03460	Fanconi anemia pathway	0.085113	1.52137
Blm	Blm	Bloom syndrome protein homolog	PATH:03440	Homologous recombination	0.619021	0.957898
Blm	Blm	Bloom syndrome protein homolog	PATH:03460	Fanconi anemia pathway	0.085113	1.52137
Itga4	Itga4	Integrin alpha-4	PATH:04672	Intestinal immune network for IgA production	0.000960751	2.24898
Itga4	Itga4	Integrin alpha-4	PATH:04640	Hematopoietic cell lineage	6.49808e-06	2.25552
Itga4	Itga4	Integrin alpha-4	PATH:05410	Hypertrophic cardiomyopathy (HCM)	0.425559	1.07764
Itga4	Itga4	Integrin alpha-4	PATH:05140	Leishmaniasis	4.56716e-12	3.38212
Itga4	Itga4	Integrin alpha-4	PATH:04151	PI3K-Akt signaling pathway	0.033102	1.23774
Itga4	Itga4	Integrin alpha-4	PATH:04670	Leukocyte transendothelial migration	0.00212626	1.67033
Itga4	Itga4	Integrin alpha-4	PATH:04514	Cell adhesion molecules (CAMs)	2.67042e-09	2.23979
Itga4	Itga4	Integrin alpha-4	PATH:04510	Focal adhesion	0.390349	1.05691
Itga4	Itga4	Integrin alpha-4	PATH:05412	Arrhythmogenic right ventricular cardiomyopathy (ARVC)	0.478202	1.04851
Itga4	Itga4	Integrin alpha-4	PATH:04512	ECM-receptor interaction	0.000833198	1.8679
Itga4	Itga4	Integrin alpha-4	PATH:05414	Dilated cardiomyopathy	0.741772	0.871795
Itga4	Itga4	Integrin alpha-4	PATH:04810	Regulation of actin cytoskeleton	0.111894	1.20499
Ddx58	Ddx58	Ddx58 protein	PATH:05169	Epstein-Barr virus infection	0.0133482	1.37896
Ddx58	Ddx58	Ddx58 protein	PATH:05168	Herpes simplex infection	1.08563e-07	1.93974
Ddx58	Ddx58	Ddx58 protein	PATH:05162	Measles	2.91824e-10	2.40698
Ddx58	Ddx58	Ddx58 protein	PATH:04064	NF-kappa B signaling pathway	3.25845e-07	2.32769
Ddx58	Ddx58	Ddx58 protein	PATH:05164	Influenza A	9.83797e-11	2.28205
Ddx58	Ddx58	Ddx58 protein	PATH:05161	Hepatitis B	5.25577e-05	1.82826
Ddx58	Ddx58	Ddx58 protein	PATH:05160	Hepatitis C	0.00069381	1.69905
Ddx58	Ddx58	Ddx58 protein	PATH:04622	RIG-I-like receptor signaling pathway	0.00595992	1.80662
Ddx58	Ddx58	Ddx58 protein	PATH:04623	Cytosolic DNA-sensing pathway	0.000107154	2.2579
Cyp2c44	Cyp2c44	Protein Cyp2c44	PATH:04750	Inflammatory mediator regulation of TRP channels	0.839192	0.821055
Cyp2c44	Cyp2c44	Protein Cyp2c44	PATH:00591	Linoleic acid metabolism	0.836122	0.746055
Cyp2c44	Cyp2c44	Protein Cyp2c44	PATH:00590	Arachidonic acid metabolism	0.561022	0.989665
Cyp2c44	Cyp2c44	Protein Cyp2c44	PATH:00140	Steroid hormone biosynthesis	0.866491	0.760684
Cyp2c44	Cyp2c44	Protein Cyp2c44	PATH:00982	Drug metabolism - cytochrome P450	0.0127353	1.58346
Cyp2c44	Cyp2c44	Protein Cyp2c44	PATH:00980	Metabolism of xenobiotics by cytochrome P450	0.0341015	1.48175
Cyp2c44	Cyp2c44	Protein Cyp2c44	PATH:04726	Serotonergic synapse	0.817646	0.847244
Cyp2c44	Cyp2c44	Protein Cyp2c44	PATH:01100	Metabolic pathways	0.889832	0.927495
Cyp2c44	Cyp2c44	Protein Cyp2c44	PATH:05204	Chemical carcinogenesis	0.0676084	1.40561
Cyp2c44	Cyp2c44	Protein Cyp2c44	PATH:00830	Retinol metabolism	0.419854	1.07764
Jak2	Jak2	Tyrosine-protein kinase JAK2	PATH:05145	Toxoplasmosis	1.67781e-07	2.17172
Jak2	Jak2	Tyrosine-protein kinase JAK2	PATH:05168	Herpes simplex infection	1.08563e-07	1.93974
Jak2	Jak2	Tyrosine-protein kinase JAK2	PATH:04630	Jak-STAT signaling pathway	9.0914e-07	1.98948
Jak2	Jak2	Tyrosine-protein kinase JAK2	PATH:05152	Tuberculosis	2.88058e-11	2.28846
Jak2	Jak2	Tyrosine-protein kinase JAK2	PATH:04062	Chemokine signaling pathway	0.00013511	1.64878
Jak2	Jak2	Tyrosine-protein kinase JAK2	PATH:05162	Measles	2.91824e-10	2.40698
Jak2	Jak2	Tyrosine-protein kinase JAK2	PATH:05140	Leishmaniasis	4.56716e-12	3.38212
Jak2	Jak2	Tyrosine-protein kinase JAK2	PATH:04151	PI3K-Akt signaling pathway	0.033102	1.23774
Jak2	Jak2	Tyrosine-protein kinase JAK2	PATH:05164	Influenza A	9.83797e-11	2.28205
Jak2	Jak2	Tyrosine-protein kinase JAK2	PATH:04917	Prolactin signaling pathway	0.354621	1.13589
Jak2	Jak2	Tyrosine-protein kinase JAK2	PATH:04725	Cholinergic synapse	0.690049	0.915513
Jak2	Jak2	Tyrosine-protein kinase JAK2	PATH:04920	Adipocytokine signaling pathway	0.417856	1.09281
Atp6v1e1	Atp6v1e1	V-type proton ATPase subunit E 1	PATH:05323	Rheumatoid arthritis	2.45859e-08	2.61711
Atp6v1e1	Atp6v1e1	V-type proton ATPase subunit E 1	PATH:04145	Phagosome	4.23816e-08	2.0556
Atp6v1e1	Atp6v1e1	V-type proton ATPase subunit E 1	PATH:00190	Oxidative phosphorylation	0.999919	0.366855
Atp6v1e1	Atp6v1e1	V-type proton ATPase subunit E 1	PATH:04966	Collecting duct acid secretion	0.811024	0.718424
Atp6v1e1	Atp6v1e1	V-type proton ATPase subunit E 1	PATH:01100	Metabolic pathways	0.889832	0.927495
Atp6v1e1	Atp6v1e1	V-type proton ATPase subunit E 1	PATH:04721	Synaptic vesicle cycle	0.87514	0.718424
Bcat1	Bcat1	Branched-chain-amino-acid aminotransferase, cytosolic	PATH:00280	Valine, leucine and isoleucine degradation	0.154625	1.39459
Bcat1	Bcat1	Branched-chain-amino-acid aminotransferase, cytosolic	PATH:00290	Valine, leucine and isoleucine biosynthesis	0.887645	0.49737
Bcat1	Bcat1	Branched-chain-amino-acid aminotransferase, cytosolic	PATH:01230	Biosynthesis of amino acids	0.537305	1.00766
Bcat1	Bcat1	Branched-chain-amino-acid aminotransferase, cytosolic	PATH:01210	2-Oxocarboxylic acid metabolism	0.581259	1.02092
Bcat1	Bcat1	Branched-chain-amino-acid aminotransferase, cytosolic	PATH:01100	Metabolic pathways	0.889832	0.927495
Bcat1	Bcat1	Branched-chain-amino-acid aminotransferase, cytosolic	PATH:00770	Pantothenate and CoA biosynthesis	0.733255	0.808226
Pfkfb3	Pfkfb3	Protein Pfkfb3	PATH:04066	HIF-1 signaling pathway	0.00831482	1.58706
Pfkfb3	Pfkfb3	Protein Pfkfb3	PATH:00051	Fructose and mannose metabolism	0.154629	1.45481
Hap1	Hap1	Huntingtin-associated protein 1	PATH:04727	GABAergic synapse	0.989484	0.508547
Hap1	Hap1	Huntingtin-associated protein 1	PATH:05016	Huntington's disease	0.99951	0.507786
Ctsf	Ctsf	Ctsf protein	PATH:04142	Lysosome	0.639977	0.946216
Alox5	Alox5	Arachidonate 5-lipoxygenase, isoform CRA_a	PATH:05145	Toxoplasmosis	1.67781e-07	2.17172
Alox5	Alox5	Arachidonate 5-lipoxygenase, isoform CRA_a	PATH:00590	Arachidonic acid metabolism	0.561022	0.989665
Alox5	Alox5	Arachidonate 5-lipoxygenase, isoform CRA_a	PATH:04913	Ovarian steroidogenesis	0.902992	0.668877
Alox5	Alox5	Arachidonate 5-lipoxygenase, isoform CRA_a	PATH:04726	Serotonergic synapse	0.817646	0.847244
Alox5	Alox5	Arachidonate 5-lipoxygenase, isoform CRA_a	PATH:01100	Metabolic pathways	0.889832	0.927495
Casp1	Casp1	Caspase-1	PATH:05134	Legionellosis	2.8106e-07	2.83588
Casp1	Casp1	Caspase-1	PATH:05133	Pertussis	4.44458e-10	2.97078
Casp1	Casp1	Caspase-1	PATH:05014	Amyotrophic lateral sclerosis (ALS)	0.00887808	1.84737
Casp1	Casp1	Caspase-1	PATH:05132	Salmonella infection	0.000227072	2.04614
Casp1	Casp1	Caspase-1	PATH:05164	Influenza A	9.83797e-11	2.28205
Casp1	Casp1	Caspase-1	PATH:04621	NOD-like receptor signaling pathway	1.77008e-11	3.3919
Casp1	Casp1	Caspase-1	PATH:04623	Cytosolic DNA-sensing pathway	0.000107154	2.2579
Col9a2	Col9a2	Collagen alpha-2(IX) chain	PATH:04974	Protein digestion and absorption	0.136331	1.30769
Clca3b	Clca4	Protein Clca3b	PATH:04740	Olfactory transduction	1	0.0423789
Clca3b	Clca4	Protein Clca3b	PATH:04972	Pancreatic secretion	0.917926	0.725138
Lyn	Lyn	Tyrosine-protein kinase Lyn	PATH:05169	Epstein-Barr virus infection	0.0133482	1.37896
Lyn	Lyn	Tyrosine-protein kinase Lyn	PATH:04662	B cell receptor signaling pathway	1.56497e-06	2.43518
Lyn	Lyn	Tyrosine-protein kinase Lyn	PATH:04062	Chemokine signaling pathway	0.00013511	1.64878
Lyn	Lyn	Tyrosine-protein kinase Lyn	PATH:04064	NF-kappa B signaling pathway	3.25845e-07	2.32769
Lyn	Lyn	Tyrosine-protein kinase Lyn	PATH:04730	Long-term depression	0.727499	0.873758
Lyn	Lyn	Tyrosine-protein kinase Lyn	PATH:04664	Fc epsilon RI signaling pathway	0.0470723	1.48013
Lyn	Lyn	Tyrosine-protein kinase Lyn	PATH:05203	Viral carcinogenesis	0.124183	1.19107
Lyn	Lyn	Tyrosine-protein kinase Lyn	PATH:04666	Fc gamma R-mediated phagocytosis	8.76718e-05	2.0573
Lyn	Lyn	Tyrosine-protein kinase Lyn	PATH:04611	Platelet activation	0.211825	1.18458
Ptges	Ptges	Putative uncharacterized protein	PATH:00590	Arachidonic acid metabolism	0.561022	0.989665
Ptges	Ptges	Putative uncharacterized protein	PATH:01100	Metabolic pathways	0.889832	0.927495
Unc5b	Unc5b	Putative uncharacterized protein	PATH:04360	Axon guidance	0.00667513	1.54407
Itk	Itk	Non-specific protein-tyrosine kinase	PATH:04660	T cell receptor signaling pathway	0.0305673	1.45626
Itk	Itk	Non-specific protein-tyrosine kinase	PATH:04062	Chemokine signaling pathway	0.00013511	1.64878
Itk	Itk	Non-specific protein-tyrosine kinase	PATH:04670	Leukocyte transendothelial migration	0.00212626	1.67033
Ccne1	Ccne1	Ccne1 protein	PATH:05222	Small cell lung cancer	0.0503477	1.45299
Ccne1	Ccne1	Ccne1 protein	PATH:05200	Pathways in cancer	0.037712	1.23813
Ccne1	Ccne1	Ccne1 protein	PATH:04110	Cell cycle	0.00473473	1.5908
Ccne1	Ccne1	Ccne1 protein	PATH:05162	Measles	2.91824e-10	2.40698
Ccne1	Ccne1	Ccne1 protein	PATH:04151	PI3K-Akt signaling pathway	0.033102	1.23774
Ccne1	Ccne1	Ccne1 protein	PATH:05161	Hepatitis B	5.25577e-05	1.82826
Ccne1	Ccne1	Ccne1 protein	PATH:05215	Prostate cancer	0.40194	1.08974
Ccne1	Ccne1	Ccne1 protein	PATH:04114	Oocyte meiosis	0.198766	1.21234
Ccne1	Ccne1	Ccne1 protein	PATH:05203	Viral carcinogenesis	0.124183	1.19107
Ccne1	Ccne1	Ccne1 protein	PATH:04115	p53 signaling pathway	0.000131455	2.18697
Ccne1	Ccne1	Ccne1 protein	PATH:05206	MicroRNAs in cancer	0.895365	0.838161
Psmb9	Psmb9	Proteasome subunit beta type-9	PATH:03050	Proteasome	8.37122e-05	2.5301
Brca1	Brca1	Breast cancer type 1 susceptibility protein homolog	PATH:04151	PI3K-Akt signaling pathway	0.033102	1.23774
Brca1	Brca1	Breast cancer type 1 susceptibility protein homolog	PATH:04120	Ubiquitin mediated proteolysis	0.959657	0.692766
Brca1	Brca1	Breast cancer type 1 susceptibility protein homolog	PATH:03460	Fanconi anemia pathway	0.085113	1.52137
Brca1	Brca1	Breast cancer type 1 susceptibility protein homolog	PATH:05206	MicroRNAs in cancer	0.895365	0.838161
Rad54l	Rad54l	DNA repair and recombination protein RAD54-like	PATH:03440	Homologous recombination	0.619021	0.957898
Rnaseh2b	Rnaseh2b	Ribonuclease H2 subunit B	PATH:03030	DNA replication	1.16911e-07	3.51001
Gtf2f2	Gtf2f2	General transcription factor IIF, polypeptide 2, isoform CRA_c	PATH:03022	Basal transcription factors	0.980873	0.421683
Fcgr3	Fcgr3	Low affinity immunoglobulin gamma Fc region receptor III	PATH:04650	Natural killer cell mediated cytotoxicity	1.95545e-11	2.61839
Fcgr3	Fcgr3	Low affinity immunoglobulin gamma Fc region receptor III	PATH:04145	Phagosome	4.23816e-08	2.0556
Fcgr3	Fcgr3	Low affinity immunoglobulin gamma Fc region receptor III	PATH:05322	Systemic lupus erythematosus	0.434466	1.04851
Fcgr3	Fcgr3	Low affinity immunoglobulin gamma Fc region receptor III	PATH:05152	Tuberculosis	2.88058e-11	2.28846
Fcgr3	Fcgr3	Low affinity immunoglobulin gamma Fc region receptor III	PATH:05140	Leishmaniasis	4.56716e-12	3.38212
Fcgr3	Fcgr3	Low affinity immunoglobulin gamma Fc region receptor III	PATH:05150	Staphylococcus aureus infection	5.21994e-10	3.42308
Fcgr3	Fcgr3	Low affinity immunoglobulin gamma Fc region receptor III	PATH:04380	Osteoclast differentiation	5.37796e-10	2.44377
Vtcn1	Vtcn1	V-set domain containing T-cell activation inhibitor 1	PATH:04514	Cell adhesion molecules (CAMs)	2.67042e-09	2.23979
Dbf4	Dbf4	DBF4 homolog (S. cerevisiae)	PATH:04110	Cell cycle	0.00473473	1.5908
Dpp4	Dpp4	Dipeptidyl peptidase 4	PATH:04974	Protein digestion and absorption	0.136331	1.30769
Rbl1	Rbl1	Putative uncharacterized protein	PATH:04110	Cell cycle	0.00473473	1.5908
Rbl1	Rbl1	Putative uncharacterized protein	PATH:04350	TGF-beta signaling pathway	0.206485	1.23504
Rbl1	Rbl1	Putative uncharacterized protein	PATH:05203	Viral carcinogenesis	0.124183	1.19107
Bhlhe41	Bhlhe41	Class E basic helix-loop-helix protein 41	PATH:04710	Circadian rhythm	0.728338	0.834298
Pnp	Pnp	Purine nucleoside phosphorylase	PATH:00240	Pyrimidine metabolism	0.0317306	1.46396
Pnp	Pnp	Purine nucleoside phosphorylase	PATH:00230	Purine metabolism	0.320844	1.0959
Pnp	Pnp	Purine nucleoside phosphorylase	PATH:00760	Nicotinate and nicotinamide metabolism	0.0485531	1.81851
Pnp	Pnp	Purine nucleoside phosphorylase	PATH:01100	Metabolic pathways	0.889832	0.927495
Foxo4	Foxo4	Forkhead box protein O4	PATH:04068	FoxO signaling pathway	0.0598584	1.34106
Foxo4	Foxo4	Forkhead box protein O4	PATH:04014	Ras signaling pathway	0.164615	1.16271
Zfp36	Zfp36	Tristetraprolin	PATH:05166	HTLV-I infection	3.14589e-05	1.59336
Sema6a	Sema6a	Semaphorin-6A	PATH:04360	Axon guidance	0.00667513	1.54407
B2m	B2m	Beta-2-microglobulin	PATH:04612	Antigen processing and presentation	8.43435e-07	2.45537
Was	Was	Wiskott-Aldrich syndrome protein homolog	PATH:05100	Bacterial invasion of epithelial cells	0.575438	0.982149
Was	Was	Wiskott-Aldrich syndrome protein homolog	PATH:04520	Adherens junction	0.789803	0.81961
Was	Was	Wiskott-Aldrich syndrome protein homolog	PATH:04062	Chemokine signaling pathway	0.00013511	1.64878
Was	Was	Wiskott-Aldrich syndrome protein homolog	PATH:05132	Salmonella infection	0.000227072	2.04614
Was	Was	Wiskott-Aldrich syndrome protein homolog	PATH:04666	Fc gamma R-mediated phagocytosis	8.76718e-05	2.0573
Was	Was	Wiskott-Aldrich syndrome protein homolog	PATH:04810	Regulation of actin cytoskeleton	0.111894	1.20499
Naip2	Naip2	Baculoviral IAP repeat-containing protein 1b	PATH:05134	Legionellosis	2.8106e-07	2.83588
Naip2	Naip2	Baculoviral IAP repeat-containing protein 1b	PATH:04621	NOD-like receptor signaling pathway	1.77008e-11	3.3919
Casp12	Casp12	Caspase-12	PATH:04210	Apoptosis	0.000471152	1.93231
Casp12	Casp12	Caspase-12	PATH:05014	Amyotrophic lateral sclerosis (ALS)	0.00887808	1.84737
Casp12	Casp12	Caspase-12	PATH:05020	Prion diseases	0.013505	2.03211
Casp12	Casp12	Caspase-12	PATH:04141	Protein processing in endoplasmic reticulum	0.999714	0.459111
Casp12	Casp12	Caspase-12	PATH:05010	Alzheimer's disease	0.96123	0.722437
Casp12	Casp12	Caspase-12	PATH:05161	Hepatitis B	5.25577e-05	1.82826
Il1b	Il1b	Interleukin-1 beta	PATH:04668	TNF signaling pathway	7.87844e-13	2.84733
Il1b	Il1b	Interleukin-1 beta	PATH:04620	Toll-like receptor signaling pathway	3.9576e-08	2.43268
Il1b	Il1b	Interleukin-1 beta	PATH:04940	Type I diabetes mellitus	0.00098384	2.08221
Il1b	Il1b	Interleukin-1 beta	PATH:04621	NOD-like receptor signaling pathway	1.77008e-11	3.3919
Il1b	Il1b	Interleukin-1 beta	PATH:04623	Cytosolic DNA-sensing pathway	0.000107154	2.2579
Il1b	Il1b	Interleukin-1 beta	PATH:05332	Graft-versus-host disease	3.59795e-07	2.87369
Il1b	Il1b	Interleukin-1 beta	PATH:05134	Legionellosis	2.8106e-07	2.83588
Il1b	Il1b	Interleukin-1 beta	PATH:05133	Pertussis	4.44458e-10	2.97078
Il1b	Il1b	Interleukin-1 beta	PATH:04640	Hematopoietic cell lineage	6.49808e-06	2.25552
Il1b	Il1b	Interleukin-1 beta	PATH:05152	Tuberculosis	2.88058e-11	2.28846
Il1b	Il1b	Interleukin-1 beta	PATH:05132	Salmonella infection	0.000227072	2.04614
Il1b	Il1b	Interleukin-1 beta	PATH:04064	NF-kappa B signaling pathway	3.25845e-07	2.32769
Il1b	Il1b	Interleukin-1 beta	PATH:05010	Alzheimer's disease	0.96123	0.722437
Il1b	Il1b	Interleukin-1 beta	PATH:04060	Cytokine-cytokine receptor interaction	1.81814e-14	2.20425
Il1b	Il1b	Interleukin-1 beta	PATH:04380	Osteoclast differentiation	5.37796e-10	2.44377
Il1b	Il1b	Interleukin-1 beta	PATH:04932	Non-alcoholic fatty liver disease (NAFLD)	0.769091	0.881702
Il1b	Il1b	Interleukin-1 beta	PATH:05321	Inflammatory bowel disease (IBD)	1.44621e-07	2.84934
Il1b	Il1b	Interleukin-1 beta	PATH:05144	Malaria	1.82749e-09	3.36222
Il1b	Il1b	Interleukin-1 beta	PATH:04210	Apoptosis	0.000471152	1.93231
Il1b	Il1b	Interleukin-1 beta	PATH:05323	Rheumatoid arthritis	2.45859e-08	2.61711
Il1b	Il1b	Interleukin-1 beta	PATH:04750	Inflammatory mediator regulation of TRP channels	0.839192	0.821055
Il1b	Il1b	Interleukin-1 beta	PATH:05168	Herpes simplex infection	1.08563e-07	1.93974
Il1b	Il1b	Interleukin-1 beta	PATH:05146	Amoebiasis	0.00369293	1.63004
Il1b	Il1b	Interleukin-1 beta	PATH:05020	Prion diseases	0.013505	2.03211
Il1b	Il1b	Interleukin-1 beta	PATH:05162	Measles	2.91824e-10	2.40698
Il1b	Il1b	Interleukin-1 beta	PATH:05140	Leishmaniasis	4.56716e-12	3.38212
Il1b	Il1b	Interleukin-1 beta	PATH:05143	African trypanosomiasis	1.33915e-05	3.04274
Il1b	Il1b	Interleukin-1 beta	PATH:05164	Influenza A	9.83797e-11	2.28205
Il1b	Il1b	Interleukin-1 beta	PATH:05142	Chagas disease (American trypanosomiasis)	7.48943e-07	2.2599
Il1b	Il1b	Interleukin-1 beta	PATH:04010	MAPK signaling pathway	0.265963	1.09752
Xcl1	Xcl1	Lymphotactin	PATH:04062	Chemokine signaling pathway	0.00013511	1.64878
Xcl1	Xcl1	Lymphotactin	PATH:04060	Cytokine-cytokine receptor interaction	1.81814e-14	2.20425
Bhlhe40	Bhlhe40	Class E basic helix-loop-helix protein 40	PATH:04710	Circadian rhythm	0.728338	0.834298
Tgfb3	Tgfb3	Transforming growth factor beta-3	PATH:05414	Dilated cardiomyopathy	0.741772	0.871795
Tgfb3	Tgfb3	Transforming growth factor beta-3	PATH:05321	Inflammatory bowel disease (IBD)	1.44621e-07	2.84934
Tgfb3	Tgfb3	Transforming growth factor beta-3	PATH:05211	Renal cell carcinoma	0.694276	0.898029
Tgfb3	Tgfb3	Transforming growth factor beta-3	PATH:05200	Pathways in cancer	0.037712	1.23813
Tgfb3	Tgfb3	Transforming growth factor beta-3	PATH:05145	Toxoplasmosis	1.67781e-07	2.17172
Tgfb3	Tgfb3	Transforming growth factor beta-3	PATH:04110	Cell cycle	0.00473473	1.5908
Tgfb3	Tgfb3	Transforming growth factor beta-3	PATH:05210	Colorectal cancer	0.0408388	1.56747
Tgfb3	Tgfb3	Transforming growth factor beta-3	PATH:05166	HTLV-I infection	3.14589e-05	1.59336
Tgfb3	Tgfb3	Transforming growth factor beta-3	PATH:05144	Malaria	1.82749e-09	3.36222
Tgfb3	Tgfb3	Transforming growth factor beta-3	PATH:04144	Endocytosis	0.467766	1.024
Tgfb3	Tgfb3	Transforming growth factor beta-3	PATH:05323	Rheumatoid arthritis	2.45859e-08	2.61711
Tgfb3	Tgfb3	Transforming growth factor beta-3	PATH:04068	FoxO signaling pathway	0.0598584	1.34106
Tgfb3	Tgfb3	Transforming growth factor beta-3	PATH:05410	Hypertrophic cardiomyopathy (HCM)	0.425559	1.07764
Tgfb3	Tgfb3	Transforming growth factor beta-3	PATH:05212	Pancreatic cancer	0.528091	1.01606
Tgfb3	Tgfb3	Transforming growth factor beta-3	PATH:05146	Amoebiasis	0.00369293	1.63004
Tgfb3	Tgfb3	Transforming growth factor beta-3	PATH:05152	Tuberculosis	2.88058e-11	2.28846
Tgfb3	Tgfb3	Transforming growth factor beta-3	PATH:05140	Leishmaniasis	4.56716e-12	3.38212
Tgfb3	Tgfb3	Transforming growth factor beta-3	PATH:05220	Chronic myeloid leukemia	0.816424	0.797155
Tgfb3	Tgfb3	Transforming growth factor beta-3	PATH:04350	TGF-beta signaling pathway	0.206485	1.23504
Tgfb3	Tgfb3	Transforming growth factor beta-3	PATH:05142	Chagas disease (American trypanosomiasis)	7.48943e-07	2.2599
Tgfb3	Tgfb3	Transforming growth factor beta-3	PATH:04010	MAPK signaling pathway	0.265963	1.09752
Tgfb3	Tgfb3	Transforming growth factor beta-3	PATH:05161	Hepatitis B	5.25577e-05	1.82826
Tgfb3	Tgfb3	Transforming growth factor beta-3	PATH:04390	Hippo signaling pathway	0.51856	1.00766
Tgfb3	Tgfb3	Transforming growth factor beta-3	PATH:04060	Cytokine-cytokine receptor interaction	1.81814e-14	2.20425
Trpm4	Trpm4	Transient receptor potential cation channel subfamily M member 4	PATH:04911	Insulin secretion	0.712298	0.891836
Arc	Arc	Activity-regulated cytoskeleton-associated protein	PATH:05031	Amphetamine addiction	0.507599	1.03078
Rac3	Rac3	RAS-related C3 botulinum substrate 3, isoform CRA_a	PATH:05416	Viral myocarditis	4.03492e-05	2.10684
Rac3	Rac3	RAS-related C3 botulinum substrate 3, isoform CRA_a	PATH:04664	Fc epsilon RI signaling pathway	0.0470723	1.48013
Rac3	Rac3	RAS-related C3 botulinum substrate 3, isoform CRA_a	PATH:04510	Focal adhesion	0.390349	1.05691
Rac3	Rac3	RAS-related C3 botulinum substrate 3, isoform CRA_a	PATH:04015	Rap1 signaling pathway	0.214844	1.1375
Rac3	Rac3	RAS-related C3 botulinum substrate 3, isoform CRA_a	PATH:04810	Regulation of actin cytoskeleton	0.111894	1.20499
Rac3	Rac3	RAS-related C3 botulinum substrate 3, isoform CRA_a	PATH:05200	Pathways in cancer	0.037712	1.23813
Rac3	Rac3	RAS-related C3 botulinum substrate 3, isoform CRA_a	PATH:05210	Colorectal cancer	0.0408388	1.56747
Rac3	Rac3	RAS-related C3 botulinum substrate 3, isoform CRA_a	PATH:04650	Natural killer cell mediated cytotoxicity	1.95545e-11	2.61839
Rac3	Rac3	RAS-related C3 botulinum substrate 3, isoform CRA_a	PATH:04662	B cell receptor signaling pathway	1.56497e-06	2.43518
Rac3	Rac3	RAS-related C3 botulinum substrate 3, isoform CRA_a	PATH:04310	Wnt signaling pathway	0.316304	1.10492
Rac3	Rac3	RAS-related C3 botulinum substrate 3, isoform CRA_a	PATH:05212	Pancreatic cancer	0.528091	1.01606
Rac3	Rac3	RAS-related C3 botulinum substrate 3, isoform CRA_a	PATH:04520	Adherens junction	0.789803	0.81961
Rac3	Rac3	RAS-related C3 botulinum substrate 3, isoform CRA_a	PATH:04014	Ras signaling pathway	0.164615	1.16271
Rac3	Rac3	RAS-related C3 botulinum substrate 3, isoform CRA_a	PATH:04370	VEGF signaling pathway	0.140443	1.32632
Rac3	Rac3	RAS-related C3 botulinum substrate 3, isoform CRA_a	PATH:04360	Axon guidance	0.00667513	1.54407
Rac3	Rac3	RAS-related C3 botulinum substrate 3, isoform CRA_a	PATH:04010	MAPK signaling pathway	0.265963	1.09752
Plod3	Plod3	Procollagen-lysine,2-oxoglutarate 5-dioxygenase 3	PATH:00514	Other types of O-glycan biosynthesis	0.65118	0.923687
Plod3	Plod3	Procollagen-lysine,2-oxoglutarate 5-dioxygenase 3	PATH:00310	Lysine degradation	0.366434	1.16385
Bcl2a1b	Bcl2a1b	A1-b protein	PATH:05202	Transcriptional misregulation in cancer	0.0232369	1.37263
Bcl2a1b	Bcl2a1b	A1-b protein	PATH:04064	NF-kappa B signaling pathway	3.25845e-07	2.32769
Rfx5	Rfx5	DNA-binding protein Rfx5	PATH:05152	Tuberculosis	2.88058e-11	2.28846
Rfx5	Rfx5	DNA-binding protein Rfx5	PATH:05340	Primary immunodeficiency	0.013505	2.03211
Rfx5	Rfx5	DNA-binding protein Rfx5	PATH:04612	Antigen processing and presentation	8.43435e-07	2.45537
Dhrs3	Dhrs3	Short-chain dehydrogenase/reductase 3	PATH:01100	Metabolic pathways	0.889832	0.927495
Dhrs3	Dhrs3	Short-chain dehydrogenase/reductase 3	PATH:00830	Retinol metabolism	0.419854	1.07764
Wnt3a	Wnt3a	Protein Wnt-3a	PATH:05200	Pathways in cancer	0.037712	1.23813
Wnt3a	Wnt3a	Protein Wnt-3a	PATH:05166	HTLV-I infection	3.14589e-05	1.59336
Wnt3a	Wnt3a	Protein Wnt-3a	PATH:04310	Wnt signaling pathway	0.316304	1.10492
Wnt3a	Wnt3a	Protein Wnt-3a	PATH:04916	Melanogenesis	0.867255	0.775897
Wnt3a	Wnt3a	Protein Wnt-3a	PATH:04340	Hedgehog signaling pathway	0.46047	1.07764
Wnt3a	Wnt3a	Protein Wnt-3a	PATH:04390	Hippo signaling pathway	0.51856	1.00766
Wnt3a	Wnt3a	Protein Wnt-3a	PATH:05217	Basal cell carcinoma	0.221997	1.29316
Wnt3a	Wnt3a	Protein Wnt-3a	PATH:05206	MicroRNAs in cancer	0.895365	0.838161
Wnt3a	Wnt3a	Protein Wnt-3a	PATH:05205	Proteoglycans in cancer	0.112315	1.20161
Ifitm1	Ifitm1	Interferon-induced transmembrane protein 1	PATH:04662	B cell receptor signaling pathway	1.56497e-06	2.43518
Cyp2c55	Cyp2c55	Cytochrome P450 2C55	PATH:04750	Inflammatory mediator regulation of TRP channels	0.839192	0.821055
Cyp2c55	Cyp2c55	Cytochrome P450 2C55	PATH:00591	Linoleic acid metabolism	0.836122	0.746055
Cyp2c55	Cyp2c55	Cytochrome P450 2C55	PATH:00590	Arachidonic acid metabolism	0.561022	0.989665
Cyp2c55	Cyp2c55	Cytochrome P450 2C55	PATH:00140	Steroid hormone biosynthesis	0.866491	0.760684
Cyp2c55	Cyp2c55	Cytochrome P450 2C55	PATH:00982	Drug metabolism - cytochrome P450	0.0127353	1.58346
Cyp2c55	Cyp2c55	Cytochrome P450 2C55	PATH:00980	Metabolism of xenobiotics by cytochrome P450	0.0341015	1.48175
Cyp2c55	Cyp2c55	Cytochrome P450 2C55	PATH:04726	Serotonergic synapse	0.817646	0.847244
Cyp2c55	Cyp2c55	Cytochrome P450 2C55	PATH:01100	Metabolic pathways	0.889832	0.927495
Cyp2c55	Cyp2c55	Cytochrome P450 2C55	PATH:05204	Chemical carcinogenesis	0.0676084	1.40561
Cyp2c55	Cyp2c55	Cytochrome P450 2C55	PATH:00830	Retinol metabolism	0.419854	1.07764
Casp8	Casp8	Caspase-8	PATH:04932	Non-alcoholic fatty liver disease (NAFLD)	0.769091	0.881702
Casp8	Casp8	Caspase-8	PATH:04668	TNF signaling pathway	7.87844e-13	2.84733
Casp8	Casp8	Caspase-8	PATH:05416	Viral myocarditis	4.03492e-05	2.10684
Casp8	Casp8	Caspase-8	PATH:04620	Toll-like receptor signaling pathway	3.9576e-08	2.43268
Casp8	Casp8	Caspase-8	PATH:05203	Viral carcinogenesis	0.124183	1.19107
Casp8	Casp8	Caspase-8	PATH:05016	Huntington's disease	0.99951	0.507786
Casp8	Casp8	Caspase-8	PATH:04621	NOD-like receptor signaling pathway	1.77008e-11	3.3919
Casp8	Casp8	Caspase-8	PATH:04115	p53 signaling pathway	0.000131455	2.18697
Casp8	Casp8	Caspase-8	PATH:04622	RIG-I-like receptor signaling pathway	0.00595992	1.80662
Casp8	Casp8	Caspase-8	PATH:05200	Pathways in cancer	0.037712	1.23813
Casp8	Casp8	Caspase-8	PATH:05145	Toxoplasmosis	1.67781e-07	2.17172
Casp8	Casp8	Caspase-8	PATH:05134	Legionellosis	2.8106e-07	2.83588
Casp8	Casp8	Caspase-8	PATH:04210	Apoptosis	0.000471152	1.93231
Casp8	Casp8	Caspase-8	PATH:05168	Herpes simplex infection	1.08563e-07	1.93974
Casp8	Casp8	Caspase-8	PATH:05152	Tuberculosis	2.88058e-11	2.28846
Casp8	Casp8	Caspase-8	PATH:05142	Chagas disease (American trypanosomiasis)	7.48943e-07	2.2599
Casp8	Casp8	Caspase-8	PATH:05010	Alzheimer's disease	0.96123	0.722437
Casp8	Casp8	Caspase-8	PATH:05161	Hepatitis B	5.25577e-05	1.82826
Bcl3	Bcl3	B-cell lymphoma 3 protein homolog	PATH:04668	TNF signaling pathway	7.87844e-13	2.84733
Fasl	Fasl	Fas ligand	PATH:04932	Non-alcoholic fatty liver disease (NAFLD)	0.769091	0.881702
Fasl	Fasl	Fas ligand	PATH:04940	Type I diabetes mellitus	0.00098384	2.08221
Fasl	Fasl	Fas ligand	PATH:05205	Proteoglycans in cancer	0.112315	1.20161
Fasl	Fasl	Fas ligand	PATH:04722	Neurotrophin signaling pathway	0.709839	0.910003
Fasl	Fasl	Fas ligand	PATH:05332	Graft-versus-host disease	3.59795e-07	2.87369
Fasl	Fasl	Fas ligand	PATH:05200	Pathways in cancer	0.037712	1.23813
Fasl	Fasl	Fas ligand	PATH:05320	Autoimmune thyroid disease	0.0235975	1.64058
Fasl	Fasl	Fas ligand	PATH:04650	Natural killer cell mediated cytotoxicity	1.95545e-11	2.61839
Fasl	Fasl	Fas ligand	PATH:04210	Apoptosis	0.000471152	1.93231
Fasl	Fasl	Fas ligand	PATH:04068	FoxO signaling pathway	0.0598584	1.34106
Fasl	Fasl	Fas ligand	PATH:05168	Herpes simplex infection	1.08563e-07	1.93974
Fasl	Fasl	Fas ligand	PATH:04014	Ras signaling pathway	0.164615	1.16271
Fasl	Fasl	Fas ligand	PATH:05162	Measles	2.91824e-10	2.40698
Fasl	Fasl	Fas ligand	PATH:04151	PI3K-Akt signaling pathway	0.033102	1.23774
Fasl	Fasl	Fas ligand	PATH:05330	Allograft rejection	0.000157828	2.36251
Fasl	Fasl	Fas ligand	PATH:05143	African trypanosomiasis	1.33915e-05	3.04274
Fasl	Fasl	Fas ligand	PATH:05164	Influenza A	9.83797e-11	2.28205
Fasl	Fasl	Fas ligand	PATH:05142	Chagas disease (American trypanosomiasis)	7.48943e-07	2.2599
Fasl	Fasl	Fas ligand	PATH:04010	MAPK signaling pathway	0.265963	1.09752
Fasl	Fasl	Fas ligand	PATH:05161	Hepatitis B	5.25577e-05	1.82826
Fasl	Fasl	Fas ligand	PATH:04060	Cytokine-cytokine receptor interaction	1.81814e-14	2.20425
Fgf1	Fgf1	Fibroblast growth factor 1, isoform CRA_d	PATH:05200	Pathways in cancer	0.037712	1.23813
Fgf1	Fgf1	Fibroblast growth factor 1, isoform CRA_d	PATH:04014	Ras signaling pathway	0.164615	1.16271
Fgf1	Fgf1	Fibroblast growth factor 1, isoform CRA_d	PATH:04151	PI3K-Akt signaling pathway	0.033102	1.23774
Fgf1	Fgf1	Fibroblast growth factor 1, isoform CRA_d	PATH:04010	MAPK signaling pathway	0.265963	1.09752
Fgf1	Fgf1	Fibroblast growth factor 1, isoform CRA_d	PATH:05218	Melanoma	0.676763	0.910678
Fgf1	Fgf1	Fibroblast growth factor 1, isoform CRA_d	PATH:04390	Hippo signaling pathway	0.51856	1.00766
Fgf1	Fgf1	Fibroblast growth factor 1, isoform CRA_d	PATH:04015	Rap1 signaling pathway	0.214844	1.1375
Fgf1	Fgf1	Fibroblast growth factor 1, isoform CRA_d	PATH:05205	Proteoglycans in cancer	0.112315	1.20161
Fgf1	Fgf1	Fibroblast growth factor 1, isoform CRA_d	PATH:04810	Regulation of actin cytoskeleton	0.111894	1.20499
Lipe	Lipe	Hormone-sensitive lipase	PATH:04910	Insulin signaling pathway	0.982619	0.633017
Shank2	Shank2	SH3 and multiple ankyrin repeat domains protein 2	PATH:04724	Glutamatergic synapse	0.969647	0.656684
Angpt2	Angpt2	Angiopoietin 2	PATH:04066	HIF-1 signaling pathway	0.00831482	1.58706
Angpt2	Angpt2	Angiopoietin 2	PATH:04014	Ras signaling pathway	0.164615	1.16271
Angpt2	Angpt2	Angiopoietin 2	PATH:04151	PI3K-Akt signaling pathway	0.033102	1.23774
Angpt2	Angpt2	Angiopoietin 2	PATH:04015	Rap1 signaling pathway	0.214844	1.1375
Osm	Osm	Oncostatin-M	PATH:04630	Jak-STAT signaling pathway	9.0914e-07	1.98948
Osm	Osm	Oncostatin-M	PATH:04151	PI3K-Akt signaling pathway	0.033102	1.23774
Osm	Osm	Oncostatin-M	PATH:04060	Cytokine-cytokine receptor interaction	1.81814e-14	2.20425
Lrat	Lrat	Lecithin-retinol acyltransferase (Phosphatidylcholine-retinol-O-acyltransferase)	PATH:04977	Vitamin digestion and absorption	0.74103	0.808226
Lrat	Lrat	Lecithin-retinol acyltransferase (Phosphatidylcholine-retinol-O-acyltransferase)	PATH:00830	Retinol metabolism	0.419854	1.07764
Rasd1	Rasd1	Dexamethasone-induced Ras-related protein 1	PATH:04713	Circadian entrainment	0.848901	0.791732
Ube2c	Ube2c	Ubiquitin-conjugating enzyme E2C	PATH:04120	Ubiquitin mediated proteolysis	0.959657	0.692766
Il2rg	Il2rg	Cytokine receptor common subunit gamma	PATH:05321	Inflammatory bowel disease (IBD)	1.44621e-07	2.84934
Il2rg	Il2rg	Cytokine receptor common subunit gamma	PATH:05166	HTLV-I infection	3.14589e-05	1.59336
Il2rg	Il2rg	Cytokine receptor common subunit gamma	PATH:04144	Endocytosis	0.467766	1.024
Il2rg	Il2rg	Cytokine receptor common subunit gamma	PATH:04630	Jak-STAT signaling pathway	9.0914e-07	1.98948
Il2rg	Il2rg	Cytokine receptor common subunit gamma	PATH:05162	Measles	2.91824e-10	2.40698
Il2rg	Il2rg	Cytokine receptor common subunit gamma	PATH:04151	PI3K-Akt signaling pathway	0.033102	1.23774
Il2rg	Il2rg	Cytokine receptor common subunit gamma	PATH:05340	Primary immunodeficiency	0.013505	2.03211
Il2rg	Il2rg	Cytokine receptor common subunit gamma	PATH:04060	Cytokine-cytokine receptor interaction	1.81814e-14	2.20425
Gm10705	Gm10705	predicted gene 10705	PATH:05012	Parkinson's disease	0.996511	0.549383
Gm10705	Gm10705	predicted gene 10705	PATH:04120	Ubiquitin mediated proteolysis	0.959657	0.692766
Il5ra	Il5ra	Il5ra protein	PATH:04640	Hematopoietic cell lineage	6.49808e-06	2.25552
Il5ra	Il5ra	Il5ra protein	PATH:04630	Jak-STAT signaling pathway	9.0914e-07	1.98948
Il5ra	Il5ra	Il5ra protein	PATH:04060	Cytokine-cytokine receptor interaction	1.81814e-14	2.20425
Mybl2	Mybl2	Myb-related protein B	PATH:05166	HTLV-I infection	3.14589e-05	1.59336
Sirpb1b	Sirpb1b	Protein Sirpb1b	PATH:04380	Osteoclast differentiation	5.37796e-10	2.44377
Ticam2	Ticam2	TIR domain-containing adapter molecule 2	PATH:05133	Pertussis	4.44458e-10	2.97078
Ticam2	Ticam2	TIR domain-containing adapter molecule 2	PATH:04064	NF-kappa B signaling pathway	3.25845e-07	2.32769
Ticam2	Ticam2	TIR domain-containing adapter molecule 2	PATH:05161	Hepatitis B	5.25577e-05	1.82826
Ticam2	Ticam2	TIR domain-containing adapter molecule 2	PATH:04620	Toll-like receptor signaling pathway	3.9576e-08	2.43268
Pla1a	Pla1a	Phospholipase A1 member A	PATH:04014	Ras signaling pathway	0.164615	1.16271
Chst2	Chst2	Carbohydrate sulfotransferase 2	PATH:00533	Glycosaminoglycan biosynthesis - keratan sulfate	0.371261	1.38553
Cntfr	Cntfr	Ciliary neurotrophic factor receptor subunit alpha	PATH:04630	Jak-STAT signaling pathway	9.0914e-07	1.98948
Cntfr	Cntfr	Ciliary neurotrophic factor receptor subunit alpha	PATH:04060	Cytokine-cytokine receptor interaction	1.81814e-14	2.20425
Dok1	Dok1	Docking protein 1	PATH:05162	Measles	2.91824e-10	2.40698
Cyp4f14	Cyp4f14	Leukotriene-B4 omega-hydroxylase 3	PATH:00590	Arachidonic acid metabolism	0.561022	0.989665
Cyp4f14	Cyp4f14	Leukotriene-B4 omega-hydroxylase 3	PATH:01100	Metabolic pathways	0.889832	0.927495
Ulbp1	Ulbp1	UL16-binding protein-like transcript 1 splice variant	PATH:04650	Natural killer cell mediated cytotoxicity	1.95545e-11	2.61839
Il12rb1	Il12rb1	Putative uncharacterized protein	PATH:05321	Inflammatory bowel disease (IBD)	1.44621e-07	2.84934
Il12rb1	Il12rb1	Putative uncharacterized protein	PATH:04630	Jak-STAT signaling pathway	9.0914e-07	1.98948
Il12rb1	Il12rb1	Putative uncharacterized protein	PATH:04060	Cytokine-cytokine receptor interaction	1.81814e-14	2.20425
Slc11a1	Slc11a1	Natural resistance-associated macrophage protein 1	PATH:04142	Lysosome	0.639977	0.946216
Slc11a1	Slc11a1	Natural resistance-associated macrophage protein 1	PATH:04978	Mineral absorption	0.099615	1.51328
Abcc3	Abcc3	Canalicular multispecific organic anion transporter 2	PATH:02010	ABC transporters	0.0430104	1.68673
Abcc3	Abcc3	Canalicular multispecific organic anion transporter 2	PATH:04976	Bile secretion	0.00521293	1.79606
Mapk13	Mapk13	Mitogen-activated protein kinase 13	PATH:04728	Dopaminergic synapse	0.97972	0.631997
Mapk13	Mapk13	Mitogen-activated protein kinase 13	PATH:04723	Retrograde endocannabinoid signaling	0.967674	0.627749
Mapk13	Mapk13	Mitogen-activated protein kinase 13	PATH:04668	TNF signaling pathway	7.87844e-13	2.84733
Mapk13	Mapk13	Mitogen-activated protein kinase 13	PATH:04664	Fc epsilon RI signaling pathway	0.0470723	1.48013
Mapk13	Mapk13	Mitogen-activated protein kinase 13	PATH:04620	Toll-like receptor signaling pathway	3.9576e-08	2.43268
Mapk13	Mapk13	Mitogen-activated protein kinase 13	PATH:04621	NOD-like receptor signaling pathway	1.77008e-11	3.3919
Mapk13	Mapk13	Mitogen-activated protein kinase 13	PATH:04622	RIG-I-like receptor signaling pathway	0.00595992	1.80662
Mapk13	Mapk13	Mitogen-activated protein kinase 13	PATH:04722	Neurotrophin signaling pathway	0.709839	0.910003
Mapk13	Mapk13	Mitogen-activated protein kinase 13	PATH:04660	T cell receptor signaling pathway	0.0305673	1.45626
Mapk13	Mapk13	Mitogen-activated protein kinase 13	PATH:05133	Pertussis	4.44458e-10	2.97078
Mapk13	Mapk13	Mitogen-activated protein kinase 13	PATH:04068	FoxO signaling pathway	0.0598584	1.34106
Mapk13	Mapk13	Mitogen-activated protein kinase 13	PATH:05014	Amyotrophic lateral sclerosis (ALS)	0.00887808	1.84737
Mapk13	Mapk13	Mitogen-activated protein kinase 13	PATH:05152	Tuberculosis	2.88058e-11	2.28846
Mapk13	Mapk13	Mitogen-activated protein kinase 13	PATH:04261	Adrenergic signaling in cardiomyocytes	0.807994	0.856399
Mapk13	Mapk13	Mitogen-activated protein kinase 13	PATH:05132	Salmonella infection	0.000227072	2.04614
Mapk13	Mapk13	Mitogen-activated protein kinase 13	PATH:04380	Osteoclast differentiation	5.37796e-10	2.44377
Mapk13	Mapk13	Mitogen-activated protein kinase 13	PATH:04914	Progesterone-mediated oocyte maturation	0.248674	1.20294
Mapk13	Mapk13	Mitogen-activated protein kinase 13	PATH:04917	Prolactin signaling pathway	0.354621	1.13589
Mapk13	Mapk13	Mitogen-activated protein kinase 13	PATH:04912	GnRH signaling pathway	0.981753	0.576161
Mapk13	Mapk13	Mitogen-activated protein kinase 13	PATH:04015	Rap1 signaling pathway	0.214844	1.1375
Mapk13	Mapk13	Mitogen-activated protein kinase 13	PATH:04611	Platelet activation	0.211825	1.18458
Mapk13	Mapk13	Mitogen-activated protein kinase 13	PATH:05205	Proteoglycans in cancer	0.112315	1.20161
Mapk13	Mapk13	Mitogen-activated protein kinase 13	PATH:05145	Toxoplasmosis	1.67781e-07	2.17172
Mapk13	Mapk13	Mitogen-activated protein kinase 13	PATH:05169	Epstein-Barr virus infection	0.0133482	1.37896
Mapk13	Mapk13	Mitogen-activated protein kinase 13	PATH:04750	Inflammatory mediator regulation of TRP channels	0.839192	0.821055
Mapk13	Mapk13	Mitogen-activated protein kinase 13	PATH:04370	VEGF signaling pathway	0.140443	1.32632
Mapk13	Mapk13	Mitogen-activated protein kinase 13	PATH:05140	Leishmaniasis	4.56716e-12	3.38212
Mapk13	Mapk13	Mitogen-activated protein kinase 13	PATH:05164	Influenza A	9.83797e-11	2.28205
Mapk13	Mapk13	Mitogen-activated protein kinase 13	PATH:05142	Chagas disease (American trypanosomiasis)	7.48943e-07	2.2599
Mapk13	Mapk13	Mitogen-activated protein kinase 13	PATH:04670	Leukocyte transendothelial migration	0.00212626	1.67033
Mapk13	Mapk13	Mitogen-activated protein kinase 13	PATH:04010	MAPK signaling pathway	0.265963	1.09752
Mapk13	Mapk13	Mitogen-activated protein kinase 13	PATH:05160	Hepatitis C	0.00069381	1.69905
Serpinb9	Serpinb9	Serine (Or cysteine) peptidase inhibitor, clade B, member 9	PATH:05146	Amoebiasis	0.00369293	1.63004
Flt4	Flt4	Vascular endothelial growth factor receptor 3	PATH:04014	Ras signaling pathway	0.164615	1.16271
Flt4	Flt4	Vascular endothelial growth factor receptor 3	PATH:04151	PI3K-Akt signaling pathway	0.033102	1.23774
Flt4	Flt4	Vascular endothelial growth factor receptor 3	PATH:04060	Cytokine-cytokine receptor interaction	1.81814e-14	2.20425
Flt4	Flt4	Vascular endothelial growth factor receptor 3	PATH:04510	Focal adhesion	0.390349	1.05691
Flt4	Flt4	Vascular endothelial growth factor receptor 3	PATH:04015	Rap1 signaling pathway	0.214844	1.1375
Ces1d	Ces1d	Carboxylesterase 1D	PATH:01100	Metabolic pathways	0.889832	0.927495
Ces1d	Ces1d	Carboxylesterase 1D	PATH:00983	Drug metabolism - other enzymes	0.0358989	1.59158
Epha1	Epha1	Ephrin type-A receptor 1	PATH:04360	Axon guidance	0.00667513	1.54407
Scn5a	Scn5a	Sodium channel voltage-gated type V alpha polypeptide	PATH:04261	Adrenergic signaling in cardiomyocytes	0.807994	0.856399
Pnp2	Pnp2	Purine nucleoside phosphorylase	PATH:00240	Pyrimidine metabolism	0.0317306	1.46396
Pnp2	Pnp2	Purine nucleoside phosphorylase	PATH:00230	Purine metabolism	0.320844	1.0959
Pnp2	Pnp2	Purine nucleoside phosphorylase	PATH:00760	Nicotinate and nicotinamide metabolism	0.0485531	1.81851
Pnp2	Pnp2	Purine nucleoside phosphorylase	PATH:01100	Metabolic pathways	0.889832	0.927495
Hbb-b2	Hbb-b2	Beta-globin	PATH:05144	Malaria	1.82749e-09	3.36222
Hbb-b2	Hbb-b2	Beta-globin	PATH:05143	African trypanosomiasis	1.33915e-05	3.04274
Gna14	Gna14	Guanine nucleotide-binding protein subunit alpha-14	PATH:05146	Amoebiasis	0.00369293	1.63004
Gna14	Gna14	Guanine nucleotide-binding protein subunit alpha-14	PATH:04020	Calcium signaling pathway	0.353697	1.07764
Gna14	Gna14	Guanine nucleotide-binding protein subunit alpha-14	PATH:05142	Chagas disease (American trypanosomiasis)	7.48943e-07	2.2599
Cyp3a11	Cyp3a11	MCG15287	PATH:00591	Linoleic acid metabolism	0.836122	0.746055
Cyp3a11	Cyp3a11	MCG15287	PATH:00140	Steroid hormone biosynthesis	0.866491	0.760684
Cyp3a11	Cyp3a11	MCG15287	PATH:00982	Drug metabolism - cytochrome P450	0.0127353	1.58346
Cyp3a11	Cyp3a11	MCG15287	PATH:00980	Metabolism of xenobiotics by cytochrome P450	0.0341015	1.48175
Cyp3a11	Cyp3a11	MCG15287	PATH:01100	Metabolic pathways	0.889832	0.927495
Cyp3a11	Cyp3a11	MCG15287	PATH:05204	Chemical carcinogenesis	0.0676084	1.40561
Cyp3a11	Cyp3a11	MCG15287	PATH:00830	Retinol metabolism	0.419854	1.07764
Cyp3a11	Cyp3a11	MCG15287	PATH:00983	Drug metabolism - other enzymes	0.0358989	1.59158
Fbp1	Fbp1	Fructose-1,6-bisphosphatase 1	PATH:00010	Glycolysis / Gluconeogenesis	0.166227	1.33422
Fbp1	Fbp1	Fructose-1,6-bisphosphatase 1	PATH:00051	Fructose and mannose metabolism	0.154629	1.45481
Fbp1	Fbp1	Fructose-1,6-bisphosphatase 1	PATH:00030	Pentose phosphate pathway	0.47286	1.1148
Fbp1	Fbp1	Fructose-1,6-bisphosphatase 1	PATH:04910	Insulin signaling pathway	0.982619	0.633017
Fbp1	Fbp1	Fructose-1,6-bisphosphatase 1	PATH:01200	Carbon metabolism	0.880265	0.771152
Fbp1	Fbp1	Fructose-1,6-bisphosphatase 1	PATH:01100	Metabolic pathways	0.889832	0.927495
Apaf1	Apaf1	Apoptotic peptidase activating factor 1, isoform CRA_a	PATH:05222	Small cell lung cancer	0.0503477	1.45299
Apaf1	Apaf1	Apoptotic peptidase activating factor 1, isoform CRA_a	PATH:05134	Legionellosis	2.8106e-07	2.83588
Apaf1	Apaf1	Apoptotic peptidase activating factor 1, isoform CRA_a	PATH:05012	Parkinson's disease	0.996511	0.549383
Apaf1	Apaf1	Apoptotic peptidase activating factor 1, isoform CRA_a	PATH:04210	Apoptosis	0.000471152	1.93231
Apaf1	Apaf1	Apoptotic peptidase activating factor 1, isoform CRA_a	PATH:05014	Amyotrophic lateral sclerosis (ALS)	0.00887808	1.84737
Apaf1	Apaf1	Apoptotic peptidase activating factor 1, isoform CRA_a	PATH:05152	Tuberculosis	2.88058e-11	2.28846
Apaf1	Apaf1	Apoptotic peptidase activating factor 1, isoform CRA_a	PATH:05010	Alzheimer's disease	0.96123	0.722437
Apaf1	Apaf1	Apoptotic peptidase activating factor 1, isoform CRA_a	PATH:05161	Hepatitis B	5.25577e-05	1.82826
Apaf1	Apaf1	Apoptotic peptidase activating factor 1, isoform CRA_a	PATH:05016	Huntington's disease	0.99951	0.507786
Apaf1	Apaf1	Apoptotic peptidase activating factor 1, isoform CRA_a	PATH:04115	p53 signaling pathway	0.000131455	2.18697
Dse	Dse	Dermatan-sulfate epimerase	PATH:00532	Glycosaminoglycan biosynthesis - chondroitin sulfate / dermatan sulfate	0.44951	1.1756
Klra7	Klra7	Truncated lectin-related NK cell receptor	PATH:05332	Graft-versus-host disease	3.59795e-07	2.87369
Klra7	Klra7	Truncated lectin-related NK cell receptor	PATH:04650	Natural killer cell mediated cytotoxicity	1.95545e-11	2.61839
Coro1a	Coro1a	Coronin-1A	PATH:04145	Phagosome	4.23816e-08	2.0556
Coro1a	Coro1a	Coronin-1A	PATH:05152	Tuberculosis	2.88058e-11	2.28846
Gng8	Gng8	Guanine nucleotide-binding protein G(I)/G(S)/G(O) subunit gamma-8	PATH:05034	Alcoholism	0.997471	0.584847
Gng8	Gng8	Guanine nucleotide-binding protein G(I)/G(S)/G(O) subunit gamma-8	PATH:04014	Ras signaling pathway	0.164615	1.16271
Gng8	Gng8	Guanine nucleotide-binding protein G(I)/G(S)/G(O) subunit gamma-8	PATH:04727	GABAergic synapse	0.989484	0.508547
Gng8	Gng8	Guanine nucleotide-binding protein G(I)/G(S)/G(O) subunit gamma-8	PATH:04062	Chemokine signaling pathway	0.00013511	1.64878
Gng8	Gng8	Guanine nucleotide-binding protein G(I)/G(S)/G(O) subunit gamma-8	PATH:04728	Dopaminergic synapse	0.97972	0.631997
Gng8	Gng8	Guanine nucleotide-binding protein G(I)/G(S)/G(O) subunit gamma-8	PATH:04151	PI3K-Akt signaling pathway	0.033102	1.23774
Gng8	Gng8	Guanine nucleotide-binding protein G(I)/G(S)/G(O) subunit gamma-8	PATH:05032	Morphine addiction	0.997382	0.421683
Gng8	Gng8	Guanine nucleotide-binding protein G(I)/G(S)/G(O) subunit gamma-8	PATH:04723	Retrograde endocannabinoid signaling	0.967674	0.627749
Gng8	Gng8	Guanine nucleotide-binding protein G(I)/G(S)/G(O) subunit gamma-8	PATH:04724	Glutamatergic synapse	0.969647	0.656684
Gng8	Gng8	Guanine nucleotide-binding protein G(I)/G(S)/G(O) subunit gamma-8	PATH:04713	Circadian entrainment	0.848901	0.791732
Gng8	Gng8	Guanine nucleotide-binding protein G(I)/G(S)/G(O) subunit gamma-8	PATH:04725	Cholinergic synapse	0.690049	0.915513
Gng8	Gng8	Guanine nucleotide-binding protein G(I)/G(S)/G(O) subunit gamma-8	PATH:04726	Serotonergic synapse	0.817646	0.847244
Ldlrap1	Ldlrap1	Putative uncharacterized protein	PATH:04144	Endocytosis	0.467766	1.024
Dapp1	Dapp1	Dual adapter for phosphotyrosine and 3-phosphotyrosine and 3-phosphoinositide	PATH:04662	B cell receptor signaling pathway	1.56497e-06	2.43518
Gstk1	Gstk1	Glutathione S-transferase kappa 1	PATH:04146	Peroxisome	0.978341	0.55196
Gstk1	Gstk1	Glutathione S-transferase kappa 1	PATH:00480	Glutathione metabolism	0.0821006	1.50099
Gstk1	Gstk1	Glutathione S-transferase kappa 1	PATH:00982	Drug metabolism - cytochrome P450	0.0127353	1.58346
Gstk1	Gstk1	Glutathione S-transferase kappa 1	PATH:00980	Metabolism of xenobiotics by cytochrome P450	0.0341015	1.48175
Gstk1	Gstk1	Glutathione S-transferase kappa 1	PATH:05204	Chemical carcinogenesis	0.0676084	1.40561
Ndufa4l2	Ndufa4l2	NADH dehydrogenase [ubiquinone] 1 alpha subcomplex subunit 4-like 2	PATH:05012	Parkinson's disease	0.996511	0.549383
Ndufa4l2	Ndufa4l2	NADH dehydrogenase [ubiquinone] 1 alpha subcomplex subunit 4-like 2	PATH:00190	Oxidative phosphorylation	0.999919	0.366855
Ndufa4l2	Ndufa4l2	NADH dehydrogenase [ubiquinone] 1 alpha subcomplex subunit 4-like 2	PATH:05010	Alzheimer's disease	0.96123	0.722437
Ndufa4l2	Ndufa4l2	NADH dehydrogenase [ubiquinone] 1 alpha subcomplex subunit 4-like 2	PATH:04932	Non-alcoholic fatty liver disease (NAFLD)	0.769091	0.881702
Ndufa4l2	Ndufa4l2	NADH dehydrogenase [ubiquinone] 1 alpha subcomplex subunit 4-like 2	PATH:01100	Metabolic pathways	0.889832	0.927495
Ndufa4l2	Ndufa4l2	NADH dehydrogenase [ubiquinone] 1 alpha subcomplex subunit 4-like 2	PATH:05016	Huntington's disease	0.99951	0.507786
Galnt7	Galnt7	Putative uncharacterized protein	PATH:01100	Metabolic pathways	0.889832	0.927495
Galnt7	Galnt7	Putative uncharacterized protein	PATH:00512	Mucin type O-Glycan biosynthesis	0.257908	1.38553
Cd274	Cd274	PD-L1	PATH:04514	Cell adhesion molecules (CAMs)	2.67042e-09	2.23979
Aldh18a1	Aldh18a1	Delta-1-pyrroline-5-carboxylate synthase	PATH:01230	Biosynthesis of amino acids	0.537305	1.00766
Aldh18a1	Aldh18a1	Delta-1-pyrroline-5-carboxylate synthase	PATH:00330	Arginine and proline metabolism	0.0148981	1.75344
Aldh18a1	Aldh18a1	Delta-1-pyrroline-5-carboxylate synthase	PATH:01100	Metabolic pathways	0.889832	0.927495
Tnfrsf9	Tnfrsf9	Tumor necrosis factor receptor superfamily member 9	PATH:04060	Cytokine-cytokine receptor interaction	1.81814e-14	2.20425
Hist1h4m	Hist1h4m	Histone H4	PATH:05034	Alcoholism	0.997471	0.584847
Hist1h4m	Hist1h4m	Histone H4	PATH:05322	Systemic lupus erythematosus	0.434466	1.04851
Hist1h4m	Hist1h4m	Histone H4	PATH:05203	Viral carcinogenesis	0.124183	1.19107
Gemin6	Gemin6	Gem-associated protein 6	PATH:03013	RNA transport	0.999333	0.494444
Thra	Thra	Thyroid hormone receptor alpha	PATH:04919	Thyroid hormone signaling pathway	0.463029	1.04111
Thra	Thra	Thyroid hormone receptor alpha	PATH:04080	Neuroactive ligand-receptor interaction	0.916106	0.825423
Cldn2	Cldn2	Claudin-2	PATH:04530	Tight junction	0.982817	0.622634
Cldn2	Cldn2	Claudin-2	PATH:04670	Leukocyte transendothelial migration	0.00212626	1.67033
Cldn2	Cldn2	Claudin-2	PATH:04514	Cell adhesion molecules (CAMs)	2.67042e-09	2.23979
Cldn2	Cldn2	Claudin-2	PATH:05160	Hepatitis C	0.00069381	1.69905
Cept1	Cept1	Choline/ethanolaminephosphotransferase 1	PATH:00564	Glycerophospholipid metabolism	0.941888	0.661276
Cept1	Cept1	Choline/ethanolaminephosphotransferase 1	PATH:01100	Metabolic pathways	0.889832	0.927495
Cept1	Cept1	Choline/ethanolaminephosphotransferase 1	PATH:00565	Ether lipid metabolism	0.121591	1.53138
Abcc2	Abcc2	Canalicular multispecific organic anion transporter 1	PATH:02010	ABC transporters	0.0430104	1.68673
Abcc2	Abcc2	Canalicular multispecific organic anion transporter 1	PATH:04976	Bile secretion	0.00521293	1.79606
Irf7	Irf7	Interferon regulatory factor 7, isoform CRA_b	PATH:05168	Herpes simplex infection	1.08563e-07	1.93974
Irf7	Irf7	Interferon regulatory factor 7, isoform CRA_b	PATH:05162	Measles	2.91824e-10	2.40698
Irf7	Irf7	Interferon regulatory factor 7, isoform CRA_b	PATH:05164	Influenza A	9.83797e-11	2.28205
Irf7	Irf7	Interferon regulatory factor 7, isoform CRA_b	PATH:05161	Hepatitis B	5.25577e-05	1.82826
Irf7	Irf7	Interferon regulatory factor 7, isoform CRA_b	PATH:05160	Hepatitis C	0.00069381	1.69905
Irf7	Irf7	Interferon regulatory factor 7, isoform CRA_b	PATH:04620	Toll-like receptor signaling pathway	3.9576e-08	2.43268
Irf7	Irf7	Interferon regulatory factor 7, isoform CRA_b	PATH:05203	Viral carcinogenesis	0.124183	1.19107
Irf7	Irf7	Interferon regulatory factor 7, isoform CRA_b	PATH:04622	RIG-I-like receptor signaling pathway	0.00595992	1.80662
Irf7	Irf7	Interferon regulatory factor 7, isoform CRA_b	PATH:04623	Cytosolic DNA-sensing pathway	0.000107154	2.2579
Ncf4	Ncf4	Neutrophil cytosol factor 4	PATH:04145	Phagosome	4.23816e-08	2.0556
Ncf4	Ncf4	Neutrophil cytosol factor 4	PATH:05140	Leishmaniasis	4.56716e-12	3.38212
Ncf4	Ncf4	Neutrophil cytosol factor 4	PATH:04670	Leukocyte transendothelial migration	0.00212626	1.67033
Ncf4	Ncf4	Neutrophil cytosol factor 4	PATH:04380	Osteoclast differentiation	5.37796e-10	2.44377
Pim1	Pim1	Serine/threonine-protein kinase pim-1	PATH:05221	Acute myeloid leukemia	0.0485161	1.58809
Pim1	Pim1	Serine/threonine-protein kinase pim-1	PATH:04630	Jak-STAT signaling pathway	9.0914e-07	1.98948
Pim1	Pim1	Serine/threonine-protein kinase pim-1	PATH:05206	MicroRNAs in cancer	0.895365	0.838161
Il10	Il10	Interleukin-10	PATH:05321	Inflammatory bowel disease (IBD)	1.44621e-07	2.84934
Il10	Il10	Interleukin-10	PATH:05310	Asthma	0.00711638	2.42468
Il10	Il10	Interleukin-10	PATH:05145	Toxoplasmosis	1.67781e-07	2.17172
Il10	Il10	Interleukin-10	PATH:04660	T cell receptor signaling pathway	0.0305673	1.45626
Il10	Il10	Interleukin-10	PATH:05320	Autoimmune thyroid disease	0.0235975	1.64058
Il10	Il10	Interleukin-10	PATH:05144	Malaria	1.82749e-09	3.36222
Il10	Il10	Interleukin-10	PATH:05133	Pertussis	4.44458e-10	2.97078
Il10	Il10	Interleukin-10	PATH:04672	Intestinal immune network for IgA production	0.000960751	2.24898
Il10	Il10	Interleukin-10	PATH:05169	Epstein-Barr virus infection	0.0133482	1.37896
Il10	Il10	Interleukin-10	PATH:04068	FoxO signaling pathway	0.0598584	1.34106
Il10	Il10	Interleukin-10	PATH:05322	Systemic lupus erythematosus	0.434466	1.04851
Il10	Il10	Interleukin-10	PATH:05146	Amoebiasis	0.00369293	1.63004
Il10	Il10	Interleukin-10	PATH:04630	Jak-STAT signaling pathway	9.0914e-07	1.98948
Il10	Il10	Interleukin-10	PATH:05152	Tuberculosis	2.88058e-11	2.28846
Il10	Il10	Interleukin-10	PATH:05140	Leishmaniasis	4.56716e-12	3.38212
Il10	Il10	Interleukin-10	PATH:05330	Allograft rejection	0.000157828	2.36251
Il10	Il10	Interleukin-10	PATH:05143	African trypanosomiasis	1.33915e-05	3.04274
Il10	Il10	Interleukin-10	PATH:05142	Chagas disease (American trypanosomiasis)	7.48943e-07	2.2599
Il10	Il10	Interleukin-10	PATH:05150	Staphylococcus aureus infection	5.21994e-10	3.42308
Il10	Il10	Interleukin-10	PATH:04060	Cytokine-cytokine receptor interaction	1.81814e-14	2.20425
Ereg	Ereg	Proepiregulin	PATH:04012	ErbB signaling pathway	0.884313	0.743197
St6galnac6	St6galnac6	Alpha-N-acetylgalactosaminide alpha-2,6-sialyltransferase 6	PATH:00604	Glycosphingolipid biosynthesis - ganglio series	0.699086	0.862108
St6galnac6	St6galnac6	Alpha-N-acetylgalactosaminide alpha-2,6-sialyltransferase 6	PATH:01100	Metabolic pathways	0.889832	0.927495
Cadm3	Cadm3	Immunoglobulin superfamily, member 4B, isoform CRA_a	PATH:04514	Cell adhesion molecules (CAMs)	2.67042e-09	2.23979
Dcxr	Dcxr	L-xylulose reductase	PATH:00040	Pentose and glucuronate interconversions	0.265851	1.3312
Dcxr	Dcxr	L-xylulose reductase	PATH:01100	Metabolic pathways	0.889832	0.927495
Sema4g	Sema4g	MKIAA1619 protein	PATH:04360	Axon guidance	0.00667513	1.54407
Ccr1	Ccr1	C-C chemokine receptor type 1	PATH:04062	Chemokine signaling pathway	0.00013511	1.64878
Ccr1	Ccr1	C-C chemokine receptor type 1	PATH:04060	Cytokine-cytokine receptor interaction	1.81814e-14	2.20425
Neil3	Neil3	Endonuclease 8-like 3	PATH:03410	Base excision repair	0.106649	1.57277
Dnajb11	Dnajb11	DnaJ homolog subfamily B member 11	PATH:04141	Protein processing in endoplasmic reticulum	0.999714	0.459111
Eif1a	Eif1a	Putative uncharacterized protein	PATH:03013	RNA transport	0.999333	0.494444
Esr2	Esr2	Estrogen receptor beta	PATH:04915	Estrogen signaling pathway	0.670132	0.923687
Esr2	Esr2	Estrogen receptor beta	PATH:04917	Prolactin signaling pathway	0.354621	1.13589
Tmprss4	Tmprss4	Transmembrane protease serine 4	PATH:05164	Influenza A	9.83797e-11	2.28205
Itgax	Itgax	Putative uncharacterized protein	PATH:05152	Tuberculosis	2.88058e-11	2.28846
Itgax	Itgax	Putative uncharacterized protein	PATH:04810	Regulation of actin cytoskeleton	0.111894	1.20499
Pik3ap1	Pik3ap1	Phosphoinositide 3-kinase adapter protein 1	PATH:04662	B cell receptor signaling pathway	1.56497e-06	2.43518
Pik3ap1	Pik3ap1	Phosphoinositide 3-kinase adapter protein 1	PATH:04151	PI3K-Akt signaling pathway	0.033102	1.23774
Fmo5	Fmo5	Dimethylaniline monooxygenase [N-oxide-forming] 5	PATH:00982	Drug metabolism - cytochrome P450	0.0127353	1.58346
Mycn	Mycn	N-myc proto-oncogene protein	PATH:05202	Transcriptional misregulation in cancer	0.0232369	1.37263
Ciita	Ciita	MHC class II transactivator	PATH:05145	Toxoplasmosis	1.67781e-07	2.17172
Ciita	Ciita	MHC class II transactivator	PATH:05152	Tuberculosis	2.88058e-11	2.28846
Ciita	Ciita	MHC class II transactivator	PATH:05340	Primary immunodeficiency	0.013505	2.03211
Ciita	Ciita	MHC class II transactivator	PATH:05164	Influenza A	9.83797e-11	2.28205
Ciita	Ciita	MHC class II transactivator	PATH:04612	Antigen processing and presentation	8.43435e-07	2.45537
Sema4d	Sema4d	Semaphorin-4D	PATH:04360	Axon guidance	0.00667513	1.54407
Nqo1	Nqo1	NAD(P)H dehydrogenase, quinone 1	PATH:00130	Ubiquinone and other terpenoid-quinone biosynthesis	0.813859	0.646581
Pon1	Pon1	Serum paraoxonase/arylesterase 1	PATH:01100	Metabolic pathways	0.889832	0.927495
Prpf38a	Prpf38a	PRP38 pre-mRNA processing factor 38 (Yeast) domain containing A	PATH:03040	Spliceosome	0.998926	0.468537
Cd36	Cd36	CD36 antigen variant	PATH:05144	Malaria	1.82749e-09	3.36222
Cd36	Cd36	CD36 antigen variant	PATH:04640	Hematopoietic cell lineage	6.49808e-06	2.25552
Cd36	Cd36	CD36 antigen variant	PATH:04145	Phagosome	4.23816e-08	2.0556
Cd36	Cd36	CD36 antigen variant	PATH:03320	PPAR signaling pathway	0.177482	1.2772
Cd36	Cd36	CD36 antigen variant	PATH:04512	ECM-receptor interaction	0.000833198	1.8679
Cd36	Cd36	CD36 antigen variant	PATH:04975	Fat digestion and absorption	0.799804	0.76974
Cd36	Cd36	CD36 antigen variant	PATH:04920	Adipocytokine signaling pathway	0.417856	1.09281
Olfr1342	Olfr1342	Olfactory receptor Olfr1342	PATH:04740	Olfactory transduction	1	0.0423789
Fgfr3	Fgfr3	Fibroblast growth factor receptor 3	PATH:05200	Pathways in cancer	0.037712	1.23813
Fgfr3	Fgfr3	Fibroblast growth factor receptor 3	PATH:04144	Endocytosis	0.467766	1.024
Fgfr3	Fgfr3	Fibroblast growth factor receptor 3	PATH:04014	Ras signaling pathway	0.164615	1.16271
Fgfr3	Fgfr3	Fibroblast growth factor receptor 3	PATH:04151	PI3K-Akt signaling pathway	0.033102	1.23774
Fgfr3	Fgfr3	Fibroblast growth factor receptor 3	PATH:04010	MAPK signaling pathway	0.265963	1.09752
Fgfr3	Fgfr3	Fibroblast growth factor receptor 3	PATH:05219	Bladder cancer	0.649385	0.923687
Fgfr3	Fgfr3	Fibroblast growth factor receptor 3	PATH:04015	Rap1 signaling pathway	0.214844	1.1375
Fgfr3	Fgfr3	Fibroblast growth factor receptor 3	PATH:05206	MicroRNAs in cancer	0.895365	0.838161
Fgfr3	Fgfr3	Fibroblast growth factor receptor 3	PATH:04810	Regulation of actin cytoskeleton	0.111894	1.20499
Hmgcr	Hmgcr	3-hydroxy-3-methylglutaryl-coenzyme A reductase	PATH:00900	Terpenoid backbone biosynthesis	0.683818	0.881702
Hmgcr	Hmgcr	3-hydroxy-3-methylglutaryl-coenzyme A reductase	PATH:04976	Bile secretion	0.00521293	1.79606
Hmgcr	Hmgcr	3-hydroxy-3-methylglutaryl-coenzyme A reductase	PATH:01100	Metabolic pathways	0.889832	0.927495
Prkg1	Prkg1	cGMP-dependent protein kinase 1	PATH:04022	cGMP-PKG signaling pathway	0.472809	1.02692
Prkg1	Prkg1	cGMP-dependent protein kinase 1	PATH:04540	Gap junction	0.820711	0.808226
Prkg1	Prkg1	cGMP-dependent protein kinase 1	PATH:04970	Salivary secretion	0.772703	0.839716
Prkg1	Prkg1	cGMP-dependent protein kinase 1	PATH:04740	Olfactory transduction	1	0.0423789
Prkg1	Prkg1	cGMP-dependent protein kinase 1	PATH:04713	Circadian entrainment	0.848901	0.791732
Prkg1	Prkg1	cGMP-dependent protein kinase 1	PATH:04270	Vascular smooth muscle contraction	0.86441	0.801961
Prkg1	Prkg1	cGMP-dependent protein kinase 1	PATH:04730	Long-term depression	0.727499	0.873758
Prkg1	Prkg1	cGMP-dependent protein kinase 1	PATH:04611	Platelet activation	0.211825	1.18458
Rec8	Rec8	Meiotic recombination protein REC8 homolog	PATH:04114	Oocyte meiosis	0.198766	1.21234
Slc6a4	Slc6a4	Sodium-dependent serotonin transporter	PATH:04726	Serotonergic synapse	0.817646	0.847244
Cd14	Cd14	Monocyte differentiation antigen CD14	PATH:05134	Legionellosis	2.8106e-07	2.83588
Cd14	Cd14	Monocyte differentiation antigen CD14	PATH:05133	Pertussis	4.44458e-10	2.97078
Cd14	Cd14	Monocyte differentiation antigen CD14	PATH:05202	Transcriptional misregulation in cancer	0.0232369	1.37263
Cd14	Cd14	Monocyte differentiation antigen CD14	PATH:04640	Hematopoietic cell lineage	6.49808e-06	2.25552
Cd14	Cd14	Monocyte differentiation antigen CD14	PATH:04145	Phagosome	4.23816e-08	2.0556
Cd14	Cd14	Monocyte differentiation antigen CD14	PATH:05146	Amoebiasis	0.00369293	1.63004
Cd14	Cd14	Monocyte differentiation antigen CD14	PATH:05152	Tuberculosis	2.88058e-11	2.28846
Cd14	Cd14	Monocyte differentiation antigen CD14	PATH:05132	Salmonella infection	0.000227072	2.04614
Cd14	Cd14	Monocyte differentiation antigen CD14	PATH:04064	NF-kappa B signaling pathway	3.25845e-07	2.32769
Cd14	Cd14	Monocyte differentiation antigen CD14	PATH:04010	MAPK signaling pathway	0.265963	1.09752
Cd14	Cd14	Monocyte differentiation antigen CD14	PATH:04620	Toll-like receptor signaling pathway	3.9576e-08	2.43268
Cd14	Cd14	Monocyte differentiation antigen CD14	PATH:04810	Regulation of actin cytoskeleton	0.111894	1.20499
Sept3	Sept3	MKIAA4169 protein	PATH:05100	Bacterial invasion of epithelial cells	0.575438	0.982149
Hykk	Hykk	Hydroxylysine kinase	PATH:00310	Lysine degradation	0.366434	1.16385
Thbs1	Thbs1	Thrombospondin-1	PATH:05144	Malaria	1.82749e-09	3.36222
Thbs1	Thbs1	Thrombospondin-1	PATH:04145	Phagosome	4.23816e-08	2.0556
Thbs1	Thbs1	Thrombospondin-1	PATH:04151	PI3K-Akt signaling pathway	0.033102	1.23774
Thbs1	Thbs1	Thrombospondin-1	PATH:04350	TGF-beta signaling pathway	0.206485	1.23504
Thbs1	Thbs1	Thrombospondin-1	PATH:05219	Bladder cancer	0.649385	0.923687
Thbs1	Thbs1	Thrombospondin-1	PATH:04510	Focal adhesion	0.390349	1.05691
Thbs1	Thbs1	Thrombospondin-1	PATH:04015	Rap1 signaling pathway	0.214844	1.1375
Thbs1	Thbs1	Thrombospondin-1	PATH:04115	p53 signaling pathway	0.000131455	2.18697
Thbs1	Thbs1	Thrombospondin-1	PATH:05206	MicroRNAs in cancer	0.895365	0.838161
Thbs1	Thbs1	Thrombospondin-1	PATH:04512	ECM-receptor interaction	0.000833198	1.8679
Thbs1	Thbs1	Thrombospondin-1	PATH:05205	Proteoglycans in cancer	0.112315	1.20161
Gstm1	Gstm1	Glutathione S-transferase Mu 1	PATH:00480	Glutathione metabolism	0.0821006	1.50099
Gstm1	Gstm1	Glutathione S-transferase Mu 1	PATH:00982	Drug metabolism - cytochrome P450	0.0127353	1.58346
Gstm1	Gstm1	Glutathione S-transferase Mu 1	PATH:00980	Metabolism of xenobiotics by cytochrome P450	0.0341015	1.48175
Gstm1	Gstm1	Glutathione S-transferase Mu 1	PATH:05204	Chemical carcinogenesis	0.0676084	1.40561
Pde4d	Pde4d	Phosphodiesterase 4D, cAMP specific	PATH:00230	Purine metabolism	0.320844	1.0959
Pde4d	Pde4d	Phosphodiesterase 4D, cAMP specific	PATH:05032	Morphine addiction	0.997382	0.421683
Rasa4	Rasa4	Ras GTPase-activating protein 4	PATH:04014	Ras signaling pathway	0.164615	1.16271
Sgol1	Sgol1	Shugoshin-like 1	PATH:04114	Oocyte meiosis	0.198766	1.21234
Ptprb	Ptprb	Receptor-type tyrosine-protein phosphatase beta	PATH:04520	Adherens junction	0.789803	0.81961
Lilra6	Lilra6	PIRA3	PATH:04380	Osteoclast differentiation	5.37796e-10	2.44377
Rab7b	5430435G22Rik	Protein 5430435G22Rik	PATH:04145	Phagosome	4.23816e-08	2.0556
Rab7b	5430435G22Rik	Protein 5430435G22Rik	PATH:05146	Amoebiasis	0.00369293	1.63004
Rab7b	5430435G22Rik	Protein 5430435G22Rik	PATH:05132	Salmonella infection	0.000227072	2.04614
Aldh5a1	Aldh5a1	Aldhehyde dehydrogenase family 5, subfamily A1	PATH:00250	Alanine, aspartate and glutamate metabolism	0.106649	1.57277
Aldh5a1	Aldh5a1	Aldhehyde dehydrogenase family 5, subfamily A1	PATH:00650	Butanoate metabolism	0.70342	0.862108
Aldh5a1	Aldh5a1	Aldhehyde dehydrogenase family 5, subfamily A1	PATH:01100	Metabolic pathways	0.889832	0.927495
Rsad2	Rsad2	Radical S-adenosyl methionine domain-containing protein 2	PATH:05164	Influenza A	9.83797e-11	2.28205
Cpa3	Cpa3	Mast cell carboxypeptidase A	PATH:04614	Renin-angiotensin system	0.075831	1.93974
Cpa3	Cpa3	Mast cell carboxypeptidase A	PATH:04972	Pancreatic secretion	0.917926	0.725138
Cpa3	Cpa3	Mast cell carboxypeptidase A	PATH:04974	Protein digestion and absorption	0.136331	1.30769
Bub1	Bub1	Mitotic checkpoint serine/threonine-protein kinase BUB1	PATH:04110	Cell cycle	0.00473473	1.5908
Bub1	Bub1	Mitotic checkpoint serine/threonine-protein kinase BUB1	PATH:04914	Progesterone-mediated oocyte maturation	0.248674	1.20294
Bub1	Bub1	Mitotic checkpoint serine/threonine-protein kinase BUB1	PATH:04114	Oocyte meiosis	0.198766	1.21234
Mboat2	Mboat2	Putative uncharacterized protein	PATH:00564	Glycerophospholipid metabolism	0.941888	0.661276
Mboat2	Mboat2	Putative uncharacterized protein	PATH:01100	Metabolic pathways	0.889832	0.927495
Mboat2	Mboat2	Putative uncharacterized protein	PATH:00561	Glycerolipid metabolism	0.693564	0.887464
Tnfrsf1b	Tnfrsf1b	Tumor necrosis factor receptor superfamily member 1B	PATH:05014	Amyotrophic lateral sclerosis (ALS)	0.00887808	1.84737
Tnfrsf1b	Tnfrsf1b	Tumor necrosis factor receptor superfamily member 1B	PATH:04668	TNF signaling pathway	7.87844e-13	2.84733
Tnfrsf1b	Tnfrsf1b	Tumor necrosis factor receptor superfamily member 1B	PATH:04060	Cytokine-cytokine receptor interaction	1.81814e-14	2.20425
Tnfrsf1b	Tnfrsf1b	Tumor necrosis factor receptor superfamily member 1B	PATH:04920	Adipocytokine signaling pathway	0.417856	1.09281
Plk1	Plk1	Polo like kinase	PATH:04110	Cell cycle	0.00473473	1.5908
Plk1	Plk1	Polo like kinase	PATH:04068	FoxO signaling pathway	0.0598584	1.34106
Plk1	Plk1	Polo like kinase	PATH:04914	Progesterone-mediated oocyte maturation	0.248674	1.20294
Plk1	Plk1	Polo like kinase	PATH:04114	Oocyte meiosis	0.198766	1.21234
Adh1	Adh1	Alcohol dehydrogenase 1 (Class I), isoform CRA_c	PATH:00071	Fatty acid degradation	0.469419	1.07764
Adh1	Adh1	Alcohol dehydrogenase 1 (Class I), isoform CRA_c	PATH:00350	Tyrosine metabolism	0.090613	1.57703
Adh1	Adh1	Alcohol dehydrogenase 1 (Class I), isoform CRA_c	PATH:00010	Glycolysis / Gluconeogenesis	0.166227	1.33422
Adh1	Adh1	Alcohol dehydrogenase 1 (Class I), isoform CRA_c	PATH:00982	Drug metabolism - cytochrome P450	0.0127353	1.58346
Adh1	Adh1	Alcohol dehydrogenase 1 (Class I), isoform CRA_c	PATH:00980	Metabolism of xenobiotics by cytochrome P450	0.0341015	1.48175
Adh1	Adh1	Alcohol dehydrogenase 1 (Class I), isoform CRA_c	PATH:01100	Metabolic pathways	0.889832	0.927495
Adh1	Adh1	Alcohol dehydrogenase 1 (Class I), isoform CRA_c	PATH:05204	Chemical carcinogenesis	0.0676084	1.40561
Adh1	Adh1	Alcohol dehydrogenase 1 (Class I), isoform CRA_c	PATH:00830	Retinol metabolism	0.419854	1.07764
Hif1a	Hif1a	Putative uncharacterized protein	PATH:05211	Renal cell carcinoma	0.694276	0.898029
Hif1a	Hif1a	Putative uncharacterized protein	PATH:05200	Pathways in cancer	0.037712	1.23813
Hif1a	Hif1a	Putative uncharacterized protein	PATH:04066	HIF-1 signaling pathway	0.00831482	1.58706
Hif1a	Hif1a	Putative uncharacterized protein	PATH:04919	Thyroid hormone signaling pathway	0.463029	1.04111
Hif1a	Hif1a	Putative uncharacterized protein	PATH:04150	mTOR signaling pathway	0.894381	0.696318
Hif1a	Hif1a	Putative uncharacterized protein	PATH:05205	Proteoglycans in cancer	0.112315	1.20161
Mthfd2	Mthfd2	Bifunctional methylenetetrahydrofolate dehydrogenase/cyclohydrolase, mitochondrial	PATH:00670	One carbon pool by folate	0.158612	1.70153
Mthfd2	Mthfd2	Bifunctional methylenetetrahydrofolate dehydrogenase/cyclohydrolase, mitochondrial	PATH:00630	Glyoxylate and dicarboxylate metabolism	0.504428	1.07764
Mthfd2	Mthfd2	Bifunctional methylenetetrahydrofolate dehydrogenase/cyclohydrolase, mitochondrial	PATH:01100	Metabolic pathways	0.889832	0.927495
Psma6	Psma6	Proteasome subunit alpha type-6	PATH:03050	Proteasome	8.37122e-05	2.5301
Stx1a	Stx1a	Syntaxin-1A	PATH:05031	Amphetamine addiction	0.507599	1.03078
Stx1a	Stx1a	Syntaxin-1A	PATH:04130	SNARE interactions in vesicular transport	0.979523	0.369475
Stx1a	Stx1a	Syntaxin-1A	PATH:04911	Insulin secretion	0.712298	0.891836
Stx1a	Stx1a	Syntaxin-1A	PATH:04721	Synaptic vesicle cycle	0.87514	0.718424
Pink1	Pink1	Serine/threonine-protein kinase PINK1, mitochondrial	PATH:05012	Parkinson's disease	0.996511	0.549383
Klra3	Klra3	Killer cell lectin-like receptor 3	PATH:05332	Graft-versus-host disease	3.59795e-07	2.87369
Klra3	Klra3	Killer cell lectin-like receptor 3	PATH:04650	Natural killer cell mediated cytotoxicity	1.95545e-11	2.61839
Psma2	Psma2	Proteasome subunit alpha type-2	PATH:03050	Proteasome	8.37122e-05	2.5301
Tnfrsf12a	Tnfrsf12a	Tumor necrosis factor receptor superfamily member 12A	PATH:04060	Cytokine-cytokine receptor interaction	1.81814e-14	2.20425
Tdo2	Tdo2	Tryptophan 2,3-dioxygenase	PATH:00380	Tryptophan metabolism	5.94448e-05	2.58632
Tdo2	Tdo2	Tryptophan 2,3-dioxygenase	PATH:01100	Metabolic pathways	0.889832	0.927495
Adra1a	Adra1a	Alpha-1A adrenergic receptor	PATH:04022	cGMP-PKG signaling pathway	0.472809	1.02692
Adra1a	Adra1a	Alpha-1A adrenergic receptor	PATH:04970	Salivary secretion	0.772703	0.839716
Adra1a	Adra1a	Alpha-1A adrenergic receptor	PATH:04261	Adrenergic signaling in cardiomyocytes	0.807994	0.856399
Adra1a	Adra1a	Alpha-1A adrenergic receptor	PATH:04020	Calcium signaling pathway	0.353697	1.07764
Adra1a	Adra1a	Alpha-1A adrenergic receptor	PATH:04080	Neuroactive ligand-receptor interaction	0.916106	0.825423
Adra1a	Adra1a	Alpha-1A adrenergic receptor	PATH:04270	Vascular smooth muscle contraction	0.86441	0.801961
Plcg2	Plcg2	1-phosphatidylinositol 4,5-bisphosphate phosphodiesterase gamma-2	PATH:00562	Inositol phosphate metabolism	0.615943	0.953972
Plcg2	Plcg2	1-phosphatidylinositol 4,5-bisphosphate phosphodiesterase gamma-2	PATH:04664	Fc epsilon RI signaling pathway	0.0470723	1.48013
Plcg2	Plcg2	1-phosphatidylinositol 4,5-bisphosphate phosphodiesterase gamma-2	PATH:05214	Glioma	0.693488	0.895266
Plcg2	Plcg2	1-phosphatidylinositol 4,5-bisphosphate phosphodiesterase gamma-2	PATH:04666	Fc gamma R-mediated phagocytosis	8.76718e-05	2.0573
Plcg2	Plcg2	1-phosphatidylinositol 4,5-bisphosphate phosphodiesterase gamma-2	PATH:04722	Neurotrophin signaling pathway	0.709839	0.910003
Plcg2	Plcg2	1-phosphatidylinositol 4,5-bisphosphate phosphodiesterase gamma-2	PATH:04066	HIF-1 signaling pathway	0.00831482	1.58706
Plcg2	Plcg2	1-phosphatidylinositol 4,5-bisphosphate phosphodiesterase gamma-2	PATH:04662	B cell receptor signaling pathway	1.56497e-06	2.43518
Plcg2	Plcg2	1-phosphatidylinositol 4,5-bisphosphate phosphodiesterase gamma-2	PATH:04064	NF-kappa B signaling pathway	3.25845e-07	2.32769
Plcg2	Plcg2	1-phosphatidylinositol 4,5-bisphosphate phosphodiesterase gamma-2	PATH:04020	Calcium signaling pathway	0.353697	1.07764
Plcg2	Plcg2	1-phosphatidylinositol 4,5-bisphosphate phosphodiesterase gamma-2	PATH:04380	Osteoclast differentiation	5.37796e-10	2.44377
Plcg2	Plcg2	1-phosphatidylinositol 4,5-bisphosphate phosphodiesterase gamma-2	PATH:04919	Thyroid hormone signaling pathway	0.463029	1.04111
Plcg2	Plcg2	1-phosphatidylinositol 4,5-bisphosphate phosphodiesterase gamma-2	PATH:01100	Metabolic pathways	0.889832	0.927495
Plcg2	Plcg2	1-phosphatidylinositol 4,5-bisphosphate phosphodiesterase gamma-2	PATH:05206	MicroRNAs in cancer	0.895365	0.838161
Plcg2	Plcg2	1-phosphatidylinositol 4,5-bisphosphate phosphodiesterase gamma-2	PATH:04611	Platelet activation	0.211825	1.18458
Plcg2	Plcg2	1-phosphatidylinositol 4,5-bisphosphate phosphodiesterase gamma-2	PATH:05205	Proteoglycans in cancer	0.112315	1.20161
Plcg2	Plcg2	1-phosphatidylinositol 4,5-bisphosphate phosphodiesterase gamma-2	PATH:05200	Pathways in cancer	0.037712	1.23813
Plcg2	Plcg2	1-phosphatidylinositol 4,5-bisphosphate phosphodiesterase gamma-2	PATH:04650	Natural killer cell mediated cytotoxicity	1.95545e-11	2.61839
Plcg2	Plcg2	1-phosphatidylinositol 4,5-bisphosphate phosphodiesterase gamma-2	PATH:04012	ErbB signaling pathway	0.884313	0.743197
Plcg2	Plcg2	1-phosphatidylinositol 4,5-bisphosphate phosphodiesterase gamma-2	PATH:05169	Epstein-Barr virus infection	0.0133482	1.37896
Plcg2	Plcg2	1-phosphatidylinositol 4,5-bisphosphate phosphodiesterase gamma-2	PATH:04750	Inflammatory mediator regulation of TRP channels	0.839192	0.821055
Plcg2	Plcg2	1-phosphatidylinositol 4,5-bisphosphate phosphodiesterase gamma-2	PATH:05223	Non-small cell lung cancer	0.653434	0.923687
Plcg2	Plcg2	1-phosphatidylinositol 4,5-bisphosphate phosphodiesterase gamma-2	PATH:04014	Ras signaling pathway	0.164615	1.16271
Plcg2	Plcg2	1-phosphatidylinositol 4,5-bisphosphate phosphodiesterase gamma-2	PATH:04370	VEGF signaling pathway	0.140443	1.32632
Plcg2	Plcg2	1-phosphatidylinositol 4,5-bisphosphate phosphodiesterase gamma-2	PATH:04670	Leukocyte transendothelial migration	0.00212626	1.67033
Plcg2	Plcg2	1-phosphatidylinositol 4,5-bisphosphate phosphodiesterase gamma-2	PATH:04070	Phosphatidylinositol signaling system	0.824316	0.798248
Blvra	Blvra	Biliverdin reductase A	PATH:00860	Porphyrin and chlorophyll metabolism	0.672679	0.902206
Jup	Jup	Junction plakoglobin	PATH:05200	Pathways in cancer	0.037712	1.23813
Jup	Jup	Junction plakoglobin	PATH:05221	Acute myeloid leukemia	0.0485161	1.58809
Jup	Jup	Junction plakoglobin	PATH:05202	Transcriptional misregulation in cancer	0.0232369	1.37263
Jup	Jup	Junction plakoglobin	PATH:05412	Arrhythmogenic right ventricular cardiomyopathy (ARVC)	0.478202	1.04851
Kcne3	Kcne3	MinK-related peptide 2	PATH:04974	Protein digestion and absorption	0.136331	1.30769
Epas1	Epas1	Endothelial PAS domain-containing protein 1	PATH:05211	Renal cell carcinoma	0.694276	0.898029
Epas1	Epas1	Endothelial PAS domain-containing protein 1	PATH:05200	Pathways in cancer	0.037712	1.23813
Rimklb	Rimklb	Beta-citrylglutamate synthase B	PATH:00250	Alanine, aspartate and glutamate metabolism	0.106649	1.57277
Prf1	Prf1	Perforin 1 (Pore forming protein)	PATH:05332	Graft-versus-host disease	3.59795e-07	2.87369
Prf1	Prf1	Perforin 1 (Pore forming protein)	PATH:05320	Autoimmune thyroid disease	0.0235975	1.64058
Prf1	Prf1	Perforin 1 (Pore forming protein)	PATH:04650	Natural killer cell mediated cytotoxicity	1.95545e-11	2.61839
Prf1	Prf1	Perforin 1 (Pore forming protein)	PATH:05330	Allograft rejection	0.000157828	2.36251
Prf1	Prf1	Perforin 1 (Pore forming protein)	PATH:05416	Viral myocarditis	4.03492e-05	2.10684
Prf1	Prf1	Perforin 1 (Pore forming protein)	PATH:04940	Type I diabetes mellitus	0.00098384	2.08221
F5	F5	Coagulation factor V	PATH:04610	Complement and coagulation cascades	0.00080879	1.95676
Dck	Dck	Deoxycytidine kinase	PATH:00240	Pyrimidine metabolism	0.0317306	1.46396
Dck	Dck	Deoxycytidine kinase	PATH:00230	Purine metabolism	0.320844	1.0959
Dck	Dck	Deoxycytidine kinase	PATH:01100	Metabolic pathways	0.889832	0.927495
Ctrl	Ctrl	Putative uncharacterized protein	PATH:04972	Pancreatic secretion	0.917926	0.725138
Ctrl	Ctrl	Putative uncharacterized protein	PATH:04974	Protein digestion and absorption	0.136331	1.30769
Elovl6	Elovl6	Elongation of very long chain fatty acids protein 6	PATH:01040	Biosynthesis of unsaturated fatty acids	0.766391	0.775897
Elovl6	Elovl6	Elongation of very long chain fatty acids protein 6	PATH:00062	Fatty acid elongation	0.74103	0.808226
Elovl6	Elovl6	Elongation of very long chain fatty acids protein 6	PATH:01212	Fatty acid metabolism	0.806862	0.775897
Ptgfr	Ptgfr	Prostaglandin F2-alpha receptor	PATH:04020	Calcium signaling pathway	0.353697	1.07764
Ptgfr	Ptgfr	Prostaglandin F2-alpha receptor	PATH:04080	Neuroactive ligand-receptor interaction	0.916106	0.825423
Foxo6	Foxo6	Foxo6 protein	PATH:04068	FoxO signaling pathway	0.0598584	1.34106
Plaur	Plaur	Urokinase plasminogen activator surface receptor	PATH:04610	Complement and coagulation cascades	0.00080879	1.95676
Plaur	Plaur	Urokinase plasminogen activator surface receptor	PATH:05205	Proteoglycans in cancer	0.112315	1.20161
Serpine1	Serpine1	Serine or cysteine peptidase inhibitor clade E member 1	PATH:04066	HIF-1 signaling pathway	0.00831482	1.58706
Serpine1	Serpine1	Serine or cysteine peptidase inhibitor clade E member 1	PATH:05142	Chagas disease (American trypanosomiasis)	7.48943e-07	2.2599
Serpine1	Serpine1	Serine or cysteine peptidase inhibitor clade E member 1	PATH:04390	Hippo signaling pathway	0.51856	1.00766
Serpine1	Serpine1	Serine or cysteine peptidase inhibitor clade E member 1	PATH:04610	Complement and coagulation cascades	0.00080879	1.95676
Serpine1	Serpine1	Serine or cysteine peptidase inhibitor clade E member 1	PATH:04115	p53 signaling pathway	0.000131455	2.18697
Casp7	Casp7	Caspase-7	PATH:05134	Legionellosis	2.8106e-07	2.83588
Casp7	Casp7	Caspase-7	PATH:05133	Pertussis	4.44458e-10	2.97078
Casp7	Casp7	Caspase-7	PATH:04210	Apoptosis	0.000471152	1.93231
Casp7	Casp7	Caspase-7	PATH:05010	Alzheimer's disease	0.96123	0.722437
Casp7	Casp7	Caspase-7	PATH:04932	Non-alcoholic fatty liver disease (NAFLD)	0.769091	0.881702
Casp7	Casp7	Caspase-7	PATH:04668	TNF signaling pathway	7.87844e-13	2.84733
Hba-a1	Hba-a1	Alpha-globin	PATH:05144	Malaria	1.82749e-09	3.36222
Hba-a1	Hba-a1	Alpha-globin	PATH:05143	African trypanosomiasis	1.33915e-05	3.04274
Cers4	Cers4	Ceramide synthase 4	PATH:01100	Metabolic pathways	0.889832	0.927495
Cers4	Cers4	Ceramide synthase 4	PATH:00600	Sphingolipid metabolism	0.93328	0.574739
Ccnd1	Ccnd1	Putative cyclin D1b	PATH:05219	Bladder cancer	0.649385	0.923687
Ccnd1	Ccnd1	Putative cyclin D1b	PATH:04921	Oxytocin signaling pathway	0.943274	0.736611
Ccnd1	Ccnd1	Putative cyclin D1b	PATH:05416	Viral myocarditis	4.03492e-05	2.10684
Ccnd1	Ccnd1	Putative cyclin D1b	PATH:05218	Melanoma	0.676763	0.910678
Ccnd1	Ccnd1	Putative cyclin D1b	PATH:05215	Prostate cancer	0.40194	1.08974
Ccnd1	Ccnd1	Putative cyclin D1b	PATH:05214	Glioma	0.693488	0.895266
Ccnd1	Ccnd1	Putative cyclin D1b	PATH:05216	Thyroid cancer	0.504428	1.07764
Ccnd1	Ccnd1	Putative cyclin D1b	PATH:05210	Colorectal cancer	0.0408388	1.56747
Ccnd1	Ccnd1	Putative cyclin D1b	PATH:05213	Endometrial cancer	0.413488	1.11908
Ccnd1	Ccnd1	Putative cyclin D1b	PATH:04068	FoxO signaling pathway	0.0598584	1.34106
Ccnd1	Ccnd1	Putative cyclin D1b	PATH:05212	Pancreatic cancer	0.528091	1.01606
Ccnd1	Ccnd1	Putative cyclin D1b	PATH:04919	Thyroid hormone signaling pathway	0.463029	1.04111
Ccnd1	Ccnd1	Putative cyclin D1b	PATH:04917	Prolactin signaling pathway	0.354621	1.13589
Ccnd1	Ccnd1	Putative cyclin D1b	PATH:04510	Focal adhesion	0.390349	1.05691
Ccnd1	Ccnd1	Putative cyclin D1b	PATH:05203	Viral carcinogenesis	0.124183	1.19107
Ccnd1	Ccnd1	Putative cyclin D1b	PATH:04115	p53 signaling pathway	0.000131455	2.18697
Ccnd1	Ccnd1	Putative cyclin D1b	PATH:05206	MicroRNAs in cancer	0.895365	0.838161
Ccnd1	Ccnd1	Putative cyclin D1b	PATH:05205	Proteoglycans in cancer	0.112315	1.20161
Ccnd1	Ccnd1	Putative cyclin D1b	PATH:05222	Small cell lung cancer	0.0503477	1.45299
Ccnd1	Ccnd1	Putative cyclin D1b	PATH:05200	Pathways in cancer	0.037712	1.23813
Ccnd1	Ccnd1	Putative cyclin D1b	PATH:04110	Cell cycle	0.00473473	1.5908
Ccnd1	Ccnd1	Putative cyclin D1b	PATH:05221	Acute myeloid leukemia	0.0485161	1.58809
Ccnd1	Ccnd1	Putative cyclin D1b	PATH:05166	HTLV-I infection	3.14589e-05	1.59336
Ccnd1	Ccnd1	Putative cyclin D1b	PATH:04310	Wnt signaling pathway	0.316304	1.10492
Ccnd1	Ccnd1	Putative cyclin D1b	PATH:05223	Non-small cell lung cancer	0.653434	0.923687
Ccnd1	Ccnd1	Putative cyclin D1b	PATH:04630	Jak-STAT signaling pathway	9.0914e-07	1.98948
Ccnd1	Ccnd1	Putative cyclin D1b	PATH:05162	Measles	2.91824e-10	2.40698
Ccnd1	Ccnd1	Putative cyclin D1b	PATH:04151	PI3K-Akt signaling pathway	0.033102	1.23774
Ccnd1	Ccnd1	Putative cyclin D1b	PATH:05220	Chronic myeloid leukemia	0.816424	0.797155
Ccnd1	Ccnd1	Putative cyclin D1b	PATH:05161	Hepatitis B	5.25577e-05	1.82826
Ccnd1	Ccnd1	Putative cyclin D1b	PATH:04390	Hippo signaling pathway	0.51856	1.00766
Dhx58	Dhx58	Putative uncharacterized protein	PATH:04622	RIG-I-like receptor signaling pathway	0.00595992	1.80662
Ccl24	Ccl24	C-C motif chemokine 24	PATH:04062	Chemokine signaling pathway	0.00013511	1.64878
Ccl24	Ccl24	C-C motif chemokine 24	PATH:04060	Cytokine-cytokine receptor interaction	1.81814e-14	2.20425
Lck	Lck	Proto-oncogene tyrosine-protein kinase LCK	PATH:04660	T cell receptor signaling pathway	0.0305673	1.45626
Lck	Lck	Proto-oncogene tyrosine-protein kinase LCK	PATH:05166	HTLV-I infection	3.14589e-05	1.59336
Lck	Lck	Proto-oncogene tyrosine-protein kinase LCK	PATH:04650	Natural killer cell mediated cytotoxicity	1.95545e-11	2.61839
Lck	Lck	Proto-oncogene tyrosine-protein kinase LCK	PATH:04064	NF-kappa B signaling pathway	3.25845e-07	2.32769
Lck	Lck	Proto-oncogene tyrosine-protein kinase LCK	PATH:05340	Primary immunodeficiency	0.013505	2.03211
Lck	Lck	Proto-oncogene tyrosine-protein kinase LCK	PATH:04380	Osteoclast differentiation	5.37796e-10	2.44377
Il2ra	Il2ra	Interleukin-2 receptor subunit alpha	PATH:05166	HTLV-I infection	3.14589e-05	1.59336
Il2ra	Il2ra	Interleukin-2 receptor subunit alpha	PATH:04144	Endocytosis	0.467766	1.024
Il2ra	Il2ra	Interleukin-2 receptor subunit alpha	PATH:04640	Hematopoietic cell lineage	6.49808e-06	2.25552
Il2ra	Il2ra	Interleukin-2 receptor subunit alpha	PATH:04630	Jak-STAT signaling pathway	9.0914e-07	1.98948
Il2ra	Il2ra	Interleukin-2 receptor subunit alpha	PATH:05162	Measles	2.91824e-10	2.40698
Il2ra	Il2ra	Interleukin-2 receptor subunit alpha	PATH:04151	PI3K-Akt signaling pathway	0.033102	1.23774
Il2ra	Il2ra	Interleukin-2 receptor subunit alpha	PATH:04060	Cytokine-cytokine receptor interaction	1.81814e-14	2.20425
Il1r2	Il1r2	Interleukin-1 receptor type 2	PATH:05166	HTLV-I infection	3.14589e-05	1.59336
Il1r2	Il1r2	Interleukin-1 receptor type 2	PATH:05202	Transcriptional misregulation in cancer	0.0232369	1.37263
Il1r2	Il1r2	Interleukin-1 receptor type 2	PATH:04640	Hematopoietic cell lineage	6.49808e-06	2.25552
Il1r2	Il1r2	Interleukin-1 receptor type 2	PATH:05146	Amoebiasis	0.00369293	1.63004
Il1r2	Il1r2	Interleukin-1 receptor type 2	PATH:04010	MAPK signaling pathway	0.265963	1.09752
Il1r2	Il1r2	Interleukin-1 receptor type 2	PATH:04060	Cytokine-cytokine receptor interaction	1.81814e-14	2.20425
Mgat4a	Mgat4a	Alpha-1,3-mannosyl-glycoprotein 4-beta-N-acetylglucosaminyltransferase A	PATH:01100	Metabolic pathways	0.889832	0.927495
Mgat4a	Mgat4a	Alpha-1,3-mannosyl-glycoprotein 4-beta-N-acetylglucosaminyltransferase A	PATH:00510	N-Glycan biosynthesis	0.988699	0.387949
Mrpl32	Mrpl32	39S ribosomal protein L32, mitochondrial	PATH:03010	Ribosome	0.999999	0.251915
Mcm3	Mcm3	DNA replication licensing factor MCM3	PATH:04110	Cell cycle	0.00473473	1.5908
Mcm3	Mcm3	DNA replication licensing factor MCM3	PATH:03030	DNA replication	1.16911e-07	3.51001
Mrc2	Mrc2	C-type mannose receptor 2	PATH:04145	Phagosome	4.23816e-08	2.0556
Mrc2	Mrc2	C-type mannose receptor 2	PATH:05152	Tuberculosis	2.88058e-11	2.28846
Serpinb10	Serpinb10	Serpin B10	PATH:05146	Amoebiasis	0.00369293	1.63004
Aldh3a1	Aldh3a1	Aldehyde dehydrogenase, dimeric NADP-preferring	PATH:00350	Tyrosine metabolism	0.090613	1.57703
Aldh3a1	Aldh3a1	Aldehyde dehydrogenase, dimeric NADP-preferring	PATH:00340	Histidine metabolism	0.00688056	2.30922
Aldh3a1	Aldh3a1	Aldehyde dehydrogenase, dimeric NADP-preferring	PATH:00010	Glycolysis / Gluconeogenesis	0.166227	1.33422
Aldh3a1	Aldh3a1	Aldehyde dehydrogenase, dimeric NADP-preferring	PATH:00360	Phenylalanine metabolism	0.0928735	1.84737
Aldh3a1	Aldh3a1	Aldehyde dehydrogenase, dimeric NADP-preferring	PATH:00982	Drug metabolism - cytochrome P450	0.0127353	1.58346
Aldh3a1	Aldh3a1	Aldehyde dehydrogenase, dimeric NADP-preferring	PATH:00410	beta-Alanine metabolism	0.193001	1.46002
Aldh3a1	Aldh3a1	Aldehyde dehydrogenase, dimeric NADP-preferring	PATH:00980	Metabolism of xenobiotics by cytochrome P450	0.0341015	1.48175
Aldh3a1	Aldh3a1	Aldehyde dehydrogenase, dimeric NADP-preferring	PATH:01100	Metabolic pathways	0.889832	0.927495
Aldh3a1	Aldh3a1	Aldehyde dehydrogenase, dimeric NADP-preferring	PATH:05204	Chemical carcinogenesis	0.0676084	1.40561
Vwf	Vwf	Vwf protein	PATH:04151	PI3K-Akt signaling pathway	0.033102	1.23774
Vwf	Vwf	Vwf protein	PATH:04510	Focal adhesion	0.390349	1.05691
Vwf	Vwf	Vwf protein	PATH:04610	Complement and coagulation cascades	0.00080879	1.95676
Vwf	Vwf	Vwf protein	PATH:04611	Platelet activation	0.211825	1.18458
Vwf	Vwf	Vwf protein	PATH:04512	ECM-receptor interaction	0.000833198	1.8679
Cacnb2	Cacnb2	Voltage-dependent L-type calcium channel subunit beta-2	PATH:05410	Hypertrophic cardiomyopathy (HCM)	0.425559	1.07764
Cacnb2	Cacnb2	Voltage-dependent L-type calcium channel subunit beta-2	PATH:04260	Cardiac muscle contraction	0.970812	0.57292
Cacnb2	Cacnb2	Voltage-dependent L-type calcium channel subunit beta-2	PATH:04261	Adrenergic signaling in cardiomyocytes	0.807994	0.856399
Cacnb2	Cacnb2	Voltage-dependent L-type calcium channel subunit beta-2	PATH:04010	MAPK signaling pathway	0.265963	1.09752
Cacnb2	Cacnb2	Voltage-dependent L-type calcium channel subunit beta-2	PATH:04921	Oxytocin signaling pathway	0.943274	0.736611
Cacnb2	Cacnb2	Voltage-dependent L-type calcium channel subunit beta-2	PATH:05412	Arrhythmogenic right ventricular cardiomyopathy (ARVC)	0.478202	1.04851
Cacnb2	Cacnb2	Voltage-dependent L-type calcium channel subunit beta-2	PATH:05414	Dilated cardiomyopathy	0.741772	0.871795
Glp1r	Glp1r	Glp1r protein	PATH:04080	Neuroactive ligand-receptor interaction	0.916106	0.825423
Glp1r	Glp1r	Glp1r protein	PATH:04911	Insulin secretion	0.712298	0.891836
Cry2	Cry2	Cry2 protein	PATH:04710	Circadian rhythm	0.728338	0.834298
Tbk1	Tbk1	TANK-binding kinase 1	PATH:05169	Epstein-Barr virus infection	0.0133482	1.37896
Tbk1	Tbk1	TANK-binding kinase 1	PATH:05168	Herpes simplex infection	1.08563e-07	1.93974
Tbk1	Tbk1	TANK-binding kinase 1	PATH:04014	Ras signaling pathway	0.164615	1.16271
Tbk1	Tbk1	TANK-binding kinase 1	PATH:05162	Measles	2.91824e-10	2.40698
Tbk1	Tbk1	TANK-binding kinase 1	PATH:05164	Influenza A	9.83797e-11	2.28205
Tbk1	Tbk1	TANK-binding kinase 1	PATH:05161	Hepatitis B	5.25577e-05	1.82826
Tbk1	Tbk1	TANK-binding kinase 1	PATH:05160	Hepatitis C	0.00069381	1.69905
Tbk1	Tbk1	TANK-binding kinase 1	PATH:04620	Toll-like receptor signaling pathway	3.9576e-08	2.43268
Tbk1	Tbk1	TANK-binding kinase 1	PATH:04622	RIG-I-like receptor signaling pathway	0.00595992	1.80662
Tbk1	Tbk1	TANK-binding kinase 1	PATH:04623	Cytosolic DNA-sensing pathway	0.000107154	2.2579
Fst	Fst	Follistatin	PATH:04350	TGF-beta signaling pathway	0.206485	1.23504
Rasgrf2	Rasgrf2	Ras-specific guanine nucleotide-releasing factor 2	PATH:04014	Ras signaling pathway	0.164615	1.16271
Rasgrf2	Rasgrf2	Ras-specific guanine nucleotide-releasing factor 2	PATH:04010	MAPK signaling pathway	0.265963	1.09752
Zbp1	Zbp1	Z-DNA-binding protein 1	PATH:04623	Cytosolic DNA-sensing pathway	0.000107154	2.2579
Fmo2	Fmo2	Dimethylaniline monooxygenase [N-oxide-forming] 2	PATH:00982	Drug metabolism - cytochrome P450	0.0127353	1.58346
Pla2g16	Pla2g16	HRAS-like suppressor 3	PATH:04014	Ras signaling pathway	0.164615	1.16271
Pla2g16	Pla2g16	HRAS-like suppressor 3	PATH:00592	alpha-Linolenic acid metabolism	0.555054	1.03453
Pla2g16	Pla2g16	HRAS-like suppressor 3	PATH:00591	Linoleic acid metabolism	0.836122	0.746055
Pla2g16	Pla2g16	HRAS-like suppressor 3	PATH:00590	Arachidonic acid metabolism	0.561022	0.989665
Pla2g16	Pla2g16	HRAS-like suppressor 3	PATH:00564	Glycerophospholipid metabolism	0.941888	0.661276
Pla2g16	Pla2g16	HRAS-like suppressor 3	PATH:00565	Ether lipid metabolism	0.121591	1.53138
Acadl	Acadl	Long-chain specific acyl-CoA dehydrogenase, mitochondrial	PATH:00071	Fatty acid degradation	0.469419	1.07764
Acadl	Acadl	Long-chain specific acyl-CoA dehydrogenase, mitochondrial	PATH:03320	PPAR signaling pathway	0.177482	1.2772
Acadl	Acadl	Long-chain specific acyl-CoA dehydrogenase, mitochondrial	PATH:01212	Fatty acid metabolism	0.806862	0.775897
Acadl	Acadl	Long-chain specific acyl-CoA dehydrogenase, mitochondrial	PATH:01100	Metabolic pathways	0.889832	0.927495
Slc2a1	Slc2a1	Solute carrier family 2, facilitated glucose transporter member 1	PATH:05211	Renal cell carcinoma	0.694276	0.898029
Slc2a1	Slc2a1	Solute carrier family 2, facilitated glucose transporter member 1	PATH:05200	Pathways in cancer	0.037712	1.23813
Slc2a1	Slc2a1	Solute carrier family 2, facilitated glucose transporter member 1	PATH:04066	HIF-1 signaling pathway	0.00831482	1.58706
Slc2a1	Slc2a1	Solute carrier family 2, facilitated glucose transporter member 1	PATH:05166	HTLV-I infection	3.14589e-05	1.59336
Slc2a1	Slc2a1	Solute carrier family 2, facilitated glucose transporter member 1	PATH:04919	Thyroid hormone signaling pathway	0.463029	1.04111
Slc2a1	Slc2a1	Solute carrier family 2, facilitated glucose transporter member 1	PATH:04976	Bile secretion	0.00521293	1.79606
Slc2a1	Slc2a1	Solute carrier family 2, facilitated glucose transporter member 1	PATH:04911	Insulin secretion	0.712298	0.891836
Slc2a1	Slc2a1	Solute carrier family 2, facilitated glucose transporter member 1	PATH:04920	Adipocytokine signaling pathway	0.417856	1.09281
Dusp3	Dusp3	Dual-specificity protein phosphatase 3	PATH:04010	MAPK signaling pathway	0.265963	1.09752
Gfpt2	Gfpt2	Putative uncharacterized protein	PATH:00250	Alanine, aspartate and glutamate metabolism	0.106649	1.57277
Gfpt2	Gfpt2	Putative uncharacterized protein	PATH:00520	Amino sugar and nucleotide sugar metabolism	0.628736	0.942931
Gfpt2	Gfpt2	Putative uncharacterized protein	PATH:01100	Metabolic pathways	0.889832	0.927495
Iyd	Iyd	Iodotyrosine dehalogenase 1	PATH:04918	Thyroid hormone synthesis	0.789803	0.81961
Ccl4	Ccl4	C-C motif chemokine 4	PATH:04062	Chemokine signaling pathway	0.00013511	1.64878
Ccl4	Ccl4	C-C motif chemokine 4	PATH:05132	Salmonella infection	0.000227072	2.04614
Ccl4	Ccl4	C-C motif chemokine 4	PATH:04064	NF-kappa B signaling pathway	3.25845e-07	2.32769
Ccl4	Ccl4	C-C motif chemokine 4	PATH:04060	Cytokine-cytokine receptor interaction	1.81814e-14	2.20425
Ccl4	Ccl4	C-C motif chemokine 4	PATH:04620	Toll-like receptor signaling pathway	3.9576e-08	2.43268
Ccl4	Ccl4	C-C motif chemokine 4	PATH:04623	Cytosolic DNA-sensing pathway	0.000107154	2.2579
Klrc3	Klrc3	Klrc3 protein	PATH:04612	Antigen processing and presentation	8.43435e-07	2.45537
Hbb-b1	Hbb-b1	MCG141340	PATH:05144	Malaria	1.82749e-09	3.36222
Hbb-b1	Hbb-b1	MCG141340	PATH:05143	African trypanosomiasis	1.33915e-05	3.04274
Atf3	Atf3	Activating transcription factor 3	PATH:05166	HTLV-I infection	3.14589e-05	1.59336
Fosl1	Fosl1	Fos-related antigen 1	PATH:05166	HTLV-I infection	3.14589e-05	1.59336
Fosl1	Fosl1	Fos-related antigen 1	PATH:04310	Wnt signaling pathway	0.316304	1.10492
Fosl1	Fosl1	Fos-related antigen 1	PATH:04380	Osteoclast differentiation	5.37796e-10	2.44377
Ncr1	Ncr1	Putative uncharacterized protein	PATH:04650	Natural killer cell mediated cytotoxicity	1.95545e-11	2.61839
Pdgfrb	Pdgfrb	Tyrosine-protein kinase receptor	PATH:05218	Melanoma	0.676763	0.910678
Pdgfrb	Pdgfrb	Tyrosine-protein kinase receptor	PATH:05215	Prostate cancer	0.40194	1.08974
Pdgfrb	Pdgfrb	Tyrosine-protein kinase receptor	PATH:04510	Focal adhesion	0.390349	1.05691
Pdgfrb	Pdgfrb	Tyrosine-protein kinase receptor	PATH:04015	Rap1 signaling pathway	0.214844	1.1375
Pdgfrb	Pdgfrb	Tyrosine-protein kinase receptor	PATH:05214	Glioma	0.693488	0.895266
Pdgfrb	Pdgfrb	Tyrosine-protein kinase receptor	PATH:05206	MicroRNAs in cancer	0.895365	0.838161
Pdgfrb	Pdgfrb	Tyrosine-protein kinase receptor	PATH:04810	Regulation of actin cytoskeleton	0.111894	1.20499
Pdgfrb	Pdgfrb	Tyrosine-protein kinase receptor	PATH:05200	Pathways in cancer	0.037712	1.23813
Pdgfrb	Pdgfrb	Tyrosine-protein kinase receptor	PATH:05166	HTLV-I infection	3.14589e-05	1.59336
Pdgfrb	Pdgfrb	Tyrosine-protein kinase receptor	PATH:04540	Gap junction	0.820711	0.808226
Pdgfrb	Pdgfrb	Tyrosine-protein kinase receptor	PATH:04014	Ras signaling pathway	0.164615	1.16271
Pdgfrb	Pdgfrb	Tyrosine-protein kinase receptor	PATH:04151	PI3K-Akt signaling pathway	0.033102	1.23774
Pdgfrb	Pdgfrb	Tyrosine-protein kinase receptor	PATH:04020	Calcium signaling pathway	0.353697	1.07764
Pdgfrb	Pdgfrb	Tyrosine-protein kinase receptor	PATH:04010	MAPK signaling pathway	0.265963	1.09752
Pdgfrb	Pdgfrb	Tyrosine-protein kinase receptor	PATH:04060	Cytokine-cytokine receptor interaction	1.81814e-14	2.20425
Mapt	Mapt	Microtubule-associated protein tau	PATH:05010	Alzheimer's disease	0.96123	0.722437
Mapt	Mapt	Microtubule-associated protein tau	PATH:04010	MAPK signaling pathway	0.265963	1.09752
Dpysl5	Dpysl5	Dpysl5 protein	PATH:04360	Axon guidance	0.00667513	1.54407
Dclre1c	Dclre1c	Protein artemis	PATH:03450	Non-homologous end-joining	0.619917	0.99474
Dclre1c	Dclre1c	Protein artemis	PATH:05340	Primary immunodeficiency	0.013505	2.03211
Fgf11	Fgf11	Fibroblast growth factor 11	PATH:05200	Pathways in cancer	0.037712	1.23813
Fgf11	Fgf11	Fibroblast growth factor 11	PATH:04014	Ras signaling pathway	0.164615	1.16271
Fgf11	Fgf11	Fibroblast growth factor 11	PATH:04151	PI3K-Akt signaling pathway	0.033102	1.23774
Fgf11	Fgf11	Fibroblast growth factor 11	PATH:04010	MAPK signaling pathway	0.265963	1.09752
Fgf11	Fgf11	Fibroblast growth factor 11	PATH:05218	Melanoma	0.676763	0.910678
Fgf11	Fgf11	Fibroblast growth factor 11	PATH:04015	Rap1 signaling pathway	0.214844	1.1375
Fgf11	Fgf11	Fibroblast growth factor 11	PATH:05205	Proteoglycans in cancer	0.112315	1.20161
Fgf11	Fgf11	Fibroblast growth factor 11	PATH:04810	Regulation of actin cytoskeleton	0.111894	1.20499
Il4ra	Il4ra	Il4ra protein	PATH:05321	Inflammatory bowel disease (IBD)	1.44621e-07	2.84934
Il4ra	Il4ra	Il4ra protein	PATH:04640	Hematopoietic cell lineage	6.49808e-06	2.25552
Il4ra	Il4ra	Il4ra protein	PATH:04630	Jak-STAT signaling pathway	9.0914e-07	1.98948
Il4ra	Il4ra	Il4ra protein	PATH:04151	PI3K-Akt signaling pathway	0.033102	1.23774
Il4ra	Il4ra	Il4ra protein	PATH:04060	Cytokine-cytokine receptor interaction	1.81814e-14	2.20425
Mpzl1	Mpzl1	Myelin protein zero-like protein 1	PATH:04514	Cell adhesion molecules (CAMs)	2.67042e-09	2.23979
Irak3	Irak3	Interleukin-1 receptor-associated kinase 3	PATH:04210	Apoptosis	0.000471152	1.93231
Irak3	Irak3	Interleukin-1 receptor-associated kinase 3	PATH:04722	Neurotrophin signaling pathway	0.709839	0.910003
Ugt1a6a	Ugt1a6a	UDP-glucuronosyltransferase 1-7C	PATH:00514	Other types of O-glycan biosynthesis	0.65118	0.923687
Ugt1a6a	Ugt1a6a	UDP-glucuronosyltransferase 1-7C	PATH:00053	Ascorbate and aldarate metabolism	0.408034	1.19737
Ugt1a6a	Ugt1a6a	UDP-glucuronosyltransferase 1-7C	PATH:00040	Pentose and glucuronate interconversions	0.265851	1.3312
Ugt1a6a	Ugt1a6a	UDP-glucuronosyltransferase 1-7C	PATH:00140	Steroid hormone biosynthesis	0.866491	0.760684
Ugt1a6a	Ugt1a6a	UDP-glucuronosyltransferase 1-7C	PATH:00982	Drug metabolism - cytochrome P450	0.0127353	1.58346
Ugt1a6a	Ugt1a6a	UDP-glucuronosyltransferase 1-7C	PATH:00860	Porphyrin and chlorophyll metabolism	0.672679	0.902206
Ugt1a6a	Ugt1a6a	UDP-glucuronosyltransferase 1-7C	PATH:00980	Metabolism of xenobiotics by cytochrome P450	0.0341015	1.48175
Ugt1a6a	Ugt1a6a	UDP-glucuronosyltransferase 1-7C	PATH:01100	Metabolic pathways	0.889832	0.927495
Ugt1a6a	Ugt1a6a	UDP-glucuronosyltransferase 1-7C	PATH:05204	Chemical carcinogenesis	0.0676084	1.40561
Ugt1a6a	Ugt1a6a	UDP-glucuronosyltransferase 1-7C	PATH:00830	Retinol metabolism	0.419854	1.07764
Ugt1a6a	Ugt1a6a	UDP-glucuronosyltransferase 1-7C	PATH:00500	Starch and sucrose metabolism	0.849355	0.731979
Ugt1a6a	Ugt1a6a	UDP-glucuronosyltransferase 1-7C	PATH:00983	Drug metabolism - other enzymes	0.0358989	1.59158
Lef1	Lef1	Lymphoid enhancer binding factor 1, isoform CRA_d	PATH:05200	Pathways in cancer	0.037712	1.23813
Lef1	Lef1	Lymphoid enhancer binding factor 1, isoform CRA_d	PATH:05221	Acute myeloid leukemia	0.0485161	1.58809
Lef1	Lef1	Lymphoid enhancer binding factor 1, isoform CRA_d	PATH:05210	Colorectal cancer	0.0408388	1.56747
Lef1	Lef1	Lymphoid enhancer binding factor 1, isoform CRA_d	PATH:05213	Endometrial cancer	0.413488	1.11908
Lef1	Lef1	Lymphoid enhancer binding factor 1, isoform CRA_d	PATH:04310	Wnt signaling pathway	0.316304	1.10492
Lef1	Lef1	Lymphoid enhancer binding factor 1, isoform CRA_d	PATH:04520	Adherens junction	0.789803	0.81961
Lef1	Lef1	Lymphoid enhancer binding factor 1, isoform CRA_d	PATH:04916	Melanogenesis	0.867255	0.775897
Lef1	Lef1	Lymphoid enhancer binding factor 1, isoform CRA_d	PATH:04390	Hippo signaling pathway	0.51856	1.00766
Lef1	Lef1	Lymphoid enhancer binding factor 1, isoform CRA_d	PATH:05215	Prostate cancer	0.40194	1.08974
Lef1	Lef1	Lymphoid enhancer binding factor 1, isoform CRA_d	PATH:05412	Arrhythmogenic right ventricular cardiomyopathy (ARVC)	0.478202	1.04851
Lef1	Lef1	Lymphoid enhancer binding factor 1, isoform CRA_d	PATH:05217	Basal cell carcinoma	0.221997	1.29316
Lef1	Lef1	Lymphoid enhancer binding factor 1, isoform CRA_d	PATH:05216	Thyroid cancer	0.504428	1.07764
Npr2	Npr2	Atrial natriuretic peptide receptor 2	PATH:04022	cGMP-PKG signaling pathway	0.472809	1.02692
Npr2	Npr2	Atrial natriuretic peptide receptor 2	PATH:00230	Purine metabolism	0.320844	1.0959
Npr2	Npr2	Atrial natriuretic peptide receptor 2	PATH:04921	Oxytocin signaling pathway	0.943274	0.736611
Npr2	Npr2	Atrial natriuretic peptide receptor 2	PATH:04270	Vascular smooth muscle contraction	0.86441	0.801961
Cd72	Cd72	B-cell differentiation antigen CD72	PATH:04662	B cell receptor signaling pathway	1.56497e-06	2.43518
Cox4i2	Cox4i2	Cytochrome c oxidase subunit 4 isoform 2, mitochondrial	PATH:05012	Parkinson's disease	0.996511	0.549383
Cox4i2	Cox4i2	Cytochrome c oxidase subunit 4 isoform 2, mitochondrial	PATH:00190	Oxidative phosphorylation	0.999919	0.366855
Cox4i2	Cox4i2	Cytochrome c oxidase subunit 4 isoform 2, mitochondrial	PATH:04260	Cardiac muscle contraction	0.970812	0.57292
Cox4i2	Cox4i2	Cytochrome c oxidase subunit 4 isoform 2, mitochondrial	PATH:05010	Alzheimer's disease	0.96123	0.722437
Cox4i2	Cox4i2	Cytochrome c oxidase subunit 4 isoform 2, mitochondrial	PATH:04932	Non-alcoholic fatty liver disease (NAFLD)	0.769091	0.881702
Cox4i2	Cox4i2	Cytochrome c oxidase subunit 4 isoform 2, mitochondrial	PATH:01100	Metabolic pathways	0.889832	0.927495
Cox4i2	Cox4i2	Cytochrome c oxidase subunit 4 isoform 2, mitochondrial	PATH:05016	Huntington's disease	0.99951	0.507786
Rasal2	Rasal2	Protein Rasal2	PATH:04014	Ras signaling pathway	0.164615	1.16271
Gm10053	Gm10053	cytochrome c, somatic pseudogene	PATH:05222	Small cell lung cancer	0.0503477	1.45299
Gm10053	Gm10053	cytochrome c, somatic pseudogene	PATH:05200	Pathways in cancer	0.037712	1.23813
Gm10053	Gm10053	cytochrome c, somatic pseudogene	PATH:05145	Toxoplasmosis	1.67781e-07	2.17172
Gm10053	Gm10053	cytochrome c, somatic pseudogene	PATH:05210	Colorectal cancer	0.0408388	1.56747
Gm10053	Gm10053	cytochrome c, somatic pseudogene	PATH:05012	Parkinson's disease	0.996511	0.549383
Gm10053	Gm10053	cytochrome c, somatic pseudogene	PATH:04210	Apoptosis	0.000471152	1.93231
Gm10053	Gm10053	cytochrome c, somatic pseudogene	PATH:05014	Amyotrophic lateral sclerosis (ALS)	0.00887808	1.84737
Gm10053	Gm10053	cytochrome c, somatic pseudogene	PATH:05010	Alzheimer's disease	0.96123	0.722437
Gm10053	Gm10053	cytochrome c, somatic pseudogene	PATH:05416	Viral myocarditis	4.03492e-05	2.10684
Gm10053	Gm10053	cytochrome c, somatic pseudogene	PATH:05016	Huntington's disease	0.99951	0.507786
Gm10053	Gm10053	cytochrome c, somatic pseudogene	PATH:04115	p53 signaling pathway	0.000131455	2.18697
Entpd8	Entpd8	Ectonucleoside triphosphate diphosphohydrolase 8	PATH:05169	Epstein-Barr virus infection	0.0133482	1.37896
Entpd8	Entpd8	Ectonucleoside triphosphate diphosphohydrolase 8	PATH:00240	Pyrimidine metabolism	0.0317306	1.46396
Entpd8	Entpd8	Ectonucleoside triphosphate diphosphohydrolase 8	PATH:00230	Purine metabolism	0.320844	1.0959
Frat1	Frat1	Proto-oncogene FRAT1	PATH:04310	Wnt signaling pathway	0.316304	1.10492
Cdc6	Cdc6	Cell division control protein 6 homolog	PATH:04110	Cell cycle	0.00473473	1.5908
Oas1g	Oas1g	Oas1g protein	PATH:05168	Herpes simplex infection	1.08563e-07	1.93974
Oas1g	Oas1g	Oas1g protein	PATH:05162	Measles	2.91824e-10	2.40698
Oas1g	Oas1g	Oas1g protein	PATH:05164	Influenza A	9.83797e-11	2.28205
Oas1g	Oas1g	Oas1g protein	PATH:05160	Hepatitis C	0.00069381	1.69905
Kars	Kars	Lysine--tRNA ligase	PATH:00970	Aminoacyl-tRNA biosynthesis	0.993005	0.404113
Aqp1	Aqp1	Aquaporin-1	PATH:04976	Bile secretion	0.00521293	1.79606
Aqp1	Aqp1	Aquaporin-1	PATH:04964	Proximal tubule bicarbonate reclamation	0.875678	0.587801
Prickle2	Prickle2	Prickle-like 2 (Drosophila)	PATH:04310	Wnt signaling pathway	0.316304	1.10492
Oas2	Oas2	2'-5'-oligoadenylate synthase 2	PATH:05168	Herpes simplex infection	1.08563e-07	1.93974
Oas2	Oas2	2'-5'-oligoadenylate synthase 2	PATH:05162	Measles	2.91824e-10	2.40698
Oas2	Oas2	2'-5'-oligoadenylate synthase 2	PATH:05164	Influenza A	9.83797e-11	2.28205
Oas2	Oas2	2'-5'-oligoadenylate synthase 2	PATH:05160	Hepatitis C	0.00069381	1.69905
Mefv	Mefv	Mefv protein	PATH:04621	NOD-like receptor signaling pathway	1.77008e-11	3.3919
Stat2	Stat2	Signal transducer and activator of transcription 2	PATH:05168	Herpes simplex infection	1.08563e-07	1.93974
Stat2	Stat2	Signal transducer and activator of transcription 2	PATH:04630	Jak-STAT signaling pathway	9.0914e-07	1.98948
Stat2	Stat2	Signal transducer and activator of transcription 2	PATH:04062	Chemokine signaling pathway	0.00013511	1.64878
Stat2	Stat2	Signal transducer and activator of transcription 2	PATH:05162	Measles	2.91824e-10	2.40698
Stat2	Stat2	Signal transducer and activator of transcription 2	PATH:05164	Influenza A	9.83797e-11	2.28205
Stat2	Stat2	Signal transducer and activator of transcription 2	PATH:05161	Hepatitis B	5.25577e-05	1.82826
Stat2	Stat2	Signal transducer and activator of transcription 2	PATH:05160	Hepatitis C	0.00069381	1.69905
Stat2	Stat2	Signal transducer and activator of transcription 2	PATH:04380	Osteoclast differentiation	5.37796e-10	2.44377
Slc4a5	Slc4a5	Protein Slc4a5	PATH:04976	Bile secretion	0.00521293	1.79606
Grin2c	Grin2c	Grin2c protein	PATH:05034	Alcoholism	0.997471	0.584847
Grin2c	Grin2c	Grin2c protein	PATH:05014	Amyotrophic lateral sclerosis (ALS)	0.00887808	1.84737
Grin2c	Grin2c	Grin2c protein	PATH:05031	Amphetamine addiction	0.507599	1.03078
Grin2c	Grin2c	Grin2c protein	PATH:05030	Cocaine addiction	0.494067	1.05564
Grin2c	Grin2c	Grin2c protein	PATH:05033	Nicotine addiction	0.958866	0.484936
Grin2c	Grin2c	Grin2c protein	PATH:04020	Calcium signaling pathway	0.353697	1.07764
Grin2c	Grin2c	Grin2c protein	PATH:05010	Alzheimer's disease	0.96123	0.722437
Grin2c	Grin2c	Grin2c protein	PATH:04080	Neuroactive ligand-receptor interaction	0.916106	0.825423
Grin2c	Grin2c	Grin2c protein	PATH:04724	Glutamatergic synapse	0.969647	0.656684
Grin2c	Grin2c	Grin2c protein	PATH:04713	Circadian entrainment	0.848901	0.791732
Grin2c	Grin2c	Grin2c protein	PATH:04720	Long-term potentiation	0.925415	0.655952
Ctsw	Ctsw	Cathepsin W, isoform CRA_b	PATH:04142	Lysosome	0.639977	0.946216
C3ar1	C3ar1	C3a anaphylatoxin chemotactic receptor	PATH:04080	Neuroactive ligand-receptor interaction	0.916106	0.825423
C3ar1	C3ar1	C3a anaphylatoxin chemotactic receptor	PATH:05150	Staphylococcus aureus infection	5.21994e-10	3.42308
C3ar1	C3ar1	C3a anaphylatoxin chemotactic receptor	PATH:04610	Complement and coagulation cascades	0.00080879	1.95676
Pml	Pml	Promyelocytic leukemia	PATH:05200	Pathways in cancer	0.037712	1.23813
Pml	Pml	Promyelocytic leukemia	PATH:05221	Acute myeloid leukemia	0.0485161	1.58809
Pml	Pml	Promyelocytic leukemia	PATH:04144	Endocytosis	0.467766	1.024
Pml	Pml	Promyelocytic leukemia	PATH:05202	Transcriptional misregulation in cancer	0.0232369	1.37263
Pml	Pml	Promyelocytic leukemia	PATH:05168	Herpes simplex infection	1.08563e-07	1.93974
Pml	Pml	Promyelocytic leukemia	PATH:05164	Influenza A	9.83797e-11	2.28205
Pml	Pml	Promyelocytic leukemia	PATH:04120	Ubiquitin mediated proteolysis	0.959657	0.692766
Map3k8	Map3k8	Mitogen-activated protein kinase kinase kinase 8	PATH:04660	T cell receptor signaling pathway	0.0305673	1.45626
Map3k8	Map3k8	Mitogen-activated protein kinase kinase kinase 8	PATH:04010	MAPK signaling pathway	0.265963	1.09752
Map3k8	Map3k8	Mitogen-activated protein kinase kinase kinase 8	PATH:04668	TNF signaling pathway	7.87844e-13	2.84733
Map3k8	Map3k8	Mitogen-activated protein kinase kinase kinase 8	PATH:04620	Toll-like receptor signaling pathway	3.9576e-08	2.43268
Ntn4	Ntn4	Netrin-4	PATH:04360	Axon guidance	0.00667513	1.54407
Sox17	Sox17	Transcription factor SOX-17	PATH:04310	Wnt signaling pathway	0.316304	1.10492
Tyms	Tyms	Thymidylate synthase, isoform CRA_b	PATH:00670	One carbon pool by folate	0.158612	1.70153
Tyms	Tyms	Thymidylate synthase, isoform CRA_b	PATH:00240	Pyrimidine metabolism	0.0317306	1.46396
Tyms	Tyms	Thymidylate synthase, isoform CRA_b	PATH:01100	Metabolic pathways	0.889832	0.927495
Nr4a3	Nr4a3	Nr4a3 protein	PATH:05202	Transcriptional misregulation in cancer	0.0232369	1.37263
Gpr35	Gpr35	G-protein-coupled receptor 35	PATH:04080	Neuroactive ligand-receptor interaction	0.916106	0.825423
Cr2	Cr2	Complement receptor type 2	PATH:05169	Epstein-Barr virus infection	0.0133482	1.37896
Cr2	Cr2	Complement receptor type 2	PATH:04662	B cell receptor signaling pathway	1.56497e-06	2.43518
Cr2	Cr2	Complement receptor type 2	PATH:04640	Hematopoietic cell lineage	6.49808e-06	2.25552
Cr2	Cr2	Complement receptor type 2	PATH:04610	Complement and coagulation cascades	0.00080879	1.95676
Gm5637	Gm5637	predicted pseudogene 5637	PATH:05100	Bacterial invasion of epithelial cells	0.575438	0.982149
Gm5637	Gm5637	predicted pseudogene 5637	PATH:05132	Salmonella infection	0.000227072	2.04614
Gm5637	Gm5637	predicted pseudogene 5637	PATH:04666	Fc gamma R-mediated phagocytosis	8.76718e-05	2.0573
Gm5637	Gm5637	predicted pseudogene 5637	PATH:04810	Regulation of actin cytoskeleton	0.111894	1.20499
Cadm1	Cadm1	RA175 isoform f	PATH:04514	Cell adhesion molecules (CAMs)	2.67042e-09	2.23979
Ace2	Ace2	Angiotensin I converting enzyme 2	PATH:04614	Renin-angiotensin system	0.075831	1.93974
Ace2	Ace2	Angiotensin I converting enzyme 2	PATH:04974	Protein digestion and absorption	0.136331	1.30769
Serpinb2	Serpinb2	Plasminogen activator inhibitor 2, macrophage	PATH:05146	Amoebiasis	0.00369293	1.63004
Sfrp4	Sfrp4	Putative uncharacterized protein	PATH:04310	Wnt signaling pathway	0.316304	1.10492
Suox	Suox	Sulfite oxidase, mitochondrial	PATH:00920	Sulfur metabolism	0.764062	0.760684
Sh2d2a	Sh2d2a	Putative uncharacterized protein	PATH:04370	VEGF signaling pathway	0.140443	1.32632
Itga8	Itga8	Integrin alpha-8	PATH:05410	Hypertrophic cardiomyopathy (HCM)	0.425559	1.07764
Itga8	Itga8	Integrin alpha-8	PATH:04151	PI3K-Akt signaling pathway	0.033102	1.23774
Itga8	Itga8	Integrin alpha-8	PATH:04514	Cell adhesion molecules (CAMs)	2.67042e-09	2.23979
Itga8	Itga8	Integrin alpha-8	PATH:04510	Focal adhesion	0.390349	1.05691
Itga8	Itga8	Integrin alpha-8	PATH:05412	Arrhythmogenic right ventricular cardiomyopathy (ARVC)	0.478202	1.04851
Itga8	Itga8	Integrin alpha-8	PATH:04512	ECM-receptor interaction	0.000833198	1.8679
Itga8	Itga8	Integrin alpha-8	PATH:05414	Dilated cardiomyopathy	0.741772	0.871795
Itga8	Itga8	Integrin alpha-8	PATH:04810	Regulation of actin cytoskeleton	0.111894	1.20499
Relb	Relb	Transcription factor RelB	PATH:05166	HTLV-I infection	3.14589e-05	1.59336
Relb	Relb	Transcription factor RelB	PATH:05169	Epstein-Barr virus infection	0.0133482	1.37896
Relb	Relb	Transcription factor RelB	PATH:04064	NF-kappa B signaling pathway	3.25845e-07	2.32769
Relb	Relb	Transcription factor RelB	PATH:04010	MAPK signaling pathway	0.265963	1.09752
Relb	Relb	Transcription factor RelB	PATH:04380	Osteoclast differentiation	5.37796e-10	2.44377
Slc8a3	Slc8a3	Protein Slc8a3	PATH:04022	cGMP-PKG signaling pathway	0.472809	1.02692
Slc8a3	Slc8a3	Protein Slc8a3	PATH:04020	Calcium signaling pathway	0.353697	1.07764
Slc8a3	Slc8a3	Protein Slc8a3	PATH:04974	Protein digestion and absorption	0.136331	1.30769
Adora2b	Adora2b	Adenosine receptor A2b	PATH:05034	Alcoholism	0.997471	0.584847
Adora2b	Adora2b	Adenosine receptor A2b	PATH:04020	Calcium signaling pathway	0.353697	1.07764
Adora2b	Adora2b	Adenosine receptor A2b	PATH:04080	Neuroactive ligand-receptor interaction	0.916106	0.825423
Adora2b	Adora2b	Adenosine receptor A2b	PATH:04270	Vascular smooth muscle contraction	0.86441	0.801961
Adora2b	Adora2b	Adenosine receptor A2b	PATH:04015	Rap1 signaling pathway	0.214844	1.1375
Clec7a	Clec7a	C-type lectin domain family 7 member A	PATH:04145	Phagosome	4.23816e-08	2.0556
Clec7a	Clec7a	C-type lectin domain family 7 member A	PATH:05152	Tuberculosis	2.88058e-11	2.28846
Olr1	Olr1	Oxidized low-density lipoprotein receptor 1	PATH:04145	Phagosome	4.23816e-08	2.0556
Olr1	Olr1	Oxidized low-density lipoprotein receptor 1	PATH:03320	PPAR signaling pathway	0.177482	1.2772
Bdh2	Bdh2	3-hydroxybutyrate dehydrogenase type 2	PATH:00072	Synthesis and degradation of ketone bodies	0.813859	0.646581
Bdh2	Bdh2	3-hydroxybutyrate dehydrogenase type 2	PATH:00650	Butanoate metabolism	0.70342	0.862108
Bdh2	Bdh2	3-hydroxybutyrate dehydrogenase type 2	PATH:01100	Metabolic pathways	0.889832	0.927495
Tlr9	Tlr9	Toll-like receptor 9	PATH:05144	Malaria	1.82749e-09	3.36222
Tlr9	Tlr9	Toll-like receptor 9	PATH:05168	Herpes simplex infection	1.08563e-07	1.93974
Tlr9	Tlr9	Toll-like receptor 9	PATH:05152	Tuberculosis	2.88058e-11	2.28846
Tlr9	Tlr9	Toll-like receptor 9	PATH:05162	Measles	2.91824e-10	2.40698
Tlr9	Tlr9	Toll-like receptor 9	PATH:05143	African trypanosomiasis	1.33915e-05	3.04274
Tlr9	Tlr9	Toll-like receptor 9	PATH:05142	Chagas disease (American trypanosomiasis)	7.48943e-07	2.2599
Tlr9	Tlr9	Toll-like receptor 9	PATH:04620	Toll-like receptor signaling pathway	3.9576e-08	2.43268
Fermt3	Fermt3	Putative uncharacterized protein	PATH:04611	Platelet activation	0.211825	1.18458
Phgdh	Phgdh	D-3-phosphoglycerate dehydrogenase	PATH:01230	Biosynthesis of amino acids	0.537305	1.00766
Phgdh	Phgdh	D-3-phosphoglycerate dehydrogenase	PATH:00260	Glycine, serine and threonine metabolism	0.0148622	1.93974
Phgdh	Phgdh	D-3-phosphoglycerate dehydrogenase	PATH:01200	Carbon metabolism	0.880265	0.771152
Phgdh	Phgdh	D-3-phosphoglycerate dehydrogenase	PATH:01100	Metabolic pathways	0.889832	0.927495
Ttk	Ttk	Dual-specificity protein kinase TTK	PATH:04110	Cell cycle	0.00473473	1.5908
Ifnar2	Ifnar2	Interferon alpha/beta receptor 2	PATH:04650	Natural killer cell mediated cytotoxicity	1.95545e-11	2.61839
Ifnar2	Ifnar2	Interferon alpha/beta receptor 2	PATH:05168	Herpes simplex infection	1.08563e-07	1.93974
Ifnar2	Ifnar2	Interferon alpha/beta receptor 2	PATH:04630	Jak-STAT signaling pathway	9.0914e-07	1.98948
Ifnar2	Ifnar2	Interferon alpha/beta receptor 2	PATH:05162	Measles	2.91824e-10	2.40698
Ifnar2	Ifnar2	Interferon alpha/beta receptor 2	PATH:04151	PI3K-Akt signaling pathway	0.033102	1.23774
Ifnar2	Ifnar2	Interferon alpha/beta receptor 2	PATH:05164	Influenza A	9.83797e-11	2.28205
Ifnar2	Ifnar2	Interferon alpha/beta receptor 2	PATH:04060	Cytokine-cytokine receptor interaction	1.81814e-14	2.20425
Ifnar2	Ifnar2	Interferon alpha/beta receptor 2	PATH:05160	Hepatitis C	0.00069381	1.69905
Ifnar2	Ifnar2	Interferon alpha/beta receptor 2	PATH:04380	Osteoclast differentiation	5.37796e-10	2.44377
Ifnar2	Ifnar2	Interferon alpha/beta receptor 2	PATH:04620	Toll-like receptor signaling pathway	3.9576e-08	2.43268
Lsm5	Lsm5	U6 snRNA-associated Sm-like protein LSm5	PATH:03040	Spliceosome	0.998926	0.468537
Lsm5	Lsm5	U6 snRNA-associated Sm-like protein LSm5	PATH:03018	RNA degradation	0.999241	0.319299
Mad2l1	Mad2l1	Putative uncharacterized protein	PATH:04110	Cell cycle	0.00473473	1.5908
Mad2l1	Mad2l1	Putative uncharacterized protein	PATH:05166	HTLV-I infection	3.14589e-05	1.59336
Mad2l1	Mad2l1	Putative uncharacterized protein	PATH:04914	Progesterone-mediated oocyte maturation	0.248674	1.20294
Mad2l1	Mad2l1	Putative uncharacterized protein	PATH:04114	Oocyte meiosis	0.198766	1.21234
Sema7a	Sema7a	Semaphorin-7A	PATH:04360	Axon guidance	0.00667513	1.54407
Efna1	Efna1	Ephrin-A1	PATH:04014	Ras signaling pathway	0.164615	1.16271
Efna1	Efna1	Ephrin-A1	PATH:04360	Axon guidance	0.00667513	1.54407
Efna1	Efna1	Ephrin-A1	PATH:04151	PI3K-Akt signaling pathway	0.033102	1.23774
Efna1	Efna1	Ephrin-A1	PATH:04015	Rap1 signaling pathway	0.214844	1.1375
Nop58	Nop58	Nucleolar protein 58	PATH:03008	Ribosome biogenesis in eukaryotes	0.999337	0.315405
Fcer1g	Fcer1g	High affinity immunoglobulin epsilon receptor subunit gamma	PATH:05310	Asthma	0.00711638	2.42468
Fcer1g	Fcer1g	High affinity immunoglobulin epsilon receptor subunit gamma	PATH:04650	Natural killer cell mediated cytotoxicity	1.95545e-11	2.61839
Fcer1g	Fcer1g	High affinity immunoglobulin epsilon receptor subunit gamma	PATH:05152	Tuberculosis	2.88058e-11	2.28846
Fcer1g	Fcer1g	High affinity immunoglobulin epsilon receptor subunit gamma	PATH:04664	Fc epsilon RI signaling pathway	0.0470723	1.48013
Fcer1g	Fcer1g	High affinity immunoglobulin epsilon receptor subunit gamma	PATH:04611	Platelet activation	0.211825	1.18458
Gria1	Gria1	AMPA-selective glutamate receptor 1 flip type	PATH:05014	Amyotrophic lateral sclerosis (ALS)	0.00887808	1.84737
Gria1	Gria1	AMPA-selective glutamate receptor 1 flip type	PATH:05031	Amphetamine addiction	0.507599	1.03078
Gria1	Gria1	AMPA-selective glutamate receptor 1 flip type	PATH:04728	Dopaminergic synapse	0.97972	0.631997
Gria1	Gria1	AMPA-selective glutamate receptor 1 flip type	PATH:05033	Nicotine addiction	0.958866	0.484936
Gria1	Gria1	AMPA-selective glutamate receptor 1 flip type	PATH:04723	Retrograde endocannabinoid signaling	0.967674	0.627749
Gria1	Gria1	AMPA-selective glutamate receptor 1 flip type	PATH:04080	Neuroactive ligand-receptor interaction	0.916106	0.825423
Gria1	Gria1	AMPA-selective glutamate receptor 1 flip type	PATH:04724	Glutamatergic synapse	0.969647	0.656684
Gria1	Gria1	AMPA-selective glutamate receptor 1 flip type	PATH:04713	Circadian entrainment	0.848901	0.791732
Gria1	Gria1	AMPA-selective glutamate receptor 1 flip type	PATH:04730	Long-term depression	0.727499	0.873758
Gria1	Gria1	AMPA-selective glutamate receptor 1 flip type	PATH:04720	Long-term potentiation	0.925415	0.655952
Naip6	Naip6	Birc1f protein	PATH:05134	Legionellosis	2.8106e-07	2.83588
Naip6	Naip6	Birc1f protein	PATH:04621	NOD-like receptor signaling pathway	1.77008e-11	3.3919
Vipr2	Vipr2	Vasoactive intestinal polypeptide receptor 2	PATH:04080	Neuroactive ligand-receptor interaction	0.916106	0.825423
Akr7a5	Akr7a5	Aflatoxin B1 aldehyde reductase member 2	PATH:00980	Metabolism of xenobiotics by cytochrome P450	0.0341015	1.48175
Ace3	Ace3	Angiotensin converting enzyme-like 3	PATH:05410	Hypertrophic cardiomyopathy (HCM)	0.425559	1.07764
Ace3	Ace3	Angiotensin converting enzyme-like 3	PATH:05142	Chagas disease (American trypanosomiasis)	7.48943e-07	2.2599
Ace3	Ace3	Angiotensin converting enzyme-like 3	PATH:04614	Renin-angiotensin system	0.075831	1.93974
Amt	Amt	Aminomethyltransferase, mitochondrial	PATH:00910	Nitrogen metabolism	0.132494	1.68673
Amt	Amt	Aminomethyltransferase, mitochondrial	PATH:00670	One carbon pool by folate	0.158612	1.70153
Amt	Amt	Aminomethyltransferase, mitochondrial	PATH:00260	Glycine, serine and threonine metabolism	0.0148622	1.93974
Amt	Amt	Aminomethyltransferase, mitochondrial	PATH:01200	Carbon metabolism	0.880265	0.771152
Amt	Amt	Aminomethyltransferase, mitochondrial	PATH:01100	Metabolic pathways	0.889832	0.927495
Cntnap1	Cntnap1	Contactin-associated protein 1	PATH:04514	Cell adhesion molecules (CAMs)	2.67042e-09	2.23979
Il11	Il11	Interleukin 11	PATH:05323	Rheumatoid arthritis	2.45859e-08	2.61711
Il11	Il11	Interleukin 11	PATH:04640	Hematopoietic cell lineage	6.49808e-06	2.25552
Il11	Il11	Interleukin 11	PATH:04630	Jak-STAT signaling pathway	9.0914e-07	1.98948
Il11	Il11	Interleukin 11	PATH:04060	Cytokine-cytokine receptor interaction	1.81814e-14	2.20425
Irf9	Irf9	Interferon regulatory factor 9	PATH:05168	Herpes simplex infection	1.08563e-07	1.93974
Irf9	Irf9	Interferon regulatory factor 9	PATH:04630	Jak-STAT signaling pathway	9.0914e-07	1.98948
Irf9	Irf9	Interferon regulatory factor 9	PATH:05162	Measles	2.91824e-10	2.40698
Irf9	Irf9	Interferon regulatory factor 9	PATH:05164	Influenza A	9.83797e-11	2.28205
Irf9	Irf9	Interferon regulatory factor 9	PATH:05160	Hepatitis C	0.00069381	1.69905
Irf9	Irf9	Interferon regulatory factor 9	PATH:04380	Osteoclast differentiation	5.37796e-10	2.44377
Irf9	Irf9	Interferon regulatory factor 9	PATH:05203	Viral carcinogenesis	0.124183	1.19107
St14	St14	Suppressor of tumorigenicity 14 protein homolog	PATH:05206	MicroRNAs in cancer	0.895365	0.838161
Tnfsf8	Tnfsf8	Tumor necrosis factor ligand superfamily member 8	PATH:04060	Cytokine-cytokine receptor interaction	1.81814e-14	2.20425
Fut4	Fut4	Fut4 protein	PATH:00514	Other types of O-glycan biosynthesis	0.65118	0.923687
Fut4	Fut4	Fut4 protein	PATH:01100	Metabolic pathways	0.889832	0.927495
Fut4	Fut4	Fut4 protein	PATH:00601	Glycosphingolipid biosynthesis - lacto and neolacto series	0.309545	1.34704
Kif5c	Kif5c	Kinesin heavy chain isoform 5C	PATH:04728	Dopaminergic synapse	0.97972	0.631997
Aldh2	Aldh2	Aldehyde dehydrogenase, mitochondrial	PATH:00410	beta-Alanine metabolism	0.193001	1.46002
Aldh2	Aldh2	Aldehyde dehydrogenase, mitochondrial	PATH:00310	Lysine degradation	0.366434	1.16385
Aldh2	Aldh2	Aldehyde dehydrogenase, mitochondrial	PATH:00640	Propanoate metabolism	0.373827	1.21234
Aldh2	Aldh2	Aldehyde dehydrogenase, mitochondrial	PATH:00330	Arginine and proline metabolism	0.0148981	1.75344
Aldh2	Aldh2	Aldehyde dehydrogenase, mitochondrial	PATH:01100	Metabolic pathways	0.889832	0.927495
Aldh2	Aldh2	Aldehyde dehydrogenase, mitochondrial	PATH:00561	Glycerolipid metabolism	0.693564	0.887464
Aldh2	Aldh2	Aldehyde dehydrogenase, mitochondrial	PATH:00620	Pyruvate metabolism	0.694958	0.881702
Aldh2	Aldh2	Aldehyde dehydrogenase, mitochondrial	PATH:00380	Tryptophan metabolism	5.94448e-05	2.58632
Aldh2	Aldh2	Aldehyde dehydrogenase, mitochondrial	PATH:00280	Valine, leucine and isoleucine degradation	0.154625	1.39459
Aldh2	Aldh2	Aldehyde dehydrogenase, mitochondrial	PATH:00071	Fatty acid degradation	0.469419	1.07764
Aldh2	Aldh2	Aldehyde dehydrogenase, mitochondrial	PATH:00053	Ascorbate and aldarate metabolism	0.408034	1.19737
Aldh2	Aldh2	Aldehyde dehydrogenase, mitochondrial	PATH:00340	Histidine metabolism	0.00688056	2.30922
Aldh2	Aldh2	Aldehyde dehydrogenase, mitochondrial	PATH:00010	Glycolysis / Gluconeogenesis	0.166227	1.33422
Aldh2	Aldh2	Aldehyde dehydrogenase, mitochondrial	PATH:00040	Pentose and glucuronate interconversions	0.265851	1.3312
Guk1	Guk1	Guanylate kinase 1, isoform CRA_a	PATH:00230	Purine metabolism	0.320844	1.0959
Guk1	Guk1	Guanylate kinase 1, isoform CRA_a	PATH:01100	Metabolic pathways	0.889832	0.927495
Cd209f	Cd209f	MCG132033, isoform CRA_a	PATH:04145	Phagosome	4.23816e-08	2.0556
Cd209f	Cd209f	MCG132033, isoform CRA_a	PATH:05152	Tuberculosis	2.88058e-11	2.28846
Cd209f	Cd209f	MCG132033, isoform CRA_a	PATH:05162	Measles	2.91824e-10	2.40698
Dkk2	Dkk2	Dickkopf-related protein 2	PATH:04310	Wnt signaling pathway	0.316304	1.10492
Smurf2	Smurf2	E3 ubiquitin-protein ligase SMURF2	PATH:04144	Endocytosis	0.467766	1.024
Smurf2	Smurf2	E3 ubiquitin-protein ligase SMURF2	PATH:04350	TGF-beta signaling pathway	0.206485	1.23504
Smurf2	Smurf2	E3 ubiquitin-protein ligase SMURF2	PATH:04120	Ubiquitin mediated proteolysis	0.959657	0.692766
Cybb	Cybb	Cytochrome b-245 heavy chain	PATH:04066	HIF-1 signaling pathway	0.00831482	1.58706
Cybb	Cybb	Cytochrome b-245 heavy chain	PATH:04145	Phagosome	4.23816e-08	2.0556
Cybb	Cybb	Cytochrome b-245 heavy chain	PATH:04670	Leukocyte transendothelial migration	0.00212626	1.67033
Cybb	Cybb	Cytochrome b-245 heavy chain	PATH:04380	Osteoclast differentiation	5.37796e-10	2.44377
Ctps	Ctps	CTP synthase 1	PATH:00240	Pyrimidine metabolism	0.0317306	1.46396
Ctps	Ctps	CTP synthase 1	PATH:01100	Metabolic pathways	0.889832	0.927495
Dusp1	Dusp1	Dual specificity protein phosphatase 1	PATH:04010	MAPK signaling pathway	0.265963	1.09752
Dusp1	Dusp1	Dual specificity protein phosphatase 1	PATH:04726	Serotonergic synapse	0.817646	0.847244
Ccnb2	Ccnb2	G2/mitotic-specific cyclin-B2	PATH:04110	Cell cycle	0.00473473	1.5908
Ccnb2	Ccnb2	G2/mitotic-specific cyclin-B2	PATH:05166	HTLV-I infection	3.14589e-05	1.59336
Ccnb2	Ccnb2	G2/mitotic-specific cyclin-B2	PATH:04068	FoxO signaling pathway	0.0598584	1.34106
Ccnb2	Ccnb2	G2/mitotic-specific cyclin-B2	PATH:04914	Progesterone-mediated oocyte maturation	0.248674	1.20294
Ccnb2	Ccnb2	G2/mitotic-specific cyclin-B2	PATH:04114	Oocyte meiosis	0.198766	1.21234
Ccnb2	Ccnb2	G2/mitotic-specific cyclin-B2	PATH:04115	p53 signaling pathway	0.000131455	2.18697
Maob	Maob	Amine oxidase [flavin-containing] B	PATH:04728	Dopaminergic synapse	0.97972	0.631997
Maob	Maob	Amine oxidase [flavin-containing] B	PATH:00982	Drug metabolism - cytochrome P450	0.0127353	1.58346
Maob	Maob	Amine oxidase [flavin-containing] B	PATH:00330	Arginine and proline metabolism	0.0148981	1.75344
Maob	Maob	Amine oxidase [flavin-containing] B	PATH:04726	Serotonergic synapse	0.817646	0.847244
Maob	Maob	Amine oxidase [flavin-containing] B	PATH:01100	Metabolic pathways	0.889832	0.927495
Maob	Maob	Amine oxidase [flavin-containing] B	PATH:00380	Tryptophan metabolism	5.94448e-05	2.58632
Maob	Maob	Amine oxidase [flavin-containing] B	PATH:05034	Alcoholism	0.997471	0.584847
Maob	Maob	Amine oxidase [flavin-containing] B	PATH:05031	Amphetamine addiction	0.507599	1.03078
Maob	Maob	Amine oxidase [flavin-containing] B	PATH:05030	Cocaine addiction	0.494067	1.05564
Maob	Maob	Amine oxidase [flavin-containing] B	PATH:00350	Tyrosine metabolism	0.090613	1.57703
Maob	Maob	Amine oxidase [flavin-containing] B	PATH:00340	Histidine metabolism	0.00688056	2.30922
Maob	Maob	Amine oxidase [flavin-containing] B	PATH:00360	Phenylalanine metabolism	0.0928735	1.84737
Maob	Maob	Amine oxidase [flavin-containing] B	PATH:00260	Glycine, serine and threonine metabolism	0.0148622	1.93974
Wnt2	Wnt2	Protein Wnt-2	PATH:05200	Pathways in cancer	0.037712	1.23813
Wnt2	Wnt2	Protein Wnt-2	PATH:05166	HTLV-I infection	3.14589e-05	1.59336
Wnt2	Wnt2	Protein Wnt-2	PATH:04310	Wnt signaling pathway	0.316304	1.10492
Wnt2	Wnt2	Protein Wnt-2	PATH:04916	Melanogenesis	0.867255	0.775897
Wnt2	Wnt2	Protein Wnt-2	PATH:04340	Hedgehog signaling pathway	0.46047	1.07764
Wnt2	Wnt2	Protein Wnt-2	PATH:04390	Hippo signaling pathway	0.51856	1.00766
Wnt2	Wnt2	Protein Wnt-2	PATH:05217	Basal cell carcinoma	0.221997	1.29316
Wnt2	Wnt2	Protein Wnt-2	PATH:05205	Proteoglycans in cancer	0.112315	1.20161
Relt	Relt	Tumor necrosis factor receptor superfamily member 19L	PATH:04060	Cytokine-cytokine receptor interaction	1.81814e-14	2.20425
Cyp2f2	Cyp2f2	Cytochrome P450 2F2	PATH:00980	Metabolism of xenobiotics by cytochrome P450	0.0341015	1.48175
Ppp2r2c	Ppp2r2c	Serine/threonine-protein phosphatase 2A 55 kDa regulatory subunit B gamma isoform	PATH:04530	Tight junction	0.982817	0.622634
Ppp2r2c	Ppp2r2c	Serine/threonine-protein phosphatase 2A 55 kDa regulatory subunit B gamma isoform	PATH:04728	Dopaminergic synapse	0.97972	0.631997
Ppp2r2c	Ppp2r2c	Serine/threonine-protein phosphatase 2A 55 kDa regulatory subunit B gamma isoform	PATH:04261	Adrenergic signaling in cardiomyocytes	0.807994	0.856399
Ppp2r2c	Ppp2r2c	Serine/threonine-protein phosphatase 2A 55 kDa regulatory subunit B gamma isoform	PATH:04151	PI3K-Akt signaling pathway	0.033102	1.23774
Ppp2r2c	Ppp2r2c	Serine/threonine-protein phosphatase 2A 55 kDa regulatory subunit B gamma isoform	PATH:05142	Chagas disease (American trypanosomiasis)	7.48943e-07	2.2599
Ppp2r2c	Ppp2r2c	Serine/threonine-protein phosphatase 2A 55 kDa regulatory subunit B gamma isoform	PATH:04390	Hippo signaling pathway	0.51856	1.00766
Ppp2r2c	Ppp2r2c	Serine/threonine-protein phosphatase 2A 55 kDa regulatory subunit B gamma isoform	PATH:05160	Hepatitis C	0.00069381	1.69905
Ppp2r2c	Ppp2r2c	Serine/threonine-protein phosphatase 2A 55 kDa regulatory subunit B gamma isoform	PATH:03015	mRNA surveillance pathway	0.999982	0.204184
Lrrc4	Lrrc4	Leucine-rich repeat-containing protein 4	PATH:04360	Axon guidance	0.00667513	1.54407
Lrrc4	Lrrc4	Leucine-rich repeat-containing protein 4	PATH:04514	Cell adhesion molecules (CAMs)	2.67042e-09	2.23979
St3gal4	St3gal4	Gal beta 1,4(3) GlcNAc alpha 2,3-sialyltransferase	PATH:01100	Metabolic pathways	0.889832	0.927495
St3gal4	St3gal4	Gal beta 1,4(3) GlcNAc alpha 2,3-sialyltransferase	PATH:00601	Glycosphingolipid biosynthesis - lacto and neolacto series	0.309545	1.34704
Ptger4	Ptger4	Prostaglandin E2 receptor EP4 subtype	PATH:04750	Inflammatory mediator regulation of TRP channels	0.839192	0.821055
Ptger4	Ptger4	Prostaglandin E2 receptor EP4 subtype	PATH:04080	Neuroactive ligand-receptor interaction	0.916106	0.825423
Scd2	Scd2	Acyl-CoA desaturase 2	PATH:01040	Biosynthesis of unsaturated fatty acids	0.766391	0.775897
Scd2	Scd2	Acyl-CoA desaturase 2	PATH:03320	PPAR signaling pathway	0.177482	1.2772
Scd2	Scd2	Acyl-CoA desaturase 2	PATH:01212	Fatty acid metabolism	0.806862	0.775897
Rhoh	Rhoh	Putative uncharacterized protein	PATH:04670	Leukocyte transendothelial migration	0.00212626	1.67033
Gnmt	Gnmt	Glycine N-methyltransferase	PATH:00260	Glycine, serine and threonine metabolism	0.0148622	1.93974
Cngb1	Cngb1	cGMP-gated cation channel beta subunit	PATH:04022	cGMP-PKG signaling pathway	0.472809	1.02692
Cngb1	Cngb1	cGMP-gated cation channel beta subunit	PATH:04740	Olfactory transduction	1	0.0423789
Cngb1	Cngb1	cGMP-gated cation channel beta subunit	PATH:04744	Phototransduction	0.830497	0.692766
Tbx21	Tbx21	T-box 21	PATH:05321	Inflammatory bowel disease (IBD)	1.44621e-07	2.84934
Alg8	Alg8	Putative uncharacterized protein	PATH:01100	Metabolic pathways	0.889832	0.927495
Alg8	Alg8	Putative uncharacterized protein	PATH:00510	N-Glycan biosynthesis	0.988699	0.387949
Oas3	Oas3	2'-5'-oligoadenylate synthase 3	PATH:05168	Herpes simplex infection	1.08563e-07	1.93974
Oas3	Oas3	2'-5'-oligoadenylate synthase 3	PATH:05162	Measles	2.91824e-10	2.40698
Oas3	Oas3	2'-5'-oligoadenylate synthase 3	PATH:05164	Influenza A	9.83797e-11	2.28205
Oas3	Oas3	2'-5'-oligoadenylate synthase 3	PATH:05160	Hepatitis C	0.00069381	1.69905
Ces1e	Ces1e	Carboxylesterase 1E	PATH:01100	Metabolic pathways	0.889832	0.927495
Ces1e	Ces1e	Carboxylesterase 1E	PATH:00983	Drug metabolism - other enzymes	0.0358989	1.59158
Snrpa1	Snrpa1	Small nuclear ribonucleoprotein polypeptide A', isoform CRA_a	PATH:03040	Spliceosome	0.998926	0.468537
Itga7	Itga7	Integrin alpha-7	PATH:05410	Hypertrophic cardiomyopathy (HCM)	0.425559	1.07764
Itga7	Itga7	Integrin alpha-7	PATH:04151	PI3K-Akt signaling pathway	0.033102	1.23774
Itga7	Itga7	Integrin alpha-7	PATH:04510	Focal adhesion	0.390349	1.05691
Itga7	Itga7	Integrin alpha-7	PATH:05412	Arrhythmogenic right ventricular cardiomyopathy (ARVC)	0.478202	1.04851
Itga7	Itga7	Integrin alpha-7	PATH:04512	ECM-receptor interaction	0.000833198	1.8679
Itga7	Itga7	Integrin alpha-7	PATH:05414	Dilated cardiomyopathy	0.741772	0.871795
Itga7	Itga7	Integrin alpha-7	PATH:04810	Regulation of actin cytoskeleton	0.111894	1.20499
Sort1	Sort1	Sortilin	PATH:04142	Lysosome	0.639977	0.946216
Sort1	Sort1	Sortilin	PATH:04722	Neurotrophin signaling pathway	0.709839	0.910003
Plxna1	Plxna1	Plexin-A1	PATH:04360	Axon guidance	0.00667513	1.54407
Ptgs2	Ptgs2	Prostaglandin G/H synthase 2	PATH:04921	Oxytocin signaling pathway	0.943274	0.736611
Ptgs2	Ptgs2	Prostaglandin G/H synthase 2	PATH:04723	Retrograde endocannabinoid signaling	0.967674	0.627749
Ptgs2	Ptgs2	Prostaglandin G/H synthase 2	PATH:04668	TNF signaling pathway	7.87844e-13	2.84733
Ptgs2	Ptgs2	Prostaglandin G/H synthase 2	PATH:04913	Ovarian steroidogenesis	0.902992	0.668877
Ptgs2	Ptgs2	Prostaglandin G/H synthase 2	PATH:04726	Serotonergic synapse	0.817646	0.847244
Ptgs2	Ptgs2	Prostaglandin G/H synthase 2	PATH:01100	Metabolic pathways	0.889832	0.927495
Ptgs2	Ptgs2	Prostaglandin G/H synthase 2	PATH:05204	Chemical carcinogenesis	0.0676084	1.40561
Ptgs2	Ptgs2	Prostaglandin G/H synthase 2	PATH:05206	MicroRNAs in cancer	0.895365	0.838161
Ptgs2	Ptgs2	Prostaglandin G/H synthase 2	PATH:05222	Small cell lung cancer	0.0503477	1.45299
Ptgs2	Ptgs2	Prostaglandin G/H synthase 2	PATH:05200	Pathways in cancer	0.037712	1.23813
Ptgs2	Ptgs2	Prostaglandin G/H synthase 2	PATH:04370	VEGF signaling pathway	0.140443	1.32632
Ptgs2	Ptgs2	Prostaglandin G/H synthase 2	PATH:05140	Leishmaniasis	4.56716e-12	3.38212
Ptgs2	Ptgs2	Prostaglandin G/H synthase 2	PATH:04064	NF-kappa B signaling pathway	3.25845e-07	2.32769
Ptgs2	Ptgs2	Prostaglandin G/H synthase 2	PATH:00590	Arachidonic acid metabolism	0.561022	0.989665
Plk3	Plk3	Serine/threonine-protein kinase PLK3	PATH:04068	FoxO signaling pathway	0.0598584	1.34106
Plk3	Plk3	Serine/threonine-protein kinase PLK3	PATH:05152	Tuberculosis	2.88058e-11	2.28846
Taf4b	Taf4b	Transcription initiation factor TFIID subunit 4B	PATH:03022	Basal transcription factors	0.980873	0.421683
Taf4b	Taf4b	Transcription initiation factor TFIID subunit 4B	PATH:05168	Herpes simplex infection	1.08563e-07	1.93974
Taf4b	Taf4b	Transcription initiation factor TFIID subunit 4B	PATH:05016	Huntington's disease	0.99951	0.507786
Fcer2a	Fcer2a	Low affinity immunoglobulin epsilon Fc receptor	PATH:05169	Epstein-Barr virus infection	0.0133482	1.37896
Fcer2a	Fcer2a	Low affinity immunoglobulin epsilon Fc receptor	PATH:04640	Hematopoietic cell lineage	6.49808e-06	2.25552
Adipoq	Adipoq	Adiponectin	PATH:03320	PPAR signaling pathway	0.177482	1.2772
Adipoq	Adipoq	Adiponectin	PATH:04932	Non-alcoholic fatty liver disease (NAFLD)	0.769091	0.881702
Adipoq	Adipoq	Adiponectin	PATH:04930	Type II diabetes mellitus	0.0751717	1.55179
Adipoq	Adipoq	Adiponectin	PATH:04920	Adipocytokine signaling pathway	0.417856	1.09281
Stat1	Stat1	Signal transducer and activator of transcription 1	PATH:04919	Thyroid hormone signaling pathway	0.463029	1.04111
Stat1	Stat1	Signal transducer and activator of transcription 1	PATH:04917	Prolactin signaling pathway	0.354621	1.13589
Stat1	Stat1	Signal transducer and activator of transcription 1	PATH:04620	Toll-like receptor signaling pathway	3.9576e-08	2.43268
Stat1	Stat1	Signal transducer and activator of transcription 1	PATH:05321	Inflammatory bowel disease (IBD)	1.44621e-07	2.84934
Stat1	Stat1	Signal transducer and activator of transcription 1	PATH:05200	Pathways in cancer	0.037712	1.23813
Stat1	Stat1	Signal transducer and activator of transcription 1	PATH:05145	Toxoplasmosis	1.67781e-07	2.17172
Stat1	Stat1	Signal transducer and activator of transcription 1	PATH:05212	Pancreatic cancer	0.528091	1.01606
Stat1	Stat1	Signal transducer and activator of transcription 1	PATH:05168	Herpes simplex infection	1.08563e-07	1.93974
Stat1	Stat1	Signal transducer and activator of transcription 1	PATH:04630	Jak-STAT signaling pathway	9.0914e-07	1.98948
Stat1	Stat1	Signal transducer and activator of transcription 1	PATH:05152	Tuberculosis	2.88058e-11	2.28846
Stat1	Stat1	Signal transducer and activator of transcription 1	PATH:04062	Chemokine signaling pathway	0.00013511	1.64878
Stat1	Stat1	Signal transducer and activator of transcription 1	PATH:05162	Measles	2.91824e-10	2.40698
Stat1	Stat1	Signal transducer and activator of transcription 1	PATH:05140	Leishmaniasis	4.56716e-12	3.38212
Stat1	Stat1	Signal transducer and activator of transcription 1	PATH:05164	Influenza A	9.83797e-11	2.28205
Stat1	Stat1	Signal transducer and activator of transcription 1	PATH:05161	Hepatitis B	5.25577e-05	1.82826
Stat1	Stat1	Signal transducer and activator of transcription 1	PATH:05160	Hepatitis C	0.00069381	1.69905
Stat1	Stat1	Signal transducer and activator of transcription 1	PATH:04380	Osteoclast differentiation	5.37796e-10	2.44377
S100g	S100g	Protein S100-G	PATH:04978	Mineral absorption	0.099615	1.51328
Gbgt1	Gbgt1	Globoside alpha-1,3-N-acetylgalactosaminyltransferase 1	PATH:00603	Glycosphingolipid biosynthesis - globo series	0.416133	1.29316
Gbgt1	Gbgt1	Globoside alpha-1,3-N-acetylgalactosaminyltransferase 1	PATH:01100	Metabolic pathways	0.889832	0.927495
Impdh1	Impdh1	Inosine-5'-monophosphate dehydrogenase 1	PATH:00230	Purine metabolism	0.320844	1.0959
Impdh1	Impdh1	Inosine-5'-monophosphate dehydrogenase 1	PATH:01100	Metabolic pathways	0.889832	0.927495
Impdh1	Impdh1	Inosine-5'-monophosphate dehydrogenase 1	PATH:00983	Drug metabolism - other enzymes	0.0358989	1.59158
1300017J02Rik	1300017J02Rik	Protein 1300017J02Rik	PATH:04066	HIF-1 signaling pathway	0.00831482	1.58706
1300017J02Rik	1300017J02Rik	Protein 1300017J02Rik	PATH:04978	Mineral absorption	0.099615	1.51328
Cxcl11	Cxcl11	C-X-C motif chemokine 11	PATH:04062	Chemokine signaling pathway	0.00013511	1.64878
Cxcl11	Cxcl11	C-X-C motif chemokine 11	PATH:04060	Cytokine-cytokine receptor interaction	1.81814e-14	2.20425
Cxcl11	Cxcl11	C-X-C motif chemokine 11	PATH:04620	Toll-like receptor signaling pathway	3.9576e-08	2.43268
Mlkl	Mlkl	Mixed lineage kinase domain-like protein	PATH:04668	TNF signaling pathway	7.87844e-13	2.84733
Trim21	Trim21	E3 ubiquitin-protein ligase TRIM21	PATH:05322	Systemic lupus erythematosus	0.434466	1.04851
Adora2a	Adora2a	Adenosine receptor A2a	PATH:05034	Alcoholism	0.997471	0.584847
Adora2a	Adora2a	Adenosine receptor A2a	PATH:05012	Parkinson's disease	0.996511	0.549383
Adora2a	Adora2a	Adenosine receptor A2a	PATH:04020	Calcium signaling pathway	0.353697	1.07764
Adora2a	Adora2a	Adenosine receptor A2a	PATH:04080	Neuroactive ligand-receptor interaction	0.916106	0.825423
Adora2a	Adora2a	Adenosine receptor A2a	PATH:04270	Vascular smooth muscle contraction	0.86441	0.801961
Adora2a	Adora2a	Adenosine receptor A2a	PATH:04015	Rap1 signaling pathway	0.214844	1.1375
Slc38a5	Slc38a5	Sodium-coupled neutral amino acid transporter 5	PATH:04727	GABAergic synapse	0.989484	0.508547
C3	C3	Complement component 3d	PATH:05134	Legionellosis	2.8106e-07	2.83588
C3	C3	Complement component 3d	PATH:05133	Pertussis	4.44458e-10	2.97078
C3	C3	Complement component 3d	PATH:04145	Phagosome	4.23816e-08	2.0556
C3	C3	Complement component 3d	PATH:05322	Systemic lupus erythematosus	0.434466	1.04851
C3	C3	Complement component 3d	PATH:05168	Herpes simplex infection	1.08563e-07	1.93974
C3	C3	Complement component 3d	PATH:05152	Tuberculosis	2.88058e-11	2.28846
C3	C3	Complement component 3d	PATH:05140	Leishmaniasis	4.56716e-12	3.38212
C3	C3	Complement component 3d	PATH:05142	Chagas disease (American trypanosomiasis)	7.48943e-07	2.2599
C3	C3	Complement component 3d	PATH:05150	Staphylococcus aureus infection	5.21994e-10	3.42308
C3	C3	Complement component 3d	PATH:05203	Viral carcinogenesis	0.124183	1.19107
C3	C3	Complement component 3d	PATH:04610	Complement and coagulation cascades	0.00080879	1.95676
Mfng	Mfng	Beta-1,3-N-acetylglucosaminyltransferase manic fringe	PATH:04330	Notch signaling pathway	0.65118	0.923687
Mfng	Mfng	Beta-1,3-N-acetylglucosaminyltransferase manic fringe	PATH:00514	Other types of O-glycan biosynthesis	0.65118	0.923687
Dpyd	Dpyd	Putative uncharacterized protein	PATH:00240	Pyrimidine metabolism	0.0317306	1.46396
Dpyd	Dpyd	Putative uncharacterized protein	PATH:00410	beta-Alanine metabolism	0.193001	1.46002
Dpyd	Dpyd	Putative uncharacterized protein	PATH:01100	Metabolic pathways	0.889832	0.927495
Dpyd	Dpyd	Putative uncharacterized protein	PATH:00770	Pantothenate and CoA biosynthesis	0.733255	0.808226
Dpyd	Dpyd	Putative uncharacterized protein	PATH:00983	Drug metabolism - other enzymes	0.0358989	1.59158
Timp3	Timp3	Metalloproteinase inhibitor 3	PATH:05206	MicroRNAs in cancer	0.895365	0.838161
Timp3	Timp3	Metalloproteinase inhibitor 3	PATH:05205	Proteoglycans in cancer	0.112315	1.20161
Kcne2	Kcne2	Potassium voltage-gated channel subfamily E member 2	PATH:04971	Gastric acid secretion	0.980153	0.524255
Gatm	Gatm	Glycine amidinotransferase, mitochondrial	PATH:00260	Glycine, serine and threonine metabolism	0.0148622	1.93974
Gatm	Gatm	Glycine amidinotransferase, mitochondrial	PATH:00330	Arginine and proline metabolism	0.0148981	1.75344
Gatm	Gatm	Glycine amidinotransferase, mitochondrial	PATH:01100	Metabolic pathways	0.889832	0.927495
Mcm2	Mcm2	DNA replication licensing factor MCM2	PATH:04110	Cell cycle	0.00473473	1.5908
Mcm2	Mcm2	DNA replication licensing factor MCM2	PATH:03030	DNA replication	1.16911e-07	3.51001
Fkbp5	Fkbp5	Peptidyl-prolyl cis-trans isomerase FKBP5	PATH:04915	Estrogen signaling pathway	0.670132	0.923687
Rad54b	Rad54b	DNA repair and recombination protein RAD54B	PATH:03440	Homologous recombination	0.619021	0.957898
Pstpip1	Pstpip1	Proline-serine-threonine phosphatase-interacting protein 1	PATH:04621	NOD-like receptor signaling pathway	1.77008e-11	3.3919
Rrm1	Rrm1	Ribonucleoside-diphosphate reductase large subunit	PATH:00240	Pyrimidine metabolism	0.0317306	1.46396
Rrm1	Rrm1	Ribonucleoside-diphosphate reductase large subunit	PATH:00230	Purine metabolism	0.320844	1.0959
Rrm1	Rrm1	Ribonucleoside-diphosphate reductase large subunit	PATH:00480	Glutathione metabolism	0.0821006	1.50099
Rrm1	Rrm1	Ribonucleoside-diphosphate reductase large subunit	PATH:01100	Metabolic pathways	0.889832	0.927495
Aox1	Aox1	Aldehyde oxidase 1	PATH:00380	Tryptophan metabolism	5.94448e-05	2.58632
Aox1	Aox1	Aldehyde oxidase 1	PATH:00280	Valine, leucine and isoleucine degradation	0.154625	1.39459
Aox1	Aox1	Aldehyde oxidase 1	PATH:00350	Tyrosine metabolism	0.090613	1.57703
Aox1	Aox1	Aldehyde oxidase 1	PATH:00982	Drug metabolism - cytochrome P450	0.0127353	1.58346
Aox1	Aox1	Aldehyde oxidase 1	PATH:00750	Vitamin B6 metabolism	0.15085	2.15527
Aox1	Aox1	Aldehyde oxidase 1	PATH:00760	Nicotinate and nicotinamide metabolism	0.0485531	1.81851
Aox1	Aox1	Aldehyde oxidase 1	PATH:01100	Metabolic pathways	0.889832	0.927495
Aox1	Aox1	Aldehyde oxidase 1	PATH:00830	Retinol metabolism	0.419854	1.07764
Sod2	Sod2	Superoxide dismutase [Mn], mitochondrial	PATH:04068	FoxO signaling pathway	0.0598584	1.34106
Sod2	Sod2	Superoxide dismutase [Mn], mitochondrial	PATH:04146	Peroxisome	0.978341	0.55196
Sod2	Sod2	Superoxide dismutase [Mn], mitochondrial	PATH:05016	Huntington's disease	0.99951	0.507786
Cd40	Cd40	Tumor necrosis factor receptor superfamily member 5	PATH:04514	Cell adhesion molecules (CAMs)	2.67042e-09	2.23979
Cd40	Cd40	Tumor necrosis factor receptor superfamily member 5	PATH:05416	Viral myocarditis	4.03492e-05	2.10684
Cd40	Cd40	Tumor necrosis factor receptor superfamily member 5	PATH:04620	Toll-like receptor signaling pathway	3.9576e-08	2.43268
Cd40	Cd40	Tumor necrosis factor receptor superfamily member 5	PATH:05310	Asthma	0.00711638	2.42468
Cd40	Cd40	Tumor necrosis factor receptor superfamily member 5	PATH:05145	Toxoplasmosis	1.67781e-07	2.17172
Cd40	Cd40	Tumor necrosis factor receptor superfamily member 5	PATH:05320	Autoimmune thyroid disease	0.0235975	1.64058
Cd40	Cd40	Tumor necrosis factor receptor superfamily member 5	PATH:05166	HTLV-I infection	3.14589e-05	1.59336
Cd40	Cd40	Tumor necrosis factor receptor superfamily member 5	PATH:05144	Malaria	1.82749e-09	3.36222
Cd40	Cd40	Tumor necrosis factor receptor superfamily member 5	PATH:04672	Intestinal immune network for IgA production	0.000960751	2.24898
Cd40	Cd40	Tumor necrosis factor receptor superfamily member 5	PATH:05202	Transcriptional misregulation in cancer	0.0232369	1.37263
Cd40	Cd40	Tumor necrosis factor receptor superfamily member 5	PATH:05169	Epstein-Barr virus infection	0.0133482	1.37896
Cd40	Cd40	Tumor necrosis factor receptor superfamily member 5	PATH:05322	Systemic lupus erythematosus	0.434466	1.04851
Cd40	Cd40	Tumor necrosis factor receptor superfamily member 5	PATH:05330	Allograft rejection	0.000157828	2.36251
Cd40	Cd40	Tumor necrosis factor receptor superfamily member 5	PATH:04064	NF-kappa B signaling pathway	3.25845e-07	2.32769
Cd40	Cd40	Tumor necrosis factor receptor superfamily member 5	PATH:05340	Primary immunodeficiency	0.013505	2.03211
Cd40	Cd40	Tumor necrosis factor receptor superfamily member 5	PATH:04060	Cytokine-cytokine receptor interaction	1.81814e-14	2.20425
Psd3	Psd3	PH and SEC7 domain-containing protein 3	PATH:04144	Endocytosis	0.467766	1.024
Dera	Dera	Putative uncharacterized protein	PATH:00030	Pentose phosphate pathway	0.47286	1.1148
Cyba	Cyba	Cytochrome b-245, alpha polypeptide, isoform CRA_a	PATH:04145	Phagosome	4.23816e-08	2.0556
Cyba	Cyba	Cytochrome b-245, alpha polypeptide, isoform CRA_a	PATH:05140	Leishmaniasis	4.56716e-12	3.38212
Cyba	Cyba	Cytochrome b-245, alpha polypeptide, isoform CRA_a	PATH:04670	Leukocyte transendothelial migration	0.00212626	1.67033
Cyba	Cyba	Cytochrome b-245, alpha polypeptide, isoform CRA_a	PATH:04380	Osteoclast differentiation	5.37796e-10	2.44377
Fgfr4	Fgfr4	Fibroblast growth factor receptor 4 splice variant 17a	PATH:04144	Endocytosis	0.467766	1.024
Fgfr4	Fgfr4	Fibroblast growth factor receptor 4 splice variant 17a	PATH:04014	Ras signaling pathway	0.164615	1.16271
Fgfr4	Fgfr4	Fibroblast growth factor receptor 4 splice variant 17a	PATH:04151	PI3K-Akt signaling pathway	0.033102	1.23774
Fgfr4	Fgfr4	Fibroblast growth factor receptor 4 splice variant 17a	PATH:04010	MAPK signaling pathway	0.265963	1.09752
Fgfr4	Fgfr4	Fibroblast growth factor receptor 4 splice variant 17a	PATH:04015	Rap1 signaling pathway	0.214844	1.1375
Fgfr4	Fgfr4	Fibroblast growth factor receptor 4 splice variant 17a	PATH:04810	Regulation of actin cytoskeleton	0.111894	1.20499
Cd74	Cd74	H-2 class II histocompatibility antigen gamma chain	PATH:05168	Herpes simplex infection	1.08563e-07	1.93974
Cd74	Cd74	H-2 class II histocompatibility antigen gamma chain	PATH:05152	Tuberculosis	2.88058e-11	2.28846
Cd74	Cd74	H-2 class II histocompatibility antigen gamma chain	PATH:04612	Antigen processing and presentation	8.43435e-07	2.45537
Tnc	Tnc	Tnc protein	PATH:04151	PI3K-Akt signaling pathway	0.033102	1.23774
Tnc	Tnc	Tnc protein	PATH:04510	Focal adhesion	0.390349	1.05691
Tnc	Tnc	Tnc protein	PATH:05206	MicroRNAs in cancer	0.895365	0.838161
Tnc	Tnc	Tnc protein	PATH:04512	ECM-receptor interaction	0.000833198	1.8679
Rgs9	Rgs9	Rgs9 protein	PATH:05030	Cocaine addiction	0.494067	1.05564
Rgs9	Rgs9	Rgs9 protein	PATH:04744	Phototransduction	0.830497	0.692766
Il13ra1	Il13ra1	Interleukin-13 receptor subunit alpha-1	PATH:04630	Jak-STAT signaling pathway	9.0914e-07	1.98948
Il13ra1	Il13ra1	Interleukin-13 receptor subunit alpha-1	PATH:04060	Cytokine-cytokine receptor interaction	1.81814e-14	2.20425
Syk	Syk	Tyrosine-protein kinase SYK	PATH:04650	Natural killer cell mediated cytotoxicity	1.95545e-11	2.61839
Syk	Syk	Tyrosine-protein kinase SYK	PATH:05169	Epstein-Barr virus infection	0.0133482	1.37896
Syk	Syk	Tyrosine-protein kinase SYK	PATH:04662	B cell receptor signaling pathway	1.56497e-06	2.43518
Syk	Syk	Tyrosine-protein kinase SYK	PATH:05152	Tuberculosis	2.88058e-11	2.28846
Syk	Syk	Tyrosine-protein kinase SYK	PATH:04151	PI3K-Akt signaling pathway	0.033102	1.23774
Syk	Syk	Tyrosine-protein kinase SYK	PATH:04064	NF-kappa B signaling pathway	3.25845e-07	2.32769
Syk	Syk	Tyrosine-protein kinase SYK	PATH:04380	Osteoclast differentiation	5.37796e-10	2.44377
Syk	Syk	Tyrosine-protein kinase SYK	PATH:04664	Fc epsilon RI signaling pathway	0.0470723	1.48013
Syk	Syk	Tyrosine-protein kinase SYK	PATH:05203	Viral carcinogenesis	0.124183	1.19107
Syk	Syk	Tyrosine-protein kinase SYK	PATH:04666	Fc gamma R-mediated phagocytosis	8.76718e-05	2.0573
Syk	Syk	Tyrosine-protein kinase SYK	PATH:04611	Platelet activation	0.211825	1.18458
Ctsc	Ctsc	Dipeptidyl peptidase 1	PATH:04142	Lysosome	0.639977	0.946216
Eif4a1	Eif4a1	Eukaryotic initiation factor 4A-I	PATH:03013	RNA transport	0.999333	0.494444
Tlr6	Tlr6	Toll-like receptor 6	PATH:04145	Phagosome	4.23816e-08	2.0556
Tlr6	Tlr6	Toll-like receptor 6	PATH:05152	Tuberculosis	2.88058e-11	2.28846
Tlr6	Tlr6	Toll-like receptor 6	PATH:05142	Chagas disease (American trypanosomiasis)	7.48943e-07	2.2599
Tlr6	Tlr6	Toll-like receptor 6	PATH:04620	Toll-like receptor signaling pathway	3.9576e-08	2.43268
Nos1ap	Nos1ap	Carboxyl-terminal PDZ ligand of neuronal nitric oxide synthase protein	PATH:04713	Circadian entrainment	0.848901	0.791732
Psma3	Psma3	Proteasome subunit alpha type-3	PATH:03050	Proteasome	8.37122e-05	2.5301
Kcnq4	Kcnq4	Potassium voltage-gated channel subfamily KQT member 4	PATH:04725	Cholinergic synapse	0.690049	0.915513
Lif	Lif	Leukemia inhibitory factor	PATH:04630	Jak-STAT signaling pathway	9.0914e-07	1.98948
Lif	Lif	Leukemia inhibitory factor	PATH:04668	TNF signaling pathway	7.87844e-13	2.84733
Lif	Lif	Leukemia inhibitory factor	PATH:04060	Cytokine-cytokine receptor interaction	1.81814e-14	2.20425
Bckdha	Bckdha	2-oxoisovalerate dehydrogenase subunit alpha, mitochondrial	PATH:00280	Valine, leucine and isoleucine degradation	0.154625	1.39459
Bckdha	Bckdha	2-oxoisovalerate dehydrogenase subunit alpha, mitochondrial	PATH:01100	Metabolic pathways	0.889832	0.927495
Dll4	Dll4	Delta-like protein 4	PATH:04330	Notch signaling pathway	0.65118	0.923687
Nthl1	Nthl1	Nth (Endonuclease III)-like 1 (E.coli), isoform CRA_b	PATH:03410	Base excision repair	0.106649	1.57277
Adar	Adar	Adenosine deaminase acting on RNA	PATH:05162	Measles	2.91824e-10	2.40698
Adar	Adar	Adenosine deaminase acting on RNA	PATH:05164	Influenza A	9.83797e-11	2.28205
[truncated: 3,031 more rows]
