# Supplementary material for: Transcriptome analysis of a newly established mouse model of Toxoplasma gondii pneumonia
Source: Parasit Vectors. 2023 Feb 8;16:59. doi: 10.1186/s13071-022-05639-3 (PMC9906971; doi:10.1186/s13071-022-05639-3)
Supplement: Supplementary file 6 — Additional file 6: Table S5. Kyoto Encyclopedia of Genes and Genomes (KEGG) pathway enrichment analysis of the differentially expressed transcripts (DETs) altered by T. gondii TGME49 strain. [file 13071_2022_5639_MOESM6_ESM.xlsx]

## Sheet: AllPathway_Result
PathwayID	PathwayTerm	DifGene	AllDifGene	GeneInPathway	AllGene	P-Value	FDR	Enrichment	(-log10P)
PATH:05140	Leishmaniasis	32	756	65	7565	7.6751e-16	1.11216e-13	4.92633	15.1149
PATH:04380	Osteoclast differentiation	46	756	127	7565	9.82183e-16	1.11216e-13	3.62444	15.0078
PATH:05150	Staphylococcus aureus infection	28	756	51	7565	1.28821e-15	1.11216e-13	5.49383	14.89
PATH:04060	Cytokine-cytokine receptor interaction	70	756	264	7565	4.88964e-15	2.77497e-13	2.65327	14.3107
PATH:05162	Measles	47	756	137	7565	5.35708e-15	2.77497e-13	3.43293	14.2711
PATH:05164	Influenza A	53	756	170	7565	9.16353e-15	3.95559e-13	3.11971	14.0379
PATH:05168	Herpes simplex infection	58	756	200	7565	1.75899e-14	6.50825e-13	2.90192	13.7547
PATH:04668	TNF signaling pathway	39	756	109	7565	2.51195e-13	8.13243e-12	3.58035	12.6
PATH:05152	Tuberculosis	52	756	178	7565	3.06919e-13	8.83245e-12	2.92328	12.513
PATH:04621	NOD-like receptor signaling pathway	28	756	61	7565	4.71598e-13	1.16219e-11	4.5932	12.3264
PATH:04650	Natural killer cell mediated cytotoxicity	41	756	121	7565	4.93592e-13	1.16219e-11	3.39067	12.3066
PATH:05332	Graft-versus-host disease	26	756	54	7565	8.05508e-13	1.73855e-11	4.818	12.0939
PATH:05133	Pertussis	29	756	74	7565	2.29493e-11	4.57221e-10	3.92151	10.6392
PATH:04064	NF-kappa B signaling pathway	34	756	100	7565	4.50921e-11	8.34204e-10	3.40225	10.3459
PATH:05144	Malaria	23	756	50	7565	5.61483e-11	9.69494e-10	4.60304	10.2507
PATH:04620	Toll-like receptor signaling pathway	34	756	101	7565	6.16334e-11	9.9769e-10	3.36856	10.2102
PATH:04145	Phagosome	47	756	173	7565	7.33954e-11	1.1182e-09	2.71856	10.1343
PATH:04612	Antigen processing and presentation	29	756	79	7565	1.49656e-10	2.15338e-09	3.67331	9.82491
PATH:05321	Inflammatory bowel disease (IBD)	24	756	59	7565	4.99317e-10	6.80647e-09	4.07049	9.30162
PATH:05134	Legionellosis	23	756	57	7565	1.39416e-09	1.80544e-08	4.03776	8.85569
PATH:04630	Jak-STAT signaling pathway	41	756	156	7565	3.62409e-09	4.46971e-08	2.62994	8.4408
PATH:05323	Rheumatoid arthritis	28	756	84	7565	3.9638e-09	4.66647e-08	3.33554	8.40189
PATH:05143	African trypanosomiasis	16	756	34	7565	3.31959e-08	3.73815e-07	4.70899	7.47892
PATH:05330	Allograft rejection	20	756	52	7565	4.39759e-08	4.74573e-07	3.8487	7.35679
PATH:04940	Type I diabetes mellitus	21	756	59	7565	9.8175e-08	1.01709e-06	3.56168	7.008
PATH:05145	Toxoplasmosis	34	756	131	7565	1.11298e-07	1.1087e-06	2.59714	6.95351
PATH:05142	Chagas disease (American trypanosomiasis)	29	756	103	7565	1.4568e-07	1.39745e-06	2.8174	6.8366
PATH:04062	Chemokine signaling pathway	44	756	200	7565	2.96226e-07	2.74009e-06	2.20146	6.52838
PATH:03030	DNA replication	15	756	35	7565	4.13765e-07	3.69535e-06	4.28855	6.38325
PATH:05166	HTLV-I infection	54	756	280	7565	1.23202e-06	1.06365e-05	1.92985	5.90938
PATH:04623	Cytosolic DNA-sensing pathway	20	756	63	7565	1.6209e-06	1.35424e-05	3.1767	5.79024
PATH:04514	Cell adhesion molecules (CAMs)	35	756	153	7565	1.90007e-06	1.53787e-05	2.28909	5.72123
PATH:05416	Viral myocarditis	24	756	89	7565	4.00482e-06	3.14318e-05	2.69841	5.39742
PATH:05161	Hepatitis B	33	756	145	7565	4.20469e-06	3.20299e-05	2.27737	5.37627
PATH:04210	Apoptosis	23	756	87	7565	9.1101e-06	6.74147e-05	2.64543	5.04048
PATH:04672	Intestinal immune network for IgA production	15	756	46	7565	2.27571e-05	0.000163162	3.26303	4.64288
PATH:04115	p53 signaling pathway	19	756	68	7565	2.33089e-05	0.000163162	2.79597	4.63248
PATH:04110	Cell cycle	28	756	126	7565	3.54901e-05	0.000241893	2.22369	4.44989
PATH:05169	Epstein-Barr virus infection	40	756	211	7565	4.54164e-05	0.000296122	1.89699	4.34279
PATH:04662	B cell receptor signaling pathway	20	756	77	7565	4.57332e-05	0.000296122	2.59912	4.33977
PATH:05320	Autoimmune thyroid disease	18	756	67	7565	6.73968e-05	0.00042575	2.68834	4.17136
PATH:04640	Hematopoietic cell lineage	21	756	86	7565	7.95689e-05	0.000490675	2.44348	4.09926
PATH:04622	RIG-I-like receptor signaling pathway	18	756	68	7565	8.32684e-05	0.000501547	2.64881	4.07952
PATH:04610	Complement and coagulation cascades	19	756	76	7565	0.000123147	0.000724887	2.50165	3.90958
PATH:05160	Hepatitis C	28	756	137	7565	0.000167919	0.000966469	2.04515	3.7749
PATH:05132	Salmonella infection	19	756	79	7565	0.000213318	0.00120107	2.40665	3.67097
PATH:05310	Asthma	9	756	24	7565	0.000310655	0.00171191	3.75248	3.50772
PATH:03050	Proteasome	13	756	46	7565	0.00039903	0.00214691	2.82796	3.39899
PATH:05340	Primary immunodeficiency	11	756	35	7565	0.000406172	0.00214691	3.14494	3.39129
PATH:04666	Fc gamma R-mediated phagocytosis	19	756	88	7565	0.000907548	0.0047011	2.16052	3.04213
PATH:04670	Leukocyte transendothelial migration	23	756	120	7565	0.00156972	0.00797172	1.91793	2.80418
PATH:00480	Glutathione metabolism	12	756	56	7565	0.00816812	0.0406835	2.14427	2.08788
PATH:04151	PI3K-Akt signaling pathway	49	756	350	7565	0.00882856	0.0431434	1.40093	2.05411
PATH:05205	Proteoglycans in cancer	34	756	226	7565	0.00959999	0.0460444	1.50542	2.01773
PATH:05202	Transcriptional misregulation in cancer	28	756	179	7565	0.0107458	0.0506029	1.56528	1.96876
PATH:05322	Systemic lupus erythematosus	24	756	148	7565	0.0113986	0.0527185	1.62269	1.94315
PATH:00330	Arginine and proline metabolism	12	756	59	7565	0.012417	0.056421	2.03524	1.90598
PATH:00980	Metabolism of xenobiotics by cytochrome P450	17	756	96	7565	0.0134823	0.060073	1.772	1.87024
PATH:05146	Amoebiasis	20	756	119	7565	0.0136846	0.060073	1.68178	1.86377
PATH:00240	Pyrimidine metabolism	18	756	106	7565	0.0169575	0.0731999	1.69924	1.77064
PATH:04066	HIF-1 signaling pathway	18	756	110	7565	0.0240499	0.102114	1.63745	1.61889
PATH:04660	T cell receptor signaling pathway	18	756	111	7565	0.0261318	0.109164	1.62269	1.58283
PATH:05222	Small cell lung cancer	15	756	89	7565	0.029483	0.119488	1.68651	1.53043
PATH:05203	Viral carcinogenesis	32	756	228	7565	0.0295261	0.119488	1.40444	1.52979
PATH:00760	Nicotinate and nicotinamide metabolism	7	756	32	7565	0.0354132	0.138264	2.18895	1.45083
PATH:04611	Platelet activation	20	756	131	7565	0.035424	0.138264	1.52773	1.4507
PATH:02010	ABC transporters	9	756	46	7565	0.0357672	0.138264	1.95782	1.44652
PATH:05200	Pathways in cancer	43	756	329	7565	0.0389071	0.14819	1.30786	1.40997
PATH:05014	Amyotrophic lateral sclerosis (ALS)	10	756	56	7565	0.0485795	0.182349	1.7869	1.31355
PATH:05221	Acute myeloid leukemia	10	756	57	7565	0.0538792	0.199162	1.75555	1.26858
PATH:05020	Prion diseases	7	756	35	7565	0.0545966	0.199162	2.00132	1.26283
PATH:03430	Mismatch repair	5	756	22	7565	0.0617127	0.221994	2.27423	1.20963
PATH:04664	Fc epsilon RI signaling pathway	13	756	83	7565	0.0672411	0.238568	1.5673	1.17237
PATH:03410	Base excision repair	7	756	37	7565	0.070398	0.246393	1.89314	1.15244
PATH:05204	Chemical carcinogenesis	14	756	92	7565	0.0719186	0.248359	1.52275	1.14316
PATH:04068	FoxO signaling pathway	19	756	135	7565	0.0781726	0.266404	1.40834	1.10695
PATH:04114	Oocyte meiosis	16	756	112	7565	0.0902003	0.303401	1.42952	1.04479
PATH:00052	Galactose metabolism	6	756	32	7565	0.0937246	0.311214	1.87624	1.02815
PATH:03460	Fanconi anemia pathway	8	756	51	7565	0.131816	0.432158	1.56966	0.88003
PATH:00790	Folate biosynthesis	3	756	13	7565	0.133527	0.432292	2.30922	0.874432
PATH:00380	Tryptophan metabolism	7	756	45	7565	0.157508	0.503638	1.55658	0.802696
PATH:04920	Adipocytokine signaling pathway	10	756	71	7565	0.167588	0.529331	1.40938	0.775758
PATH:00982	Drug metabolism - cytochrome P450	13	756	98	7565	0.177109	0.550104	1.32741	0.751759
PATH:04976	Bile secretion	10	756	72	7565	0.178412	0.550104	1.38981	0.748576
PATH:04015	Rap1 signaling pathway	26	756	216	7565	0.182152	0.555029	1.2045	0.739566
PATH:00410	beta-Alanine metabolism	5	756	31	7565	0.192474	0.579661	1.61397	0.715627
PATH:04917	Prolactin signaling pathway	10	756	74	7565	0.200992	0.597682	1.35225	0.696822
PATH:00260	Glycine, serine and threonine metabolism	6	756	40	7565	0.205381	0.597682	1.50099	0.68744
PATH:00051	Fructose and mannose metabolism	6	756	40	7565	0.205381	0.597682	1.50099	0.68744
PATH:04810	Regulation of actin cytoskeleton	26	756	220	7565	0.208276	0.599373	1.1826	0.68136
PATH:00750	Vitamin B6 metabolism	2	756	9	7565	0.224886	0.640059	2.22369	0.648038
PATH:04930	Type II diabetes mellitus	7	756	50	7565	0.228723	0.643906	1.40093	0.640689
PATH:01230	Biosynthesis of amino acids	10	756	77	7565	0.236974	0.654479	1.29956	0.625299
PATH:04914	Progesterone-mediated oocyte maturation	11	756	86	7565	0.237533	0.654479	1.27992	0.624276
PATH:04512	ECM-receptor interaction	11	756	90	7565	0.285935	0.779548	1.22303	0.543733
PATH:00010	Glycolysis / Gluconeogenesis	8	756	63	7565	0.291548	0.78535	1.27068	0.53529
PATH:00670	One carbon pool by folate	3	756	19	7565	0.294127	0.78535	1.57999	0.531465
PATH:00250	Alanine, aspartate and glutamate metabolism	5	756	37	7565	0.308759	0.816006	1.35225	0.51038
PATH:00230	Purine metabolism	20	756	177	7565	0.313946	0.821334	1.13069	0.503145
PATH:00983	Drug metabolism - other enzymes	8	756	65	7565	0.322084	0.82741	1.23158	0.492031
PATH:04614	Renin-angiotensin system	3	756	20	7565	0.322658	0.82741	1.50099	0.491258
PATH:00565	Ether lipid metabolism	5	756	38	7565	0.329195	0.835897	1.31666	0.482547
PATH:04390	Hippo signaling pathway	17	756	154	7565	0.36965	0.929508	1.10463	0.432209
PATH:03450	Non-homologous end-joining	2	756	13	7565	0.378396	0.936315	1.53948	0.422054
PATH:04320	Dorso-ventral axis formation	3	756	22	7565	0.379587	0.936315	1.36454	0.420688
PATH:04919	Thyroid hormone signaling pathway	13	756	118	7565	0.3986	0.951827	1.10242	0.399463
PATH:04020	Calcium signaling pathway	20	756	186	7565	0.399156	0.951827	1.07598	0.398857
PATH:00640	Propanoate metabolism	4	756	32	7565	0.399245	0.951827	1.25083	0.39876
PATH:00910	Nitrogen metabolism	3	756	23	7565	0.407701	0.951827	1.30521	0.389658
PATH:00524	Butirosin and neomycin biosynthesis	1	756	5	7565	0.40938	0.951827	2.00132	0.387874
PATH:05219	Bladder cancer	5	756	42	7565	0.411589	0.951827	1.19126	0.385536
PATH:04310	Wnt signaling pathway	17	756	158	7565	0.411601	0.951827	1.07666	0.385524
PATH:04014	Ras signaling pathway	24	756	228	7565	0.425561	0.975401	1.05333	0.371038
PATH:00604	Glycosphingolipid biosynthesis - ganglio series	2	756	15	7565	0.450745	1	1.33422	0.346069
PATH:04960	Aldosterone-regulated sodium reabsorption	5	756	44	7565	0.452383	1	1.13712	0.344494
PATH:03420	Nucleotide excision repair	5	756	44	7565	0.452383	1	1.13712	0.344494
PATH:04340	Hedgehog signaling pathway	6	756	54	7565	0.456996	1	1.11185	0.340087
PATH:05410	Hypertrophic cardiomyopathy (HCM)	9	756	84	7565	0.465402	1	1.07214	0.332172
PATH:00460	Cyanoamino acid metabolism	1	756	6	7565	0.468442	1	1.66777	0.329344
PATH:04360	Axon guidance	14	756	134	7565	0.472386	1	1.04547	0.325703
PATH:04973	Carbohydrate digestion and absorption	5	756	45	7565	0.472503	1	1.11185	0.325596
PATH:05217	Basal cell carcinoma	6	756	55	7565	0.475168	1	1.09163	0.323153
PATH:00120	Primary bile acid biosynthesis	2	756	16	7565	0.485091	1	1.25083	0.314177
PATH:05210	Colorectal cancer	7	756	66	7565	0.493726	1	1.06131	0.306514
PATH:04978	Mineral absorption	5	756	47	7565	0.511977	1	1.06453	0.29075
PATH:03440	Homologous recombination	3	756	27	7565	0.515234	1	1.11185	0.287996
PATH:00400	Phenylalanine, tyrosine and tryptophan biosynthesis	1	756	7	7565	0.521605	1	1.42952	0.282658
PATH:04370	VEGF signaling pathway	8	756	78	7565	0.5246	1	1.02632	0.280172
PATH:05206	MicroRNAs in cancer	27	756	270	7565	0.529522	1	1.00066	0.276116
PATH:04010	MAPK signaling pathway	27	756	271	7565	0.537705	1	0.996969	0.269456
PATH:00340	Histidine metabolism	3	756	28	7565	0.540477	1	1.07214	0.267223
PATH:00830	Retinol metabolism	9	756	90	7565	0.551256	1	1.00066	0.258647
PATH:05212	Pancreatic cancer	7	756	70	7565	0.558118	1	1.00066	0.253274
PATH:01210	2-Oxocarboxylic acid metabolism	2	756	19	7565	0.57966	1	1.05333	0.236827
PATH:00450	Selenocompound metabolism	3	756	30	7565	0.588602	1	1.00066	0.230178
PATH:00350	Tyrosine metabolism	4	756	41	7565	0.596902	1	0.976255	0.224097
PATH:04722	Neurotrophin signaling pathway	13	756	135	7565	0.599445	1	0.9636	0.222251
PATH:04510	Focal adhesion	20	756	208	7565	0.608015	1	0.962174	0.216086
PATH:00232	Caffeine metabolism	1	756	9	7565	0.612528	1	1.11185	0.212874
PATH:04975	Fat digestion and absorption	4	756	42	7565	0.616409	1	0.953011	0.210131
PATH:00360	Phenylalanine metabolism	2	756	21	7565	0.63527	1	0.953011	0.197042
PATH:00531	Glycosaminoglycan degradation	2	756	21	7565	0.63527	1	0.953011	0.197042
PATH:04972	Pancreatic secretion	10	756	107	7565	0.636904	1	0.935198	0.195926
PATH:00130	Ubiquinone and other terpenoid-quinone biosynthesis	1	756	10	7565	0.651296	1	1.00066	0.186222
PATH:00430	Taurine and hypotaurine metabolism	1	756	10	7565	0.651296	1	1.00066	0.186222
PATH:00620	Pyruvate metabolism	4	756	44	7565	0.653609	1	0.909692	0.184682
PATH:04915	Estrogen signaling pathway	9	756	98	7565	0.655962	1	0.918975	0.183121
PATH:04964	Proximal tubule bicarbonate reclamation	2	756	22	7565	0.660839	1	0.909692	0.179905
PATH:00900	Terpenoid backbone biosynthesis	2	756	22	7565	0.660839	1	0.909692	0.179905
PATH:05223	Non-small cell lung cancer	5	756	56	7565	0.670966	1	0.893448	0.173299
PATH:00040	Pentose and glucuronate interconversions	3	756	34	7565	0.674623	1	0.882937	0.170939
PATH:05215	Prostate cancer	8	756	89	7565	0.676913	1	0.899471	0.169467
PATH:04932	Non-alcoholic fatty liver disease (NAFLD)	14	756	154	7565	0.68674	1	0.909692	0.163208
PATH:04977	Vitamin digestion and absorption	2	756	24	7565	0.707631	1	0.833884	0.150193
PATH:00601	Glycosphingolipid biosynthesis - lacto and neolacto series	2	756	24	7565	0.707631	1	0.833884	0.150193
PATH:00592	alpha-Linolenic acid metabolism	2	756	25	7565	0.728935	1	0.800529	0.137311
PATH:04330	Notch signaling pathway	4	756	49	7565	0.735627	1	0.816866	0.133342
PATH:05220	Chronic myeloid leukemia	6	756	73	7565	0.750782	1	0.822461	0.124486
PATH:04730	Long-term depression	6	756	74	7565	0.762444	1	0.811347	0.117792
PATH:05412	Arrhythmogenic right ventricular cardiomyopathy (ARVC)	6	756	74	7565	0.762444	1	0.811347	0.117792
PATH:00561	Glycerolipid metabolism	4	756	51	7565	0.764032	1	0.784832	0.116888
PATH:04966	Collecting duct acid secretion	2	756	27	7565	0.767602	1	0.741231	0.114864
PATH:00053	Ascorbate and aldarate metabolism	2	756	27	7565	0.767602	1	0.741231	0.114864
PATH:00533	Glycosaminoglycan biosynthesis - keratan sulfate	1	756	14	7565	0.771303	1	0.714758	0.112775
PATH:00590	Arachidonic acid metabolism	8	756	98	7565	0.776366	1	0.816866	0.109934
PATH:05213	Endometrial cancer	4	756	52	7565	0.777316	1	0.76974	0.109402
PATH:00512	Mucin type O-Glycan biosynthesis	2	756	28	7565	0.785073	1	0.714758	0.10509
PATH:00500	Starch and sucrose metabolism	4	756	53	7565	0.790003	1	0.755216	0.102371
PATH:04144	Endocytosis	19	756	221	7565	0.790111	1	0.860297	0.102312
PATH:05214	Glioma	5	756	65	7565	0.79164	1	0.76974	0.101472
PATH:00603	Glycosphingolipid biosynthesis - globo series	1	756	15	7565	0.7942	1	0.667108	0.10007
PATH:04350	TGF-beta signaling pathway	7	756	89	7565	0.799276	1	0.787037	0.0973032
PATH:00030	Pentose phosphate pathway	2	756	29	7565	0.801378	1	0.690111	0.0961624
PATH:05100	Bacterial invasion of epithelial cells	6	756	79	7565	0.814731	1	0.759996	0.088986
PATH:00770	Pantothenate and CoA biosynthesis	1	756	16	7565	0.814807	1	0.625413	0.0889452
PATH:05216	Thyroid cancer	2	756	30	7565	0.816577	1	0.667108	0.0880031
PATH:00630	Glyoxylate and dicarboxylate metabolism	2	756	30	7565	0.816577	1	0.667108	0.0880031
PATH:00270	Cysteine and methionine metabolism	3	756	43	7565	0.818054	1	0.698136	0.0872178
PATH:04750	Inflammatory mediator regulation of TRP channels	10	756	126	7565	0.821697	1	0.794176	0.0852881
PATH:04080	Neuroactive ligand-receptor interaction	24	756	282	7565	0.827778	1	0.851627	0.0820861
PATH:04710	Circadian rhythm	2	756	31	7565	0.830726	1	0.645588	0.0805424
PATH:04070	Phosphatidylinositol signaling system	6	756	81	7565	0.832936	1	0.741231	0.0793882
PATH:05218	Melanoma	5	756	71	7565	0.850788	1	0.704691	0.0701787
PATH:04520	Adherens junction	5	756	71	7565	0.850788	1	0.704691	0.0701787
PATH:05211	Renal cell carcinoma	5	756	72	7565	0.859152	1	0.694904	0.06593
PATH:00520	Amino sugar and nucleotide sugar metabolism	3	756	48	7565	0.871607	1	0.625413	0.0596792
PATH:00071	Fatty acid degradation	3	756	48	7565	0.871607	1	0.625413	0.0596792
PATH:00562	Inositol phosphate metabolism	4	756	61	7565	0.87172	1	0.656171	0.0596231
PATH:04971	Gastric acid secretion	5	756	74	7565	0.874706	1	0.676123	0.0581381
PATH:04921	Oxytocin signaling pathway	12	756	158	7565	0.877907	1	0.759996	0.0565516
PATH:04142	Lysosome	9	756	123	7565	0.878329	1	0.732191	0.0563426
PATH:04012	ErbB signaling pathway	6	756	87	7565	0.879056	1	0.690111	0.0559836
PATH:04022	cGMP-PKG signaling pathway	13	756	170	7565	0.880199	1	0.765212	0.0554193
PATH:00514	Other types of O-glycan biosynthesis	3	756	49	7565	0.880476	1	0.61265	0.0552827
PATH:04916	Melanogenesis	7	756	100	7565	0.884044	1	0.700463	0.053526
PATH:00310	Lysine degradation	3	756	50	7565	0.888795	1	0.600397	0.0511984
PATH:04725	Cholinergic synapse	8	756	113	7565	0.889291	1	0.708433	0.0509561
PATH:05414	Dilated cardiomyopathy	6	756	89	7565	0.891838	1	0.674603	0.0497143
PATH:00970	Aminoacyl-tRNA biosynthesis	4	756	64	7565	0.894406	1	0.625413	0.0484654
PATH:00280	Valine, leucine and isoleucine degradation	3	756	51	7565	0.896593	1	0.588624	0.0474049
PATH:04150	mTOR signaling pathway	4	756	65	7565	0.901144	1	0.615792	0.0452056
PATH:04723	Retrograde endocannabinoid signaling	7	756	103	7565	0.901148	1	0.680061	0.0452037
PATH:00532	Glycosaminoglycan biosynthesis - chondroitin sulfate / dermatan sulfate	1	756	22	7565	0.901698	1	0.454846	0.0449388
PATH:04120	Ubiquitin mediated proteolysis	10	756	140	7565	0.904413	1	0.714758	0.0436333
PATH:03320	PPAR signaling pathway	5	756	81	7565	0.918144	1	0.617692	0.0370891
PATH:05010	Alzheimer's disease	13	756	179	7565	0.918146	1	0.726737	0.0370883
PATH:05033	Nicotine addiction	2	756	40	7565	0.919885	1	0.500331	0.0362667
PATH:04146	Peroxisome	5	756	82	7565	0.923122	1	0.610159	0.0347409
PATH:04720	Long-term potentiation	4	756	69	7565	0.924447	1	0.580094	0.034118
PATH:01040	Biosynthesis of unsaturated fatty acids	1	756	25	7565	0.928395	1	0.400265	0.0322672
PATH:01200	Carbon metabolism	7	756	109	7565	0.928989	1	0.642627	0.0319892
PATH:04918	Thyroid hormone synthesis	4	756	71	7565	0.934138	1	0.563753	0.0295887
PATH:04950	Maturity onset diabetes of the young	1	756	26	7565	0.935574	1	0.38487	0.0289216
PATH:04713	Circadian entrainment	6	756	98	7565	0.936033	1	0.61265	0.0287087
PATH:00860	Porphyrin and chlorophyll metabolism	2	756	43	7565	0.938093	1	0.465424	0.0277542
PATH:04913	Ovarian steroidogenesis	3	756	58	7565	0.938714	1	0.517583	0.0274669
PATH:04261	Adrenergic signaling in cardiomyocytes	10	756	151	7565	0.944353	1	0.66269	0.0248657
PATH:04912	GnRH signaling pathway	6	756	101	7565	0.946716	1	0.594452	0.0237801
PATH:00564	Glycerophospholipid metabolism	5	756	88	7565	0.947724	1	0.568558	0.023318
PATH:04540	Gap junction	5	756	88	7565	0.947724	1	0.568558	0.023318
PATH:00600	Sphingolipid metabolism	2	756	45	7565	0.947971	1	0.444738	0.0232049
PATH:04724	Glutamatergic synapse	8	756	128	7565	0.950192	1	0.625413	0.0221888
PATH:04727	GABAergic synapse	5	756	89	7565	0.951051	1	0.562169	0.0217963
PATH:03022	Basal transcription factors	2	756	46	7565	0.952328	1	0.43507	0.0212133
PATH:04270	Vascular smooth muscle contraction	8	756	129	7565	0.952916	1	0.620565	0.0209456
PATH:04970	Salivary secretion	4	756	77	7565	0.956828	1	0.519824	0.0191662
PATH:00650	Butanoate metabolism	1	756	30	7565	0.957786	1	0.333554	0.0187313
PATH:05032	Morphine addiction	5	756	92	7565	0.959909	1	0.543838	0.0177701
PATH:04726	Serotonergic synapse	9	756	145	7565	0.960692	1	0.6211	0.0174158
PATH:04260	Cardiac muscle contraction	4	756	79	7565	0.96262	1	0.506664	0.0165453
PATH:01212	Fatty acid metabolism	2	756	50	7565	0.966513	1	0.400265	0.0147922
PATH:00510	N-Glycan biosynthesis	2	756	50	7565	0.966513	1	0.400265	0.0147922
PATH:00591	Linoleic acid metabolism	2	756	52	7565	0.971986	1	0.38487	0.01234
PATH:05031	Amphetamine addiction	3	756	69	7565	0.974179	1	0.43507	0.0113611
PATH:04130	SNARE interactions in vesicular transport	1	756	35	7565	0.975123	1	0.285903	0.0109406
PATH:00140	Steroid hormone biosynthesis	4	756	85	7565	0.975951	1	0.470899	0.0105721
PATH:04910	Insulin signaling pathway	8	756	143	7565	0.979308	1	0.559811	0.00908086
PATH:04974	Protein digestion and absorption	4	756	89	7565	0.9822	1	0.449735	0.00780013
PATH:04728	Dopaminergic synapse	7	756	133	7565	0.98346	1	0.526664	0.00724324
PATH:04140	Regulation of autophagy	1	756	40	7565	0.985345	1	0.250165	0.00641169
PATH:04530	Tight junction	7	756	135	7565	0.985474	1	0.518861	0.0063548
PATH:04721	Synaptic vesicle cycle	2	756	63	7565	0.989695	1	0.31767	0.00449869
PATH:03018	RNA degradation	3	756	81	7565	0.990396	1	0.370615	0.0041911
PATH:04962	Vasopressin-regulated water reabsorption	1	756	44	7565	0.990406	1	0.227423	0.00418693
PATH:03008	Ribosome biogenesis in eukaryotes	3	756	82	7565	0.991172	1	0.366096	0.00385108
PATH:04911	Insulin secretion	3	756	87	7565	0.994227	1	0.345056	0.00251443
PATH:05030	Cocaine addiction	1	756	49	7565	0.994352	1	0.204217	0.00245997
PATH:05012	Parkinson's disease	7	756	153	7565	0.9957	1	0.457819	0.00187161
PATH:01100	Metabolic pathways	97	756	1213	7565	0.995886	1	0.800199	0.00179046
PATH:04961	Endocrine and other factor-regulated calcium reabsorption	1	756	55	7565	0.997011	1	0.181938	0.00130021
PATH:03015	mRNA surveillance pathway	3	756	95	7565	0.997108	1	0.315998	0.00125775
PATH:05016	Huntington's disease	9	756	191	7565	0.997688	1	0.471516	0.00100515
PATH:03013	RNA transport	6	756	170	7565	0.999619	1	0.353175	0.000165458
PATH:00190	Oxidative phosphorylation	4	756	141	7565	0.999751	1	0.283876	0.000108041
PATH:05034	Alcoholism	7	756	199	7565	0.999861	1	0.351991	6.05823e-05
PATH:04141	Protein processing in endoplasmic reticulum	5	756	169	7565	0.999897	1	0.296054	4.49023e-05
PATH:03040	Spliceosome	3	756	138	7565	0.999941	1	0.217535	2.54658e-05
PATH:03010	Ribosome	1	756	154	7565	1	1	0.064978	3.3099e-08
PATH:04740	Olfactory transduction	2	756	1068	7565	1	1	0.018739	0

## Sheet: AllPathway2Gene
PathwayID	PathwayTerm	QueryID	Symbol	Description	P-Value	FDR	Enrichment
PATH:05140	Leishmaniasis	Nfkbib	Nfkbib	NF-kappa-B inhibitor beta	7.6751e-16	1.11216e-13	4.92633
PATH:05140	Leishmaniasis	H2-Ab1	H2-Ab1	MHC class II antigen A beta 1	7.6751e-16	1.11216e-13	4.92633
PATH:05140	Leishmaniasis	Itga4	Itga4	Integrin alpha-4	7.6751e-16	1.11216e-13	4.92633
PATH:05140	Leishmaniasis	Jak2	Jak2	Tyrosine-protein kinase JAK2	7.6751e-16	1.11216e-13	4.92633
PATH:05140	Leishmaniasis	Fcgr3	Fcgr3	Low affinity immunoglobulin gamma Fc region receptor III	7.6751e-16	1.11216e-13	4.92633
PATH:05140	Leishmaniasis	Il1b	Il1b	Interleukin-1 beta	7.6751e-16	1.11216e-13	4.92633
PATH:05140	Leishmaniasis	Ncf4	Ncf4	Neutrophil cytosol factor 4	7.6751e-16	1.11216e-13	4.92633
PATH:05140	Leishmaniasis	Il10	Il10	Interleukin-10	7.6751e-16	1.11216e-13	4.92633
PATH:05140	Leishmaniasis	H2-DMa	H2-DMa	Class II histocompatibility antigen, M alpha chain	7.6751e-16	1.11216e-13	4.92633
PATH:05140	Leishmaniasis	Ptgs2	Ptgs2	Prostaglandin G/H synthase 2	7.6751e-16	1.11216e-13	4.92633
PATH:05140	Leishmaniasis	Stat1	Stat1	Signal transducer and activator of transcription 1	7.6751e-16	1.11216e-13	4.92633
PATH:05140	Leishmaniasis	C3	C3	Complement component 3d	7.6751e-16	1.11216e-13	4.92633
PATH:05140	Leishmaniasis	Cyba	Cyba	Cytochrome b-245, alpha polypeptide, isoform CRA_a	7.6751e-16	1.11216e-13	4.92633
PATH:05140	Leishmaniasis	Nos2	Nos2	Nitric oxide synthase 2	7.6751e-16	1.11216e-13	4.92633
PATH:05140	Leishmaniasis	Ncf1	Ncf1	Neutrophil cytosol factor 1	7.6751e-16	1.11216e-13	4.92633
PATH:05140	Leishmaniasis	Tlr4	Tlr4	Toll-like receptor 4	7.6751e-16	1.11216e-13	4.92633
PATH:05140	Leishmaniasis	Myd88	Myd88	Myeloid differentiation primary response protein MyD88	7.6751e-16	1.11216e-13	4.92633
PATH:05140	Leishmaniasis	H2-Aa	H2-Aa	Beta-2-microglobulin	7.6751e-16	1.11216e-13	4.92633
PATH:05140	Leishmaniasis	Il12b	Il12b	Interleukin-12 subunit beta	7.6751e-16	1.11216e-13	4.92633
PATH:05140	Leishmaniasis	Nfkbia	Nfkbia	NF-kappa-B inhibitor alpha	7.6751e-16	1.11216e-13	4.92633
PATH:05140	Leishmaniasis	Fcgr4	Fcgr4	Fc gamma RIIIa receptor	7.6751e-16	1.11216e-13	4.92633
PATH:05140	Leishmaniasis	Fcgr1	Fcgr1	High affinity immunoglobulin gamma Fc receptor I	7.6751e-16	1.11216e-13	4.92633
PATH:05140	Leishmaniasis	Marcksl1	Marcksl1	MARCKS-related protein	7.6751e-16	1.11216e-13	4.92633
PATH:05140	Leishmaniasis	Ifng	Ifng	Interferon gamma	7.6751e-16	1.11216e-13	4.92633
PATH:05140	Leishmaniasis	Tlr2	Tlr2	Toll-like receptor 2	7.6751e-16	1.11216e-13	4.92633
PATH:05140	Leishmaniasis	Ncf2	Ncf2	Neutrophil cytosol factor 2	7.6751e-16	1.11216e-13	4.92633
PATH:05140	Leishmaniasis	Itgb2	Itgb2	Integrin beta-2	7.6751e-16	1.11216e-13	4.92633
PATH:05140	Leishmaniasis	Ptpn6	Ptpn6	Tyrosine-protein phosphatase non-receptor type 6	7.6751e-16	1.11216e-13	4.92633
PATH:05140	Leishmaniasis	H2-DMb1	H2-DMb1	Class II histocompatibility antigen, M beta 1 chain	7.6751e-16	1.11216e-13	4.92633
PATH:05140	Leishmaniasis	Itgam	Itgam	CD11b	7.6751e-16	1.11216e-13	4.92633
PATH:05140	Leishmaniasis	Il1a	Il1a	Interleukin-1 alpha	7.6751e-16	1.11216e-13	4.92633
PATH:05140	Leishmaniasis	H2-Eb1	H2-Eb1	Putative MHC class II antigen E beta 1 isoform 2	7.6751e-16	1.11216e-13	4.92633
PATH:04380	Osteoclast differentiation	Btk	Btk	Tyrosine-protein kinase BTK	9.82183e-16	1.11216e-13	3.62444
PATH:04380	Osteoclast differentiation	Fcgr3	Fcgr3	Low affinity immunoglobulin gamma Fc region receptor III	9.82183e-16	1.11216e-13	3.62444
PATH:04380	Osteoclast differentiation	Il1b	Il1b	Interleukin-1 beta	9.82183e-16	1.11216e-13	3.62444
PATH:04380	Osteoclast differentiation	Sirpb1b	Sirpb1b	Protein Sirpb1b	9.82183e-16	1.11216e-13	3.62444
PATH:04380	Osteoclast differentiation	Csf1r	Csf1r	Macrophage colony-stimulating factor 1 receptor	9.82183e-16	1.11216e-13	3.62444
PATH:04380	Osteoclast differentiation	Ncf4	Ncf4	Neutrophil cytosol factor 4	9.82183e-16	1.11216e-13	3.62444
PATH:04380	Osteoclast differentiation	Lilra6	Lilra6	PIRA3	9.82183e-16	1.11216e-13	3.62444
PATH:04380	Osteoclast differentiation	Plcg2	Plcg2	1-phosphatidylinositol 4,5-bisphosphate phosphodiesterase gamma-2	9.82183e-16	1.11216e-13	3.62444
PATH:04380	Osteoclast differentiation	Lck	Lck	Proto-oncogene tyrosine-protein kinase LCK	9.82183e-16	1.11216e-13	3.62444
PATH:04380	Osteoclast differentiation	Fosl1	Fosl1	Fos-related antigen 1	9.82183e-16	1.11216e-13	3.62444
PATH:04380	Osteoclast differentiation	Stat2	Stat2	Signal transducer and activator of transcription 2	9.82183e-16	1.11216e-13	3.62444
PATH:04380	Osteoclast differentiation	Relb	Relb	Transcription factor RelB	9.82183e-16	1.11216e-13	3.62444
PATH:04380	Osteoclast differentiation	Ifnar2	Ifnar2	Interferon alpha/beta receptor 2	9.82183e-16	1.11216e-13	3.62444
PATH:04380	Osteoclast differentiation	Irf9	Irf9	Interferon regulatory factor 9	9.82183e-16	1.11216e-13	3.62444
PATH:04380	Osteoclast differentiation	Cybb	Cybb	Cytochrome b-245 heavy chain	9.82183e-16	1.11216e-13	3.62444
PATH:04380	Osteoclast differentiation	Stat1	Stat1	Signal transducer and activator of transcription 1	9.82183e-16	1.11216e-13	3.62444
PATH:04380	Osteoclast differentiation	Cyba	Cyba	Cytochrome b-245, alpha polypeptide, isoform CRA_a	9.82183e-16	1.11216e-13	3.62444
PATH:04380	Osteoclast differentiation	Syk	Syk	Tyrosine-protein kinase SYK	9.82183e-16	1.11216e-13	3.62444
PATH:04380	Osteoclast differentiation	Socs1	Socs1	Suppressor of cytokine signaling 1	9.82183e-16	1.11216e-13	3.62444
PATH:04380	Osteoclast differentiation	Ncf1	Ncf1	Neutrophil cytosol factor 1	9.82183e-16	1.11216e-13	3.62444
PATH:04380	Osteoclast differentiation	Pira6	Pira6	paired-Ig-like receptor A6	9.82183e-16	1.11216e-13	3.62444
PATH:04380	Osteoclast differentiation	Fcgr2b	Fcgr2b	Low affinity immunoglobulin gamma Fc region receptor II	9.82183e-16	1.11216e-13	3.62444
PATH:04380	Osteoclast differentiation	Fosb	Fosb	FBJ osteosarcoma oncogene B	9.82183e-16	1.11216e-13	3.62444
PATH:04380	Osteoclast differentiation	Nfkbia	Nfkbia	NF-kappa-B inhibitor alpha	9.82183e-16	1.11216e-13	3.62444
PATH:04380	Osteoclast differentiation	Pik3r5	Pik3r5	Phosphoinositide-3-kinase, regulatory subunit 5, p101	9.82183e-16	1.11216e-13	3.62444
PATH:04380	Osteoclast differentiation	Fosl2	Fosl2	Fos-related antigen 2	9.82183e-16	1.11216e-13	3.62444
PATH:04380	Osteoclast differentiation	Fcgr4	Fcgr4	Fc gamma RIIIa receptor	9.82183e-16	1.11216e-13	3.62444
PATH:04380	Osteoclast differentiation	Pirb	Pirb	Lilrb3 protein	9.82183e-16	1.11216e-13	3.62444
PATH:04380	Osteoclast differentiation	Csf1	Csf1	Macrophage colony-stimulating factor 1	9.82183e-16	1.11216e-13	3.62444
PATH:04380	Osteoclast differentiation	Lcp2	Lcp2	Lymphocyte cytosolic protein 2	9.82183e-16	1.11216e-13	3.62444
PATH:04380	Osteoclast differentiation	Cyld	Cyld	Putative uncharacterized protein	9.82183e-16	1.11216e-13	3.62444
PATH:04380	Osteoclast differentiation	Fcgr1	Fcgr1	High affinity immunoglobulin gamma Fc receptor I	9.82183e-16	1.11216e-13	3.62444
PATH:04380	Osteoclast differentiation	Socs3	Socs3	Suppressor of cytokine signaling 3	9.82183e-16	1.11216e-13	3.62444
PATH:04380	Osteoclast differentiation	Gm9733	Gm9733	SIRP beta 1 like 2 protein	9.82183e-16	1.11216e-13	3.62444
PATH:04380	Osteoclast differentiation	Pik3cd	Pik3cd	Phosphatidylinositol 4,5-bisphosphate 3-kinase catalytic subunit delta isoform	9.82183e-16	1.11216e-13	3.62444
PATH:04380	Osteoclast differentiation	Tnfrsf1a	Tnfrsf1a	Tumor necrosis factor receptor superfamily member 1A	9.82183e-16	1.11216e-13	3.62444
PATH:04380	Osteoclast differentiation	Ifng	Ifng	Interferon gamma	9.82183e-16	1.11216e-13	3.62444
PATH:04380	Osteoclast differentiation	Ncf2	Ncf2	Neutrophil cytosol factor 2	9.82183e-16	1.11216e-13	3.62444
PATH:04380	Osteoclast differentiation	Chp2	Chp2	Calcineurin B homologous protein 2	9.82183e-16	1.11216e-13	3.62444
PATH:04380	Osteoclast differentiation	Sirpb1a	Sirpb1a	Putative uncharacterized protein	9.82183e-16	1.11216e-13	3.62444
PATH:04380	Osteoclast differentiation	Nfkb2	Nfkb2	Putative uncharacterized protein	9.82183e-16	1.11216e-13	3.62444
PATH:04380	Osteoclast differentiation	Junb	Junb	Transcription factor jun-B	9.82183e-16	1.11216e-13	3.62444
PATH:04380	Osteoclast differentiation	Map2k6	Map2k6	Dual-specificity mitogen-activated protein kinase kinase 6	9.82183e-16	1.11216e-13	3.62444
PATH:04380	Osteoclast differentiation	Spi1	Spi1	Transcription factor PU.1	9.82183e-16	1.11216e-13	3.62444
PATH:04380	Osteoclast differentiation	Tyrobp	Tyrobp	TYRO protein tyrosine kinase-binding protein	9.82183e-16	1.11216e-13	3.62444
PATH:04380	Osteoclast differentiation	Il1a	Il1a	Interleukin-1 alpha	9.82183e-16	1.11216e-13	3.62444
PATH:05150	Staphylococcus aureus infection	Ptafr	Ptafr	Platelet activating factor receptor	1.28821e-15	1.11216e-13	5.49383
PATH:05150	Staphylococcus aureus infection	H2-Ab1	H2-Ab1	MHC class II antigen A beta 1	1.28821e-15	1.11216e-13	5.49383
PATH:05150	Staphylococcus aureus infection	Fcgr3	Fcgr3	Low affinity immunoglobulin gamma Fc region receptor III	1.28821e-15	1.11216e-13	5.49383
PATH:05150	Staphylococcus aureus infection	Il10	Il10	Interleukin-10	1.28821e-15	1.11216e-13	5.49383
PATH:05150	Staphylococcus aureus infection	H2-DMa	H2-DMa	Class II histocompatibility antigen, M alpha chain	1.28821e-15	1.11216e-13	5.49383
PATH:05150	Staphylococcus aureus infection	C3ar1	C3ar1	C3a anaphylatoxin chemotactic receptor	1.28821e-15	1.11216e-13	5.49383
PATH:05150	Staphylococcus aureus infection	Masp1	Masp1	Mannan-binding lectin serine protease 1	1.28821e-15	1.11216e-13	5.49383
PATH:05150	Staphylococcus aureus infection	C3	C3	Complement component 3d	1.28821e-15	1.11216e-13	5.49383
PATH:05150	Staphylococcus aureus infection	C1ra	C1ra	Putative uncharacterized protein	1.28821e-15	1.11216e-13	5.49383
PATH:05150	Staphylococcus aureus infection	Icam1	Icam1	Intercellular adhesion molecule 1	1.28821e-15	1.11216e-13	5.49383
PATH:05150	Staphylococcus aureus infection	Cfb	Cfb	Complement factor B	1.28821e-15	1.11216e-13	5.49383
PATH:05150	Staphylococcus aureus infection	C1s1	C1s1	Protein C1s1	1.28821e-15	1.11216e-13	5.49383
PATH:05150	Staphylococcus aureus infection	C4b	C4b	Complement component 4B (Childo blood group)	1.28821e-15	1.11216e-13	5.49383
PATH:05150	Staphylococcus aureus infection	C1qc	C1qc	Complement C1q subcomponent subunit C	1.28821e-15	1.11216e-13	5.49383
PATH:05150	Staphylococcus aureus infection	Fcgr2b	Fcgr2b	Low affinity immunoglobulin gamma Fc region receptor II	1.28821e-15	1.11216e-13	5.49383
PATH:05150	Staphylococcus aureus infection	H2-Aa	H2-Aa	Beta-2-microglobulin	1.28821e-15	1.11216e-13	5.49383
PATH:05150	Staphylococcus aureus infection	Fcgr4	Fcgr4	Fc gamma RIIIa receptor	1.28821e-15	1.11216e-13	5.49383
PATH:05150	Staphylococcus aureus infection	Fcgr1	Fcgr1	High affinity immunoglobulin gamma Fc receptor I	1.28821e-15	1.11216e-13	5.49383
PATH:05150	Staphylococcus aureus infection	Fpr2	Fpr2	Formyl peptide receptor 2	1.28821e-15	1.11216e-13	5.49383
PATH:05150	Staphylococcus aureus infection	C1qa	C1qa	Complement C1q subcomponent subunit A	1.28821e-15	1.11216e-13	5.49383
PATH:05150	Staphylococcus aureus infection	Selp	Selp	P-selectin	1.28821e-15	1.11216e-13	5.49383
PATH:05150	Staphylococcus aureus infection	Itgb2	Itgb2	Integrin beta-2	1.28821e-15	1.11216e-13	5.49383
PATH:05150	Staphylococcus aureus infection	Selplg	Selplg	Selectin, platelet (P-selectin) ligand, isoform CRA_b	1.28821e-15	1.11216e-13	5.49383
PATH:05150	Staphylococcus aureus infection	C1qb	C1qb	Complement C1q subcomponent subunit B	1.28821e-15	1.11216e-13	5.49383
PATH:05150	Staphylococcus aureus infection	H2-DMb1	H2-DMb1	Class II histocompatibility antigen, M beta 1 chain	1.28821e-15	1.11216e-13	5.49383
PATH:05150	Staphylococcus aureus infection	Itgal	Itgal	Itgal protein	1.28821e-15	1.11216e-13	5.49383
PATH:05150	Staphylococcus aureus infection	Itgam	Itgam	CD11b	1.28821e-15	1.11216e-13	5.49383
PATH:05150	Staphylococcus aureus infection	H2-Eb1	H2-Eb1	Putative MHC class II antigen E beta 1 isoform 2	1.28821e-15	1.11216e-13	5.49383
PATH:04060	Cytokine-cytokine receptor interaction	Csf2rb2	Csf2rb2	Interleukin-3 receptor class 2 subunit beta	4.88964e-15	2.77497e-13	2.65327
PATH:04060	Cytokine-cytokine receptor interaction	Ccr5	Ccr5	C-C chemokine receptor type 5	4.88964e-15	2.77497e-13	2.65327
PATH:04060	Cytokine-cytokine receptor interaction	Il15	Il15	Interleukin-15	4.88964e-15	2.77497e-13	2.65327
PATH:04060	Cytokine-cytokine receptor interaction	Il1b	Il1b	Interleukin-1 beta	4.88964e-15	2.77497e-13	2.65327
PATH:04060	Cytokine-cytokine receptor interaction	Xcl1	Xcl1	Lymphotactin	4.88964e-15	2.77497e-13	2.65327
PATH:04060	Cytokine-cytokine receptor interaction	Fasl	Fasl	Fas ligand	4.88964e-15	2.77497e-13	2.65327
PATH:04060	Cytokine-cytokine receptor interaction	Osm	Osm	Oncostatin-M	4.88964e-15	2.77497e-13	2.65327
PATH:04060	Cytokine-cytokine receptor interaction	Il2rg	Il2rg	Cytokine receptor common subunit gamma	4.88964e-15	2.77497e-13	2.65327
PATH:04060	Cytokine-cytokine receptor interaction	Il12rb1	Il12rb1	Putative uncharacterized protein	4.88964e-15	2.77497e-13	2.65327
PATH:04060	Cytokine-cytokine receptor interaction	Flt4	Flt4	Vascular endothelial growth factor receptor 3	4.88964e-15	2.77497e-13	2.65327
PATH:04060	Cytokine-cytokine receptor interaction	Csf3r	Csf3r	Granulocyte colony-stimulating factor receptor	4.88964e-15	2.77497e-13	2.65327
PATH:04060	Cytokine-cytokine receptor interaction	Tnfrsf9	Tnfrsf9	Tumor necrosis factor receptor superfamily member 9	4.88964e-15	2.77497e-13	2.65327
PATH:04060	Cytokine-cytokine receptor interaction	Csf1r	Csf1r	Macrophage colony-stimulating factor 1 receptor	4.88964e-15	2.77497e-13	2.65327
PATH:04060	Cytokine-cytokine receptor interaction	Il10	Il10	Interleukin-10	4.88964e-15	2.77497e-13	2.65327
PATH:04060	Cytokine-cytokine receptor interaction	Ccr1	Ccr1	C-C chemokine receptor type 1	4.88964e-15	2.77497e-13	2.65327
PATH:04060	Cytokine-cytokine receptor interaction	Tnfrsf1b	Tnfrsf1b	Tumor necrosis factor receptor superfamily member 1B	4.88964e-15	2.77497e-13	2.65327
PATH:04060	Cytokine-cytokine receptor interaction	Tnfrsf12a	Tnfrsf12a	Tumor necrosis factor receptor superfamily member 12A	4.88964e-15	2.77497e-13	2.65327
PATH:04060	Cytokine-cytokine receptor interaction	Il2ra	Il2ra	Interleukin-2 receptor subunit alpha	4.88964e-15	2.77497e-13	2.65327
PATH:04060	Cytokine-cytokine receptor interaction	Il1r2	Il1r2	Interleukin-1 receptor type 2	4.88964e-15	2.77497e-13	2.65327
PATH:04060	Cytokine-cytokine receptor interaction	Ccl4	Ccl4	C-C motif chemokine 4	4.88964e-15	2.77497e-13	2.65327
PATH:04060	Cytokine-cytokine receptor interaction	Il4ra	Il4ra	Il4ra protein	4.88964e-15	2.77497e-13	2.65327
PATH:04060	Cytokine-cytokine receptor interaction	Ifnar2	Ifnar2	Interferon alpha/beta receptor 2	4.88964e-15	2.77497e-13	2.65327
PATH:04060	Cytokine-cytokine receptor interaction	Il11	Il11	Interleukin 11	4.88964e-15	2.77497e-13	2.65327
PATH:04060	Cytokine-cytokine receptor interaction	Relt	Relt	Tumor necrosis factor receptor superfamily member 19L	4.88964e-15	2.77497e-13	2.65327
PATH:04060	Cytokine-cytokine receptor interaction	Cxcl11	Cxcl11	C-X-C motif chemokine 11	4.88964e-15	2.77497e-13	2.65327
PATH:04060	Cytokine-cytokine receptor interaction	Cd40	Cd40	Tumor necrosis factor receptor superfamily member 5	4.88964e-15	2.77497e-13	2.65327
PATH:04060	Cytokine-cytokine receptor interaction	Il13ra1	Il13ra1	Interleukin-13 receptor subunit alpha-1	4.88964e-15	2.77497e-13	2.65327
PATH:04060	Cytokine-cytokine receptor interaction	Lif	Lif	Leukemia inhibitory factor	4.88964e-15	2.77497e-13	2.65327
PATH:04060	Cytokine-cytokine receptor interaction	Il3ra	Il3ra	Interleukin-3 receptor subunit alpha	4.88964e-15	2.77497e-13	2.65327
PATH:04060	Cytokine-cytokine receptor interaction	Il21r	Il21r	Putative uncharacterized protein	4.88964e-15	2.77497e-13	2.65327
PATH:04060	Cytokine-cytokine receptor interaction	Cxcr6	Cxcr6	C-X-C chemokine receptor type 6	4.88964e-15	2.77497e-13	2.65327
PATH:04060	Cytokine-cytokine receptor interaction	Il12rb2	Il12rb2	Interleukin-12 receptor subunit beta-2	4.88964e-15	2.77497e-13	2.65327
PATH:04060	Cytokine-cytokine receptor interaction	Il6	Il6	Interleukin 6, isoform CRA_b	4.88964e-15	2.77497e-13	2.65327
PATH:04060	Cytokine-cytokine receptor interaction	Cxcl9	Cxcl9	C-X-C motif chemokine 9	4.88964e-15	2.77497e-13	2.65327
PATH:04060	Cytokine-cytokine receptor interaction	Ccr2	Ccr2	C-C chemokine receptor type 2	4.88964e-15	2.77497e-13	2.65327
PATH:04060	Cytokine-cytokine receptor interaction	Cxcr2	Cxcr2	C-X-C chemokine receptor type 2	4.88964e-15	2.77497e-13	2.65327
PATH:04060	Cytokine-cytokine receptor interaction	Cxcl10	Cxcl10	C-X-C motif chemokine 10	4.88964e-15	2.77497e-13	2.65327
PATH:04060	Cytokine-cytokine receptor interaction	Tnfrsf14	Tnfrsf14	Protein Tnfrsf14	4.88964e-15	2.77497e-13	2.65327
PATH:04060	Cytokine-cytokine receptor interaction	Il2rb	Il2rb	Interleukin-2 receptor subunit beta	4.88964e-15	2.77497e-13	2.65327
PATH:04060	Cytokine-cytokine receptor interaction	Il12b	Il12b	Interleukin-12 subunit beta	4.88964e-15	2.77497e-13	2.65327
PATH:04060	Cytokine-cytokine receptor interaction	Cxcl1	Cxcl1	C-X-C motif chemokine	4.88964e-15	2.77497e-13	2.65327
PATH:04060	Cytokine-cytokine receptor interaction	Csf2rb	Csf2rb	Cytokine receptor common subunit beta	4.88964e-15	2.77497e-13	2.65327
PATH:04060	Cytokine-cytokine receptor interaction	Ccl22	Ccl22	C-C motif chemokine 22	4.88964e-15	2.77497e-13	2.65327
PATH:04060	Cytokine-cytokine receptor interaction	Csf1	Csf1	Macrophage colony-stimulating factor 1	4.88964e-15	2.77497e-13	2.65327
PATH:04060	Cytokine-cytokine receptor interaction	Tnfsf14	Tnfsf14	Tumor necrosis factor ligand superfamily member 14	4.88964e-15	2.77497e-13	2.65327
PATH:04060	Cytokine-cytokine receptor interaction	Ccl3	Ccl3	C-C motif chemokine 3	4.88964e-15	2.77497e-13	2.65327
PATH:04060	Cytokine-cytokine receptor interaction	Ccl20	Ccl20	C-C motif chemokine 20	4.88964e-15	2.77497e-13	2.65327
PATH:04060	Cytokine-cytokine receptor interaction	Ccl11	Ccl11	Eotaxin	4.88964e-15	2.77497e-13	2.65327
PATH:04060	Cytokine-cytokine receptor interaction	Cxcl2	Cxcl2	C-X-C motif chemokine 2	4.88964e-15	2.77497e-13	2.65327
PATH:04060	Cytokine-cytokine receptor interaction	Il10ra	Il10ra	Interleukin-10 receptor subunit alpha	4.88964e-15	2.77497e-13	2.65327
PATH:04060	Cytokine-cytokine receptor interaction	Csf3	Csf3	Granulocyte colony-stimulating factor	4.88964e-15	2.77497e-13	2.65327
PATH:04060	Cytokine-cytokine receptor interaction	Cxcl13	Cxcl13	C-X-C motif chemokine 13	4.88964e-15	2.77497e-13	2.65327
PATH:04060	Cytokine-cytokine receptor interaction	Tnfrsf1a	Tnfrsf1a	Tumor necrosis factor receptor superfamily member 1A	4.88964e-15	2.77497e-13	2.65327
PATH:04060	Cytokine-cytokine receptor interaction	Ifng	Ifng	Interferon gamma	4.88964e-15	2.77497e-13	2.65327
PATH:04060	Cytokine-cytokine receptor interaction	Il17ra	Il17ra	Interleukin-17 receptor A	4.88964e-15	2.77497e-13	2.65327
PATH:04060	Cytokine-cytokine receptor interaction	Bmpr1b	Bmpr1b	Receptor protein serine/threonine kinase	4.88964e-15	2.77497e-13	2.65327
PATH:04060	Cytokine-cytokine receptor interaction	Crlf2	Crlf2	Crlf2 protein	4.88964e-15	2.77497e-13	2.65327
PATH:04060	Cytokine-cytokine receptor interaction	Ccl2	Ccl2	C-C motif chemokine 2	4.88964e-15	2.77497e-13	2.65327
PATH:04060	Cytokine-cytokine receptor interaction	Ccl12	Ccl12	C-C motif chemokine 12	4.88964e-15	2.77497e-13	2.65327
PATH:04060	Cytokine-cytokine receptor interaction	Tnfsf13b	Tnfsf13b	Tumor necrosis factor (Ligand) superfamily, member 13b, isoform CRA_a	4.88964e-15	2.77497e-13	2.65327
PATH:04060	Cytokine-cytokine receptor interaction	Cxcl5	Cxcl5	C-X-C motif chemokine 5	4.88964e-15	2.77497e-13	2.65327
PATH:04060	Cytokine-cytokine receptor interaction	Ccl8	Ccl8	C-C motif chemokine 8	4.88964e-15	2.77497e-13	2.65327
PATH:04060	Cytokine-cytokine receptor interaction	Il18rap	Il18rap	Interleukin 18 receptor accessory protein	4.88964e-15	2.77497e-13	2.65327
PATH:04060	Cytokine-cytokine receptor interaction	Csf2ra	Csf2ra	Granulocyte-macrophage colony-stimulating factor receptor alpha-chain deletion isoform	4.88964e-15	2.77497e-13	2.65327
PATH:04060	Cytokine-cytokine receptor interaction	Tnfsf10	Tnfsf10	Tumor necrosis factor ligand superfamily member 10	4.88964e-15	2.77497e-13	2.65327
PATH:04060	Cytokine-cytokine receptor interaction	Ccl7	Ccl7	C-C motif chemokine 7	4.88964e-15	2.77497e-13	2.65327
PATH:04060	Cytokine-cytokine receptor interaction	Cx3cl1	Cx3cl1	Fractalkine	4.88964e-15	2.77497e-13	2.65327
PATH:04060	Cytokine-cytokine receptor interaction	Osmr	Osmr	Oncostatin M receptor	4.88964e-15	2.77497e-13	2.65327
PATH:04060	Cytokine-cytokine receptor interaction	Il15ra	Il15ra	Interleukin-15 receptor subunit alpha	4.88964e-15	2.77497e-13	2.65327
PATH:04060	Cytokine-cytokine receptor interaction	Il1a	Il1a	Interleukin-1 alpha	4.88964e-15	2.77497e-13	2.65327
PATH:05162	Measles	Nfkbib	Nfkbib	NF-kappa-B inhibitor beta	5.35708e-15	2.77497e-13	3.43293
PATH:05162	Measles	Ddx58	Ddx58	Ddx58 protein	5.35708e-15	2.77497e-13	3.43293
PATH:05162	Measles	Jak2	Jak2	Tyrosine-protein kinase JAK2	5.35708e-15	2.77497e-13	3.43293
PATH:05162	Measles	Ccne1	Ccne1	Ccne1 protein	5.35708e-15	2.77497e-13	3.43293
PATH:05162	Measles	Il1b	Il1b	Interleukin-1 beta	5.35708e-15	2.77497e-13	3.43293
PATH:05162	Measles	Fasl	Fasl	Fas ligand	5.35708e-15	2.77497e-13	3.43293
PATH:05162	Measles	Il2rg	Il2rg	Cytokine receptor common subunit gamma	5.35708e-15	2.77497e-13	3.43293
PATH:05162	Measles	Dok1	Dok1	Docking protein 1	5.35708e-15	2.77497e-13	3.43293
PATH:05162	Measles	Irf7	Irf7	Interferon regulatory factor 7, isoform CRA_b	5.35708e-15	2.77497e-13	3.43293
PATH:05162	Measles	Ccnd1	Ccnd1	Putative cyclin D1b	5.35708e-15	2.77497e-13	3.43293
PATH:05162	Measles	Il2ra	Il2ra	Interleukin-2 receptor subunit alpha	5.35708e-15	2.77497e-13	3.43293
PATH:05162	Measles	Tbk1	Tbk1	TANK-binding kinase 1	5.35708e-15	2.77497e-13	3.43293
PATH:05162	Measles	Oas1g	Oas1g	Oas1g protein	5.35708e-15	2.77497e-13	3.43293
PATH:05162	Measles	Oas2	Oas2	2'-5'-oligoadenylate synthase 2	5.35708e-15	2.77497e-13	3.43293
PATH:05162	Measles	Stat2	Stat2	Signal transducer and activator of transcription 2	5.35708e-15	2.77497e-13	3.43293
PATH:05162	Measles	Tlr9	Tlr9	Toll-like receptor 9	5.35708e-15	2.77497e-13	3.43293
PATH:05162	Measles	Ifnar2	Ifnar2	Interferon alpha/beta receptor 2	5.35708e-15	2.77497e-13	3.43293
PATH:05162	Measles	Irf9	Irf9	Interferon regulatory factor 9	5.35708e-15	2.77497e-13	3.43293
PATH:05162	Measles	Cd209f	Cd209f	MCG132033, isoform CRA_a	5.35708e-15	2.77497e-13	3.43293
PATH:05162	Measles	Oas3	Oas3	2'-5'-oligoadenylate synthase 3	5.35708e-15	2.77497e-13	3.43293
PATH:05162	Measles	Stat1	Stat1	Signal transducer and activator of transcription 1	5.35708e-15	2.77497e-13	3.43293
PATH:05162	Measles	Adar	Adar	Adenosine deaminase acting on RNA	5.35708e-15	2.77497e-13	3.43293
PATH:05162	Measles	Tlr7	Tlr7	Toll-like receptor 7	5.35708e-15	2.77497e-13	3.43293
PATH:05162	Measles	Tlr4	Tlr4	Toll-like receptor 4	5.35708e-15	2.77497e-13	3.43293
PATH:05162	Measles	Eif2ak2	Eif2ak2	Interferon-induced, double-stranded RNA-activated protein kinase	5.35708e-15	2.77497e-13	3.43293
PATH:05162	Measles	Stat3	Stat3	Signal transducer and activator of transcription 3	5.35708e-15	2.77497e-13	3.43293
PATH:05162	Measles	Mx2	Mx2	Interferon-induced Mx2	5.35708e-15	2.77497e-13	3.43293
PATH:05162	Measles	Il6	Il6	Interleukin 6, isoform CRA_b	5.35708e-15	2.77497e-13	3.43293
PATH:05162	Measles	Ifih1	Ifih1	Melanoma differentiation-associated protein 5	5.35708e-15	2.77497e-13	3.43293
PATH:05162	Measles	Fcgr2b	Fcgr2b	Low affinity immunoglobulin gamma Fc region receptor II	5.35708e-15	2.77497e-13	3.43293
PATH:05162	Measles	Myd88	Myd88	Myeloid differentiation primary response protein MyD88	5.35708e-15	2.77497e-13	3.43293
PATH:05162	Measles	Il2rb	Il2rb	Interleukin-2 receptor subunit beta	5.35708e-15	2.77497e-13	3.43293
PATH:05162	Measles	Il12b	Il12b	Interleukin-12 subunit beta	5.35708e-15	2.77497e-13	3.43293
PATH:05162	Measles	Ccne2	Ccne2	Cyclin E2, isoform CRA_a	5.35708e-15	2.77497e-13	3.43293
PATH:05162	Measles	Nfkbia	Nfkbia	NF-kappa-B inhibitor alpha	5.35708e-15	2.77497e-13	3.43293
PATH:05162	Measles	Tnfaip3	Tnfaip3	Tumor necrosis factor alpha-induced protein 3	5.35708e-15	2.77497e-13	3.43293
PATH:05162	Measles	Pik3r5	Pik3r5	Phosphoinositide-3-kinase, regulatory subunit 5, p101	5.35708e-15	2.77497e-13	3.43293
PATH:05162	Measles	Oas1a	Oas1a	2'-5'-oligoadenylate synthase 1A	5.35708e-15	2.77497e-13	3.43293
PATH:05162	Measles	Pik3cd	Pik3cd	Phosphatidylinositol 4,5-bisphosphate 3-kinase catalytic subunit delta isoform	5.35708e-15	2.77497e-13	3.43293
PATH:05162	Measles	Ifng	Ifng	Interferon gamma	5.35708e-15	2.77497e-13	3.43293
PATH:05162	Measles	Tlr2	Tlr2	Toll-like receptor 2	5.35708e-15	2.77497e-13	3.43293
PATH:05162	Measles	Oas1b	Oas1b	Inactive 2'-5'-oligoadenylate synthase 1B	5.35708e-15	2.77497e-13	3.43293
PATH:05162	Measles	Sh2d1a	Sh2d1a	Sh2d1a protein	5.35708e-15	2.77497e-13	3.43293
PATH:05162	Measles	Ikbke	Ikbke	Inhibitor of nuclear factor kappa-B kinase subunit epsilon	5.35708e-15	2.77497e-13	3.43293
PATH:05162	Measles	Tnfsf10	Tnfsf10	Tumor necrosis factor ligand superfamily member 10	5.35708e-15	2.77497e-13	3.43293
PATH:05162	Measles	Cd209a	Cd209a	CD209 antigen-like protein A	5.35708e-15	2.77497e-13	3.43293
PATH:05162	Measles	Il1a	Il1a	Interleukin-1 alpha	5.35708e-15	2.77497e-13	3.43293
PATH:05164	Influenza A	Nfkbib	Nfkbib	NF-kappa-B inhibitor beta	9.16353e-15	3.95559e-13	3.11971
PATH:05164	Influenza A	H2-Ab1	H2-Ab1	MHC class II antigen A beta 1	9.16353e-15	3.95559e-13	3.11971
PATH:05164	Influenza A	Ddx58	Ddx58	Ddx58 protein	9.16353e-15	3.95559e-13	3.11971
PATH:05164	Influenza A	Jak2	Jak2	Tyrosine-protein kinase JAK2	9.16353e-15	3.95559e-13	3.11971
PATH:05164	Influenza A	Casp1	Casp1	Caspase-1	9.16353e-15	3.95559e-13	3.11971
PATH:05164	Influenza A	Il1b	Il1b	Interleukin-1 beta	9.16353e-15	3.95559e-13	3.11971
PATH:05164	Influenza A	Fasl	Fasl	Fas ligand	9.16353e-15	3.95559e-13	3.11971
PATH:05164	Influenza A	Irf7	Irf7	Interferon regulatory factor 7, isoform CRA_b	9.16353e-15	3.95559e-13	3.11971
PATH:05164	Influenza A	Ciita	Ciita	MHC class II transactivator	9.16353e-15	3.95559e-13	3.11971
PATH:05164	Influenza A	H2-DMa	H2-DMa	Class II histocompatibility antigen, M alpha chain	9.16353e-15	3.95559e-13	3.11971
PATH:05164	Influenza A	Rsad2	Rsad2	Radical S-adenosyl methionine domain-containing protein 2	9.16353e-15	3.95559e-13	3.11971
PATH:05164	Influenza A	Tbk1	Tbk1	TANK-binding kinase 1	9.16353e-15	3.95559e-13	3.11971
PATH:05164	Influenza A	Oas1g	Oas1g	Oas1g protein	9.16353e-15	3.95559e-13	3.11971
PATH:05164	Influenza A	Oas2	Oas2	2'-5'-oligoadenylate synthase 2	9.16353e-15	3.95559e-13	3.11971
PATH:05164	Influenza A	Stat2	Stat2	Signal transducer and activator of transcription 2	9.16353e-15	3.95559e-13	3.11971
PATH:05164	Influenza A	Pml	Pml	Promyelocytic leukemia	9.16353e-15	3.95559e-13	3.11971
PATH:05164	Influenza A	Ifnar2	Ifnar2	Interferon alpha/beta receptor 2	9.16353e-15	3.95559e-13	3.11971
PATH:05164	Influenza A	Irf9	Irf9	Interferon regulatory factor 9	9.16353e-15	3.95559e-13	3.11971
PATH:05164	Influenza A	Oas3	Oas3	2'-5'-oligoadenylate synthase 3	9.16353e-15	3.95559e-13	3.11971
PATH:05164	Influenza A	Stat1	Stat1	Signal transducer and activator of transcription 1	9.16353e-15	3.95559e-13	3.11971
PATH:05164	Influenza A	Adar	Adar	Adenosine deaminase acting on RNA	9.16353e-15	3.95559e-13	3.11971
PATH:05164	Influenza A	Tlr7	Tlr7	Toll-like receptor 7	9.16353e-15	3.95559e-13	3.11971
PATH:05164	Influenza A	Tmprss2	Tmprss2	Putative uncharacterized protein	9.16353e-15	3.95559e-13	3.11971
PATH:05164	Influenza A	Tlr4	Tlr4	Toll-like receptor 4	9.16353e-15	3.95559e-13	3.11971
PATH:05164	Influenza A	Eif2ak2	Eif2ak2	Interferon-induced, double-stranded RNA-activated protein kinase	9.16353e-15	3.95559e-13	3.11971
PATH:05164	Influenza A	Icam1	Icam1	Intercellular adhesion molecule 1	9.16353e-15	3.95559e-13	3.11971
PATH:05164	Influenza A	Mx2	Mx2	Interferon-induced Mx2	9.16353e-15	3.95559e-13	3.11971
PATH:05164	Influenza A	Il6	Il6	Interleukin 6, isoform CRA_b	9.16353e-15	3.95559e-13	3.11971
PATH:05164	Influenza A	Ifih1	Ifih1	Melanoma differentiation-associated protein 5	9.16353e-15	3.95559e-13	3.11971
PATH:05164	Influenza A	Myd88	Myd88	Myeloid differentiation primary response protein MyD88	9.16353e-15	3.95559e-13	3.11971
PATH:05164	Influenza A	Cxcl10	Cxcl10	C-X-C motif chemokine 10	9.16353e-15	3.95559e-13	3.11971
PATH:05164	Influenza A	H2-Aa	H2-Aa	Beta-2-microglobulin	9.16353e-15	3.95559e-13	3.11971
PATH:05164	Influenza A	Il12b	Il12b	Interleukin-12 subunit beta	9.16353e-15	3.95559e-13	3.11971
PATH:05164	Influenza A	Nfkbia	Nfkbia	NF-kappa-B inhibitor alpha	9.16353e-15	3.95559e-13	3.11971
PATH:05164	Influenza A	Tlr3	Tlr3	Putative uncharacterized protein	9.16353e-15	3.95559e-13	3.11971
PATH:05164	Influenza A	Pik3r5	Pik3r5	Phosphoinositide-3-kinase, regulatory subunit 5, p101	9.16353e-15	3.95559e-13	3.11971
PATH:05164	Influenza A	Socs3	Socs3	Suppressor of cytokine signaling 3	9.16353e-15	3.95559e-13	3.11971
PATH:05164	Influenza A	Oas1a	Oas1a	2'-5'-oligoadenylate synthase 1A	9.16353e-15	3.95559e-13	3.11971
PATH:05164	Influenza A	Pik3cd	Pik3cd	Phosphatidylinositol 4,5-bisphosphate 3-kinase catalytic subunit delta isoform	9.16353e-15	3.95559e-13	3.11971
PATH:05164	Influenza A	Trim25	Trim25	Putative uncharacterized protein	9.16353e-15	3.95559e-13	3.11971
PATH:05164	Influenza A	Tnfrsf1a	Tnfrsf1a	Tumor necrosis factor receptor superfamily member 1A	9.16353e-15	3.95559e-13	3.11971
PATH:05164	Influenza A	Ifng	Ifng	Interferon gamma	9.16353e-15	3.95559e-13	3.11971
PATH:05164	Influenza A	Oas1b	Oas1b	Inactive 2'-5'-oligoadenylate synthase 1B	9.16353e-15	3.95559e-13	3.11971
PATH:05164	Influenza A	Nlrp3	Nlrp3	NACHT, LRR and PYD domains-containing protein 3	9.16353e-15	3.95559e-13	3.11971
PATH:05164	Influenza A	Ccl2	Ccl2	C-C motif chemokine 2	9.16353e-15	3.95559e-13	3.11971
PATH:05164	Influenza A	Pycard	Pycard	PYD and CARD domain containing	9.16353e-15	3.95559e-13	3.11971
PATH:05164	Influenza A	Ccl12	Ccl12	C-C motif chemokine 12	9.16353e-15	3.95559e-13	3.11971
PATH:05164	Influenza A	Ikbke	Ikbke	Inhibitor of nuclear factor kappa-B kinase subunit epsilon	9.16353e-15	3.95559e-13	3.11971
PATH:05164	Influenza A	Map2k6	Map2k6	Dual-specificity mitogen-activated protein kinase kinase 6	9.16353e-15	3.95559e-13	3.11971
PATH:05164	Influenza A	H2-DMb1	H2-DMb1	Class II histocompatibility antigen, M beta 1 chain	9.16353e-15	3.95559e-13	3.11971
PATH:05164	Influenza A	Tnfsf10	Tnfsf10	Tumor necrosis factor ligand superfamily member 10	9.16353e-15	3.95559e-13	3.11971
PATH:05164	Influenza A	Il1a	Il1a	Interleukin-1 alpha	9.16353e-15	3.95559e-13	3.11971
PATH:05164	Influenza A	H2-Eb1	H2-Eb1	Putative MHC class II antigen E beta 1 isoform 2	9.16353e-15	3.95559e-13	3.11971
PATH:05168	Herpes simplex infection	Nfkbib	Nfkbib	NF-kappa-B inhibitor beta	1.75899e-14	6.50825e-13	2.90192
PATH:05168	Herpes simplex infection	H2-Ab1	H2-Ab1	MHC class II antigen A beta 1	1.75899e-14	6.50825e-13	2.90192
PATH:05168	Herpes simplex infection	Il15	Il15	Interleukin-15	1.75899e-14	6.50825e-13	2.90192
PATH:05168	Herpes simplex infection	Ddx58	Ddx58	Ddx58 protein	1.75899e-14	6.50825e-13	2.90192
PATH:05168	Herpes simplex infection	Jak2	Jak2	Tyrosine-protein kinase JAK2	1.75899e-14	6.50825e-13	2.90192
PATH:05168	Herpes simplex infection	Il1b	Il1b	Interleukin-1 beta	1.75899e-14	6.50825e-13	2.90192
PATH:05168	Herpes simplex infection	Casp8	Casp8	Caspase-8	1.75899e-14	6.50825e-13	2.90192
PATH:05168	Herpes simplex infection	Fasl	Fasl	Fas ligand	1.75899e-14	6.50825e-13	2.90192
PATH:05168	Herpes simplex infection	Irf7	Irf7	Interferon regulatory factor 7, isoform CRA_b	1.75899e-14	6.50825e-13	2.90192
PATH:05168	Herpes simplex infection	H2-DMa	H2-DMa	Class II histocompatibility antigen, M alpha chain	1.75899e-14	6.50825e-13	2.90192
PATH:05168	Herpes simplex infection	Tbk1	Tbk1	TANK-binding kinase 1	1.75899e-14	6.50825e-13	2.90192
PATH:05168	Herpes simplex infection	Oas1g	Oas1g	Oas1g protein	1.75899e-14	6.50825e-13	2.90192
PATH:05168	Herpes simplex infection	Oas2	Oas2	2'-5'-oligoadenylate synthase 2	1.75899e-14	6.50825e-13	2.90192
PATH:05168	Herpes simplex infection	Stat2	Stat2	Signal transducer and activator of transcription 2	1.75899e-14	6.50825e-13	2.90192
PATH:05168	Herpes simplex infection	Pml	Pml	Promyelocytic leukemia	1.75899e-14	6.50825e-13	2.90192
PATH:05168	Herpes simplex infection	Tlr9	Tlr9	Toll-like receptor 9	1.75899e-14	6.50825e-13	2.90192
PATH:05168	Herpes simplex infection	Ifnar2	Ifnar2	Interferon alpha/beta receptor 2	1.75899e-14	6.50825e-13	2.90192
PATH:05168	Herpes simplex infection	Irf9	Irf9	Interferon regulatory factor 9	1.75899e-14	6.50825e-13	2.90192
PATH:05168	Herpes simplex infection	Per1	Per1	Period circadian protein homolog 1	1.75899e-14	6.50825e-13	2.90192
PATH:05168	Herpes simplex infection	Oas3	Oas3	2'-5'-oligoadenylate synthase 3	1.75899e-14	6.50825e-13	2.90192
PATH:05168	Herpes simplex infection	Taf4b	Taf4b	Transcription initiation factor TFIID subunit 4B	1.75899e-14	6.50825e-13	2.90192
PATH:05168	Herpes simplex infection	Stat1	Stat1	Signal transducer and activator of transcription 1	1.75899e-14	6.50825e-13	2.90192
PATH:05168	Herpes simplex infection	C3	C3	Complement component 3d	1.75899e-14	6.50825e-13	2.90192
PATH:05168	Herpes simplex infection	Cd74	Cd74	H-2 class II histocompatibility antigen gamma chain	1.75899e-14	6.50825e-13	2.90192
PATH:05168	Herpes simplex infection	Eif2ak2	Eif2ak2	Interferon-induced, double-stranded RNA-activated protein kinase	1.75899e-14	6.50825e-13	2.90192
PATH:05168	Herpes simplex infection	Il6	Il6	Interleukin 6, isoform CRA_b	1.75899e-14	6.50825e-13	2.90192
PATH:05168	Herpes simplex infection	Ifih1	Ifih1	Melanoma differentiation-associated protein 5	1.75899e-14	6.50825e-13	2.90192
PATH:05168	Herpes simplex infection	Sp100	Sp100	Nuclear autoantigen Sp-100	1.75899e-14	6.50825e-13	2.90192
PATH:05168	Herpes simplex infection	Myd88	Myd88	Myeloid differentiation primary response protein MyD88	1.75899e-14	6.50825e-13	2.90192
PATH:05168	Herpes simplex infection	Tnfrsf14	Tnfrsf14	Protein Tnfrsf14	1.75899e-14	6.50825e-13	2.90192
PATH:05168	Herpes simplex infection	H2-T23	H2-T23	MHC classIb Qa1	1.75899e-14	6.50825e-13	2.90192
PATH:05168	Herpes simplex infection	H2-Aa	H2-Aa	Beta-2-microglobulin	1.75899e-14	6.50825e-13	2.90192
PATH:05168	Herpes simplex infection	Il12b	Il12b	Interleukin-12 subunit beta	1.75899e-14	6.50825e-13	2.90192
PATH:05168	Herpes simplex infection	Nfkbia	Nfkbia	NF-kappa-B inhibitor alpha	1.75899e-14	6.50825e-13	2.90192
PATH:05168	Herpes simplex infection	Tlr3	Tlr3	Putative uncharacterized protein	1.75899e-14	6.50825e-13	2.90192
PATH:05168	Herpes simplex infection	Tnfsf14	Tnfsf14	Tumor necrosis factor ligand superfamily member 14	1.75899e-14	6.50825e-13	2.90192
PATH:05168	Herpes simplex infection	H2-T24	H2-T24	Protein H2-T24	1.75899e-14	6.50825e-13	2.90192
PATH:05168	Herpes simplex infection	H2-K1	H2-K1	H-2 class I histocompatibility antigen, K-K alpha chain	1.75899e-14	6.50825e-13	2.90192
PATH:05168	Herpes simplex infection	Pilra	Pilra	Paired immunoglobulin-like type 2 receptor alpha	1.75899e-14	6.50825e-13	2.90192
PATH:05168	Herpes simplex infection	Socs3	Socs3	Suppressor of cytokine signaling 3	1.75899e-14	6.50825e-13	2.90192
PATH:05168	Herpes simplex infection	Oas1a	Oas1a	2'-5'-oligoadenylate synthase 1A	1.75899e-14	6.50825e-13	2.90192
PATH:05168	Herpes simplex infection	H2-T10	H2-T10	Protein H2-T10	1.75899e-14	6.50825e-13	2.90192
PATH:05168	Herpes simplex infection	H2-Q7	H2-Q7	H-2 class I histocompatibility antigen, Q7 alpha chain	1.75899e-14	6.50825e-13	2.90192
PATH:05168	Herpes simplex infection	Tnfrsf1a	Tnfrsf1a	Tumor necrosis factor receptor superfamily member 1A	1.75899e-14	6.50825e-13	2.90192
PATH:05168	Herpes simplex infection	Ifng	Ifng	Interferon gamma	1.75899e-14	6.50825e-13	2.90192
PATH:05168	Herpes simplex infection	Tlr2	Tlr2	Toll-like receptor 2	1.75899e-14	6.50825e-13	2.90192
PATH:05168	Herpes simplex infection	Oas1b	Oas1b	Inactive 2'-5'-oligoadenylate synthase 1B	1.75899e-14	6.50825e-13	2.90192
PATH:05168	Herpes simplex infection	Cdk1	Cdk1	Cyclin-dependent kinase 1	1.75899e-14	6.50825e-13	2.90192
PATH:05168	Herpes simplex infection	Casp3	Casp3	Caspase-3	1.75899e-14	6.50825e-13	2.90192
PATH:05168	Herpes simplex infection	Ccl2	Ccl2	C-C motif chemokine 2	1.75899e-14	6.50825e-13	2.90192
PATH:05168	Herpes simplex infection	Ccl12	Ccl12	C-C motif chemokine 12	1.75899e-14	6.50825e-13	2.90192
PATH:05168	Herpes simplex infection	Tap1	Tap1	Transporter 1 ATP-binding cassette sub-family B	1.75899e-14	6.50825e-13	2.90192
PATH:05168	Herpes simplex infection	Ikbke	Ikbke	Inhibitor of nuclear factor kappa-B kinase subunit epsilon	1.75899e-14	6.50825e-13	2.90192
PATH:05168	Herpes simplex infection	H2-DMb1	H2-DMb1	Class II histocompatibility antigen, M beta 1 chain	1.75899e-14	6.50825e-13	2.90192
PATH:05168	Herpes simplex infection	H2-T22	H2-T22	MHC classIb T22	1.75899e-14	6.50825e-13	2.90192
PATH:05168	Herpes simplex infection	Ifit1	Ifit1	Putative uncharacterized protein	1.75899e-14	6.50825e-13	2.90192
PATH:05168	Herpes simplex infection	Tap2	Tap2	Transporter 2 ATP-binding cassette sub-family B	1.75899e-14	6.50825e-13	2.90192
PATH:05168	Herpes simplex infection	H2-Eb1	H2-Eb1	Putative MHC class II antigen E beta 1 isoform 2	1.75899e-14	6.50825e-13	2.90192
PATH:04668	TNF signaling pathway	Il15	Il15	Interleukin-15	2.51195e-13	8.13243e-12	3.58035
PATH:04668	TNF signaling pathway	Il1b	Il1b	Interleukin-1 beta	2.51195e-13	8.13243e-12	3.58035
PATH:04668	TNF signaling pathway	Casp8	Casp8	Caspase-8	2.51195e-13	8.13243e-12	3.58035
PATH:04668	TNF signaling pathway	Bcl3	Bcl3	B-cell lymphoma 3 protein homolog	2.51195e-13	8.13243e-12	3.58035
PATH:04668	TNF signaling pathway	Tnfrsf1b	Tnfrsf1b	Tumor necrosis factor receptor superfamily member 1B	2.51195e-13	8.13243e-12	3.58035
PATH:04668	TNF signaling pathway	Casp7	Casp7	Caspase-7	2.51195e-13	8.13243e-12	3.58035
PATH:04668	TNF signaling pathway	Map3k8	Map3k8	Mitogen-activated protein kinase kinase kinase 8	2.51195e-13	8.13243e-12	3.58035
PATH:04668	TNF signaling pathway	Ptgs2	Ptgs2	Prostaglandin G/H synthase 2	2.51195e-13	8.13243e-12	3.58035
PATH:04668	TNF signaling pathway	Mlkl	Mlkl	Mixed lineage kinase domain-like protein	2.51195e-13	8.13243e-12	3.58035
PATH:04668	TNF signaling pathway	Lif	Lif	Leukemia inhibitory factor	2.51195e-13	8.13243e-12	3.58035
PATH:04668	TNF signaling pathway	Icam1	Icam1	Intercellular adhesion molecule 1	2.51195e-13	8.13243e-12	3.58035
PATH:04668	TNF signaling pathway	Gm5431	Gm5431	Protein Gm5431	2.51195e-13	8.13243e-12	3.58035
PATH:04668	TNF signaling pathway	Il6	Il6	Interleukin 6, isoform CRA_b	2.51195e-13	8.13243e-12	3.58035
PATH:04668	TNF signaling pathway	Ripk3	Ripk3	Receptor-interacting serine/threonine-protein kinase 3	2.51195e-13	8.13243e-12	3.58035
PATH:04668	TNF signaling pathway	Cxcl10	Cxcl10	C-X-C motif chemokine 10	2.51195e-13	8.13243e-12	3.58035
PATH:04668	TNF signaling pathway	Edn1	Edn1	Endothelin-1	2.51195e-13	8.13243e-12	3.58035
PATH:04668	TNF signaling pathway	Nfkbia	Nfkbia	NF-kappa-B inhibitor alpha	2.51195e-13	8.13243e-12	3.58035
PATH:04668	TNF signaling pathway	Tnfaip3	Tnfaip3	Tumor necrosis factor alpha-induced protein 3	2.51195e-13	8.13243e-12	3.58035
PATH:04668	TNF signaling pathway	Cxcl1	Cxcl1	C-X-C motif chemokine	2.51195e-13	8.13243e-12	3.58035
PATH:04668	TNF signaling pathway	Sele	Sele	E-selectin	2.51195e-13	8.13243e-12	3.58035
PATH:04668	TNF signaling pathway	Pik3r5	Pik3r5	Phosphoinositide-3-kinase, regulatory subunit 5, p101	2.51195e-13	8.13243e-12	3.58035
PATH:04668	TNF signaling pathway	Csf1	Csf1	Macrophage colony-stimulating factor 1	2.51195e-13	8.13243e-12	3.58035
PATH:04668	TNF signaling pathway	Socs3	Socs3	Suppressor of cytokine signaling 3	2.51195e-13	8.13243e-12	3.58035
PATH:04668	TNF signaling pathway	Ccl20	Ccl20	C-C motif chemokine 20	2.51195e-13	8.13243e-12	3.58035
PATH:04668	TNF signaling pathway	Cxcl2	Cxcl2	C-X-C motif chemokine 2	2.51195e-13	8.13243e-12	3.58035
PATH:04668	TNF signaling pathway	Pik3cd	Pik3cd	Phosphatidylinositol 4,5-bisphosphate 3-kinase catalytic subunit delta isoform	2.51195e-13	8.13243e-12	3.58035
PATH:04668	TNF signaling pathway	Tnfrsf1a	Tnfrsf1a	Tumor necrosis factor receptor superfamily member 1A	2.51195e-13	8.13243e-12	3.58035
PATH:04668	TNF signaling pathway	Ifi47	Ifi47	Putative uncharacterized protein	2.51195e-13	8.13243e-12	3.58035
PATH:04668	TNF signaling pathway	Casp3	Casp3	Caspase-3	2.51195e-13	8.13243e-12	3.58035
PATH:04668	TNF signaling pathway	Vcam1	Vcam1	Vascular cell adhesion protein 1	2.51195e-13	8.13243e-12	3.58035
PATH:04668	TNF signaling pathway	Ccl2	Ccl2	C-C motif chemokine 2	2.51195e-13	8.13243e-12	3.58035
PATH:04668	TNF signaling pathway	Ccl12	Ccl12	C-C motif chemokine 12	2.51195e-13	8.13243e-12	3.58035
PATH:04668	TNF signaling pathway	Ripk1	Ripk1	Receptor-interacting serine/threonine-protein kinase 1	2.51195e-13	8.13243e-12	3.58035
PATH:04668	TNF signaling pathway	Junb	Junb	Transcription factor jun-B	2.51195e-13	8.13243e-12	3.58035
PATH:04668	TNF signaling pathway	Map2k6	Map2k6	Dual-specificity mitogen-activated protein kinase kinase 6	2.51195e-13	8.13243e-12	3.58035
PATH:04668	TNF signaling pathway	Birc3	Birc3	Baculoviral IAP repeat-containing protein 3	2.51195e-13	8.13243e-12	3.58035
PATH:04668	TNF signaling pathway	Nod2	Nod2	CARD15 short isoform	2.51195e-13	8.13243e-12	3.58035
PATH:04668	TNF signaling pathway	Cx3cl1	Cx3cl1	Fractalkine	2.51195e-13	8.13243e-12	3.58035
PATH:04668	TNF signaling pathway	Birc2	Birc2	Baculoviral IAP repeat-containing protein 2	2.51195e-13	8.13243e-12	3.58035
PATH:05152	Tuberculosis	H2-Ab1	H2-Ab1	MHC class II antigen A beta 1	3.06919e-13	8.83245e-12	2.92328
PATH:05152	Tuberculosis	Jak2	Jak2	Tyrosine-protein kinase JAK2	3.06919e-13	8.83245e-12	2.92328
PATH:05152	Tuberculosis	Fcgr3	Fcgr3	Low affinity immunoglobulin gamma Fc region receptor III	3.06919e-13	8.83245e-12	2.92328
PATH:05152	Tuberculosis	Il1b	Il1b	Interleukin-1 beta	3.06919e-13	8.83245e-12	2.92328
PATH:05152	Tuberculosis	Rfx5	Rfx5	DNA-binding protein Rfx5	3.06919e-13	8.83245e-12	2.92328
PATH:05152	Tuberculosis	Casp8	Casp8	Caspase-8	3.06919e-13	8.83245e-12	2.92328
PATH:05152	Tuberculosis	Apaf1	Apaf1	Apoptotic peptidase activating factor 1, isoform CRA_a	3.06919e-13	8.83245e-12	2.92328
PATH:05152	Tuberculosis	Coro1a	Coro1a	Coronin-1A	3.06919e-13	8.83245e-12	2.92328
PATH:05152	Tuberculosis	Il10	Il10	Interleukin-10	3.06919e-13	8.83245e-12	2.92328
PATH:05152	Tuberculosis	Itgax	Itgax	Putative uncharacterized protein	3.06919e-13	8.83245e-12	2.92328
PATH:05152	Tuberculosis	Ciita	Ciita	MHC class II transactivator	3.06919e-13	8.83245e-12	2.92328
PATH:05152	Tuberculosis	H2-DMa	H2-DMa	Class II histocompatibility antigen, M alpha chain	3.06919e-13	8.83245e-12	2.92328
PATH:05152	Tuberculosis	Cd14	Cd14	Monocyte differentiation antigen CD14	3.06919e-13	8.83245e-12	2.92328
PATH:05152	Tuberculosis	Clec7a	Clec7a	C-type lectin domain family 7 member A	3.06919e-13	8.83245e-12	2.92328
PATH:05152	Tuberculosis	Tlr9	Tlr9	Toll-like receptor 9	3.06919e-13	8.83245e-12	2.92328
PATH:05152	Tuberculosis	Fcer1g	Fcer1g	High affinity immunoglobulin epsilon receptor subunit gamma	3.06919e-13	8.83245e-12	2.92328
PATH:05152	Tuberculosis	Cd209f	Cd209f	MCG132033, isoform CRA_a	3.06919e-13	8.83245e-12	2.92328
PATH:05152	Tuberculosis	Stat1	Stat1	Signal transducer and activator of transcription 1	3.06919e-13	8.83245e-12	2.92328
PATH:05152	Tuberculosis	C3	C3	Complement component 3d	3.06919e-13	8.83245e-12	2.92328
PATH:05152	Tuberculosis	Cd74	Cd74	H-2 class II histocompatibility antigen gamma chain	3.06919e-13	8.83245e-12	2.92328
PATH:05152	Tuberculosis	Syk	Syk	Tyrosine-protein kinase SYK	3.06919e-13	8.83245e-12	2.92328
PATH:05152	Tuberculosis	Tlr6	Tlr6	Toll-like receptor 6	3.06919e-13	8.83245e-12	2.92328
PATH:05152	Tuberculosis	Nos2	Nos2	Nitric oxide synthase 2	3.06919e-13	8.83245e-12	2.92328
PATH:05152	Tuberculosis	Tlr4	Tlr4	Toll-like receptor 4	3.06919e-13	8.83245e-12	2.92328
PATH:05152	Tuberculosis	Tlr1	Tlr1	Toll-like receptor 1	3.06919e-13	8.83245e-12	2.92328
PATH:05152	Tuberculosis	Ctss	Ctss	Cathepsin S	3.06919e-13	8.83245e-12	2.92328
PATH:05152	Tuberculosis	Il6	Il6	Interleukin 6, isoform CRA_b	3.06919e-13	8.83245e-12	2.92328
PATH:05152	Tuberculosis	Malt1	Malt1	Mucosa-associated lymphoid tissue lymphoma translocation protein 1 homolog	3.06919e-13	8.83245e-12	2.92328
PATH:05152	Tuberculosis	Fcgr2b	Fcgr2b	Low affinity immunoglobulin gamma Fc region receptor II	3.06919e-13	8.83245e-12	2.92328
PATH:05152	Tuberculosis	Myd88	Myd88	Myeloid differentiation primary response protein MyD88	3.06919e-13	8.83245e-12	2.92328
PATH:05152	Tuberculosis	H2-Aa	H2-Aa	Beta-2-microglobulin	3.06919e-13	8.83245e-12	2.92328
PATH:05152	Tuberculosis	Il12b	Il12b	Interleukin-12 subunit beta	3.06919e-13	8.83245e-12	2.92328
PATH:05152	Tuberculosis	Fcgr4	Fcgr4	Fc gamma RIIIa receptor	3.06919e-13	8.83245e-12	2.92328
PATH:05152	Tuberculosis	Ripk2	Ripk2	Ripk2 protein	3.06919e-13	8.83245e-12	2.92328
PATH:05152	Tuberculosis	Fcgr1	Fcgr1	High affinity immunoglobulin gamma Fc receptor I	3.06919e-13	8.83245e-12	2.92328
PATH:05152	Tuberculosis	Bcl10	Bcl10	B-cell leukemia/lymphoma 10	3.06919e-13	8.83245e-12	2.92328
PATH:05152	Tuberculosis	Il10ra	Il10ra	Interleukin-10 receptor subunit alpha	3.06919e-13	8.83245e-12	2.92328
PATH:05152	Tuberculosis	Tnfrsf1a	Tnfrsf1a	Tumor necrosis factor receptor superfamily member 1A	3.06919e-13	8.83245e-12	2.92328
PATH:05152	Tuberculosis	Ifng	Ifng	Interferon gamma	3.06919e-13	8.83245e-12	2.92328
PATH:05152	Tuberculosis	Tlr2	Tlr2	Toll-like receptor 2	3.06919e-13	8.83245e-12	2.92328
PATH:05152	Tuberculosis	Clec4e	Clec4e	C-type lectin domain family 4, member e, isoform CRA_a	3.06919e-13	8.83245e-12	2.92328
PATH:05152	Tuberculosis	Casp3	Casp3	Caspase-3	3.06919e-13	8.83245e-12	2.92328
PATH:05152	Tuberculosis	Tcirg1	Tcirg1	Protein Tcirg1	3.06919e-13	8.83245e-12	2.92328
PATH:05152	Tuberculosis	Bid	Bid	BH3-interacting domain death agonist	3.06919e-13	8.83245e-12	2.92328
PATH:05152	Tuberculosis	Itgb2	Itgb2	Integrin beta-2	3.06919e-13	8.83245e-12	2.92328
PATH:05152	Tuberculosis	Chp2	Chp2	Calcineurin B homologous protein 2	3.06919e-13	8.83245e-12	2.92328
PATH:05152	Tuberculosis	H2-DMb1	H2-DMb1	Class II histocompatibility antigen, M beta 1 chain	3.06919e-13	8.83245e-12	2.92328
PATH:05152	Tuberculosis	Cd209a	Cd209a	CD209 antigen-like protein A	3.06919e-13	8.83245e-12	2.92328
PATH:05152	Tuberculosis	Nod2	Nod2	CARD15 short isoform	3.06919e-13	8.83245e-12	2.92328
PATH:05152	Tuberculosis	Itgam	Itgam	CD11b	3.06919e-13	8.83245e-12	2.92328
PATH:05152	Tuberculosis	Il1a	Il1a	Interleukin-1 alpha	3.06919e-13	8.83245e-12	2.92328
PATH:05152	Tuberculosis	H2-Eb1	H2-Eb1	Putative MHC class II antigen E beta 1 isoform 2	3.06919e-13	8.83245e-12	2.92328
PATH:04621	NOD-like receptor signaling pathway	Nfkbib	Nfkbib	NF-kappa-B inhibitor beta	4.71598e-13	1.16219e-11	4.5932
PATH:04621	NOD-like receptor signaling pathway	Casp1	Casp1	Caspase-1	4.71598e-13	1.16219e-11	4.5932
PATH:04621	NOD-like receptor signaling pathway	Nlrp1a	Nlrp1a	NLR family, pyrin domain containing 1a	4.71598e-13	1.16219e-11	4.5932
PATH:04621	NOD-like receptor signaling pathway	Naip2	Naip2	Baculoviral IAP repeat-containing protein 1b	4.71598e-13	1.16219e-11	4.5932
PATH:04621	NOD-like receptor signaling pathway	Il1b	Il1b	Interleukin-1 beta	4.71598e-13	1.16219e-11	4.5932
PATH:04621	NOD-like receptor signaling pathway	Casp8	Casp8	Caspase-8	4.71598e-13	1.16219e-11	4.5932
PATH:04621	NOD-like receptor signaling pathway	Mefv	Mefv	Mefv protein	4.71598e-13	1.16219e-11	4.5932
PATH:04621	NOD-like receptor signaling pathway	Pstpip1	Pstpip1	Proline-serine-threonine phosphatase-interacting protein 1	4.71598e-13	1.16219e-11	4.5932
PATH:04621	NOD-like receptor signaling pathway	Naip5	Naip5	Neuronal apoptosis inhibitory protein 5	4.71598e-13	1.16219e-11	4.5932
PATH:04621	NOD-like receptor signaling pathway	Il6	Il6	Interleukin 6, isoform CRA_b	4.71598e-13	1.16219e-11	4.5932
PATH:04621	NOD-like receptor signaling pathway	Nod1	Nod1	NOD1	4.71598e-13	1.16219e-11	4.5932
PATH:04621	NOD-like receptor signaling pathway	Nfkbia	Nfkbia	NF-kappa-B inhibitor alpha	4.71598e-13	1.16219e-11	4.5932
PATH:04621	NOD-like receptor signaling pathway	Tnfaip3	Tnfaip3	Tumor necrosis factor alpha-induced protein 3	4.71598e-13	1.16219e-11	4.5932
PATH:04621	NOD-like receptor signaling pathway	Cxcl1	Cxcl1	C-X-C motif chemokine	4.71598e-13	1.16219e-11	4.5932
PATH:04621	NOD-like receptor signaling pathway	Nlrp1b	Nlrp1b	NACHT-, LRR-, and PYD-containing protein 1 paralog b splice variant 3	4.71598e-13	1.16219e-11	4.5932
PATH:04621	NOD-like receptor signaling pathway	Ripk2	Ripk2	Ripk2 protein	4.71598e-13	1.16219e-11	4.5932
PATH:04621	NOD-like receptor signaling pathway	Nlrc4	Nlrc4	NLR family CARD domain-containing protein 4	4.71598e-13	1.16219e-11	4.5932
PATH:04621	NOD-like receptor signaling pathway	Ccl11	Ccl11	Eotaxin	4.71598e-13	1.16219e-11	4.5932
PATH:04621	NOD-like receptor signaling pathway	Cxcl2	Cxcl2	C-X-C motif chemokine 2	4.71598e-13	1.16219e-11	4.5932
PATH:04621	NOD-like receptor signaling pathway	Nlrp3	Nlrp3	NACHT, LRR and PYD domains-containing protein 3	4.71598e-13	1.16219e-11	4.5932
PATH:04621	NOD-like receptor signaling pathway	Ccl2	Ccl2	C-C motif chemokine 2	4.71598e-13	1.16219e-11	4.5932
PATH:04621	NOD-like receptor signaling pathway	Pycard	Pycard	PYD and CARD domain containing	4.71598e-13	1.16219e-11	4.5932
PATH:04621	NOD-like receptor signaling pathway	Ccl12	Ccl12	C-C motif chemokine 12	4.71598e-13	1.16219e-11	4.5932
PATH:04621	NOD-like receptor signaling pathway	Ccl8	Ccl8	C-C motif chemokine 8	4.71598e-13	1.16219e-11	4.5932
PATH:04621	NOD-like receptor signaling pathway	Birc3	Birc3	Baculoviral IAP repeat-containing protein 3	4.71598e-13	1.16219e-11	4.5932
PATH:04621	NOD-like receptor signaling pathway	Nod2	Nod2	CARD15 short isoform	4.71598e-13	1.16219e-11	4.5932
PATH:04621	NOD-like receptor signaling pathway	Ccl7	Ccl7	C-C motif chemokine 7	4.71598e-13	1.16219e-11	4.5932
PATH:04621	NOD-like receptor signaling pathway	Birc2	Birc2	Baculoviral IAP repeat-containing protein 2	4.71598e-13	1.16219e-11	4.5932
PATH:04650	Natural killer cell mediated cytotoxicity	Fcgr3	Fcgr3	Low affinity immunoglobulin gamma Fc region receptor III	4.93592e-13	1.16219e-11	3.39067
PATH:04650	Natural killer cell mediated cytotoxicity	Fasl	Fasl	Fas ligand	4.93592e-13	1.16219e-11	3.39067
PATH:04650	Natural killer cell mediated cytotoxicity	Klra7	Klra7	Truncated lectin-related NK cell receptor	4.93592e-13	1.16219e-11	3.39067
PATH:04650	Natural killer cell mediated cytotoxicity	Klra3	Klra3	Killer cell lectin-like receptor 3	4.93592e-13	1.16219e-11	3.39067
PATH:04650	Natural killer cell mediated cytotoxicity	Plcg2	Plcg2	1-phosphatidylinositol 4,5-bisphosphate phosphodiesterase gamma-2	4.93592e-13	1.16219e-11	3.39067
PATH:04650	Natural killer cell mediated cytotoxicity	Prf1	Prf1	Perforin 1 (Pore forming protein)	4.93592e-13	1.16219e-11	3.39067
PATH:04650	Natural killer cell mediated cytotoxicity	Lck	Lck	Proto-oncogene tyrosine-protein kinase LCK	4.93592e-13	1.16219e-11	3.39067
PATH:04650	Natural killer cell mediated cytotoxicity	Ncr1	Ncr1	Putative uncharacterized protein	4.93592e-13	1.16219e-11	3.39067
PATH:04650	Natural killer cell mediated cytotoxicity	Ifnar2	Ifnar2	Interferon alpha/beta receptor 2	4.93592e-13	1.16219e-11	3.39067
PATH:04650	Natural killer cell mediated cytotoxicity	Fcer1g	Fcer1g	High affinity immunoglobulin epsilon receptor subunit gamma	4.93592e-13	1.16219e-11	3.39067
PATH:04650	Natural killer cell mediated cytotoxicity	Syk	Syk	Tyrosine-protein kinase SYK	4.93592e-13	1.16219e-11	3.39067
PATH:04650	Natural killer cell mediated cytotoxicity	Sh3bp2	Sh3bp2	SH3 domain-binding protein 2	4.93592e-13	1.16219e-11	3.39067
PATH:04650	Natural killer cell mediated cytotoxicity	Icam1	Icam1	Intercellular adhesion molecule 1	4.93592e-13	1.16219e-11	3.39067
PATH:04650	Natural killer cell mediated cytotoxicity	Vav1	Vav1	Proto-oncogene vav	4.93592e-13	1.16219e-11	3.39067
PATH:04650	Natural killer cell mediated cytotoxicity	H2-T23	H2-T23	MHC classIb Qa1	4.93592e-13	1.16219e-11	3.39067
PATH:04650	Natural killer cell mediated cytotoxicity	Pik3r5	Pik3r5	Phosphoinositide-3-kinase, regulatory subunit 5, p101	4.93592e-13	1.16219e-11	3.39067
PATH:04650	Natural killer cell mediated cytotoxicity	Fcgr4	Fcgr4	Fc gamma RIIIa receptor	4.93592e-13	1.16219e-11	3.39067
PATH:04650	Natural killer cell mediated cytotoxicity	Cd48	Cd48	CD48 antigen	4.93592e-13	1.16219e-11	3.39067
PATH:04650	Natural killer cell mediated cytotoxicity	Lcp2	Lcp2	Lymphocyte cytosolic protein 2	4.93592e-13	1.16219e-11	3.39067
PATH:04650	Natural killer cell mediated cytotoxicity	H2-K1	H2-K1	H-2 class I histocompatibility antigen, K-K alpha chain	4.93592e-13	1.16219e-11	3.39067
PATH:04650	Natural killer cell mediated cytotoxicity	Pik3cd	Pik3cd	Phosphatidylinositol 4,5-bisphosphate 3-kinase catalytic subunit delta isoform	4.93592e-13	1.16219e-11	3.39067
PATH:04650	Natural killer cell mediated cytotoxicity	Klrk1	Klrk1	NKG2-D type II integral membrane protein	4.93592e-13	1.16219e-11	3.39067
PATH:04650	Natural killer cell mediated cytotoxicity	Klra1	Klra1	T-cell surface glycoprotein YE1/48	4.93592e-13	1.16219e-11	3.39067
PATH:04650	Natural killer cell mediated cytotoxicity	Ifng	Ifng	Interferon gamma	4.93592e-13	1.16219e-11	3.39067
PATH:04650	Natural killer cell mediated cytotoxicity	Klra9	Klra9	Natural killer cell recptor Ly49C	4.93592e-13	1.16219e-11	3.39067
PATH:04650	Natural killer cell mediated cytotoxicity	Klrc1	Klrc1	Klrc1 protein	4.93592e-13	1.16219e-11	3.39067
PATH:04650	Natural killer cell mediated cytotoxicity	Casp3	Casp3	Caspase-3	4.93592e-13	1.16219e-11	3.39067
PATH:04650	Natural killer cell mediated cytotoxicity	Cd244	Cd244	Natural killer cell receptor 2B4	4.93592e-13	1.16219e-11	3.39067
PATH:04650	Natural killer cell mediated cytotoxicity	Bid	Bid	BH3-interacting domain death agonist	4.93592e-13	1.16219e-11	3.39067
PATH:04650	Natural killer cell mediated cytotoxicity	Itgb2	Itgb2	Integrin beta-2	4.93592e-13	1.16219e-11	3.39067
PATH:04650	Natural killer cell mediated cytotoxicity	Chp2	Chp2	Calcineurin B homologous protein 2	4.93592e-13	1.16219e-11	3.39067
PATH:04650	Natural killer cell mediated cytotoxicity	Sh2d1a	Sh2d1a	Sh2d1a protein	4.93592e-13	1.16219e-11	3.39067
PATH:04650	Natural killer cell mediated cytotoxicity	Rac2	Rac2	Ras-related C3 botulinum toxin substrate 2	4.93592e-13	1.16219e-11	3.39067
PATH:04650	Natural killer cell mediated cytotoxicity	Ptpn6	Ptpn6	Tyrosine-protein phosphatase non-receptor type 6	4.93592e-13	1.16219e-11	3.39067
PATH:04650	Natural killer cell mediated cytotoxicity	Ptk2b	Ptk2b	Protein-tyrosine kinase 2-beta	4.93592e-13	1.16219e-11	3.39067
PATH:04650	Natural killer cell mediated cytotoxicity	Tnfsf10	Tnfsf10	Tumor necrosis factor ligand superfamily member 10	4.93592e-13	1.16219e-11	3.39067
PATH:04650	Natural killer cell mediated cytotoxicity	Gzmb	Gzmb	Granzyme B(G,H)	4.93592e-13	1.16219e-11	3.39067
PATH:04650	Natural killer cell mediated cytotoxicity	Itgal	Itgal	Itgal protein	4.93592e-13	1.16219e-11	3.39067
PATH:04650	Natural killer cell mediated cytotoxicity	Klrd1	Klrd1	Natural killer cells antigen CD94	4.93592e-13	1.16219e-11	3.39067
PATH:04650	Natural killer cell mediated cytotoxicity	Tyrobp	Tyrobp	TYRO protein tyrosine kinase-binding protein	4.93592e-13	1.16219e-11	3.39067
PATH:04650	Natural killer cell mediated cytotoxicity	Klrc2	Klrc2	Protein Klrc2	4.93592e-13	1.16219e-11	3.39067
PATH:05332	Graft-versus-host disease	H2-Ab1	H2-Ab1	MHC class II antigen A beta 1	8.05508e-13	1.73855e-11	4.818
PATH:05332	Graft-versus-host disease	Il1b	Il1b	Interleukin-1 beta	8.05508e-13	1.73855e-11	4.818
PATH:05332	Graft-versus-host disease	Fasl	Fasl	Fas ligand	8.05508e-13	1.73855e-11	4.818
PATH:05332	Graft-versus-host disease	Klra7	Klra7	Truncated lectin-related NK cell receptor	8.05508e-13	1.73855e-11	4.818
PATH:05332	Graft-versus-host disease	H2-DMa	H2-DMa	Class II histocompatibility antigen, M alpha chain	8.05508e-13	1.73855e-11	4.818
PATH:05332	Graft-versus-host disease	Klra3	Klra3	Killer cell lectin-like receptor 3	8.05508e-13	1.73855e-11	4.818
PATH:05332	Graft-versus-host disease	Prf1	Prf1	Perforin 1 (Pore forming protein)	8.05508e-13	1.73855e-11	4.818
PATH:05332	Graft-versus-host disease	Il6	Il6	Interleukin 6, isoform CRA_b	8.05508e-13	1.73855e-11	4.818
PATH:05332	Graft-versus-host disease	H2-T23	H2-T23	MHC classIb Qa1	8.05508e-13	1.73855e-11	4.818
PATH:05332	Graft-versus-host disease	H2-Aa	H2-Aa	Beta-2-microglobulin	8.05508e-13	1.73855e-11	4.818
PATH:05332	Graft-versus-host disease	H2-T24	H2-T24	Protein H2-T24	8.05508e-13	1.73855e-11	4.818
PATH:05332	Graft-versus-host disease	H2-K1	H2-K1	H-2 class I histocompatibility antigen, K-K alpha chain	8.05508e-13	1.73855e-11	4.818
PATH:05332	Graft-versus-host disease	H2-T10	H2-T10	Protein H2-T10	8.05508e-13	1.73855e-11	4.818
PATH:05332	Graft-versus-host disease	H2-Q7	H2-Q7	H-2 class I histocompatibility antigen, Q7 alpha chain	8.05508e-13	1.73855e-11	4.818
PATH:05332	Graft-versus-host disease	Klra1	Klra1	T-cell surface glycoprotein YE1/48	8.05508e-13	1.73855e-11	4.818
PATH:05332	Graft-versus-host disease	Ifng	Ifng	Interferon gamma	8.05508e-13	1.73855e-11	4.818
PATH:05332	Graft-versus-host disease	Klra9	Klra9	Natural killer cell recptor Ly49C	8.05508e-13	1.73855e-11	4.818
PATH:05332	Graft-versus-host disease	Klrc1	Klrc1	Klrc1 protein	8.05508e-13	1.73855e-11	4.818
PATH:05332	Graft-versus-host disease	Cd86	Cd86	T-lymphocyte activation antigen CD86	8.05508e-13	1.73855e-11	4.818
PATH:05332	Graft-versus-host disease	Cd80	Cd80	T-lymphocyte activation antigen CD80	8.05508e-13	1.73855e-11	4.818
PATH:05332	Graft-versus-host disease	H2-DMb1	H2-DMb1	Class II histocompatibility antigen, M beta 1 chain	8.05508e-13	1.73855e-11	4.818
PATH:05332	Graft-versus-host disease	H2-T22	H2-T22	MHC classIb T22	8.05508e-13	1.73855e-11	4.818
PATH:05332	Graft-versus-host disease	Gzmb	Gzmb	Granzyme B(G,H)	8.05508e-13	1.73855e-11	4.818
PATH:05332	Graft-versus-host disease	Klrd1	Klrd1	Natural killer cells antigen CD94	8.05508e-13	1.73855e-11	4.818
PATH:05332	Graft-versus-host disease	Il1a	Il1a	Interleukin-1 alpha	8.05508e-13	1.73855e-11	4.818
PATH:05332	Graft-versus-host disease	H2-Eb1	H2-Eb1	Putative MHC class II antigen E beta 1 isoform 2	8.05508e-13	1.73855e-11	4.818
PATH:05133	Pertussis	Casp1	Casp1	Caspase-1	2.29493e-11	4.57221e-10	3.92151
PATH:05133	Pertussis	Il1b	Il1b	Interleukin-1 beta	2.29493e-11	4.57221e-10	3.92151
PATH:05133	Pertussis	Ticam2	Ticam2	TIR domain-containing adapter molecule 2	2.29493e-11	4.57221e-10	3.92151
PATH:05133	Pertussis	Il10	Il10	Interleukin-10	2.29493e-11	4.57221e-10	3.92151
PATH:05133	Pertussis	Cd14	Cd14	Monocyte differentiation antigen CD14	2.29493e-11	4.57221e-10	3.92151
PATH:05133	Pertussis	Casp7	Casp7	Caspase-7	2.29493e-11	4.57221e-10	3.92151
PATH:05133	Pertussis	C3	C3	Complement component 3d	2.29493e-11	4.57221e-10	3.92151
PATH:05133	Pertussis	Nos2	Nos2	Nitric oxide synthase 2	2.29493e-11	4.57221e-10	3.92151
PATH:05133	Pertussis	C1ra	C1ra	Putative uncharacterized protein	2.29493e-11	4.57221e-10	3.92151
PATH:05133	Pertussis	Tlr4	Tlr4	Toll-like receptor 4	2.29493e-11	4.57221e-10	3.92151
PATH:05133	Pertussis	C1s1	C1s1	Protein C1s1	2.29493e-11	4.57221e-10	3.92151
PATH:05133	Pertussis	Il6	Il6	Interleukin 6, isoform CRA_b	2.29493e-11	4.57221e-10	3.92151
PATH:05133	Pertussis	C4b	C4b	Complement component 4B (Childo blood group)	2.29493e-11	4.57221e-10	3.92151
PATH:05133	Pertussis	C1qc	C1qc	Complement C1q subcomponent subunit C	2.29493e-11	4.57221e-10	3.92151
PATH:05133	Pertussis	Nod1	Nod1	NOD1	2.29493e-11	4.57221e-10	3.92151
PATH:05133	Pertussis	Myd88	Myd88	Myeloid differentiation primary response protein MyD88	2.29493e-11	4.57221e-10	3.92151
PATH:05133	Pertussis	Il12b	Il12b	Interleukin-12 subunit beta	2.29493e-11	4.57221e-10	3.92151
PATH:05133	Pertussis	Irf1	Irf1	Interferon regulatory factor 1	2.29493e-11	4.57221e-10	3.92151
PATH:05133	Pertussis	C1qa	C1qa	Complement C1q subcomponent subunit A	2.29493e-11	4.57221e-10	3.92151
PATH:05133	Pertussis	Nlrp3	Nlrp3	NACHT, LRR and PYD domains-containing protein 3	2.29493e-11	4.57221e-10	3.92151
PATH:05133	Pertussis	Serping1	Serping1	Plasma protease C1 inhibitor	2.29493e-11	4.57221e-10	3.92151
PATH:05133	Pertussis	Casp3	Casp3	Caspase-3	2.29493e-11	4.57221e-10	3.92151
PATH:05133	Pertussis	Itgb2	Itgb2	Integrin beta-2	2.29493e-11	4.57221e-10	3.92151
PATH:05133	Pertussis	Pycard	Pycard	PYD and CARD domain containing	2.29493e-11	4.57221e-10	3.92151
PATH:05133	Pertussis	Cxcl5	Cxcl5	C-X-C motif chemokine 5	2.29493e-11	4.57221e-10	3.92151
PATH:05133	Pertussis	Irf8	Irf8	Interferon regulatory factor 8	2.29493e-11	4.57221e-10	3.92151
PATH:05133	Pertussis	C1qb	C1qb	Complement C1q subcomponent subunit B	2.29493e-11	4.57221e-10	3.92151
PATH:05133	Pertussis	Itgam	Itgam	CD11b	2.29493e-11	4.57221e-10	3.92151
PATH:05133	Pertussis	Il1a	Il1a	Interleukin-1 alpha	2.29493e-11	4.57221e-10	3.92151
PATH:04064	NF-kappa B signaling pathway	Ddx58	Ddx58	Ddx58 protein	4.50921e-11	8.34204e-10	3.40225
PATH:04064	NF-kappa B signaling pathway	Btk	Btk	Tyrosine-protein kinase BTK	4.50921e-11	8.34204e-10	3.40225
PATH:04064	NF-kappa B signaling pathway	Lyn	Lyn	Tyrosine-protein kinase Lyn	4.50921e-11	8.34204e-10	3.40225
PATH:04064	NF-kappa B signaling pathway	Il1b	Il1b	Interleukin-1 beta	4.50921e-11	8.34204e-10	3.40225
PATH:04064	NF-kappa B signaling pathway	Bcl2a1b	Bcl2a1b	A1-b protein	4.50921e-11	8.34204e-10	3.40225
PATH:04064	NF-kappa B signaling pathway	Ticam2	Ticam2	TIR domain-containing adapter molecule 2	4.50921e-11	8.34204e-10	3.40225
PATH:04064	NF-kappa B signaling pathway	Cd14	Cd14	Monocyte differentiation antigen CD14	4.50921e-11	8.34204e-10	3.40225
PATH:04064	NF-kappa B signaling pathway	Plcg2	Plcg2	1-phosphatidylinositol 4,5-bisphosphate phosphodiesterase gamma-2	4.50921e-11	8.34204e-10	3.40225
PATH:04064	NF-kappa B signaling pathway	Lck	Lck	Proto-oncogene tyrosine-protein kinase LCK	4.50921e-11	8.34204e-10	3.40225
PATH:04064	NF-kappa B signaling pathway	Ccl4	Ccl4	C-C motif chemokine 4	4.50921e-11	8.34204e-10	3.40225
PATH:04064	NF-kappa B signaling pathway	Relb	Relb	Transcription factor RelB	4.50921e-11	8.34204e-10	3.40225
PATH:04064	NF-kappa B signaling pathway	Ptgs2	Ptgs2	Prostaglandin G/H synthase 2	4.50921e-11	8.34204e-10	3.40225
PATH:04064	NF-kappa B signaling pathway	Cd40	Cd40	Tumor necrosis factor receptor superfamily member 5	4.50921e-11	8.34204e-10	3.40225
PATH:04064	NF-kappa B signaling pathway	Syk	Syk	Tyrosine-protein kinase SYK	4.50921e-11	8.34204e-10	3.40225
PATH:04064	NF-kappa B signaling pathway	Bcl2a1d	Bcl2a1d	Protein Bcl2a1d	4.50921e-11	8.34204e-10	3.40225
PATH:04064	NF-kappa B signaling pathway	Tlr4	Tlr4	Toll-like receptor 4	4.50921e-11	8.34204e-10	3.40225
PATH:04064	NF-kappa B signaling pathway	Icam1	Icam1	Intercellular adhesion molecule 1	4.50921e-11	8.34204e-10	3.40225
PATH:04064	NF-kappa B signaling pathway	Malt1	Malt1	Mucosa-associated lymphoid tissue lymphoma translocation protein 1 homolog	4.50921e-11	8.34204e-10	3.40225
PATH:04064	NF-kappa B signaling pathway	Bcl2a1a	Bcl2a1a	Bcl-2-related protein A1	4.50921e-11	8.34204e-10	3.40225
PATH:04064	NF-kappa B signaling pathway	Myd88	Myd88	Myeloid differentiation primary response protein MyD88	4.50921e-11	8.34204e-10	3.40225
PATH:04064	NF-kappa B signaling pathway	Plau	Plau	Urokinase-type plasminogen activator	4.50921e-11	8.34204e-10	3.40225
PATH:04064	NF-kappa B signaling pathway	Nfkbia	Nfkbia	NF-kappa-B inhibitor alpha	4.50921e-11	8.34204e-10	3.40225
PATH:04064	NF-kappa B signaling pathway	Tnfaip3	Tnfaip3	Tumor necrosis factor alpha-induced protein 3	4.50921e-11	8.34204e-10	3.40225
PATH:04064	NF-kappa B signaling pathway	Tnfsf14	Tnfsf14	Tumor necrosis factor ligand superfamily member 14	4.50921e-11	8.34204e-10	3.40225
PATH:04064	NF-kappa B signaling pathway	Bcl10	Bcl10	B-cell leukemia/lymphoma 10	4.50921e-11	8.34204e-10	3.40225
PATH:04064	NF-kappa B signaling pathway	Cxcl2	Cxcl2	C-X-C motif chemokine 2	4.50921e-11	8.34204e-10	3.40225
PATH:04064	NF-kappa B signaling pathway	Trim25	Trim25	Putative uncharacterized protein	4.50921e-11	8.34204e-10	3.40225
PATH:04064	NF-kappa B signaling pathway	Tnfrsf1a	Tnfrsf1a	Tumor necrosis factor receptor superfamily member 1A	4.50921e-11	8.34204e-10	3.40225
PATH:04064	NF-kappa B signaling pathway	Vcam1	Vcam1	Vascular cell adhesion protein 1	4.50921e-11	8.34204e-10	3.40225
PATH:04064	NF-kappa B signaling pathway	Tnfsf13b	Tnfsf13b	Tumor necrosis factor (Ligand) superfamily, member 13b, isoform CRA_a	4.50921e-11	8.34204e-10	3.40225
PATH:04064	NF-kappa B signaling pathway	Ripk1	Ripk1	Receptor-interacting serine/threonine-protein kinase 1	4.50921e-11	8.34204e-10	3.40225
PATH:04064	NF-kappa B signaling pathway	Nfkb2	Nfkb2	Putative uncharacterized protein	4.50921e-11	8.34204e-10	3.40225
PATH:04064	NF-kappa B signaling pathway	Birc3	Birc3	Baculoviral IAP repeat-containing protein 3	4.50921e-11	8.34204e-10	3.40225
PATH:04064	NF-kappa B signaling pathway	Birc2	Birc2	Baculoviral IAP repeat-containing protein 2	4.50921e-11	8.34204e-10	3.40225
PATH:05144	Malaria	Il1b	Il1b	Interleukin-1 beta	5.61483e-11	9.69494e-10	4.60304
PATH:05144	Malaria	Hbb-bs	Hbb-bs	Protein Hbb-bs	5.61483e-11	9.69494e-10	4.60304
PATH:05144	Malaria	Il10	Il10	Interleukin-10	5.61483e-11	9.69494e-10	4.60304
PATH:05144	Malaria	Cd36	Cd36	CD36 antigen variant	5.61483e-11	9.69494e-10	4.60304
PATH:05144	Malaria	Thbs1	Thbs1	Thrombospondin-1	5.61483e-11	9.69494e-10	4.60304
PATH:05144	Malaria	Hba-a1	Hba-a1	Alpha-globin	5.61483e-11	9.69494e-10	4.60304
PATH:05144	Malaria	Hbb-b1	Hbb-b1	MCG141340	5.61483e-11	9.69494e-10	4.60304
PATH:05144	Malaria	Tlr9	Tlr9	Toll-like receptor 9	5.61483e-11	9.69494e-10	4.60304
PATH:05144	Malaria	Cd40	Cd40	Tumor necrosis factor receptor superfamily member 5	5.61483e-11	9.69494e-10	4.60304
PATH:05144	Malaria	Tlr4	Tlr4	Toll-like receptor 4	5.61483e-11	9.69494e-10	4.60304
PATH:05144	Malaria	Icam1	Icam1	Intercellular adhesion molecule 1	5.61483e-11	9.69494e-10	4.60304
PATH:05144	Malaria	Il6	Il6	Interleukin 6, isoform CRA_b	5.61483e-11	9.69494e-10	4.60304
PATH:05144	Malaria	Myd88	Myd88	Myeloid differentiation primary response protein MyD88	5.61483e-11	9.69494e-10	4.60304
PATH:05144	Malaria	Sele	Sele	E-selectin	5.61483e-11	9.69494e-10	4.60304
PATH:05144	Malaria	Csf3	Csf3	Granulocyte colony-stimulating factor	5.61483e-11	9.69494e-10	4.60304
PATH:05144	Malaria	Ifng	Ifng	Interferon gamma	5.61483e-11	9.69494e-10	4.60304
PATH:05144	Malaria	Tlr2	Tlr2	Toll-like receptor 2	5.61483e-11	9.69494e-10	4.60304
PATH:05144	Malaria	Selp	Selp	P-selectin	5.61483e-11	9.69494e-10	4.60304
PATH:05144	Malaria	Itgb2	Itgb2	Integrin beta-2	5.61483e-11	9.69494e-10	4.60304
PATH:05144	Malaria	Vcam1	Vcam1	Vascular cell adhesion protein 1	5.61483e-11	9.69494e-10	4.60304
PATH:05144	Malaria	Ccl2	Ccl2	C-C motif chemokine 2	5.61483e-11	9.69494e-10	4.60304
PATH:05144	Malaria	Ccl12	Ccl12	C-C motif chemokine 12	5.61483e-11	9.69494e-10	4.60304
PATH:05144	Malaria	Itgal	Itgal	Itgal protein	5.61483e-11	9.69494e-10	4.60304
PATH:04620	Toll-like receptor signaling pathway	Il1b	Il1b	Interleukin-1 beta	6.16334e-11	9.9769e-10	3.36856
PATH:04620	Toll-like receptor signaling pathway	Casp8	Casp8	Caspase-8	6.16334e-11	9.9769e-10	3.36856
PATH:04620	Toll-like receptor signaling pathway	Ticam2	Ticam2	TIR domain-containing adapter molecule 2	6.16334e-11	9.9769e-10	3.36856
PATH:04620	Toll-like receptor signaling pathway	Irf7	Irf7	Interferon regulatory factor 7, isoform CRA_b	6.16334e-11	9.9769e-10	3.36856
PATH:04620	Toll-like receptor signaling pathway	Cd14	Cd14	Monocyte differentiation antigen CD14	6.16334e-11	9.9769e-10	3.36856
PATH:04620	Toll-like receptor signaling pathway	Tbk1	Tbk1	TANK-binding kinase 1	6.16334e-11	9.9769e-10	3.36856
PATH:04620	Toll-like receptor signaling pathway	Ccl4	Ccl4	C-C motif chemokine 4	6.16334e-11	9.9769e-10	3.36856
PATH:04620	Toll-like receptor signaling pathway	Map3k8	Map3k8	Mitogen-activated protein kinase kinase kinase 8	6.16334e-11	9.9769e-10	3.36856
PATH:04620	Toll-like receptor signaling pathway	Tlr9	Tlr9	Toll-like receptor 9	6.16334e-11	9.9769e-10	3.36856
PATH:04620	Toll-like receptor signaling pathway	Ifnar2	Ifnar2	Interferon alpha/beta receptor 2	6.16334e-11	9.9769e-10	3.36856
PATH:04620	Toll-like receptor signaling pathway	Stat1	Stat1	Signal transducer and activator of transcription 1	6.16334e-11	9.9769e-10	3.36856
PATH:04620	Toll-like receptor signaling pathway	Cxcl11	Cxcl11	C-X-C motif chemokine 11	6.16334e-11	9.9769e-10	3.36856
PATH:04620	Toll-like receptor signaling pathway	Cd40	Cd40	Tumor necrosis factor receptor superfamily member 5	6.16334e-11	9.9769e-10	3.36856
PATH:04620	Toll-like receptor signaling pathway	Tlr6	Tlr6	Toll-like receptor 6	6.16334e-11	9.9769e-10	3.36856
PATH:04620	Toll-like receptor signaling pathway	Tlr7	Tlr7	Toll-like receptor 7	6.16334e-11	9.9769e-10	3.36856
PATH:04620	Toll-like receptor signaling pathway	Tlr4	Tlr4	Toll-like receptor 4	6.16334e-11	9.9769e-10	3.36856
PATH:04620	Toll-like receptor signaling pathway	Tlr1	Tlr1	Toll-like receptor 1	6.16334e-11	9.9769e-10	3.36856
PATH:04620	Toll-like receptor signaling pathway	Il6	Il6	Interleukin 6, isoform CRA_b	6.16334e-11	9.9769e-10	3.36856
PATH:04620	Toll-like receptor signaling pathway	Cxcl9	Cxcl9	C-X-C motif chemokine 9	6.16334e-11	9.9769e-10	3.36856
PATH:04620	Toll-like receptor signaling pathway	Myd88	Myd88	Myeloid differentiation primary response protein MyD88	6.16334e-11	9.9769e-10	3.36856
PATH:04620	Toll-like receptor signaling pathway	Cxcl10	Cxcl10	C-X-C motif chemokine 10	6.16334e-11	9.9769e-10	3.36856
PATH:04620	Toll-like receptor signaling pathway	Il12b	Il12b	Interleukin-12 subunit beta	6.16334e-11	9.9769e-10	3.36856
PATH:04620	Toll-like receptor signaling pathway	Nfkbia	Nfkbia	NF-kappa-B inhibitor alpha	6.16334e-11	9.9769e-10	3.36856
PATH:04620	Toll-like receptor signaling pathway	Tlr3	Tlr3	Putative uncharacterized protein	6.16334e-11	9.9769e-10	3.36856
PATH:04620	Toll-like receptor signaling pathway	Pik3r5	Pik3r5	Phosphoinositide-3-kinase, regulatory subunit 5, p101	6.16334e-11	9.9769e-10	3.36856
PATH:04620	Toll-like receptor signaling pathway	Ccl3	Ccl3	C-C motif chemokine 3	6.16334e-11	9.9769e-10	3.36856
PATH:04620	Toll-like receptor signaling pathway	Irf5	Irf5	Interferon regulatory factor 5 bone marrow variant	6.16334e-11	9.9769e-10	3.36856
PATH:04620	Toll-like receptor signaling pathway	Pik3cd	Pik3cd	Phosphatidylinositol 4,5-bisphosphate 3-kinase catalytic subunit delta isoform	6.16334e-11	9.9769e-10	3.36856
PATH:04620	Toll-like receptor signaling pathway	Tlr2	Tlr2	Toll-like receptor 2	6.16334e-11	9.9769e-10	3.36856
PATH:04620	Toll-like receptor signaling pathway	Cd86	Cd86	T-lymphocyte activation antigen CD86	6.16334e-11	9.9769e-10	3.36856
PATH:04620	Toll-like receptor signaling pathway	Cd80	Cd80	T-lymphocyte activation antigen CD80	6.16334e-11	9.9769e-10	3.36856
PATH:04620	Toll-like receptor signaling pathway	Ripk1	Ripk1	Receptor-interacting serine/threonine-protein kinase 1	6.16334e-11	9.9769e-10	3.36856
PATH:04620	Toll-like receptor signaling pathway	Ikbke	Ikbke	Inhibitor of nuclear factor kappa-B kinase subunit epsilon	6.16334e-11	9.9769e-10	3.36856
PATH:04620	Toll-like receptor signaling pathway	Map2k6	Map2k6	Dual-specificity mitogen-activated protein kinase kinase 6	6.16334e-11	9.9769e-10	3.36856
PATH:04145	Phagosome	H2-Ab1	H2-Ab1	MHC class II antigen A beta 1	7.33954e-11	1.1182e-09	2.71856
PATH:04145	Phagosome	Fcgr3	Fcgr3	Low affinity immunoglobulin gamma Fc region receptor III	7.33954e-11	1.1182e-09	2.71856
PATH:04145	Phagosome	Coro1a	Coro1a	Coronin-1A	7.33954e-11	1.1182e-09	2.71856
PATH:04145	Phagosome	Ncf4	Ncf4	Neutrophil cytosol factor 4	7.33954e-11	1.1182e-09	2.71856
PATH:04145	Phagosome	H2-DMa	H2-DMa	Class II histocompatibility antigen, M alpha chain	7.33954e-11	1.1182e-09	2.71856
PATH:04145	Phagosome	Cd36	Cd36	CD36 antigen variant	7.33954e-11	1.1182e-09	2.71856
PATH:04145	Phagosome	Cd14	Cd14	Monocyte differentiation antigen CD14	7.33954e-11	1.1182e-09	2.71856
PATH:04145	Phagosome	Thbs1	Thbs1	Thrombospondin-1	7.33954e-11	1.1182e-09	2.71856
PATH:04145	Phagosome	Clec7a	Clec7a	C-type lectin domain family 7 member A	7.33954e-11	1.1182e-09	2.71856
PATH:04145	Phagosome	Olr1	Olr1	Oxidized low-density lipoprotein receptor 1	7.33954e-11	1.1182e-09	2.71856
PATH:04145	Phagosome	Cd209f	Cd209f	MCG132033, isoform CRA_a	7.33954e-11	1.1182e-09	2.71856
PATH:04145	Phagosome	Cybb	Cybb	Cytochrome b-245 heavy chain	7.33954e-11	1.1182e-09	2.71856
PATH:04145	Phagosome	Marco	Marco	Macrophage receptor MARCO	7.33954e-11	1.1182e-09	2.71856
PATH:04145	Phagosome	C3	C3	Complement component 3d	7.33954e-11	1.1182e-09	2.71856
PATH:04145	Phagosome	Cyba	Cyba	Cytochrome b-245, alpha polypeptide, isoform CRA_a	7.33954e-11	1.1182e-09	2.71856
PATH:04145	Phagosome	Tlr6	Tlr6	Toll-like receptor 6	7.33954e-11	1.1182e-09	2.71856
PATH:04145	Phagosome	Atp6v1b1	Atp6v1b1	Atp6v1b1 protein	7.33954e-11	1.1182e-09	2.71856
PATH:04145	Phagosome	Ncf1	Ncf1	Neutrophil cytosol factor 1	7.33954e-11	1.1182e-09	2.71856
PATH:04145	Phagosome	C1ra	C1ra	Putative uncharacterized protein	7.33954e-11	1.1182e-09	2.71856
PATH:04145	Phagosome	Tlr4	Tlr4	Toll-like receptor 4	7.33954e-11	1.1182e-09	2.71856
PATH:04145	Phagosome	Ctss	Ctss	Cathepsin S	7.33954e-11	1.1182e-09	2.71856
PATH:04145	Phagosome	Fcgr2b	Fcgr2b	Low affinity immunoglobulin gamma Fc region receptor II	7.33954e-11	1.1182e-09	2.71856
PATH:04145	Phagosome	H2-T23	H2-T23	MHC classIb Qa1	7.33954e-11	1.1182e-09	2.71856
PATH:04145	Phagosome	H2-Aa	H2-Aa	Beta-2-microglobulin	7.33954e-11	1.1182e-09	2.71856
PATH:04145	Phagosome	Itgb5	Itgb5	Integrin beta-5	7.33954e-11	1.1182e-09	2.71856
PATH:04145	Phagosome	Fcgr4	Fcgr4	Fc gamma RIIIa receptor	7.33954e-11	1.1182e-09	2.71856
PATH:04145	Phagosome	H2-T24	H2-T24	Protein H2-T24	7.33954e-11	1.1182e-09	2.71856
PATH:04145	Phagosome	H2-K1	H2-K1	H-2 class I histocompatibility antigen, K-K alpha chain	7.33954e-11	1.1182e-09	2.71856
PATH:04145	Phagosome	Fcgr1	Fcgr1	High affinity immunoglobulin gamma Fc receptor I	7.33954e-11	1.1182e-09	2.71856
PATH:04145	Phagosome	H2-T10	H2-T10	Protein H2-T10	7.33954e-11	1.1182e-09	2.71856
PATH:04145	Phagosome	H2-Q7	H2-Q7	H-2 class I histocompatibility antigen, Q7 alpha chain	7.33954e-11	1.1182e-09	2.71856
PATH:04145	Phagosome	Tlr2	Tlr2	Toll-like receptor 2	7.33954e-11	1.1182e-09	2.71856
PATH:04145	Phagosome	Tuba1c	Tuba1c	Tubulin alpha-1C chain	7.33954e-11	1.1182e-09	2.71856
PATH:04145	Phagosome	Ncf2	Ncf2	Neutrophil cytosol factor 2	7.33954e-11	1.1182e-09	2.71856
PATH:04145	Phagosome	Tcirg1	Tcirg1	Protein Tcirg1	7.33954e-11	1.1182e-09	2.71856
PATH:04145	Phagosome	Itgb2	Itgb2	Integrin beta-2	7.33954e-11	1.1182e-09	2.71856
PATH:04145	Phagosome	Tap1	Tap1	Transporter 1 ATP-binding cassette sub-family B	7.33954e-11	1.1182e-09	2.71856
PATH:04145	Phagosome	Itga2	Itga2	Integrin alpha-2	7.33954e-11	1.1182e-09	2.71856
PATH:04145	Phagosome	Tubb3	Tubb3	Tubulin beta 3	7.33954e-11	1.1182e-09	2.71856
PATH:04145	Phagosome	H2-DMb1	H2-DMb1	Class II histocompatibility antigen, M beta 1 chain	7.33954e-11	1.1182e-09	2.71856
PATH:04145	Phagosome	H2-T22	H2-T22	MHC classIb T22	7.33954e-11	1.1182e-09	2.71856
PATH:04145	Phagosome	Msr1	Msr1	Macrophage scavenger receptor types I and II	7.33954e-11	1.1182e-09	2.71856
PATH:04145	Phagosome	Cd209a	Cd209a	CD209 antigen-like protein A	7.33954e-11	1.1182e-09	2.71856
PATH:04145	Phagosome	Tap2	Tap2	Transporter 2 ATP-binding cassette sub-family B	7.33954e-11	1.1182e-09	2.71856
PATH:04145	Phagosome	Itgam	Itgam	CD11b	7.33954e-11	1.1182e-09	2.71856
PATH:04145	Phagosome	Tubb4a	Tubb4a	Tubulin beta-4A chain	7.33954e-11	1.1182e-09	2.71856
PATH:04145	Phagosome	H2-Eb1	H2-Eb1	Putative MHC class II antigen E beta 1 isoform 2	7.33954e-11	1.1182e-09	2.71856
PATH:04612	Antigen processing and presentation	H2-Ab1	H2-Ab1	MHC class II antigen A beta 1	1.49656e-10	2.15338e-09	3.67331
PATH:04612	Antigen processing and presentation	B2m	B2m	Beta-2-microglobulin	1.49656e-10	2.15338e-09	3.67331
PATH:04612	Antigen processing and presentation	Rfx5	Rfx5	DNA-binding protein Rfx5	1.49656e-10	2.15338e-09	3.67331
PATH:04612	Antigen processing and presentation	Ciita	Ciita	MHC class II transactivator	1.49656e-10	2.15338e-09	3.67331
PATH:04612	Antigen processing and presentation	H2-DMa	H2-DMa	Class II histocompatibility antigen, M alpha chain	1.49656e-10	2.15338e-09	3.67331
PATH:04612	Antigen processing and presentation	Klrc3	Klrc3	Klrc3 protein	1.49656e-10	2.15338e-09	3.67331
PATH:04612	Antigen processing and presentation	Cd74	Cd74	H-2 class II histocompatibility antigen gamma chain	1.49656e-10	2.15338e-09	3.67331
PATH:04612	Antigen processing and presentation	Ctss	Ctss	Cathepsin S	1.49656e-10	2.15338e-09	3.67331
PATH:04612	Antigen processing and presentation	Psme2b	Psme2b	PA28 beta subunit	1.49656e-10	2.15338e-09	3.67331
PATH:04612	Antigen processing and presentation	H2-T23	H2-T23	MHC classIb Qa1	1.49656e-10	2.15338e-09	3.67331
PATH:04612	Antigen processing and presentation	H2-Aa	H2-Aa	Beta-2-microglobulin	1.49656e-10	2.15338e-09	3.67331
PATH:04612	Antigen processing and presentation	Ifi30	Ifi30	Gamma-interferon-inducible lysosomal thiol reductase	1.49656e-10	2.15338e-09	3.67331
PATH:04612	Antigen processing and presentation	H2-T24	H2-T24	Protein H2-T24	1.49656e-10	2.15338e-09	3.67331
PATH:04612	Antigen processing and presentation	H2-K1	H2-K1	H-2 class I histocompatibility antigen, K-K alpha chain	1.49656e-10	2.15338e-09	3.67331
PATH:04612	Antigen processing and presentation	H2-T10	H2-T10	Protein H2-T10	1.49656e-10	2.15338e-09	3.67331
PATH:04612	Antigen processing and presentation	H2-Q7	H2-Q7	H-2 class I histocompatibility antigen, Q7 alpha chain	1.49656e-10	2.15338e-09	3.67331
PATH:04612	Antigen processing and presentation	Ifng	Ifng	Interferon gamma	1.49656e-10	2.15338e-09	3.67331
PATH:04612	Antigen processing and presentation	Psme1	Psme1	Proteasome activator complex subunit 1	1.49656e-10	2.15338e-09	3.67331
PATH:04612	Antigen processing and presentation	Klrc1	Klrc1	Klrc1 protein	1.49656e-10	2.15338e-09	3.67331
PATH:04612	Antigen processing and presentation	Tap1	Tap1	Transporter 1 ATP-binding cassette sub-family B	1.49656e-10	2.15338e-09	3.67331
PATH:04612	Antigen processing and presentation	Tapbp	Tapbp	TAP binding protein	1.49656e-10	2.15338e-09	3.67331
PATH:04612	Antigen processing and presentation	H2-DMb1	H2-DMb1	Class II histocompatibility antigen, M beta 1 chain	1.49656e-10	2.15338e-09	3.67331
PATH:04612	Antigen processing and presentation	H2-T22	H2-T22	MHC classIb T22	1.49656e-10	2.15338e-09	3.67331
PATH:04612	Antigen processing and presentation	Psme2	Psme2	Proteasome activator complex subunit 2	1.49656e-10	2.15338e-09	3.67331
PATH:04612	Antigen processing and presentation	Tap2	Tap2	Transporter 2 ATP-binding cassette sub-family B	1.49656e-10	2.15338e-09	3.67331
PATH:04612	Antigen processing and presentation	Klrd1	Klrd1	Natural killer cells antigen CD94	1.49656e-10	2.15338e-09	3.67331
PATH:04612	Antigen processing and presentation	Pdia3	Pdia3	Protein disulfide-isomerase A3	1.49656e-10	2.15338e-09	3.67331
PATH:04612	Antigen processing and presentation	Klrc2	Klrc2	Protein Klrc2	1.49656e-10	2.15338e-09	3.67331
PATH:04612	Antigen processing and presentation	H2-Eb1	H2-Eb1	Putative MHC class II antigen E beta 1 isoform 2	1.49656e-10	2.15338e-09	3.67331
PATH:05321	Inflammatory bowel disease (IBD)	H2-Ab1	H2-Ab1	MHC class II antigen A beta 1	4.99317e-10	6.80647e-09	4.07049
PATH:05321	Inflammatory bowel disease (IBD)	Il1b	Il1b	Interleukin-1 beta	4.99317e-10	6.80647e-09	4.07049
PATH:05321	Inflammatory bowel disease (IBD)	Il2rg	Il2rg	Cytokine receptor common subunit gamma	4.99317e-10	6.80647e-09	4.07049
PATH:05321	Inflammatory bowel disease (IBD)	Il12rb1	Il12rb1	Putative uncharacterized protein	4.99317e-10	6.80647e-09	4.07049
PATH:05321	Inflammatory bowel disease (IBD)	Il10	Il10	Interleukin-10	4.99317e-10	6.80647e-09	4.07049
PATH:05321	Inflammatory bowel disease (IBD)	H2-DMa	H2-DMa	Class II histocompatibility antigen, M alpha chain	4.99317e-10	6.80647e-09	4.07049
PATH:05321	Inflammatory bowel disease (IBD)	Il4ra	Il4ra	Il4ra protein	4.99317e-10	6.80647e-09	4.07049
PATH:05321	Inflammatory bowel disease (IBD)	Tbx21	Tbx21	T-box 21	4.99317e-10	6.80647e-09	4.07049
PATH:05321	Inflammatory bowel disease (IBD)	Stat1	Stat1	Signal transducer and activator of transcription 1	4.99317e-10	6.80647e-09	4.07049
PATH:05321	Inflammatory bowel disease (IBD)	Tlr4	Tlr4	Toll-like receptor 4	4.99317e-10	6.80647e-09	4.07049
PATH:05321	Inflammatory bowel disease (IBD)	Stat4	Stat4	Signal transducer and activator of transcription 4	4.99317e-10	6.80647e-09	4.07049
PATH:05321	Inflammatory bowel disease (IBD)	Il21r	Il21r	Putative uncharacterized protein	4.99317e-10	6.80647e-09	4.07049
PATH:05321	Inflammatory bowel disease (IBD)	Stat3	Stat3	Signal transducer and activator of transcription 3	4.99317e-10	6.80647e-09	4.07049
PATH:05321	Inflammatory bowel disease (IBD)	Il12rb2	Il12rb2	Interleukin-12 receptor subunit beta-2	4.99317e-10	6.80647e-09	4.07049
PATH:05321	Inflammatory bowel disease (IBD)	Il6	Il6	Interleukin 6, isoform CRA_b	4.99317e-10	6.80647e-09	4.07049
PATH:05321	Inflammatory bowel disease (IBD)	H2-Aa	H2-Aa	Beta-2-microglobulin	4.99317e-10	6.80647e-09	4.07049
PATH:05321	Inflammatory bowel disease (IBD)	Il12b	Il12b	Interleukin-12 subunit beta	4.99317e-10	6.80647e-09	4.07049
PATH:05321	Inflammatory bowel disease (IBD)	Ifng	Ifng	Interferon gamma	4.99317e-10	6.80647e-09	4.07049
PATH:05321	Inflammatory bowel disease (IBD)	Tlr2	Tlr2	Toll-like receptor 2	4.99317e-10	6.80647e-09	4.07049
PATH:05321	Inflammatory bowel disease (IBD)	H2-DMb1	H2-DMb1	Class II histocompatibility antigen, M beta 1 chain	4.99317e-10	6.80647e-09	4.07049
PATH:05321	Inflammatory bowel disease (IBD)	Il18rap	Il18rap	Interleukin 18 receptor accessory protein	4.99317e-10	6.80647e-09	4.07049
PATH:05321	Inflammatory bowel disease (IBD)	Nod2	Nod2	CARD15 short isoform	4.99317e-10	6.80647e-09	4.07049
PATH:05321	Inflammatory bowel disease (IBD)	Il1a	Il1a	Interleukin-1 alpha	4.99317e-10	6.80647e-09	4.07049
PATH:05321	Inflammatory bowel disease (IBD)	H2-Eb1	H2-Eb1	Putative MHC class II antigen E beta 1 isoform 2	4.99317e-10	6.80647e-09	4.07049
PATH:05134	Legionellosis	Casp1	Casp1	Caspase-1	1.39416e-09	1.80544e-08	4.03776
PATH:05134	Legionellosis	Naip2	Naip2	Baculoviral IAP repeat-containing protein 1b	1.39416e-09	1.80544e-08	4.03776
PATH:05134	Legionellosis	Il1b	Il1b	Interleukin-1 beta	1.39416e-09	1.80544e-08	4.03776
PATH:05134	Legionellosis	Casp8	Casp8	Caspase-8	1.39416e-09	1.80544e-08	4.03776
PATH:05134	Legionellosis	Apaf1	Apaf1	Apoptotic peptidase activating factor 1, isoform CRA_a	1.39416e-09	1.80544e-08	4.03776
PATH:05134	Legionellosis	Cd14	Cd14	Monocyte differentiation antigen CD14	1.39416e-09	1.80544e-08	4.03776
PATH:05134	Legionellosis	Casp7	Casp7	Caspase-7	1.39416e-09	1.80544e-08	4.03776
PATH:05134	Legionellosis	C3	C3	Complement component 3d	1.39416e-09	1.80544e-08	4.03776
PATH:05134	Legionellosis	Naip5	Naip5	Neuronal apoptosis inhibitory protein 5	1.39416e-09	1.80544e-08	4.03776
PATH:05134	Legionellosis	Tlr4	Tlr4	Toll-like receptor 4	1.39416e-09	1.80544e-08	4.03776
PATH:05134	Legionellosis	Il6	Il6	Interleukin 6, isoform CRA_b	1.39416e-09	1.80544e-08	4.03776
PATH:05134	Legionellosis	Myd88	Myd88	Myeloid differentiation primary response protein MyD88	1.39416e-09	1.80544e-08	4.03776
PATH:05134	Legionellosis	Il12b	Il12b	Interleukin-12 subunit beta	1.39416e-09	1.80544e-08	4.03776
PATH:05134	Legionellosis	Nfkbia	Nfkbia	NF-kappa-B inhibitor alpha	1.39416e-09	1.80544e-08	4.03776
PATH:05134	Legionellosis	Cxcl1	Cxcl1	C-X-C motif chemokine	1.39416e-09	1.80544e-08	4.03776
PATH:05134	Legionellosis	Nlrc4	Nlrc4	NLR family CARD domain-containing protein 4	1.39416e-09	1.80544e-08	4.03776
PATH:05134	Legionellosis	Cxcl2	Cxcl2	C-X-C motif chemokine 2	1.39416e-09	1.80544e-08	4.03776
PATH:05134	Legionellosis	Tlr2	Tlr2	Toll-like receptor 2	1.39416e-09	1.80544e-08	4.03776
PATH:05134	Legionellosis	Casp3	Casp3	Caspase-3	1.39416e-09	1.80544e-08	4.03776
PATH:05134	Legionellosis	Itgb2	Itgb2	Integrin beta-2	1.39416e-09	1.80544e-08	4.03776
PATH:05134	Legionellosis	Pycard	Pycard	PYD and CARD domain containing	1.39416e-09	1.80544e-08	4.03776
PATH:05134	Legionellosis	Nfkb2	Nfkb2	Putative uncharacterized protein	1.39416e-09	1.80544e-08	4.03776
PATH:05134	Legionellosis	Itgam	Itgam	CD11b	1.39416e-09	1.80544e-08	4.03776
PATH:04630	Jak-STAT signaling pathway	Csf2rb2	Csf2rb2	Interleukin-3 receptor class 2 subunit beta	3.62409e-09	4.46971e-08	2.62994
PATH:04630	Jak-STAT signaling pathway	Il15	Il15	Interleukin-15	3.62409e-09	4.46971e-08	2.62994
PATH:04630	Jak-STAT signaling pathway	Jak2	Jak2	Tyrosine-protein kinase JAK2	3.62409e-09	4.46971e-08	2.62994
PATH:04630	Jak-STAT signaling pathway	Osm	Osm	Oncostatin-M	3.62409e-09	4.46971e-08	2.62994
PATH:04630	Jak-STAT signaling pathway	Il2rg	Il2rg	Cytokine receptor common subunit gamma	3.62409e-09	4.46971e-08	2.62994
PATH:04630	Jak-STAT signaling pathway	Il12rb1	Il12rb1	Putative uncharacterized protein	3.62409e-09	4.46971e-08	2.62994
PATH:04630	Jak-STAT signaling pathway	Csf3r	Csf3r	Granulocyte colony-stimulating factor receptor	3.62409e-09	4.46971e-08	2.62994
PATH:04630	Jak-STAT signaling pathway	Pim1	Pim1	Serine/threonine-protein kinase pim-1	3.62409e-09	4.46971e-08	2.62994
PATH:04630	Jak-STAT signaling pathway	Il10	Il10	Interleukin-10	3.62409e-09	4.46971e-08	2.62994
PATH:04630	Jak-STAT signaling pathway	Ccnd1	Ccnd1	Putative cyclin D1b	3.62409e-09	4.46971e-08	2.62994
PATH:04630	Jak-STAT signaling pathway	Il2ra	Il2ra	Interleukin-2 receptor subunit alpha	3.62409e-09	4.46971e-08	2.62994
PATH:04630	Jak-STAT signaling pathway	Il4ra	Il4ra	Il4ra protein	3.62409e-09	4.46971e-08	2.62994
PATH:04630	Jak-STAT signaling pathway	Stat2	Stat2	Signal transducer and activator of transcription 2	3.62409e-09	4.46971e-08	2.62994
PATH:04630	Jak-STAT signaling pathway	Ifnar2	Ifnar2	Interferon alpha/beta receptor 2	3.62409e-09	4.46971e-08	2.62994
PATH:04630	Jak-STAT signaling pathway	Il11	Il11	Interleukin 11	3.62409e-09	4.46971e-08	2.62994
PATH:04630	Jak-STAT signaling pathway	Irf9	Irf9	Interferon regulatory factor 9	3.62409e-09	4.46971e-08	2.62994
PATH:04630	Jak-STAT signaling pathway	Stat1	Stat1	Signal transducer and activator of transcription 1	3.62409e-09	4.46971e-08	2.62994
PATH:04630	Jak-STAT signaling pathway	Il13ra1	Il13ra1	Interleukin-13 receptor subunit alpha-1	3.62409e-09	4.46971e-08	2.62994
PATH:04630	Jak-STAT signaling pathway	Lif	Lif	Leukemia inhibitory factor	3.62409e-09	4.46971e-08	2.62994
PATH:04630	Jak-STAT signaling pathway	Socs1	Socs1	Suppressor of cytokine signaling 1	3.62409e-09	4.46971e-08	2.62994
PATH:04630	Jak-STAT signaling pathway	Il3ra	Il3ra	Interleukin-3 receptor subunit alpha	3.62409e-09	4.46971e-08	2.62994
PATH:04630	Jak-STAT signaling pathway	Stat4	Stat4	Signal transducer and activator of transcription 4	3.62409e-09	4.46971e-08	2.62994
PATH:04630	Jak-STAT signaling pathway	Il21r	Il21r	Putative uncharacterized protein	3.62409e-09	4.46971e-08	2.62994
PATH:04630	Jak-STAT signaling pathway	Stat3	Stat3	Signal transducer and activator of transcription 3	3.62409e-09	4.46971e-08	2.62994
PATH:04630	Jak-STAT signaling pathway	Il12rb2	Il12rb2	Interleukin-12 receptor subunit beta-2	3.62409e-09	4.46971e-08	2.62994
PATH:04630	Jak-STAT signaling pathway	Il6	Il6	Interleukin 6, isoform CRA_b	3.62409e-09	4.46971e-08	2.62994
PATH:04630	Jak-STAT signaling pathway	Il2rb	Il2rb	Interleukin-2 receptor subunit beta	3.62409e-09	4.46971e-08	2.62994
PATH:04630	Jak-STAT signaling pathway	Il12b	Il12b	Interleukin-12 subunit beta	3.62409e-09	4.46971e-08	2.62994
PATH:04630	Jak-STAT signaling pathway	Csf2rb	Csf2rb	Cytokine receptor common subunit beta	3.62409e-09	4.46971e-08	2.62994
PATH:04630	Jak-STAT signaling pathway	Pik3r5	Pik3r5	Phosphoinositide-3-kinase, regulatory subunit 5, p101	3.62409e-09	4.46971e-08	2.62994
PATH:04630	Jak-STAT signaling pathway	Socs3	Socs3	Suppressor of cytokine signaling 3	3.62409e-09	4.46971e-08	2.62994
PATH:04630	Jak-STAT signaling pathway	Il10ra	Il10ra	Interleukin-10 receptor subunit alpha	3.62409e-09	4.46971e-08	2.62994
PATH:04630	Jak-STAT signaling pathway	Csf3	Csf3	Granulocyte colony-stimulating factor	3.62409e-09	4.46971e-08	2.62994
PATH:04630	Jak-STAT signaling pathway	Pik3cd	Pik3cd	Phosphatidylinositol 4,5-bisphosphate 3-kinase catalytic subunit delta isoform	3.62409e-09	4.46971e-08	2.62994
PATH:04630	Jak-STAT signaling pathway	Ifng	Ifng	Interferon gamma	3.62409e-09	4.46971e-08	2.62994
PATH:04630	Jak-STAT signaling pathway	Crlf2	Crlf2	Crlf2 protein	3.62409e-09	4.46971e-08	2.62994
PATH:04630	Jak-STAT signaling pathway	Myc	Myc	Myc proto-oncogene protein	3.62409e-09	4.46971e-08	2.62994
PATH:04630	Jak-STAT signaling pathway	Ptpn6	Ptpn6	Tyrosine-protein phosphatase non-receptor type 6	3.62409e-09	4.46971e-08	2.62994
PATH:04630	Jak-STAT signaling pathway	Csf2ra	Csf2ra	Granulocyte-macrophage colony-stimulating factor receptor alpha-chain deletion isoform	3.62409e-09	4.46971e-08	2.62994
PATH:04630	Jak-STAT signaling pathway	Osmr	Osmr	Oncostatin M receptor	3.62409e-09	4.46971e-08	2.62994
PATH:04630	Jak-STAT signaling pathway	Il15ra	Il15ra	Interleukin-15 receptor subunit alpha	3.62409e-09	4.46971e-08	2.62994
PATH:05323	Rheumatoid arthritis	H2-Ab1	H2-Ab1	MHC class II antigen A beta 1	3.9638e-09	4.66647e-08	3.33554
PATH:05323	Rheumatoid arthritis	Il15	Il15	Interleukin-15	3.9638e-09	4.66647e-08	3.33554
PATH:05323	Rheumatoid arthritis	Il1b	Il1b	Interleukin-1 beta	3.9638e-09	4.66647e-08	3.33554
PATH:05323	Rheumatoid arthritis	H2-DMa	H2-DMa	Class II histocompatibility antigen, M alpha chain	3.9638e-09	4.66647e-08	3.33554
PATH:05323	Rheumatoid arthritis	Il11	Il11	Interleukin 11	3.9638e-09	4.66647e-08	3.33554
PATH:05323	Rheumatoid arthritis	Atp6v1b1	Atp6v1b1	Atp6v1b1 protein	3.9638e-09	4.66647e-08	3.33554
PATH:05323	Rheumatoid arthritis	Tlr4	Tlr4	Toll-like receptor 4	3.9638e-09	4.66647e-08	3.33554
PATH:05323	Rheumatoid arthritis	Icam1	Icam1	Intercellular adhesion molecule 1	3.9638e-09	4.66647e-08	3.33554
PATH:05323	Rheumatoid arthritis	Il6	Il6	Interleukin 6, isoform CRA_b	3.9638e-09	4.66647e-08	3.33554
PATH:05323	Rheumatoid arthritis	H2-Aa	H2-Aa	Beta-2-microglobulin	3.9638e-09	4.66647e-08	3.33554
PATH:05323	Rheumatoid arthritis	Tek	Tek	Receptor protein-tyrosine kinase	3.9638e-09	4.66647e-08	3.33554
PATH:05323	Rheumatoid arthritis	Csf1	Csf1	Macrophage colony-stimulating factor 1	3.9638e-09	4.66647e-08	3.33554
PATH:05323	Rheumatoid arthritis	Ccl3	Ccl3	C-C motif chemokine 3	3.9638e-09	4.66647e-08	3.33554
PATH:05323	Rheumatoid arthritis	Ccl20	Ccl20	C-C motif chemokine 20	3.9638e-09	4.66647e-08	3.33554
PATH:05323	Rheumatoid arthritis	Ifng	Ifng	Interferon gamma	3.9638e-09	4.66647e-08	3.33554
PATH:05323	Rheumatoid arthritis	Tlr2	Tlr2	Toll-like receptor 2	3.9638e-09	4.66647e-08	3.33554
PATH:05323	Rheumatoid arthritis	Tcirg1	Tcirg1	Protein Tcirg1	3.9638e-09	4.66647e-08	3.33554
PATH:05323	Rheumatoid arthritis	Itgb2	Itgb2	Integrin beta-2	3.9638e-09	4.66647e-08	3.33554
PATH:05323	Rheumatoid arthritis	Ccl2	Ccl2	C-C motif chemokine 2	3.9638e-09	4.66647e-08	3.33554
PATH:05323	Rheumatoid arthritis	Cd86	Cd86	T-lymphocyte activation antigen CD86	3.9638e-09	4.66647e-08	3.33554
PATH:05323	Rheumatoid arthritis	Ccl12	Ccl12	C-C motif chemokine 12	3.9638e-09	4.66647e-08	3.33554
PATH:05323	Rheumatoid arthritis	Cd80	Cd80	T-lymphocyte activation antigen CD80	3.9638e-09	4.66647e-08	3.33554
PATH:05323	Rheumatoid arthritis	Tnfsf13b	Tnfsf13b	Tumor necrosis factor (Ligand) superfamily, member 13b, isoform CRA_a	3.9638e-09	4.66647e-08	3.33554
PATH:05323	Rheumatoid arthritis	Cxcl5	Cxcl5	C-X-C motif chemokine 5	3.9638e-09	4.66647e-08	3.33554
PATH:05323	Rheumatoid arthritis	H2-DMb1	H2-DMb1	Class II histocompatibility antigen, M beta 1 chain	3.9638e-09	4.66647e-08	3.33554
PATH:05323	Rheumatoid arthritis	Itgal	Itgal	Itgal protein	3.9638e-09	4.66647e-08	3.33554
PATH:05323	Rheumatoid arthritis	Il1a	Il1a	Interleukin-1 alpha	3.9638e-09	4.66647e-08	3.33554
PATH:05323	Rheumatoid arthritis	H2-Eb1	H2-Eb1	Putative MHC class II antigen E beta 1 isoform 2	3.9638e-09	4.66647e-08	3.33554
PATH:05143	African trypanosomiasis	Il1b	Il1b	Interleukin-1 beta	3.31959e-08	3.73815e-07	4.70899
PATH:05143	African trypanosomiasis	Fasl	Fasl	Fas ligand	3.31959e-08	3.73815e-07	4.70899
PATH:05143	African trypanosomiasis	Hbb-bs	Hbb-bs	Protein Hbb-bs	3.31959e-08	3.73815e-07	4.70899
PATH:05143	African trypanosomiasis	Il10	Il10	Interleukin-10	3.31959e-08	3.73815e-07	4.70899
PATH:05143	African trypanosomiasis	Hba-a1	Hba-a1	Alpha-globin	3.31959e-08	3.73815e-07	4.70899
PATH:05143	African trypanosomiasis	Hbb-b1	Hbb-b1	MCG141340	3.31959e-08	3.73815e-07	4.70899
PATH:05143	African trypanosomiasis	Tlr9	Tlr9	Toll-like receptor 9	3.31959e-08	3.73815e-07	4.70899
PATH:05143	African trypanosomiasis	Icam1	Icam1	Intercellular adhesion molecule 1	3.31959e-08	3.73815e-07	4.70899
PATH:05143	African trypanosomiasis	Il6	Il6	Interleukin 6, isoform CRA_b	3.31959e-08	3.73815e-07	4.70899
PATH:05143	African trypanosomiasis	Myd88	Myd88	Myeloid differentiation primary response protein MyD88	3.31959e-08	3.73815e-07	4.70899
PATH:05143	African trypanosomiasis	Il12b	Il12b	Interleukin-12 subunit beta	3.31959e-08	3.73815e-07	4.70899
PATH:05143	African trypanosomiasis	Sele	Sele	E-selectin	3.31959e-08	3.73815e-07	4.70899
PATH:05143	African trypanosomiasis	Ifng	Ifng	Interferon gamma	3.31959e-08	3.73815e-07	4.70899
PATH:05143	African trypanosomiasis	Vcam1	Vcam1	Vascular cell adhesion protein 1	3.31959e-08	3.73815e-07	4.70899
PATH:05143	African trypanosomiasis	Ido2	Ido2	Indoleamine 2,3-dioxygenase-like protein	3.31959e-08	3.73815e-07	4.70899
PATH:05143	African trypanosomiasis	Ido1	Ido1	Indoleamine 2,3-dioxygenase 1	3.31959e-08	3.73815e-07	4.70899
PATH:05330	Allograft rejection	H2-Ab1	H2-Ab1	MHC class II antigen A beta 1	4.39759e-08	4.74573e-07	3.8487
PATH:05330	Allograft rejection	Fasl	Fasl	Fas ligand	4.39759e-08	4.74573e-07	3.8487
PATH:05330	Allograft rejection	Il10	Il10	Interleukin-10	4.39759e-08	4.74573e-07	3.8487
PATH:05330	Allograft rejection	H2-DMa	H2-DMa	Class II histocompatibility antigen, M alpha chain	4.39759e-08	4.74573e-07	3.8487
PATH:05330	Allograft rejection	Prf1	Prf1	Perforin 1 (Pore forming protein)	4.39759e-08	4.74573e-07	3.8487
PATH:05330	Allograft rejection	Cd40	Cd40	Tumor necrosis factor receptor superfamily member 5	4.39759e-08	4.74573e-07	3.8487
PATH:05330	Allograft rejection	H2-T23	H2-T23	MHC classIb Qa1	4.39759e-08	4.74573e-07	3.8487
PATH:05330	Allograft rejection	H2-Aa	H2-Aa	Beta-2-microglobulin	4.39759e-08	4.74573e-07	3.8487
PATH:05330	Allograft rejection	Il12b	Il12b	Interleukin-12 subunit beta	4.39759e-08	4.74573e-07	3.8487
PATH:05330	Allograft rejection	H2-T24	H2-T24	Protein H2-T24	4.39759e-08	4.74573e-07	3.8487
PATH:05330	Allograft rejection	H2-K1	H2-K1	H-2 class I histocompatibility antigen, K-K alpha chain	4.39759e-08	4.74573e-07	3.8487
PATH:05330	Allograft rejection	H2-T10	H2-T10	Protein H2-T10	4.39759e-08	4.74573e-07	3.8487
PATH:05330	Allograft rejection	H2-Q7	H2-Q7	H-2 class I histocompatibility antigen, Q7 alpha chain	4.39759e-08	4.74573e-07	3.8487
PATH:05330	Allograft rejection	Ifng	Ifng	Interferon gamma	4.39759e-08	4.74573e-07	3.8487
PATH:05330	Allograft rejection	Cd86	Cd86	T-lymphocyte activation antigen CD86	4.39759e-08	4.74573e-07	3.8487
PATH:05330	Allograft rejection	Cd80	Cd80	T-lymphocyte activation antigen CD80	4.39759e-08	4.74573e-07	3.8487
PATH:05330	Allograft rejection	H2-DMb1	H2-DMb1	Class II histocompatibility antigen, M beta 1 chain	4.39759e-08	4.74573e-07	3.8487
PATH:05330	Allograft rejection	H2-T22	H2-T22	MHC classIb T22	4.39759e-08	4.74573e-07	3.8487
PATH:05330	Allograft rejection	Gzmb	Gzmb	Granzyme B(G,H)	4.39759e-08	4.74573e-07	3.8487
PATH:05330	Allograft rejection	H2-Eb1	H2-Eb1	Putative MHC class II antigen E beta 1 isoform 2	4.39759e-08	4.74573e-07	3.8487
PATH:04940	Type I diabetes mellitus	H2-Ab1	H2-Ab1	MHC class II antigen A beta 1	9.8175e-08	1.01709e-06	3.56168
PATH:04940	Type I diabetes mellitus	Il1b	Il1b	Interleukin-1 beta	9.8175e-08	1.01709e-06	3.56168
PATH:04940	Type I diabetes mellitus	Fasl	Fasl	Fas ligand	9.8175e-08	1.01709e-06	3.56168
PATH:04940	Type I diabetes mellitus	H2-DMa	H2-DMa	Class II histocompatibility antigen, M alpha chain	9.8175e-08	1.01709e-06	3.56168
PATH:04940	Type I diabetes mellitus	Prf1	Prf1	Perforin 1 (Pore forming protein)	9.8175e-08	1.01709e-06	3.56168
PATH:04940	Type I diabetes mellitus	H2-T23	H2-T23	MHC classIb Qa1	9.8175e-08	1.01709e-06	3.56168
PATH:04940	Type I diabetes mellitus	H2-Aa	H2-Aa	Beta-2-microglobulin	9.8175e-08	1.01709e-06	3.56168
PATH:04940	Type I diabetes mellitus	Il12b	Il12b	Interleukin-12 subunit beta	9.8175e-08	1.01709e-06	3.56168
PATH:04940	Type I diabetes mellitus	Cpe	Cpe	Carboxypeptidase E	9.8175e-08	1.01709e-06	3.56168
PATH:04940	Type I diabetes mellitus	H2-T24	H2-T24	Protein H2-T24	9.8175e-08	1.01709e-06	3.56168
PATH:04940	Type I diabetes mellitus	H2-K1	H2-K1	H-2 class I histocompatibility antigen, K-K alpha chain	9.8175e-08	1.01709e-06	3.56168
PATH:04940	Type I diabetes mellitus	H2-T10	H2-T10	Protein H2-T10	9.8175e-08	1.01709e-06	3.56168
PATH:04940	Type I diabetes mellitus	H2-Q7	H2-Q7	H-2 class I histocompatibility antigen, Q7 alpha chain	9.8175e-08	1.01709e-06	3.56168
PATH:04940	Type I diabetes mellitus	Ifng	Ifng	Interferon gamma	9.8175e-08	1.01709e-06	3.56168
PATH:04940	Type I diabetes mellitus	Cd86	Cd86	T-lymphocyte activation antigen CD86	9.8175e-08	1.01709e-06	3.56168
PATH:04940	Type I diabetes mellitus	Cd80	Cd80	T-lymphocyte activation antigen CD80	9.8175e-08	1.01709e-06	3.56168
PATH:04940	Type I diabetes mellitus	H2-DMb1	H2-DMb1	Class II histocompatibility antigen, M beta 1 chain	9.8175e-08	1.01709e-06	3.56168
PATH:04940	Type I diabetes mellitus	H2-T22	H2-T22	MHC classIb T22	9.8175e-08	1.01709e-06	3.56168
PATH:04940	Type I diabetes mellitus	Gzmb	Gzmb	Granzyme B(G,H)	9.8175e-08	1.01709e-06	3.56168
PATH:04940	Type I diabetes mellitus	Il1a	Il1a	Interleukin-1 alpha	9.8175e-08	1.01709e-06	3.56168
PATH:04940	Type I diabetes mellitus	H2-Eb1	H2-Eb1	Putative MHC class II antigen E beta 1 isoform 2	9.8175e-08	1.01709e-06	3.56168
PATH:05145	Toxoplasmosis	Nfkbib	Nfkbib	NF-kappa-B inhibitor beta	1.11298e-07	1.1087e-06	2.59714
PATH:05145	Toxoplasmosis	H2-Ab1	H2-Ab1	MHC class II antigen A beta 1	1.11298e-07	1.1087e-06	2.59714
PATH:05145	Toxoplasmosis	Pla2g4a	Pla2g4a	Cytosolic phospholipase A2	1.11298e-07	1.1087e-06	2.59714
PATH:05145	Toxoplasmosis	Ccr5	Ccr5	C-C chemokine receptor type 5	1.11298e-07	1.1087e-06	2.59714
PATH:05145	Toxoplasmosis	Jak2	Jak2	Tyrosine-protein kinase JAK2	1.11298e-07	1.1087e-06	2.59714
PATH:05145	Toxoplasmosis	Casp8	Casp8	Caspase-8	1.11298e-07	1.1087e-06	2.59714
PATH:05145	Toxoplasmosis	Il10	Il10	Interleukin-10	1.11298e-07	1.1087e-06	2.59714
PATH:05145	Toxoplasmosis	Ciita	Ciita	MHC class II transactivator	1.11298e-07	1.1087e-06	2.59714
PATH:05145	Toxoplasmosis	H2-DMa	H2-DMa	Class II histocompatibility antigen, M alpha chain	1.11298e-07	1.1087e-06	2.59714
PATH:05145	Toxoplasmosis	Stat1	Stat1	Signal transducer and activator of transcription 1	1.11298e-07	1.1087e-06	2.59714
PATH:05145	Toxoplasmosis	Cd40	Cd40	Tumor necrosis factor receptor superfamily member 5	1.11298e-07	1.1087e-06	2.59714
PATH:05145	Toxoplasmosis	Nos2	Nos2	Nitric oxide synthase 2	1.11298e-07	1.1087e-06	2.59714
PATH:05145	Toxoplasmosis	Socs1	Socs1	Suppressor of cytokine signaling 1	1.11298e-07	1.1087e-06	2.59714
PATH:05145	Toxoplasmosis	Tlr4	Tlr4	Toll-like receptor 4	1.11298e-07	1.1087e-06	2.59714
PATH:05145	Toxoplasmosis	Stat3	Stat3	Signal transducer and activator of transcription 3	1.11298e-07	1.1087e-06	2.59714
PATH:05145	Toxoplasmosis	Irgm1	Irgm1	Interferon-gamma-inducible GTPase Ifggd3 protein	1.11298e-07	1.1087e-06	2.59714
PATH:05145	Toxoplasmosis	Myd88	Myd88	Myeloid differentiation primary response protein MyD88	1.11298e-07	1.1087e-06	2.59714
PATH:05145	Toxoplasmosis	H2-Aa	H2-Aa	Beta-2-microglobulin	1.11298e-07	1.1087e-06	2.59714
PATH:05145	Toxoplasmosis	Il12b	Il12b	Interleukin-12 subunit beta	1.11298e-07	1.1087e-06	2.59714
PATH:05145	Toxoplasmosis	Nfkbia	Nfkbia	NF-kappa-B inhibitor alpha	1.11298e-07	1.1087e-06	2.59714
PATH:05145	Toxoplasmosis	Pik3r5	Pik3r5	Phosphoinositide-3-kinase, regulatory subunit 5, p101	1.11298e-07	1.1087e-06	2.59714
PATH:05145	Toxoplasmosis	Il10ra	Il10ra	Interleukin-10 receptor subunit alpha	1.11298e-07	1.1087e-06	2.59714
PATH:05145	Toxoplasmosis	Pik3cd	Pik3cd	Phosphatidylinositol 4,5-bisphosphate 3-kinase catalytic subunit delta isoform	1.11298e-07	1.1087e-06	2.59714
PATH:05145	Toxoplasmosis	Tnfrsf1a	Tnfrsf1a	Tumor necrosis factor receptor superfamily member 1A	1.11298e-07	1.1087e-06	2.59714
PATH:05145	Toxoplasmosis	Ifng	Ifng	Interferon gamma	1.11298e-07	1.1087e-06	2.59714
PATH:05145	Toxoplasmosis	Tlr2	Tlr2	Toll-like receptor 2	1.11298e-07	1.1087e-06	2.59714
PATH:05145	Toxoplasmosis	Casp3	Casp3	Caspase-3	1.11298e-07	1.1087e-06	2.59714
PATH:05145	Toxoplasmosis	Map2k6	Map2k6	Dual-specificity mitogen-activated protein kinase kinase 6	1.11298e-07	1.1087e-06	2.59714
PATH:05145	Toxoplasmosis	H2-DMb1	H2-DMb1	Class II histocompatibility antigen, M beta 1 chain	1.11298e-07	1.1087e-06	2.59714
PATH:05145	Toxoplasmosis	Igtp	Igtp	Protein Igtp	1.11298e-07	1.1087e-06	2.59714
PATH:05145	Toxoplasmosis	Birc3	Birc3	Baculoviral IAP repeat-containing protein 3	1.11298e-07	1.1087e-06	2.59714
PATH:05145	Toxoplasmosis	Tlr11	Tlr11	Toll-like receptor 11	1.11298e-07	1.1087e-06	2.59714
PATH:05145	Toxoplasmosis	Birc2	Birc2	Baculoviral IAP repeat-containing protein 2	1.11298e-07	1.1087e-06	2.59714
PATH:05145	Toxoplasmosis	H2-Eb1	H2-Eb1	Putative MHC class II antigen E beta 1 isoform 2	1.11298e-07	1.1087e-06	2.59714
PATH:05142	Chagas disease (American trypanosomiasis)	Il1b	Il1b	Interleukin-1 beta	1.4568e-07	1.39745e-06	2.8174
PATH:05142	Chagas disease (American trypanosomiasis)	Casp8	Casp8	Caspase-8	1.4568e-07	1.39745e-06	2.8174
PATH:05142	Chagas disease (American trypanosomiasis)	Fasl	Fasl	Fas ligand	1.4568e-07	1.39745e-06	2.8174
PATH:05142	Chagas disease (American trypanosomiasis)	Il10	Il10	Interleukin-10	1.4568e-07	1.39745e-06	2.8174
PATH:05142	Chagas disease (American trypanosomiasis)	Serpine1	Serpine1	Serine or cysteine peptidase inhibitor clade E member 1	1.4568e-07	1.39745e-06	2.8174
PATH:05142	Chagas disease (American trypanosomiasis)	Tlr9	Tlr9	Toll-like receptor 9	1.4568e-07	1.39745e-06	2.8174
PATH:05142	Chagas disease (American trypanosomiasis)	Ace3	Ace3	Angiotensin converting enzyme-like 3	1.4568e-07	1.39745e-06	2.8174
PATH:05142	Chagas disease (American trypanosomiasis)	Ppp2r2c	Ppp2r2c	Serine/threonine-protein phosphatase 2A 55 kDa regulatory subunit B gamma isoform	1.4568e-07	1.39745e-06	2.8174
PATH:05142	Chagas disease (American trypanosomiasis)	C3	C3	Complement component 3d	1.4568e-07	1.39745e-06	2.8174
PATH:05142	Chagas disease (American trypanosomiasis)	Tlr6	Tlr6	Toll-like receptor 6	1.4568e-07	1.39745e-06	2.8174
PATH:05142	Chagas disease (American trypanosomiasis)	Nos2	Nos2	Nitric oxide synthase 2	1.4568e-07	1.39745e-06	2.8174
PATH:05142	Chagas disease (American trypanosomiasis)	Ace	Ace	Angiotensin-converting enzyme	1.4568e-07	1.39745e-06	2.8174
PATH:05142	Chagas disease (American trypanosomiasis)	Ppp2r2b	Ppp2r2b	Serine/threonine-protein phosphatase 2A 55 kDa regulatory subunit B beta isoform	1.4568e-07	1.39745e-06	2.8174
PATH:05142	Chagas disease (American trypanosomiasis)	Tlr4	Tlr4	Toll-like receptor 4	1.4568e-07	1.39745e-06	2.8174
PATH:05142	Chagas disease (American trypanosomiasis)	Il6	Il6	Interleukin 6, isoform CRA_b	1.4568e-07	1.39745e-06	2.8174
PATH:05142	Chagas disease (American trypanosomiasis)	C1qc	C1qc	Complement C1q subcomponent subunit C	1.4568e-07	1.39745e-06	2.8174
PATH:05142	Chagas disease (American trypanosomiasis)	Myd88	Myd88	Myeloid differentiation primary response protein MyD88	1.4568e-07	1.39745e-06	2.8174
PATH:05142	Chagas disease (American trypanosomiasis)	Il12b	Il12b	Interleukin-12 subunit beta	1.4568e-07	1.39745e-06	2.8174
PATH:05142	Chagas disease (American trypanosomiasis)	Nfkbia	Nfkbia	NF-kappa-B inhibitor alpha	1.4568e-07	1.39745e-06	2.8174
PATH:05142	Chagas disease (American trypanosomiasis)	Pik3r5	Pik3r5	Phosphoinositide-3-kinase, regulatory subunit 5, p101	1.4568e-07	1.39745e-06	2.8174
PATH:05142	Chagas disease (American trypanosomiasis)	Ccl3	Ccl3	C-C motif chemokine 3	1.4568e-07	1.39745e-06	2.8174
PATH:05142	Chagas disease (American trypanosomiasis)	Pik3cd	Pik3cd	Phosphatidylinositol 4,5-bisphosphate 3-kinase catalytic subunit delta isoform	1.4568e-07	1.39745e-06	2.8174
PATH:05142	Chagas disease (American trypanosomiasis)	C1qa	C1qa	Complement C1q subcomponent subunit A	1.4568e-07	1.39745e-06	2.8174
PATH:05142	Chagas disease (American trypanosomiasis)	Tnfrsf1a	Tnfrsf1a	Tumor necrosis factor receptor superfamily member 1A	1.4568e-07	1.39745e-06	2.8174
PATH:05142	Chagas disease (American trypanosomiasis)	Ifng	Ifng	Interferon gamma	1.4568e-07	1.39745e-06	2.8174
PATH:05142	Chagas disease (American trypanosomiasis)	Tlr2	Tlr2	Toll-like receptor 2	1.4568e-07	1.39745e-06	2.8174
PATH:05142	Chagas disease (American trypanosomiasis)	Ccl2	Ccl2	C-C motif chemokine 2	1.4568e-07	1.39745e-06	2.8174
PATH:05142	Chagas disease (American trypanosomiasis)	Ccl12	Ccl12	C-C motif chemokine 12	1.4568e-07	1.39745e-06	2.8174
PATH:05142	Chagas disease (American trypanosomiasis)	C1qb	C1qb	Complement C1q subcomponent subunit B	1.4568e-07	1.39745e-06	2.8174
PATH:04062	Chemokine signaling pathway	Nfkbib	Nfkbib	NF-kappa-B inhibitor beta	2.96226e-07	2.74009e-06	2.20146
PATH:04062	Chemokine signaling pathway	Ccr5	Ccr5	C-C chemokine receptor type 5	2.96226e-07	2.74009e-06	2.20146
PATH:04062	Chemokine signaling pathway	Jak2	Jak2	Tyrosine-protein kinase JAK2	2.96226e-07	2.74009e-06	2.20146
PATH:04062	Chemokine signaling pathway	Lyn	Lyn	Tyrosine-protein kinase Lyn	2.96226e-07	2.74009e-06	2.20146
PATH:04062	Chemokine signaling pathway	Was	Was	Wiskott-Aldrich syndrome protein homolog	2.96226e-07	2.74009e-06	2.20146
PATH:04062	Chemokine signaling pathway	Xcl1	Xcl1	Lymphotactin	2.96226e-07	2.74009e-06	2.20146
PATH:04062	Chemokine signaling pathway	Ccr1	Ccr1	C-C chemokine receptor type 1	2.96226e-07	2.74009e-06	2.20146
PATH:04062	Chemokine signaling pathway	Ccl4	Ccl4	C-C motif chemokine 4	2.96226e-07	2.74009e-06	2.20146
PATH:04062	Chemokine signaling pathway	Stat2	Stat2	Signal transducer and activator of transcription 2	2.96226e-07	2.74009e-06	2.20146
PATH:04062	Chemokine signaling pathway	Stat1	Stat1	Signal transducer and activator of transcription 1	2.96226e-07	2.74009e-06	2.20146
PATH:04062	Chemokine signaling pathway	Cxcl11	Cxcl11	C-X-C motif chemokine 11	2.96226e-07	2.74009e-06	2.20146
PATH:04062	Chemokine signaling pathway	Gngt2	Gngt2	Guanine nucleotide-binding protein subunit gamma	2.96226e-07	2.74009e-06	2.20146
PATH:04062	Chemokine signaling pathway	Ncf1	Ncf1	Neutrophil cytosol factor 1	2.96226e-07	2.74009e-06	2.20146
PATH:04062	Chemokine signaling pathway	Vav1	Vav1	Proto-oncogene vav	2.96226e-07	2.74009e-06	2.20146
PATH:04062	Chemokine signaling pathway	Stat3	Stat3	Signal transducer and activator of transcription 3	2.96226e-07	2.74009e-06	2.20146
PATH:04062	Chemokine signaling pathway	Cxcr6	Cxcr6	C-X-C chemokine receptor type 6	2.96226e-07	2.74009e-06	2.20146
PATH:04062	Chemokine signaling pathway	Cxcl9	Cxcl9	C-X-C motif chemokine 9	2.96226e-07	2.74009e-06	2.20146
PATH:04062	Chemokine signaling pathway	Ccr2	Ccr2	C-C chemokine receptor type 2	2.96226e-07	2.74009e-06	2.20146
PATH:04062	Chemokine signaling pathway	Cxcr2	Cxcr2	C-X-C chemokine receptor type 2	2.96226e-07	2.74009e-06	2.20146
PATH:04062	Chemokine signaling pathway	Cxcl10	Cxcl10	C-X-C motif chemokine 10	2.96226e-07	2.74009e-06	2.20146
PATH:04062	Chemokine signaling pathway	Fgr	Fgr	Tyrosine-protein kinase Fgr	2.96226e-07	2.74009e-06	2.20146
PATH:04062	Chemokine signaling pathway	Nfkbia	Nfkbia	NF-kappa-B inhibitor alpha	2.96226e-07	2.74009e-06	2.20146
PATH:04062	Chemokine signaling pathway	Cxcl1	Cxcl1	C-X-C motif chemokine	2.96226e-07	2.74009e-06	2.20146
PATH:04062	Chemokine signaling pathway	Rap1b	Rap1b	RAS related protein 1b, isoform CRA_a	2.96226e-07	2.74009e-06	2.20146
PATH:04062	Chemokine signaling pathway	Pik3r5	Pik3r5	Phosphoinositide-3-kinase, regulatory subunit 5, p101	2.96226e-07	2.74009e-06	2.20146
PATH:04062	Chemokine signaling pathway	Ccl22	Ccl22	C-C motif chemokine 22	2.96226e-07	2.74009e-06	2.20146
PATH:04062	Chemokine signaling pathway	Ccl3	Ccl3	C-C motif chemokine 3	2.96226e-07	2.74009e-06	2.20146
PATH:04062	Chemokine signaling pathway	Gnb4	Gnb4	Guanine nucleotide-binding protein subunit beta-4	2.96226e-07	2.74009e-06	2.20146
PATH:04062	Chemokine signaling pathway	Ccl20	Ccl20	C-C motif chemokine 20	2.96226e-07	2.74009e-06	2.20146
PATH:04062	Chemokine signaling pathway	Ccl11	Ccl11	Eotaxin	2.96226e-07	2.74009e-06	2.20146
PATH:04062	Chemokine signaling pathway	Cxcl2	Cxcl2	C-X-C motif chemokine 2	2.96226e-07	2.74009e-06	2.20146
PATH:04062	Chemokine signaling pathway	Pik3cd	Pik3cd	Phosphatidylinositol 4,5-bisphosphate 3-kinase catalytic subunit delta isoform	2.96226e-07	2.74009e-06	2.20146
PATH:04062	Chemokine signaling pathway	Cxcl13	Cxcl13	C-X-C motif chemokine 13	2.96226e-07	2.74009e-06	2.20146
PATH:04062	Chemokine signaling pathway	Hck	Hck	Non-specific protein-tyrosine kinase	2.96226e-07	2.74009e-06	2.20146
PATH:04062	Chemokine signaling pathway	Prkcd	Prkcd	Protein kinase C delta variant IX	2.96226e-07	2.74009e-06	2.20146
PATH:04062	Chemokine signaling pathway	Dock2	Dock2	Dedicator of cytokinesis protein 2	2.96226e-07	2.74009e-06	2.20146
PATH:04062	Chemokine signaling pathway	Ccl2	Ccl2	C-C motif chemokine 2	2.96226e-07	2.74009e-06	2.20146
PATH:04062	Chemokine signaling pathway	Rac2	Rac2	Ras-related C3 botulinum toxin substrate 2	2.96226e-07	2.74009e-06	2.20146
PATH:04062	Chemokine signaling pathway	Ccl12	Ccl12	C-C motif chemokine 12	2.96226e-07	2.74009e-06	2.20146
PATH:04062	Chemokine signaling pathway	Cxcl5	Cxcl5	C-X-C motif chemokine 5	2.96226e-07	2.74009e-06	2.20146
PATH:04062	Chemokine signaling pathway	Ccl8	Ccl8	C-C motif chemokine 8	2.96226e-07	2.74009e-06	2.20146
PATH:04062	Chemokine signaling pathway	Ptk2b	Ptk2b	Protein-tyrosine kinase 2-beta	2.96226e-07	2.74009e-06	2.20146
PATH:04062	Chemokine signaling pathway	Ccl7	Ccl7	C-C motif chemokine 7	2.96226e-07	2.74009e-06	2.20146
PATH:04062	Chemokine signaling pathway	Cx3cl1	Cx3cl1	Fractalkine	2.96226e-07	2.74009e-06	2.20146
PATH:03030	DNA replication	Mcm6	Mcm6	DNA replication licensing factor MCM6	4.13765e-07	3.69535e-06	4.28855
PATH:03030	DNA replication	Fen1	Fen1	Flap endonuclease 1	4.13765e-07	3.69535e-06	4.28855
PATH:03030	DNA replication	Rnaseh2b	Rnaseh2b	Ribonuclease H2 subunit B	4.13765e-07	3.69535e-06	4.28855
PATH:03030	DNA replication	Mcm3	Mcm3	DNA replication licensing factor MCM3	4.13765e-07	3.69535e-06	4.28855
PATH:03030	DNA replication	Mcm2	Mcm2	DNA replication licensing factor MCM2	4.13765e-07	3.69535e-06	4.28855
PATH:03030	DNA replication	Mcm4	Mcm4	DNA replication licensing factor MCM4	4.13765e-07	3.69535e-06	4.28855
PATH:03030	DNA replication	Pcna	Pcna	Proliferating cell nuclear antigen	4.13765e-07	3.69535e-06	4.28855
PATH:03030	DNA replication	Mcm5	Mcm5	DNA replication licensing factor MCM5	4.13765e-07	3.69535e-06	4.28855
PATH:03030	DNA replication	Lig1	Lig1	DNA ligase 1	4.13765e-07	3.69535e-06	4.28855
PATH:03030	DNA replication	Dna2	Dna2	DNA replication ATP-dependent helicase/nuclease DNA2	4.13765e-07	3.69535e-06	4.28855
PATH:03030	DNA replication	Rfc5	Rfc5	Replication factor C subunit 5	4.13765e-07	3.69535e-06	4.28855
PATH:03030	DNA replication	Pole	Pole	DNA polymerase epsilon catalytic subunit A	4.13765e-07	3.69535e-06	4.28855
PATH:03030	DNA replication	Prim1	Prim1	DNA primase small subunit	4.13765e-07	3.69535e-06	4.28855
PATH:03030	DNA replication	Rfc4	Rfc4	Replication factor C subunit 4	4.13765e-07	3.69535e-06	4.28855
PATH:03030	DNA replication	Pola2	Pola2	DNA polymerase alpha subunit B	4.13765e-07	3.69535e-06	4.28855
PATH:05166	HTLV-I infection	H2-Ab1	H2-Ab1	MHC class II antigen A beta 1	1.23202e-06	1.06365e-05	1.92985
PATH:05166	HTLV-I infection	Fzd2	Fzd2	Frizzled 2	1.23202e-06	1.06365e-05	1.92985
PATH:05166	HTLV-I infection	Il15	Il15	Interleukin-15	1.23202e-06	1.06365e-05	1.92985
PATH:05166	HTLV-I infection	Zfp36	Zfp36	Tristetraprolin	1.23202e-06	1.06365e-05	1.92985
PATH:05166	HTLV-I infection	Il2rg	Il2rg	Cytokine receptor common subunit gamma	1.23202e-06	1.06365e-05	1.92985
PATH:05166	HTLV-I infection	Mybl2	Mybl2	Myb-related protein B	1.23202e-06	1.06365e-05	1.92985
PATH:05166	HTLV-I infection	H2-DMa	H2-DMa	Class II histocompatibility antigen, M alpha chain	1.23202e-06	1.06365e-05	1.92985
PATH:05166	HTLV-I infection	Ccnd1	Ccnd1	Putative cyclin D1b	1.23202e-06	1.06365e-05	1.92985
PATH:05166	HTLV-I infection	Lck	Lck	Proto-oncogene tyrosine-protein kinase LCK	1.23202e-06	1.06365e-05	1.92985
PATH:05166	HTLV-I infection	Il2ra	Il2ra	Interleukin-2 receptor subunit alpha	1.23202e-06	1.06365e-05	1.92985
PATH:05166	HTLV-I infection	Il1r2	Il1r2	Interleukin-1 receptor type 2	1.23202e-06	1.06365e-05	1.92985
PATH:05166	HTLV-I infection	Atf3	Atf3	Activating transcription factor 3	1.23202e-06	1.06365e-05	1.92985
PATH:05166	HTLV-I infection	Fosl1	Fosl1	Fos-related antigen 1	1.23202e-06	1.06365e-05	1.92985
PATH:05166	HTLV-I infection	Relb	Relb	Transcription factor RelB	1.23202e-06	1.06365e-05	1.92985
PATH:05166	HTLV-I infection	Mad2l1	Mad2l1	Putative uncharacterized protein	1.23202e-06	1.06365e-05	1.92985
PATH:05166	HTLV-I infection	Ccnb2	Ccnb2	G2/mitotic-specific cyclin-B2	1.23202e-06	1.06365e-05	1.92985
PATH:05166	HTLV-I infection	Cd40	Cd40	Tumor necrosis factor receptor superfamily member 5	1.23202e-06	1.06365e-05	1.92985
PATH:05166	HTLV-I infection	Cdkn1a	Cdkn1a	Cyclin-dependent kinase inhibitor 1A variant 2	1.23202e-06	1.06365e-05	1.92985
PATH:05166	HTLV-I infection	Icam1	Icam1	Intercellular adhesion molecule 1	1.23202e-06	1.06365e-05	1.92985
PATH:05166	HTLV-I infection	Chek1	Chek1	Serine/threonine-protein kinase Chk1	1.23202e-06	1.06365e-05	1.92985
PATH:05166	HTLV-I infection	Wnt11	Wnt11	Protein Wnt-11	1.23202e-06	1.06365e-05	1.92985
PATH:05166	HTLV-I infection	Il6	Il6	Interleukin 6, isoform CRA_b	1.23202e-06	1.06365e-05	1.92985
PATH:05166	HTLV-I infection	Pcna	Pcna	Proliferating cell nuclear antigen	1.23202e-06	1.06365e-05	1.92985
PATH:05166	HTLV-I infection	H2-T23	H2-T23	MHC classIb Qa1	1.23202e-06	1.06365e-05	1.92985
PATH:05166	HTLV-I infection	H2-Aa	H2-Aa	Beta-2-microglobulin	1.23202e-06	1.06365e-05	1.92985
PATH:05166	HTLV-I infection	Crem	Crem	cAMP-responsive element modulator	1.23202e-06	1.06365e-05	1.92985
PATH:05166	HTLV-I infection	Wnt9a	Wnt9a	Protein Wnt-9a	1.23202e-06	1.06365e-05	1.92985
PATH:05166	HTLV-I infection	Il2rb	Il2rb	Interleukin-2 receptor subunit beta	1.23202e-06	1.06365e-05	1.92985
PATH:05166	HTLV-I infection	Nfkbia	Nfkbia	NF-kappa-B inhibitor alpha	1.23202e-06	1.06365e-05	1.92985
PATH:05166	HTLV-I infection	Bub1b	Bub1b	Putative uncharacterized protein	1.23202e-06	1.06365e-05	1.92985
PATH:05166	HTLV-I infection	Pik3r5	Pik3r5	Phosphoinositide-3-kinase, regulatory subunit 5, p101	1.23202e-06	1.06365e-05	1.92985
PATH:05166	HTLV-I infection	H2-T24	H2-T24	Protein H2-T24	1.23202e-06	1.06365e-05	1.92985
PATH:05166	HTLV-I infection	H2-K1	H2-K1	H-2 class I histocompatibility antigen, K-K alpha chain	1.23202e-06	1.06365e-05	1.92985
PATH:05166	HTLV-I infection	H2-T10	H2-T10	Protein H2-T10	1.23202e-06	1.06365e-05	1.92985
PATH:05166	HTLV-I infection	Pik3cd	Pik3cd	Phosphatidylinositol 4,5-bisphosphate 3-kinase catalytic subunit delta isoform	1.23202e-06	1.06365e-05	1.92985
PATH:05166	HTLV-I infection	H2-Q7	H2-Q7	H-2 class I histocompatibility antigen, Q7 alpha chain	1.23202e-06	1.06365e-05	1.92985
PATH:05166	HTLV-I infection	Tnfrsf1a	Tnfrsf1a	Tumor necrosis factor receptor superfamily member 1A	1.23202e-06	1.06365e-05	1.92985
PATH:05166	HTLV-I infection	Wnt7b	Wnt7b	Protein Wnt-7b	1.23202e-06	1.06365e-05	1.92985
PATH:05166	HTLV-I infection	Itgb2	Itgb2	Integrin beta-2	1.23202e-06	1.06365e-05	1.92985
PATH:05166	HTLV-I infection	Chp2	Chp2	Calcineurin B homologous protein 2	1.23202e-06	1.06365e-05	1.92985
PATH:05166	HTLV-I infection	Vcam1	Vcam1	Vascular cell adhesion protein 1	1.23202e-06	1.06365e-05	1.92985
PATH:05166	HTLV-I infection	Myc	Myc	Myc proto-oncogene protein	1.23202e-06	1.06365e-05	1.92985
PATH:05166	HTLV-I infection	Pole	Pole	DNA polymerase epsilon catalytic subunit A	1.23202e-06	1.06365e-05	1.92985
PATH:05166	HTLV-I infection	Tspo	Tspo	Translocator protein	1.23202e-06	1.06365e-05	1.92985
PATH:05166	HTLV-I infection	Nfkb2	Nfkb2	Putative uncharacterized protein	1.23202e-06	1.06365e-05	1.92985
PATH:05166	HTLV-I infection	H2-DMb1	H2-DMb1	Class II histocompatibility antigen, M beta 1 chain	1.23202e-06	1.06365e-05	1.92985
PATH:05166	HTLV-I infection	H2-T22	H2-T22	MHC classIb T22	1.23202e-06	1.06365e-05	1.92985
PATH:05166	HTLV-I infection	Itgal	Itgal	Itgal protein	1.23202e-06	1.06365e-05	1.92985
PATH:05166	HTLV-I infection	Spi1	Spi1	Transcription factor PU.1	1.23202e-06	1.06365e-05	1.92985
PATH:05166	HTLV-I infection	Ran	Ran	GTP-binding nuclear protein Ran	1.23202e-06	1.06365e-05	1.92985
PATH:05166	HTLV-I infection	Wnt4	Wnt4	Protein Wnt-4	1.23202e-06	1.06365e-05	1.92985
PATH:05166	HTLV-I infection	Il15ra	Il15ra	Interleukin-15 receptor subunit alpha	1.23202e-06	1.06365e-05	1.92985
PATH:05166	HTLV-I infection	Tln2	Tln2	Tln2 protein	1.23202e-06	1.06365e-05	1.92985
PATH:05166	HTLV-I infection	H2-Eb1	H2-Eb1	Putative MHC class II antigen E beta 1 isoform 2	1.23202e-06	1.06365e-05	1.92985
PATH:04623	Cytosolic DNA-sensing pathway	Trex1	Trex1	Three-prime repair exonuclease 1	1.6209e-06	1.35424e-05	3.1767
PATH:04623	Cytosolic DNA-sensing pathway	Nfkbib	Nfkbib	NF-kappa-B inhibitor beta	1.6209e-06	1.35424e-05	3.1767
PATH:04623	Cytosolic DNA-sensing pathway	Aim2	Aim2	Interferon-inducible protein AIM2	1.6209e-06	1.35424e-05	3.1767
PATH:04623	Cytosolic DNA-sensing pathway	Ddx58	Ddx58	Ddx58 protein	1.6209e-06	1.35424e-05	3.1767
PATH:04623	Cytosolic DNA-sensing pathway	Casp1	Casp1	Caspase-1	1.6209e-06	1.35424e-05	3.1767
PATH:04623	Cytosolic DNA-sensing pathway	Il1b	Il1b	Interleukin-1 beta	1.6209e-06	1.35424e-05	3.1767
PATH:04623	Cytosolic DNA-sensing pathway	Irf7	Irf7	Interferon regulatory factor 7, isoform CRA_b	1.6209e-06	1.35424e-05	3.1767
PATH:04623	Cytosolic DNA-sensing pathway	Tbk1	Tbk1	TANK-binding kinase 1	1.6209e-06	1.35424e-05	3.1767
PATH:04623	Cytosolic DNA-sensing pathway	Zbp1	Zbp1	Z-DNA-binding protein 1	1.6209e-06	1.35424e-05	3.1767
PATH:04623	Cytosolic DNA-sensing pathway	Ccl4	Ccl4	C-C motif chemokine 4	1.6209e-06	1.35424e-05	3.1767
PATH:04623	Cytosolic DNA-sensing pathway	Adar	Adar	Adenosine deaminase acting on RNA	1.6209e-06	1.35424e-05	3.1767
PATH:04623	Cytosolic DNA-sensing pathway	Tmem173	Tmem173	Stimulator of interferon genes protein	1.6209e-06	1.35424e-05	3.1767
PATH:04623	Cytosolic DNA-sensing pathway	Il6	Il6	Interleukin 6, isoform CRA_b	1.6209e-06	1.35424e-05	3.1767
PATH:04623	Cytosolic DNA-sensing pathway	Ripk3	Ripk3	Receptor-interacting serine/threonine-protein kinase 3	1.6209e-06	1.35424e-05	3.1767
PATH:04623	Cytosolic DNA-sensing pathway	Cxcl10	Cxcl10	C-X-C motif chemokine 10	1.6209e-06	1.35424e-05	3.1767
PATH:04623	Cytosolic DNA-sensing pathway	Nfkbia	Nfkbia	NF-kappa-B inhibitor alpha	1.6209e-06	1.35424e-05	3.1767
PATH:04623	Cytosolic DNA-sensing pathway	Mb21d1	Mb21d1	Cyclic GMP-AMP synthase	1.6209e-06	1.35424e-05	3.1767
PATH:04623	Cytosolic DNA-sensing pathway	Pycard	Pycard	PYD and CARD domain containing	1.6209e-06	1.35424e-05	3.1767
PATH:04623	Cytosolic DNA-sensing pathway	Ripk1	Ripk1	Receptor-interacting serine/threonine-protein kinase 1	1.6209e-06	1.35424e-05	3.1767
PATH:04623	Cytosolic DNA-sensing pathway	Ikbke	Ikbke	Inhibitor of nuclear factor kappa-B kinase subunit epsilon	1.6209e-06	1.35424e-05	3.1767
PATH:04514	Cell adhesion molecules (CAMs)	H2-Ab1	H2-Ab1	MHC class II antigen A beta 1	1.90007e-06	1.53787e-05	2.28909
PATH:04514	Cell adhesion molecules (CAMs)	Itga4	Itga4	Integrin alpha-4	1.90007e-06	1.53787e-05	2.28909
PATH:04514	Cell adhesion molecules (CAMs)	Cd274	Cd274	PD-L1	1.90007e-06	1.53787e-05	2.28909
PATH:04514	Cell adhesion molecules (CAMs)	H2-DMa	H2-DMa	Class II histocompatibility antigen, M alpha chain	1.90007e-06	1.53787e-05	2.28909
PATH:04514	Cell adhesion molecules (CAMs)	Cd40	Cd40	Tumor necrosis factor receptor superfamily member 5	1.90007e-06	1.53787e-05	2.28909
PATH:04514	Cell adhesion molecules (CAMs)	Cldn8	Cldn8	Claudin-8	1.90007e-06	1.53787e-05	2.28909
PATH:04514	Cell adhesion molecules (CAMs)	Icam1	Icam1	Intercellular adhesion molecule 1	1.90007e-06	1.53787e-05	2.28909
PATH:04514	Cell adhesion molecules (CAMs)	Spn	Spn	Leukosialin	1.90007e-06	1.53787e-05	2.28909
PATH:04514	Cell adhesion molecules (CAMs)	Vcan	Vcan	Versican core protein	1.90007e-06	1.53787e-05	2.28909
PATH:04514	Cell adhesion molecules (CAMs)	H2-T23	H2-T23	MHC classIb Qa1	1.90007e-06	1.53787e-05	2.28909
PATH:04514	Cell adhesion molecules (CAMs)	H2-Aa	H2-Aa	Beta-2-microglobulin	1.90007e-06	1.53787e-05	2.28909
PATH:04514	Cell adhesion molecules (CAMs)	Pdcd1	Pdcd1	Programmed cell death protein 1	1.90007e-06	1.53787e-05	2.28909
PATH:04514	Cell adhesion molecules (CAMs)	Sele	Sele	E-selectin	1.90007e-06	1.53787e-05	2.28909
PATH:04514	Cell adhesion molecules (CAMs)	H2-T24	H2-T24	Protein H2-T24	1.90007e-06	1.53787e-05	2.28909
PATH:04514	Cell adhesion molecules (CAMs)	H2-K1	H2-K1	H-2 class I histocompatibility antigen, K-K alpha chain	1.90007e-06	1.53787e-05	2.28909
PATH:04514	Cell adhesion molecules (CAMs)	H2-T10	H2-T10	Protein H2-T10	1.90007e-06	1.53787e-05	2.28909
PATH:04514	Cell adhesion molecules (CAMs)	H2-Q7	H2-Q7	H-2 class I histocompatibility antigen, Q7 alpha chain	1.90007e-06	1.53787e-05	2.28909
PATH:04514	Cell adhesion molecules (CAMs)	Ptprc	Ptprc	Receptor-type tyrosine-protein phosphatase C	1.90007e-06	1.53787e-05	2.28909
PATH:04514	Cell adhesion molecules (CAMs)	Pvr	Pvr	Tumor-associated glycoprotein E4	1.90007e-06	1.53787e-05	2.28909
PATH:04514	Cell adhesion molecules (CAMs)	Sell	Sell	L-selectin isoform v2	1.90007e-06	1.53787e-05	2.28909
PATH:04514	Cell adhesion molecules (CAMs)	Selp	Selp	P-selectin	1.90007e-06	1.53787e-05	2.28909
PATH:04514	Cell adhesion molecules (CAMs)	Itgb2	Itgb2	Integrin beta-2	1.90007e-06	1.53787e-05	2.28909
PATH:04514	Cell adhesion molecules (CAMs)	Vcam1	Vcam1	Vascular cell adhesion protein 1	1.90007e-06	1.53787e-05	2.28909
PATH:04514	Cell adhesion molecules (CAMs)	Siglec1	Siglec1	Sialoadhesin	1.90007e-06	1.53787e-05	2.28909
PATH:04514	Cell adhesion molecules (CAMs)	Cd86	Cd86	T-lymphocyte activation antigen CD86	1.90007e-06	1.53787e-05	2.28909
PATH:04514	Cell adhesion molecules (CAMs)	Cd80	Cd80	T-lymphocyte activation antigen CD80	1.90007e-06	1.53787e-05	2.28909
PATH:04514	Cell adhesion molecules (CAMs)	Cdh4	Cdh4	Cadherin-4	1.90007e-06	1.53787e-05	2.28909
PATH:04514	Cell adhesion molecules (CAMs)	Selplg	Selplg	Selectin, platelet (P-selectin) ligand, isoform CRA_b	1.90007e-06	1.53787e-05	2.28909
PATH:04514	Cell adhesion molecules (CAMs)	H2-DMb1	H2-DMb1	Class II histocompatibility antigen, M beta 1 chain	1.90007e-06	1.53787e-05	2.28909
PATH:04514	Cell adhesion molecules (CAMs)	H2-T22	H2-T22	MHC classIb T22	1.90007e-06	1.53787e-05	2.28909
PATH:04514	Cell adhesion molecules (CAMs)	Pdcd1lg2	Pdcd1lg2	Programmed cell death 1 ligand 2, isoform CRA_b	1.90007e-06	1.53787e-05	2.28909
PATH:04514	Cell adhesion molecules (CAMs)	Itgal	Itgal	Itgal protein	1.90007e-06	1.53787e-05	2.28909
PATH:04514	Cell adhesion molecules (CAMs)	Itgb7	Itgb7	Integrin beta-7	1.90007e-06	1.53787e-05	2.28909
PATH:04514	Cell adhesion molecules (CAMs)	Itgam	Itgam	CD11b	1.90007e-06	1.53787e-05	2.28909
PATH:04514	Cell adhesion molecules (CAMs)	H2-Eb1	H2-Eb1	Putative MHC class II antigen E beta 1 isoform 2	1.90007e-06	1.53787e-05	2.28909
PATH:05416	Viral myocarditis	H2-Ab1	H2-Ab1	MHC class II antigen A beta 1	4.00482e-06	3.14318e-05	2.69841
PATH:05416	Viral myocarditis	Casp8	Casp8	Caspase-8	4.00482e-06	3.14318e-05	2.69841
PATH:05416	Viral myocarditis	H2-DMa	H2-DMa	Class II histocompatibility antigen, M alpha chain	4.00482e-06	3.14318e-05	2.69841
PATH:05416	Viral myocarditis	Prf1	Prf1	Perforin 1 (Pore forming protein)	4.00482e-06	3.14318e-05	2.69841
PATH:05416	Viral myocarditis	Ccnd1	Ccnd1	Putative cyclin D1b	4.00482e-06	3.14318e-05	2.69841
PATH:05416	Viral myocarditis	Cd40	Cd40	Tumor necrosis factor receptor superfamily member 5	4.00482e-06	3.14318e-05	2.69841
PATH:05416	Viral myocarditis	Icam1	Icam1	Intercellular adhesion molecule 1	4.00482e-06	3.14318e-05	2.69841
PATH:05416	Viral myocarditis	H2-T23	H2-T23	MHC classIb Qa1	4.00482e-06	3.14318e-05	2.69841
PATH:05416	Viral myocarditis	H2-Aa	H2-Aa	Beta-2-microglobulin	4.00482e-06	3.14318e-05	2.69841
PATH:05416	Viral myocarditis	H2-T24	H2-T24	Protein H2-T24	4.00482e-06	3.14318e-05	2.69841
PATH:05416	Viral myocarditis	H2-K1	H2-K1	H-2 class I histocompatibility antigen, K-K alpha chain	4.00482e-06	3.14318e-05	2.69841
PATH:05416	Viral myocarditis	H2-T10	H2-T10	Protein H2-T10	4.00482e-06	3.14318e-05	2.69841
PATH:05416	Viral myocarditis	H2-Q7	H2-Q7	H-2 class I histocompatibility antigen, Q7 alpha chain	4.00482e-06	3.14318e-05	2.69841
PATH:05416	Viral myocarditis	Myh7	Myh7	Myosin, heavy polypeptide 7, cardiac muscle, beta	4.00482e-06	3.14318e-05	2.69841
PATH:05416	Viral myocarditis	Casp3	Casp3	Caspase-3	4.00482e-06	3.14318e-05	2.69841
PATH:05416	Viral myocarditis	Bid	Bid	BH3-interacting domain death agonist	4.00482e-06	3.14318e-05	2.69841
PATH:05416	Viral myocarditis	Itgb2	Itgb2	Integrin beta-2	4.00482e-06	3.14318e-05	2.69841
PATH:05416	Viral myocarditis	Cd86	Cd86	T-lymphocyte activation antigen CD86	4.00482e-06	3.14318e-05	2.69841
PATH:05416	Viral myocarditis	Rac2	Rac2	Ras-related C3 botulinum toxin substrate 2	4.00482e-06	3.14318e-05	2.69841
PATH:05416	Viral myocarditis	Cd80	Cd80	T-lymphocyte activation antigen CD80	4.00482e-06	3.14318e-05	2.69841
PATH:05416	Viral myocarditis	H2-DMb1	H2-DMb1	Class II histocompatibility antigen, M beta 1 chain	4.00482e-06	3.14318e-05	2.69841
PATH:05416	Viral myocarditis	H2-T22	H2-T22	MHC classIb T22	4.00482e-06	3.14318e-05	2.69841
PATH:05416	Viral myocarditis	Itgal	Itgal	Itgal protein	4.00482e-06	3.14318e-05	2.69841
PATH:05416	Viral myocarditis	H2-Eb1	H2-Eb1	Putative MHC class II antigen E beta 1 isoform 2	4.00482e-06	3.14318e-05	2.69841
PATH:05161	Hepatitis B	Ddx58	Ddx58	Ddx58 protein	4.20469e-06	3.20299e-05	2.27737
PATH:05161	Hepatitis B	Ccne1	Ccne1	Ccne1 protein	4.20469e-06	3.20299e-05	2.27737
PATH:05161	Hepatitis B	Casp12	Casp12	Caspase-12	4.20469e-06	3.20299e-05	2.27737
PATH:05161	Hepatitis B	Casp8	Casp8	Caspase-8	4.20469e-06	3.20299e-05	2.27737
PATH:05161	Hepatitis B	Fasl	Fasl	Fas ligand	4.20469e-06	3.20299e-05	2.27737
PATH:05161	Hepatitis B	Ticam2	Ticam2	TIR domain-containing adapter molecule 2	4.20469e-06	3.20299e-05	2.27737
PATH:05161	Hepatitis B	Apaf1	Apaf1	Apoptotic peptidase activating factor 1, isoform CRA_a	4.20469e-06	3.20299e-05	2.27737
PATH:05161	Hepatitis B	Irf7	Irf7	Interferon regulatory factor 7, isoform CRA_b	4.20469e-06	3.20299e-05	2.27737
PATH:05161	Hepatitis B	Ccnd1	Ccnd1	Putative cyclin D1b	4.20469e-06	3.20299e-05	2.27737
PATH:05161	Hepatitis B	Tbk1	Tbk1	TANK-binding kinase 1	4.20469e-06	3.20299e-05	2.27737
PATH:05161	Hepatitis B	Stat2	Stat2	Signal transducer and activator of transcription 2	4.20469e-06	3.20299e-05	2.27737
PATH:05161	Hepatitis B	Stat1	Stat1	Signal transducer and activator of transcription 1	4.20469e-06	3.20299e-05	2.27737
PATH:05161	Hepatitis B	Cdkn1a	Cdkn1a	Cyclin-dependent kinase inhibitor 1A variant 2	4.20469e-06	3.20299e-05	2.27737
PATH:05161	Hepatitis B	Tlr4	Tlr4	Toll-like receptor 4	4.20469e-06	3.20299e-05	2.27737
PATH:05161	Hepatitis B	Stat4	Stat4	Signal transducer and activator of transcription 4	4.20469e-06	3.20299e-05	2.27737
PATH:05161	Hepatitis B	Stat3	Stat3	Signal transducer and activator of transcription 3	4.20469e-06	3.20299e-05	2.27737
PATH:05161	Hepatitis B	Il6	Il6	Interleukin 6, isoform CRA_b	4.20469e-06	3.20299e-05	2.27737
PATH:05161	Hepatitis B	Ccna2	Ccna2	Cyclin-A2	4.20469e-06	3.20299e-05	2.27737
PATH:05161	Hepatitis B	Pcna	Pcna	Proliferating cell nuclear antigen	4.20469e-06	3.20299e-05	2.27737
PATH:05161	Hepatitis B	Ifih1	Ifih1	Melanoma differentiation-associated protein 5	4.20469e-06	3.20299e-05	2.27737
PATH:05161	Hepatitis B	Birc5	Birc5	Baculoviral IAP repeat-containing protein 5	4.20469e-06	3.20299e-05	2.27737
PATH:05161	Hepatitis B	Myd88	Myd88	Myeloid differentiation primary response protein MyD88	4.20469e-06	3.20299e-05	2.27737
PATH:05161	Hepatitis B	Ccne2	Ccne2	Cyclin E2, isoform CRA_a	4.20469e-06	3.20299e-05	2.27737
PATH:05161	Hepatitis B	Nfkbia	Nfkbia	NF-kappa-B inhibitor alpha	4.20469e-06	3.20299e-05	2.27737
PATH:05161	Hepatitis B	Tlr3	Tlr3	Putative uncharacterized protein	4.20469e-06	3.20299e-05	2.27737
PATH:05161	Hepatitis B	Pik3r5	Pik3r5	Phosphoinositide-3-kinase, regulatory subunit 5, p101	4.20469e-06	3.20299e-05	2.27737
PATH:05161	Hepatitis B	Pik3cd	Pik3cd	Phosphatidylinositol 4,5-bisphosphate 3-kinase catalytic subunit delta isoform	4.20469e-06	3.20299e-05	2.27737
PATH:05161	Hepatitis B	Tlr2	Tlr2	Toll-like receptor 2	4.20469e-06	3.20299e-05	2.27737
PATH:05161	Hepatitis B	Casp3	Casp3	Caspase-3	4.20469e-06	3.20299e-05	2.27737
PATH:05161	Hepatitis B	Myc	Myc	Myc proto-oncogene protein	4.20469e-06	3.20299e-05	2.27737
PATH:05161	Hepatitis B	Ikbke	Ikbke	Inhibitor of nuclear factor kappa-B kinase subunit epsilon	4.20469e-06	3.20299e-05	2.27737
PATH:05161	Hepatitis B	Ptk2b	Ptk2b	Protein-tyrosine kinase 2-beta	4.20469e-06	3.20299e-05	2.27737
PATH:05161	Hepatitis B	Egr3	Egr3	Early growth response protein 3	4.20469e-06	3.20299e-05	2.27737
PATH:04210	Apoptosis	Csf2rb2	Csf2rb2	Interleukin-3 receptor class 2 subunit beta	9.1101e-06	6.74147e-05	2.64543
PATH:04210	Apoptosis	Casp12	Casp12	Caspase-12	9.1101e-06	6.74147e-05	2.64543
PATH:04210	Apoptosis	Il1b	Il1b	Interleukin-1 beta	9.1101e-06	6.74147e-05	2.64543
PATH:04210	Apoptosis	Casp8	Casp8	Caspase-8	9.1101e-06	6.74147e-05	2.64543
PATH:04210	Apoptosis	Fasl	Fasl	Fas ligand	9.1101e-06	6.74147e-05	2.64543
PATH:04210	Apoptosis	Apaf1	Apaf1	Apoptotic peptidase activating factor 1, isoform CRA_a	9.1101e-06	6.74147e-05	2.64543
PATH:04210	Apoptosis	Casp7	Casp7	Caspase-7	9.1101e-06	6.74147e-05	2.64543
PATH:04210	Apoptosis	Irak3	Irak3	Interleukin-1 receptor-associated kinase 3	9.1101e-06	6.74147e-05	2.64543
PATH:04210	Apoptosis	Il3ra	Il3ra	Interleukin-3 receptor subunit alpha	9.1101e-06	6.74147e-05	2.64543
PATH:04210	Apoptosis	Myd88	Myd88	Myeloid differentiation primary response protein MyD88	9.1101e-06	6.74147e-05	2.64543
PATH:04210	Apoptosis	Nfkbia	Nfkbia	NF-kappa-B inhibitor alpha	9.1101e-06	6.74147e-05	2.64543
PATH:04210	Apoptosis	Csf2rb	Csf2rb	Cytokine receptor common subunit beta	9.1101e-06	6.74147e-05	2.64543
PATH:04210	Apoptosis	Pik3r5	Pik3r5	Phosphoinositide-3-kinase, regulatory subunit 5, p101	9.1101e-06	6.74147e-05	2.64543
PATH:04210	Apoptosis	Pik3cd	Pik3cd	Phosphatidylinositol 4,5-bisphosphate 3-kinase catalytic subunit delta isoform	9.1101e-06	6.74147e-05	2.64543
PATH:04210	Apoptosis	Tnfrsf1a	Tnfrsf1a	Tumor necrosis factor receptor superfamily member 1A	9.1101e-06	6.74147e-05	2.64543
PATH:04210	Apoptosis	Casp3	Casp3	Caspase-3	9.1101e-06	6.74147e-05	2.64543
PATH:04210	Apoptosis	Bid	Bid	BH3-interacting domain death agonist	9.1101e-06	6.74147e-05	2.64543
PATH:04210	Apoptosis	Chp2	Chp2	Calcineurin B homologous protein 2	9.1101e-06	6.74147e-05	2.64543
PATH:04210	Apoptosis	Ripk1	Ripk1	Receptor-interacting serine/threonine-protein kinase 1	9.1101e-06	6.74147e-05	2.64543
PATH:04210	Apoptosis	Birc3	Birc3	Baculoviral IAP repeat-containing protein 3	9.1101e-06	6.74147e-05	2.64543
PATH:04210	Apoptosis	Tnfsf10	Tnfsf10	Tumor necrosis factor ligand superfamily member 10	9.1101e-06	6.74147e-05	2.64543
PATH:04210	Apoptosis	Birc2	Birc2	Baculoviral IAP repeat-containing protein 2	9.1101e-06	6.74147e-05	2.64543
PATH:04210	Apoptosis	Il1a	Il1a	Interleukin-1 alpha	9.1101e-06	6.74147e-05	2.64543
PATH:04672	Intestinal immune network for IgA production	H2-Ab1	H2-Ab1	MHC class II antigen A beta 1	2.27571e-05	0.000163162	3.26303
PATH:04672	Intestinal immune network for IgA production	Il15	Il15	Interleukin-15	2.27571e-05	0.000163162	3.26303
PATH:04672	Intestinal immune network for IgA production	Itga4	Itga4	Integrin alpha-4	2.27571e-05	0.000163162	3.26303
PATH:04672	Intestinal immune network for IgA production	Il10	Il10	Interleukin-10	2.27571e-05	0.000163162	3.26303
PATH:04672	Intestinal immune network for IgA production	H2-DMa	H2-DMa	Class II histocompatibility antigen, M alpha chain	2.27571e-05	0.000163162	3.26303
PATH:04672	Intestinal immune network for IgA production	Cd40	Cd40	Tumor necrosis factor receptor superfamily member 5	2.27571e-05	0.000163162	3.26303
PATH:04672	Intestinal immune network for IgA production	Il6	Il6	Interleukin 6, isoform CRA_b	2.27571e-05	0.000163162	3.26303
PATH:04672	Intestinal immune network for IgA production	H2-Aa	H2-Aa	Beta-2-microglobulin	2.27571e-05	0.000163162	3.26303
PATH:04672	Intestinal immune network for IgA production	Cd86	Cd86	T-lymphocyte activation antigen CD86	2.27571e-05	0.000163162	3.26303
PATH:04672	Intestinal immune network for IgA production	Cd80	Cd80	T-lymphocyte activation antigen CD80	2.27571e-05	0.000163162	3.26303
PATH:04672	Intestinal immune network for IgA production	Tnfsf13b	Tnfsf13b	Tumor necrosis factor (Ligand) superfamily, member 13b, isoform CRA_a	2.27571e-05	0.000163162	3.26303
PATH:04672	Intestinal immune network for IgA production	H2-DMb1	H2-DMb1	Class II histocompatibility antigen, M beta 1 chain	2.27571e-05	0.000163162	3.26303
PATH:04672	Intestinal immune network for IgA production	Itgb7	Itgb7	Integrin beta-7	2.27571e-05	0.000163162	3.26303
PATH:04672	Intestinal immune network for IgA production	Il15ra	Il15ra	Interleukin-15 receptor subunit alpha	2.27571e-05	0.000163162	3.26303
PATH:04672	Intestinal immune network for IgA production	H2-Eb1	H2-Eb1	Putative MHC class II antigen E beta 1 isoform 2	2.27571e-05	0.000163162	3.26303
PATH:04115	p53 signaling pathway	Ccne1	Ccne1	Ccne1 protein	2.33089e-05	0.000163162	2.79597
PATH:04115	p53 signaling pathway	Casp8	Casp8	Caspase-8	2.33089e-05	0.000163162	2.79597
PATH:04115	p53 signaling pathway	Apaf1	Apaf1	Apoptotic peptidase activating factor 1, isoform CRA_a	2.33089e-05	0.000163162	2.79597
PATH:04115	p53 signaling pathway	Thbs1	Thbs1	Thrombospondin-1	2.33089e-05	0.000163162	2.79597
PATH:04115	p53 signaling pathway	Serpine1	Serpine1	Serine or cysteine peptidase inhibitor clade E member 1	2.33089e-05	0.000163162	2.79597
PATH:04115	p53 signaling pathway	Ccnd1	Ccnd1	Putative cyclin D1b	2.33089e-05	0.000163162	2.79597
PATH:04115	p53 signaling pathway	Ccnb2	Ccnb2	G2/mitotic-specific cyclin-B2	2.33089e-05	0.000163162	2.79597
PATH:04115	p53 signaling pathway	Cdkn1a	Cdkn1a	Cyclin-dependent kinase inhibitor 1A variant 2	2.33089e-05	0.000163162	2.79597
PATH:04115	p53 signaling pathway	Gtse1	Gtse1	G two S phase expressed protein 1, isoform CRA_a	2.33089e-05	0.000163162	2.79597
PATH:04115	p53 signaling pathway	Rrm2	Rrm2	Ribonucleoside-diphosphate reductase subunit M2	2.33089e-05	0.000163162	2.79597
PATH:04115	p53 signaling pathway	Chek1	Chek1	Serine/threonine-protein kinase Chk1	2.33089e-05	0.000163162	2.79597
PATH:04115	p53 signaling pathway	Ccnb1	Ccnb1	Cyclin b1 variant 1	2.33089e-05	0.000163162	2.79597
PATH:04115	p53 signaling pathway	Pmaip1	Pmaip1	Phorbol-12-myristate-13-acetate-induced protein 1	2.33089e-05	0.000163162	2.79597
PATH:04115	p53 signaling pathway	Gadd45g	Gadd45g	Growth arrest and DNA-damage-inducible 45 gamma	2.33089e-05	0.000163162	2.79597
PATH:04115	p53 signaling pathway	Ccne2	Ccne2	Cyclin E2, isoform CRA_a	2.33089e-05	0.000163162	2.79597
PATH:04115	p53 signaling pathway	Cdk1	Cdk1	Cyclin-dependent kinase 1	2.33089e-05	0.000163162	2.79597
PATH:04115	p53 signaling pathway	Casp3	Casp3	Caspase-3	2.33089e-05	0.000163162	2.79597
PATH:04115	p53 signaling pathway	Bid	Bid	BH3-interacting domain death agonist	2.33089e-05	0.000163162	2.79597
PATH:04115	p53 signaling pathway	Shisa5	Shisa5	Putative uncharacterized protein	2.33089e-05	0.000163162	2.79597
PATH:04110	Cell cycle	Mcm6	Mcm6	DNA replication licensing factor MCM6	3.54901e-05	0.000241893	2.22369
PATH:04110	Cell cycle	Ccne1	Ccne1	Ccne1 protein	3.54901e-05	0.000241893	2.22369
PATH:04110	Cell cycle	Dbf4	Dbf4	DBF4 homolog (S. cerevisiae)	3.54901e-05	0.000241893	2.22369
PATH:04110	Cell cycle	Rbl1	Rbl1	Putative uncharacterized protein	3.54901e-05	0.000241893	2.22369
PATH:04110	Cell cycle	Bub1	Bub1	Mitotic checkpoint serine/threonine-protein kinase BUB1	3.54901e-05	0.000241893	2.22369
PATH:04110	Cell cycle	Plk1	Plk1	Polo like kinase	3.54901e-05	0.000241893	2.22369
PATH:04110	Cell cycle	Ccnd1	Ccnd1	Putative cyclin D1b	3.54901e-05	0.000241893	2.22369
PATH:04110	Cell cycle	Mcm3	Mcm3	DNA replication licensing factor MCM3	3.54901e-05	0.000241893	2.22369
PATH:04110	Cell cycle	Cdc6	Cdc6	Cell division control protein 6 homolog	3.54901e-05	0.000241893	2.22369
PATH:04110	Cell cycle	Ttk	Ttk	Dual-specificity protein kinase TTK	3.54901e-05	0.000241893	2.22369
PATH:04110	Cell cycle	Mad2l1	Mad2l1	Putative uncharacterized protein	3.54901e-05	0.000241893	2.22369
PATH:04110	Cell cycle	Ccnb2	Ccnb2	G2/mitotic-specific cyclin-B2	3.54901e-05	0.000241893	2.22369
PATH:04110	Cell cycle	Mcm2	Mcm2	DNA replication licensing factor MCM2	3.54901e-05	0.000241893	2.22369
PATH:04110	Cell cycle	Cdkn1a	Cdkn1a	Cyclin-dependent kinase inhibitor 1A variant 2	3.54901e-05	0.000241893	2.22369
PATH:04110	Cell cycle	Mcm4	Mcm4	DNA replication licensing factor MCM4	3.54901e-05	0.000241893	2.22369
PATH:04110	Cell cycle	Chek1	Chek1	Serine/threonine-protein kinase Chk1	3.54901e-05	0.000241893	2.22369
PATH:04110	Cell cycle	Ccna2	Ccna2	Cyclin-A2	3.54901e-05	0.000241893	2.22369
PATH:04110	Cell cycle	Pcna	Pcna	Proliferating cell nuclear antigen	3.54901e-05	0.000241893	2.22369
PATH:04110	Cell cycle	Mcm5	Mcm5	DNA replication licensing factor MCM5	3.54901e-05	0.000241893	2.22369
PATH:04110	Cell cycle	Ccnb1	Ccnb1	Cyclin b1 variant 1	3.54901e-05	0.000241893	2.22369
PATH:04110	Cell cycle	Gadd45g	Gadd45g	Growth arrest and DNA-damage-inducible 45 gamma	3.54901e-05	0.000241893	2.22369
PATH:04110	Cell cycle	Ccne2	Ccne2	Cyclin E2, isoform CRA_a	3.54901e-05	0.000241893	2.22369
PATH:04110	Cell cycle	Pkmyt1	Pkmyt1	Membrane-associated tyrosine- and threonine-specific cdc2-inhibitory kinase	3.54901e-05	0.000241893	2.22369
PATH:04110	Cell cycle	Bub1b	Bub1b	Putative uncharacterized protein	3.54901e-05	0.000241893	2.22369
PATH:04110	Cell cycle	Cdk1	Cdk1	Cyclin-dependent kinase 1	3.54901e-05	0.000241893	2.22369
PATH:04110	Cell cycle	Espl1	Espl1	Espl1 protein	3.54901e-05	0.000241893	2.22369
PATH:04110	Cell cycle	Myc	Myc	Myc proto-oncogene protein	3.54901e-05	0.000241893	2.22369
PATH:04110	Cell cycle	Cdc25c	Cdc25c	M-phase inducer phosphatase 3	3.54901e-05	0.000241893	2.22369
PATH:05169	Epstein-Barr virus infection	Nfkbib	Nfkbib	NF-kappa-B inhibitor beta	4.54164e-05	0.000296122	1.89699
PATH:05169	Epstein-Barr virus infection	Ddx58	Ddx58	Ddx58 protein	4.54164e-05	0.000296122	1.89699
PATH:05169	Epstein-Barr virus infection	Lyn	Lyn	Tyrosine-protein kinase Lyn	4.54164e-05	0.000296122	1.89699
PATH:05169	Epstein-Barr virus infection	Il10	Il10	Interleukin-10	4.54164e-05	0.000296122	1.89699
PATH:05169	Epstein-Barr virus infection	Plcg2	Plcg2	1-phosphatidylinositol 4,5-bisphosphate phosphodiesterase gamma-2	4.54164e-05	0.000296122	1.89699
PATH:05169	Epstein-Barr virus infection	Cd44	Cd44	CD44 antigen	4.54164e-05	0.000296122	1.89699
PATH:05169	Epstein-Barr virus infection	Tbk1	Tbk1	TANK-binding kinase 1	4.54164e-05	0.000296122	1.89699
PATH:05169	Epstein-Barr virus infection	Relb	Relb	Transcription factor RelB	4.54164e-05	0.000296122	1.89699
PATH:05169	Epstein-Barr virus infection	Cd40	Cd40	Tumor necrosis factor receptor superfamily member 5	4.54164e-05	0.000296122	1.89699
PATH:05169	Epstein-Barr virus infection	Syk	Syk	Tyrosine-protein kinase SYK	4.54164e-05	0.000296122	1.89699
PATH:05169	Epstein-Barr virus infection	Cdkn1a	Cdkn1a	Cyclin-dependent kinase inhibitor 1A variant 2	4.54164e-05	0.000296122	1.89699
PATH:05169	Epstein-Barr virus infection	Eif2ak2	Eif2ak2	Interferon-induced, double-stranded RNA-activated protein kinase	4.54164e-05	0.000296122	1.89699
PATH:05169	Epstein-Barr virus infection	Icam1	Icam1	Intercellular adhesion molecule 1	4.54164e-05	0.000296122	1.89699
PATH:05169	Epstein-Barr virus infection	Stat3	Stat3	Signal transducer and activator of transcription 3	4.54164e-05	0.000296122	1.89699
PATH:05169	Epstein-Barr virus infection	Spn	Spn	Leukosialin	4.54164e-05	0.000296122	1.89699
PATH:05169	Epstein-Barr virus infection	Ccna2	Ccna2	Cyclin-A2	4.54164e-05	0.000296122	1.89699
PATH:05169	Epstein-Barr virus infection	Nfkbie	Nfkbie	NF-kappa-B inhibitor epsilon	4.54164e-05	0.000296122	1.89699
PATH:05169	Epstein-Barr virus infection	H2-T23	H2-T23	MHC classIb Qa1	4.54164e-05	0.000296122	1.89699
PATH:05169	Epstein-Barr virus infection	Fgr	Fgr	Tyrosine-protein kinase Fgr	4.54164e-05	0.000296122	1.89699
PATH:05169	Epstein-Barr virus infection	Nfkbia	Nfkbia	NF-kappa-B inhibitor alpha	4.54164e-05	0.000296122	1.89699
PATH:05169	Epstein-Barr virus infection	Tnfaip3	Tnfaip3	Tumor necrosis factor alpha-induced protein 3	4.54164e-05	0.000296122	1.89699
PATH:05169	Epstein-Barr virus infection	Pik3r5	Pik3r5	Phosphoinositide-3-kinase, regulatory subunit 5, p101	4.54164e-05	0.000296122	1.89699
PATH:05169	Epstein-Barr virus infection	H2-T24	H2-T24	Protein H2-T24	4.54164e-05	0.000296122	1.89699
PATH:05169	Epstein-Barr virus infection	H2-K1	H2-K1	H-2 class I histocompatibility antigen, K-K alpha chain	4.54164e-05	0.000296122	1.89699
PATH:05169	Epstein-Barr virus infection	Il10ra	Il10ra	Interleukin-10 receptor subunit alpha	4.54164e-05	0.000296122	1.89699
PATH:05169	Epstein-Barr virus infection	H2-T10	H2-T10	Protein H2-T10	4.54164e-05	0.000296122	1.89699
PATH:05169	Epstein-Barr virus infection	Pik3cd	Pik3cd	Phosphatidylinositol 4,5-bisphosphate 3-kinase catalytic subunit delta isoform	4.54164e-05	0.000296122	1.89699
PATH:05169	Epstein-Barr virus infection	H2-Q7	H2-Q7	H-2 class I histocompatibility antigen, Q7 alpha chain	4.54164e-05	0.000296122	1.89699
PATH:05169	Epstein-Barr virus infection	Ifng	Ifng	Interferon gamma	4.54164e-05	0.000296122	1.89699
PATH:05169	Epstein-Barr virus infection	Cdk1	Cdk1	Cyclin-dependent kinase 1	4.54164e-05	0.000296122	1.89699
PATH:05169	Epstein-Barr virus infection	Psmd14	Psmd14	26S proteasome non-ATPase regulatory subunit 14	4.54164e-05	0.000296122	1.89699
PATH:05169	Epstein-Barr virus infection	Myc	Myc	Myc proto-oncogene protein	4.54164e-05	0.000296122	1.89699
PATH:05169	Epstein-Barr virus infection	Ripk1	Ripk1	Receptor-interacting serine/threonine-protein kinase 1	4.54164e-05	0.000296122	1.89699
PATH:05169	Epstein-Barr virus infection	Nfkb2	Nfkb2	Putative uncharacterized protein	4.54164e-05	0.000296122	1.89699
PATH:05169	Epstein-Barr virus infection	Map2k6	Map2k6	Dual-specificity mitogen-activated protein kinase kinase 6	4.54164e-05	0.000296122	1.89699
PATH:05169	Epstein-Barr virus infection	H2-T22	H2-T22	MHC classIb T22	4.54164e-05	0.000296122	1.89699
PATH:05169	Epstein-Barr virus infection	Itgal	Itgal	Itgal protein	4.54164e-05	0.000296122	1.89699
PATH:05169	Epstein-Barr virus infection	Bst1	Bst1	ADP-ribosyl cyclase/cyclic ADP-ribose hydrolase 2	4.54164e-05	0.000296122	1.89699
PATH:05169	Epstein-Barr virus infection	Spi1	Spi1	Transcription factor PU.1	4.54164e-05	0.000296122	1.89699
PATH:05169	Epstein-Barr virus infection	Ran	Ran	GTP-binding nuclear protein Ran	4.54164e-05	0.000296122	1.89699
PATH:04662	B cell receptor signaling pathway	Nfkbib	Nfkbib	NF-kappa-B inhibitor beta	4.57332e-05	0.000296122	2.59912
PATH:04662	B cell receptor signaling pathway	Btk	Btk	Tyrosine-protein kinase BTK	4.57332e-05	0.000296122	2.59912
PATH:04662	B cell receptor signaling pathway	Lyn	Lyn	Tyrosine-protein kinase Lyn	4.57332e-05	0.000296122	2.59912
PATH:04662	B cell receptor signaling pathway	Dapp1	Dapp1	Dual adapter for phosphotyrosine and 3-phosphotyrosine and 3-phosphoinositide	4.57332e-05	0.000296122	2.59912
PATH:04662	B cell receptor signaling pathway	Pik3ap1	Pik3ap1	Phosphoinositide 3-kinase adapter protein 1	4.57332e-05	0.000296122	2.59912
PATH:04662	B cell receptor signaling pathway	Plcg2	Plcg2	1-phosphatidylinositol 4,5-bisphosphate phosphodiesterase gamma-2	4.57332e-05	0.000296122	2.59912
PATH:04662	B cell receptor signaling pathway	Cd72	Cd72	B-cell differentiation antigen CD72	4.57332e-05	0.000296122	2.59912
PATH:04662	B cell receptor signaling pathway	Syk	Syk	Tyrosine-protein kinase SYK	4.57332e-05	0.000296122	2.59912
PATH:04662	B cell receptor signaling pathway	Vav1	Vav1	Proto-oncogene vav	4.57332e-05	0.000296122	2.59912
PATH:04662	B cell receptor signaling pathway	Malt1	Malt1	Mucosa-associated lymphoid tissue lymphoma translocation protein 1 homolog	4.57332e-05	0.000296122	2.59912
PATH:04662	B cell receptor signaling pathway	Fcgr2b	Fcgr2b	Low affinity immunoglobulin gamma Fc region receptor II	4.57332e-05	0.000296122	2.59912
PATH:04662	B cell receptor signaling pathway	Nfkbie	Nfkbie	NF-kappa-B inhibitor epsilon	4.57332e-05	0.000296122	2.59912
PATH:04662	B cell receptor signaling pathway	Nfkbia	Nfkbia	NF-kappa-B inhibitor alpha	4.57332e-05	0.000296122	2.59912
PATH:04662	B cell receptor signaling pathway	Pik3r5	Pik3r5	Phosphoinositide-3-kinase, regulatory subunit 5, p101	4.57332e-05	0.000296122	2.59912
PATH:04662	B cell receptor signaling pathway	Pirb	Pirb	Lilrb3 protein	4.57332e-05	0.000296122	2.59912
PATH:04662	B cell receptor signaling pathway	Bcl10	Bcl10	B-cell leukemia/lymphoma 10	4.57332e-05	0.000296122	2.59912
PATH:04662	B cell receptor signaling pathway	Pik3cd	Pik3cd	Phosphatidylinositol 4,5-bisphosphate 3-kinase catalytic subunit delta isoform	4.57332e-05	0.000296122	2.59912
PATH:04662	B cell receptor signaling pathway	Chp2	Chp2	Calcineurin B homologous protein 2	4.57332e-05	0.000296122	2.59912
PATH:04662	B cell receptor signaling pathway	Rac2	Rac2	Ras-related C3 botulinum toxin substrate 2	4.57332e-05	0.000296122	2.59912
PATH:04662	B cell receptor signaling pathway	Ptpn6	Ptpn6	Tyrosine-protein phosphatase non-receptor type 6	4.57332e-05	0.000296122	2.59912
PATH:05320	Autoimmune thyroid disease	H2-Ab1	H2-Ab1	MHC class II antigen A beta 1	6.73968e-05	0.00042575	2.68834
PATH:05320	Autoimmune thyroid disease	Fasl	Fasl	Fas ligand	6.73968e-05	0.00042575	2.68834
PATH:05320	Autoimmune thyroid disease	Il10	Il10	Interleukin-10	6.73968e-05	0.00042575	2.68834
PATH:05320	Autoimmune thyroid disease	H2-DMa	H2-DMa	Class II histocompatibility antigen, M alpha chain	6.73968e-05	0.00042575	2.68834
PATH:05320	Autoimmune thyroid disease	Prf1	Prf1	Perforin 1 (Pore forming protein)	6.73968e-05	0.00042575	2.68834
PATH:05320	Autoimmune thyroid disease	Cd40	Cd40	Tumor necrosis factor receptor superfamily member 5	6.73968e-05	0.00042575	2.68834
PATH:05320	Autoimmune thyroid disease	H2-T23	H2-T23	MHC classIb Qa1	6.73968e-05	0.00042575	2.68834
PATH:05320	Autoimmune thyroid disease	H2-Aa	H2-Aa	Beta-2-microglobulin	6.73968e-05	0.00042575	2.68834
PATH:05320	Autoimmune thyroid disease	H2-T24	H2-T24	Protein H2-T24	6.73968e-05	0.00042575	2.68834
PATH:05320	Autoimmune thyroid disease	H2-K1	H2-K1	H-2 class I histocompatibility antigen, K-K alpha chain	6.73968e-05	0.00042575	2.68834
PATH:05320	Autoimmune thyroid disease	H2-T10	H2-T10	Protein H2-T10	6.73968e-05	0.00042575	2.68834
PATH:05320	Autoimmune thyroid disease	H2-Q7	H2-Q7	H-2 class I histocompatibility antigen, Q7 alpha chain	6.73968e-05	0.00042575	2.68834
PATH:05320	Autoimmune thyroid disease	Cd86	Cd86	T-lymphocyte activation antigen CD86	6.73968e-05	0.00042575	2.68834
PATH:05320	Autoimmune thyroid disease	Cd80	Cd80	T-lymphocyte activation antigen CD80	6.73968e-05	0.00042575	2.68834
PATH:05320	Autoimmune thyroid disease	H2-DMb1	H2-DMb1	Class II histocompatibility antigen, M beta 1 chain	6.73968e-05	0.00042575	2.68834
PATH:05320	Autoimmune thyroid disease	H2-T22	H2-T22	MHC classIb T22	6.73968e-05	0.00042575	2.68834
PATH:05320	Autoimmune thyroid disease	Gzmb	Gzmb	Granzyme B(G,H)	6.73968e-05	0.00042575	2.68834
PATH:05320	Autoimmune thyroid disease	H2-Eb1	H2-Eb1	Putative MHC class II antigen E beta 1 isoform 2	6.73968e-05	0.00042575	2.68834
PATH:04640	Hematopoietic cell lineage	Itga4	Itga4	Integrin alpha-4	7.95689e-05	0.000490675	2.44348
PATH:04640	Hematopoietic cell lineage	Il1b	Il1b	Interleukin-1 beta	7.95689e-05	0.000490675	2.44348
PATH:04640	Hematopoietic cell lineage	Csf3r	Csf3r	Granulocyte colony-stimulating factor receptor	7.95689e-05	0.000490675	2.44348
PATH:04640	Hematopoietic cell lineage	Csf1r	Csf1r	Macrophage colony-stimulating factor 1 receptor	7.95689e-05	0.000490675	2.44348
PATH:04640	Hematopoietic cell lineage	Cd36	Cd36	CD36 antigen variant	7.95689e-05	0.000490675	2.44348
PATH:04640	Hematopoietic cell lineage	Cd14	Cd14	Monocyte differentiation antigen CD14	7.95689e-05	0.000490675	2.44348
PATH:04640	Hematopoietic cell lineage	Cd44	Cd44	CD44 antigen	7.95689e-05	0.000490675	2.44348
PATH:04640	Hematopoietic cell lineage	Il2ra	Il2ra	Interleukin-2 receptor subunit alpha	7.95689e-05	0.000490675	2.44348
PATH:04640	Hematopoietic cell lineage	Il1r2	Il1r2	Interleukin-1 receptor type 2	7.95689e-05	0.000490675	2.44348
PATH:04640	Hematopoietic cell lineage	Il4ra	Il4ra	Il4ra protein	7.95689e-05	0.000490675	2.44348
PATH:04640	Hematopoietic cell lineage	Il11	Il11	Interleukin 11	7.95689e-05	0.000490675	2.44348
PATH:04640	Hematopoietic cell lineage	Il3ra	Il3ra	Interleukin-3 receptor subunit alpha	7.95689e-05	0.000490675	2.44348
PATH:04640	Hematopoietic cell lineage	Il6	Il6	Interleukin 6, isoform CRA_b	7.95689e-05	0.000490675	2.44348
PATH:04640	Hematopoietic cell lineage	Csf1	Csf1	Macrophage colony-stimulating factor 1	7.95689e-05	0.000490675	2.44348
PATH:04640	Hematopoietic cell lineage	Fcgr1	Fcgr1	High affinity immunoglobulin gamma Fc receptor I	7.95689e-05	0.000490675	2.44348
PATH:04640	Hematopoietic cell lineage	Csf3	Csf3	Granulocyte colony-stimulating factor	7.95689e-05	0.000490675	2.44348
PATH:04640	Hematopoietic cell lineage	Itga2	Itga2	Integrin alpha-2	7.95689e-05	0.000490675	2.44348
PATH:04640	Hematopoietic cell lineage	Csf2ra	Csf2ra	Granulocyte-macrophage colony-stimulating factor receptor alpha-chain deletion isoform	7.95689e-05	0.000490675	2.44348
PATH:04640	Hematopoietic cell lineage	Itgam	Itgam	CD11b	7.95689e-05	0.000490675	2.44348
PATH:04640	Hematopoietic cell lineage	Il1a	Il1a	Interleukin-1 alpha	7.95689e-05	0.000490675	2.44348
PATH:04640	Hematopoietic cell lineage	H2-Eb1	H2-Eb1	Putative MHC class II antigen E beta 1 isoform 2	7.95689e-05	0.000490675	2.44348
PATH:04622	RIG-I-like receptor signaling pathway	Nfkbib	Nfkbib	NF-kappa-B inhibitor beta	8.32684e-05	0.000501547	2.64881
PATH:04622	RIG-I-like receptor signaling pathway	Ddx58	Ddx58	Ddx58 protein	8.32684e-05	0.000501547	2.64881
PATH:04622	RIG-I-like receptor signaling pathway	Casp8	Casp8	Caspase-8	8.32684e-05	0.000501547	2.64881
PATH:04622	RIG-I-like receptor signaling pathway	Irf7	Irf7	Interferon regulatory factor 7, isoform CRA_b	8.32684e-05	0.000501547	2.64881
PATH:04622	RIG-I-like receptor signaling pathway	Dhx58	Dhx58	Putative uncharacterized protein	8.32684e-05	0.000501547	2.64881
PATH:04622	RIG-I-like receptor signaling pathway	Tbk1	Tbk1	TANK-binding kinase 1	8.32684e-05	0.000501547	2.64881
PATH:04622	RIG-I-like receptor signaling pathway	Tmem173	Tmem173	Stimulator of interferon genes protein	8.32684e-05	0.000501547	2.64881
PATH:04622	RIG-I-like receptor signaling pathway	Ifih1	Ifih1	Melanoma differentiation-associated protein 5	8.32684e-05	0.000501547	2.64881
PATH:04622	RIG-I-like receptor signaling pathway	Azi2	Azi2	5-azacytidine-induced protein 2	8.32684e-05	0.000501547	2.64881
PATH:04622	RIG-I-like receptor signaling pathway	Cxcl10	Cxcl10	C-X-C motif chemokine 10	8.32684e-05	0.000501547	2.64881
PATH:04622	RIG-I-like receptor signaling pathway	Il12b	Il12b	Interleukin-12 subunit beta	8.32684e-05	0.000501547	2.64881
PATH:04622	RIG-I-like receptor signaling pathway	Nfkbia	Nfkbia	NF-kappa-B inhibitor alpha	8.32684e-05	0.000501547	2.64881
PATH:04622	RIG-I-like receptor signaling pathway	Cyld	Cyld	Putative uncharacterized protein	8.32684e-05	0.000501547	2.64881
PATH:04622	RIG-I-like receptor signaling pathway	Trim25	Trim25	Putative uncharacterized protein	8.32684e-05	0.000501547	2.64881
PATH:04622	RIG-I-like receptor signaling pathway	Tank	Tank	TRAF family member-associated NF-kappa-B activator	8.32684e-05	0.000501547	2.64881
PATH:04622	RIG-I-like receptor signaling pathway	Ripk1	Ripk1	Receptor-interacting serine/threonine-protein kinase 1	8.32684e-05	0.000501547	2.64881
PATH:04622	RIG-I-like receptor signaling pathway	Ikbke	Ikbke	Inhibitor of nuclear factor kappa-B kinase subunit epsilon	8.32684e-05	0.000501547	2.64881
PATH:04622	RIG-I-like receptor signaling pathway	Isg15	Isg15	ISG15 ubiquitin-like modifier	8.32684e-05	0.000501547	2.64881
PATH:04610	Complement and coagulation cascades	Bdkrb1	Bdkrb1	MCG1159	0.000123147	0.000724887	2.50165
PATH:04610	Complement and coagulation cascades	Plaur	Plaur	Urokinase plasminogen activator surface receptor	0.000123147	0.000724887	2.50165
PATH:04610	Complement and coagulation cascades	Serpine1	Serpine1	Serine or cysteine peptidase inhibitor clade E member 1	0.000123147	0.000724887	2.50165
PATH:04610	Complement and coagulation cascades	Vwf	Vwf	Vwf protein	0.000123147	0.000724887	2.50165
PATH:04610	Complement and coagulation cascades	C3ar1	C3ar1	C3a anaphylatoxin chemotactic receptor	0.000123147	0.000724887	2.50165
PATH:04610	Complement and coagulation cascades	Masp1	Masp1	Mannan-binding lectin serine protease 1	0.000123147	0.000724887	2.50165
PATH:04610	Complement and coagulation cascades	C3	C3	Complement component 3d	0.000123147	0.000724887	2.50165
PATH:04610	Complement and coagulation cascades	C1ra	C1ra	Putative uncharacterized protein	0.000123147	0.000724887	2.50165
PATH:04610	Complement and coagulation cascades	Cfb	Cfb	Complement factor B	0.000123147	0.000724887	2.50165
PATH:04610	Complement and coagulation cascades	C1s1	C1s1	Protein C1s1	0.000123147	0.000724887	2.50165
PATH:04610	Complement and coagulation cascades	C4b	C4b	Complement component 4B (Childo blood group)	0.000123147	0.000724887	2.50165
PATH:04610	Complement and coagulation cascades	C1qc	C1qc	Complement C1q subcomponent subunit C	0.000123147	0.000724887	2.50165
PATH:04610	Complement and coagulation cascades	Plau	Plau	Urokinase-type plasminogen activator	0.000123147	0.000724887	2.50165
PATH:04610	Complement and coagulation cascades	F3	F3	Tissue factor	0.000123147	0.000724887	2.50165
PATH:04610	Complement and coagulation cascades	C1qa	C1qa	Complement C1q subcomponent subunit A	0.000123147	0.000724887	2.50165
PATH:04610	Complement and coagulation cascades	Serping1	Serping1	Plasma protease C1 inhibitor	0.000123147	0.000724887	2.50165
PATH:04610	Complement and coagulation cascades	C1qb	C1qb	Complement C1q subcomponent subunit B	0.000123147	0.000724887	2.50165
PATH:04610	Complement and coagulation cascades	Thbd	Thbd	Thrombomodulin	0.000123147	0.000724887	2.50165
PATH:04610	Complement and coagulation cascades	F10	F10	Coagulation factor X	0.000123147	0.000724887	2.50165
PATH:05160	Hepatitis C	Ddx58	Ddx58	Ddx58 protein	0.000167919	0.000966469	2.04515
PATH:05160	Hepatitis C	Irf7	Irf7	Interferon regulatory factor 7, isoform CRA_b	0.000167919	0.000966469	2.04515
PATH:05160	Hepatitis C	Tbk1	Tbk1	TANK-binding kinase 1	0.000167919	0.000966469	2.04515
PATH:05160	Hepatitis C	Oas1g	Oas1g	Oas1g protein	0.000167919	0.000966469	2.04515
PATH:05160	Hepatitis C	Oas2	Oas2	2'-5'-oligoadenylate synthase 2	0.000167919	0.000966469	2.04515
PATH:05160	Hepatitis C	Stat2	Stat2	Signal transducer and activator of transcription 2	0.000167919	0.000966469	2.04515
PATH:05160	Hepatitis C	Ifnar2	Ifnar2	Interferon alpha/beta receptor 2	0.000167919	0.000966469	2.04515
PATH:05160	Hepatitis C	Irf9	Irf9	Interferon regulatory factor 9	0.000167919	0.000966469	2.04515
PATH:05160	Hepatitis C	Ppp2r2c	Ppp2r2c	Serine/threonine-protein phosphatase 2A 55 kDa regulatory subunit B gamma isoform	0.000167919	0.000966469	2.04515
PATH:05160	Hepatitis C	Oas3	Oas3	2'-5'-oligoadenylate synthase 3	0.000167919	0.000966469	2.04515
PATH:05160	Hepatitis C	Stat1	Stat1	Signal transducer and activator of transcription 1	0.000167919	0.000966469	2.04515
PATH:05160	Hepatitis C	Cldn8	Cldn8	Claudin-8	0.000167919	0.000966469	2.04515
PATH:05160	Hepatitis C	Cdkn1a	Cdkn1a	Cyclin-dependent kinase inhibitor 1A variant 2	0.000167919	0.000966469	2.04515
PATH:05160	Hepatitis C	Ppp2r2b	Ppp2r2b	Serine/threonine-protein phosphatase 2A 55 kDa regulatory subunit B beta isoform	0.000167919	0.000966469	2.04515
PATH:05160	Hepatitis C	Eif2ak2	Eif2ak2	Interferon-induced, double-stranded RNA-activated protein kinase	0.000167919	0.000966469	2.04515
PATH:05160	Hepatitis C	Stat3	Stat3	Signal transducer and activator of transcription 3	0.000167919	0.000966469	2.04515
PATH:05160	Hepatitis C	Nfkbia	Nfkbia	NF-kappa-B inhibitor alpha	0.000167919	0.000966469	2.04515
PATH:05160	Hepatitis C	Tlr3	Tlr3	Putative uncharacterized protein	0.000167919	0.000966469	2.04515
PATH:05160	Hepatitis C	Pik3r5	Pik3r5	Phosphoinositide-3-kinase, regulatory subunit 5, p101	0.000167919	0.000966469	2.04515
PATH:05160	Hepatitis C	Socs3	Socs3	Suppressor of cytokine signaling 3	0.000167919	0.000966469	2.04515
PATH:05160	Hepatitis C	Oas1a	Oas1a	2'-5'-oligoadenylate synthase 1A	0.000167919	0.000966469	2.04515
PATH:05160	Hepatitis C	Pik3cd	Pik3cd	Phosphatidylinositol 4,5-bisphosphate 3-kinase catalytic subunit delta isoform	0.000167919	0.000966469	2.04515
PATH:05160	Hepatitis C	Irf1	Irf1	Interferon regulatory factor 1	0.000167919	0.000966469	2.04515
PATH:05160	Hepatitis C	Tnfrsf1a	Tnfrsf1a	Tumor necrosis factor receptor superfamily member 1A	0.000167919	0.000966469	2.04515
PATH:05160	Hepatitis C	Oas1b	Oas1b	Inactive 2'-5'-oligoadenylate synthase 1B	0.000167919	0.000966469	2.04515
PATH:05160	Hepatitis C	Ripk1	Ripk1	Receptor-interacting serine/threonine-protein kinase 1	0.000167919	0.000966469	2.04515
PATH:05160	Hepatitis C	Ikbke	Ikbke	Inhibitor of nuclear factor kappa-B kinase subunit epsilon	0.000167919	0.000966469	2.04515
PATH:05160	Hepatitis C	Ifit1	Ifit1	Putative uncharacterized protein	0.000167919	0.000966469	2.04515
PATH:05132	Salmonella infection	Casp1	Casp1	Caspase-1	0.000213318	0.00120107	2.40665
PATH:05132	Salmonella infection	Was	Was	Wiskott-Aldrich syndrome protein homolog	0.000213318	0.00120107	2.40665
PATH:05132	Salmonella infection	Il1b	Il1b	Interleukin-1 beta	0.000213318	0.00120107	2.40665
PATH:05132	Salmonella infection	Cd14	Cd14	Monocyte differentiation antigen CD14	0.000213318	0.00120107	2.40665
PATH:05132	Salmonella infection	Ccl4	Ccl4	C-C motif chemokine 4	0.000213318	0.00120107	2.40665
PATH:05132	Salmonella infection	Nos2	Nos2	Nitric oxide synthase 2	0.000213318	0.00120107	2.40665
PATH:05132	Salmonella infection	Tlr4	Tlr4	Toll-like receptor 4	0.000213318	0.00120107	2.40665
PATH:05132	Salmonella infection	Il6	Il6	Interleukin 6, isoform CRA_b	0.000213318	0.00120107	2.40665
PATH:05132	Salmonella infection	Myd88	Myd88	Myeloid differentiation primary response protein MyD88	0.000213318	0.00120107	2.40665
PATH:05132	Salmonella infection	Cxcl1	Cxcl1	C-X-C motif chemokine	0.000213318	0.00120107	2.40665
PATH:05132	Salmonella infection	Nlrc4	Nlrc4	NLR family CARD domain-containing protein 4	0.000213318	0.00120107	2.40665
PATH:05132	Salmonella infection	Arpc1b	Arpc1b	Actin-related protein 2/3 complex subunit 1B	0.000213318	0.00120107	2.40665
PATH:05132	Salmonella infection	Ccl3	Ccl3	C-C motif chemokine 3	0.000213318	0.00120107	2.40665
PATH:05132	Salmonella infection	Cxcl2	Cxcl2	C-X-C motif chemokine 2	0.000213318	0.00120107	2.40665
PATH:05132	Salmonella infection	Ifng	Ifng	Interferon gamma	0.000213318	0.00120107	2.40665
PATH:05132	Salmonella infection	Flnb	Flnb	Putative uncharacterized protein	0.000213318	0.00120107	2.40665
PATH:05132	Salmonella infection	Pfn1	Pfn1	Profilin-1	0.000213318	0.00120107	2.40665
PATH:05132	Salmonella infection	Pycard	Pycard	PYD and CARD domain containing	0.000213318	0.00120107	2.40665
PATH:05132	Salmonella infection	Il1a	Il1a	Interleukin-1 alpha	0.000213318	0.00120107	2.40665
PATH:05310	Asthma	H2-Ab1	H2-Ab1	MHC class II antigen A beta 1	0.000310655	0.00171191	3.75248
PATH:05310	Asthma	Il10	Il10	Interleukin-10	0.000310655	0.00171191	3.75248
PATH:05310	Asthma	H2-DMa	H2-DMa	Class II histocompatibility antigen, M alpha chain	0.000310655	0.00171191	3.75248
PATH:05310	Asthma	Fcer1g	Fcer1g	High affinity immunoglobulin epsilon receptor subunit gamma	0.000310655	0.00171191	3.75248
PATH:05310	Asthma	Cd40	Cd40	Tumor necrosis factor receptor superfamily member 5	0.000310655	0.00171191	3.75248
PATH:05310	Asthma	H2-Aa	H2-Aa	Beta-2-microglobulin	0.000310655	0.00171191	3.75248
PATH:05310	Asthma	Ccl11	Ccl11	Eotaxin	0.000310655	0.00171191	3.75248
PATH:05310	Asthma	H2-DMb1	H2-DMb1	Class II histocompatibility antigen, M beta 1 chain	0.000310655	0.00171191	3.75248
PATH:05310	Asthma	H2-Eb1	H2-Eb1	Putative MHC class II antigen E beta 1 isoform 2	0.000310655	0.00171191	3.75248
PATH:03050	Proteasome	Gm8394	Gm8394	Proteasome subunit alpha type	0.00039903	0.00214691	2.82796
PATH:03050	Proteasome	Psmb9	Psmb9	Proteasome subunit beta type-9	0.00039903	0.00214691	2.82796
PATH:03050	Proteasome	Psma5	Psma5	Proteasome subunit alpha type-5	0.00039903	0.00214691	2.82796
PATH:03050	Proteasome	Psma4	Psma4	Proteasome subunit alpha type-4	0.00039903	0.00214691	2.82796
PATH:03050	Proteasome	Psme2b	Psme2b	PA28 beta subunit	0.00039903	0.00214691	2.82796
PATH:03050	Proteasome	Pomp	Pomp	Proteasome maturation protein	0.00039903	0.00214691	2.82796
PATH:03050	Proteasome	Psmb10	Psmb10	Proteasome subunit beta type-10	0.00039903	0.00214691	2.82796
PATH:03050	Proteasome	Psma7	Psma7	Putative uncharacterized protein	0.00039903	0.00214691	2.82796
PATH:03050	Proteasome	Ifng	Ifng	Interferon gamma	0.00039903	0.00214691	2.82796
PATH:03050	Proteasome	Psme1	Psme1	Proteasome activator complex subunit 1	0.00039903	0.00214691	2.82796
PATH:03050	Proteasome	Psmd14	Psmd14	26S proteasome non-ATPase regulatory subunit 14	0.00039903	0.00214691	2.82796
PATH:03050	Proteasome	Psme2	Psme2	Proteasome activator complex subunit 2	0.00039903	0.00214691	2.82796
PATH:03050	Proteasome	Psmb8	Psmb8	Proteasome subunit beta type-8	0.00039903	0.00214691	2.82796
PATH:05340	Primary immunodeficiency	Btk	Btk	Tyrosine-protein kinase BTK	0.000406172	0.00214691	3.14494
PATH:05340	Primary immunodeficiency	Rfx5	Rfx5	DNA-binding protein Rfx5	0.000406172	0.00214691	3.14494
PATH:05340	Primary immunodeficiency	Il2rg	Il2rg	Cytokine receptor common subunit gamma	0.000406172	0.00214691	3.14494
PATH:05340	Primary immunodeficiency	Ciita	Ciita	MHC class II transactivator	0.000406172	0.00214691	3.14494
PATH:05340	Primary immunodeficiency	Lck	Lck	Proto-oncogene tyrosine-protein kinase LCK	0.000406172	0.00214691	3.14494
PATH:05340	Primary immunodeficiency	Dclre1c	Dclre1c	Protein artemis	0.000406172	0.00214691	3.14494
PATH:05340	Primary immunodeficiency	Cd40	Cd40	Tumor necrosis factor receptor superfamily member 5	0.000406172	0.00214691	3.14494
PATH:05340	Primary immunodeficiency	Ptprc	Ptprc	Receptor-type tyrosine-protein phosphatase C	0.000406172	0.00214691	3.14494
PATH:05340	Primary immunodeficiency	Ung	Ung	Uracil-DNA glycosylase	0.000406172	0.00214691	3.14494
PATH:05340	Primary immunodeficiency	Tap1	Tap1	Transporter 1 ATP-binding cassette sub-family B	0.000406172	0.00214691	3.14494
PATH:05340	Primary immunodeficiency	Tap2	Tap2	Transporter 2 ATP-binding cassette sub-family B	0.000406172	0.00214691	3.14494
PATH:04666	Fc gamma R-mediated phagocytosis	Pla2g4a	Pla2g4a	Cytosolic phospholipase A2	0.000907548	0.0047011	2.16052
PATH:04666	Fc gamma R-mediated phagocytosis	Lyn	Lyn	Tyrosine-protein kinase Lyn	0.000907548	0.0047011	2.16052
PATH:04666	Fc gamma R-mediated phagocytosis	Was	Was	Wiskott-Aldrich syndrome protein homolog	0.000907548	0.0047011	2.16052
PATH:04666	Fc gamma R-mediated phagocytosis	Plcg2	Plcg2	1-phosphatidylinositol 4,5-bisphosphate phosphodiesterase gamma-2	0.000907548	0.0047011	2.16052
PATH:04666	Fc gamma R-mediated phagocytosis	Syk	Syk	Tyrosine-protein kinase SYK	0.000907548	0.0047011	2.16052
PATH:04666	Fc gamma R-mediated phagocytosis	Ncf1	Ncf1	Neutrophil cytosol factor 1	0.000907548	0.0047011	2.16052
PATH:04666	Fc gamma R-mediated phagocytosis	Vav1	Vav1	Proto-oncogene vav	0.000907548	0.0047011	2.16052
PATH:04666	Fc gamma R-mediated phagocytosis	Fcgr2b	Fcgr2b	Low affinity immunoglobulin gamma Fc region receptor II	0.000907548	0.0047011	2.16052
PATH:04666	Fc gamma R-mediated phagocytosis	Pik3r5	Pik3r5	Phosphoinositide-3-kinase, regulatory subunit 5, p101	0.000907548	0.0047011	2.16052
PATH:04666	Fc gamma R-mediated phagocytosis	Asap3	Asap3	Arf-GAP with SH3 domain, ANK repeat and PH domain-containing protein 3	0.000907548	0.0047011	2.16052
PATH:04666	Fc gamma R-mediated phagocytosis	Arpc1b	Arpc1b	Actin-related protein 2/3 complex subunit 1B	0.000907548	0.0047011	2.16052
PATH:04666	Fc gamma R-mediated phagocytosis	Fcgr1	Fcgr1	High affinity immunoglobulin gamma Fc receptor I	0.000907548	0.0047011	2.16052
PATH:04666	Fc gamma R-mediated phagocytosis	Marcksl1	Marcksl1	MARCKS-related protein	0.000907548	0.0047011	2.16052
PATH:04666	Fc gamma R-mediated phagocytosis	Pik3cd	Pik3cd	Phosphatidylinositol 4,5-bisphosphate 3-kinase catalytic subunit delta isoform	0.000907548	0.0047011	2.16052
PATH:04666	Fc gamma R-mediated phagocytosis	Ptprc	Ptprc	Receptor-type tyrosine-protein phosphatase C	0.000907548	0.0047011	2.16052
PATH:04666	Fc gamma R-mediated phagocytosis	Hck	Hck	Non-specific protein-tyrosine kinase	0.000907548	0.0047011	2.16052
PATH:04666	Fc gamma R-mediated phagocytosis	Prkcd	Prkcd	Protein kinase C delta variant IX	0.000907548	0.0047011	2.16052
PATH:04666	Fc gamma R-mediated phagocytosis	Dock2	Dock2	Dedicator of cytokinesis protein 2	0.000907548	0.0047011	2.16052
PATH:04666	Fc gamma R-mediated phagocytosis	Rac2	Rac2	Ras-related C3 botulinum toxin substrate 2	0.000907548	0.0047011	2.16052
PATH:04670	Leukocyte transendothelial migration	Itga4	Itga4	Integrin alpha-4	0.00156972	0.00797172	1.91793
PATH:04670	Leukocyte transendothelial migration	Ncf4	Ncf4	Neutrophil cytosol factor 4	0.00156972	0.00797172	1.91793
PATH:04670	Leukocyte transendothelial migration	Plcg2	Plcg2	1-phosphatidylinositol 4,5-bisphosphate phosphodiesterase gamma-2	0.00156972	0.00797172	1.91793
PATH:04670	Leukocyte transendothelial migration	Cybb	Cybb	Cytochrome b-245 heavy chain	0.00156972	0.00797172	1.91793
PATH:04670	Leukocyte transendothelial migration	Rhoh	Rhoh	Putative uncharacterized protein	0.00156972	0.00797172	1.91793
PATH:04670	Leukocyte transendothelial migration	Cyba	Cyba	Cytochrome b-245, alpha polypeptide, isoform CRA_a	0.00156972	0.00797172	1.91793
PATH:04670	Leukocyte transendothelial migration	Txk	Txk	Non-specific protein-tyrosine kinase	0.00156972	0.00797172	1.91793
PATH:04670	Leukocyte transendothelial migration	Cldn8	Cldn8	Claudin-8	0.00156972	0.00797172	1.91793
PATH:04670	Leukocyte transendothelial migration	Ncf1	Ncf1	Neutrophil cytosol factor 1	0.00156972	0.00797172	1.91793
PATH:04670	Leukocyte transendothelial migration	Icam1	Icam1	Intercellular adhesion molecule 1	0.00156972	0.00797172	1.91793
PATH:04670	Leukocyte transendothelial migration	Vav1	Vav1	Proto-oncogene vav	0.00156972	0.00797172	1.91793
PATH:04670	Leukocyte transendothelial migration	Myl9	Myl9	Myosin regulatory light polypeptide 9	0.00156972	0.00797172	1.91793
PATH:04670	Leukocyte transendothelial migration	Rap1b	Rap1b	RAS related protein 1b, isoform CRA_a	0.00156972	0.00797172	1.91793
PATH:04670	Leukocyte transendothelial migration	Pik3r5	Pik3r5	Phosphoinositide-3-kinase, regulatory subunit 5, p101	0.00156972	0.00797172	1.91793
PATH:04670	Leukocyte transendothelial migration	Thy1	Thy1	Thy-1 membrane glycoprotein	0.00156972	0.00797172	1.91793
PATH:04670	Leukocyte transendothelial migration	Pik3cd	Pik3cd	Phosphatidylinositol 4,5-bisphosphate 3-kinase catalytic subunit delta isoform	0.00156972	0.00797172	1.91793
PATH:04670	Leukocyte transendothelial migration	Ncf2	Ncf2	Neutrophil cytosol factor 2	0.00156972	0.00797172	1.91793
PATH:04670	Leukocyte transendothelial migration	Itgb2	Itgb2	Integrin beta-2	0.00156972	0.00797172	1.91793
PATH:04670	Leukocyte transendothelial migration	Vcam1	Vcam1	Vascular cell adhesion protein 1	0.00156972	0.00797172	1.91793
PATH:04670	Leukocyte transendothelial migration	Rac2	Rac2	Ras-related C3 botulinum toxin substrate 2	0.00156972	0.00797172	1.91793
PATH:04670	Leukocyte transendothelial migration	Ptk2b	Ptk2b	Protein-tyrosine kinase 2-beta	0.00156972	0.00797172	1.91793
PATH:04670	Leukocyte transendothelial migration	Itgal	Itgal	Itgal protein	0.00156972	0.00797172	1.91793
PATH:04670	Leukocyte transendothelial migration	Itgam	Itgam	CD11b	0.00156972	0.00797172	1.91793
PATH:00480	Glutathione metabolism	Gsta4	Gsta4	Glutathione S-transferase A4	0.00816812	0.0406835	2.14427
PATH:00480	Glutathione metabolism	Gstk1	Gstk1	Glutathione S-transferase kappa 1	0.00816812	0.0406835	2.14427
PATH:00480	Glutathione metabolism	Gstm1	Gstm1	Glutathione S-transferase Mu 1	0.00816812	0.0406835	2.14427
PATH:00480	Glutathione metabolism	Rrm1	Rrm1	Ribonucleoside-diphosphate reductase large subunit	0.00816812	0.0406835	2.14427
PATH:00480	Glutathione metabolism	Rrm2	Rrm2	Ribonucleoside-diphosphate reductase subunit M2	0.00816812	0.0406835	2.14427
PATH:00480	Glutathione metabolism	Odc1	Odc1	Ornithine decarboxylase	0.00816812	0.0406835	2.14427
PATH:00480	Glutathione metabolism	Ggct	Ggct	Gamma-glutamylcyclotransferase	0.00816812	0.0406835	2.14427
PATH:00480	Glutathione metabolism	Ggt5	Ggt5	Gamma-glutamyltransferase 5	0.00816812	0.0406835	2.14427
PATH:00480	Glutathione metabolism	Lap3	Lap3	Cytosol aminopeptidase	0.00816812	0.0406835	2.14427
PATH:00480	Glutathione metabolism	Gsta3	Gsta3	Glutathione S-transferase A3	0.00816812	0.0406835	2.14427
PATH:00480	Glutathione metabolism	Gsta2	Gsta2	Glutathione S-transferase A2	0.00816812	0.0406835	2.14427
PATH:00480	Glutathione metabolism	Gstm3	Gstm3	Glutathione S-transferase Mu 3	0.00816812	0.0406835	2.14427
PATH:04151	PI3K-Akt signaling pathway	Itga4	Itga4	Integrin alpha-4	0.00882856	0.0431434	1.40093
PATH:04151	PI3K-Akt signaling pathway	Jak2	Jak2	Tyrosine-protein kinase JAK2	0.00882856	0.0431434	1.40093
PATH:04151	PI3K-Akt signaling pathway	Ccne1	Ccne1	Ccne1 protein	0.00882856	0.0431434	1.40093
PATH:04151	PI3K-Akt signaling pathway	Brca1	Brca1	Breast cancer type 1 susceptibility protein homolog	0.00882856	0.0431434	1.40093
PATH:04151	PI3K-Akt signaling pathway	Fasl	Fasl	Fas ligand	0.00882856	0.0431434	1.40093
PATH:04151	PI3K-Akt signaling pathway	Angpt2	Angpt2	Angiopoietin 2	0.00882856	0.0431434	1.40093
PATH:04151	PI3K-Akt signaling pathway	Osm	Osm	Oncostatin-M	0.00882856	0.0431434	1.40093
PATH:04151	PI3K-Akt signaling pathway	Il2rg	Il2rg	Cytokine receptor common subunit gamma	0.00882856	0.0431434	1.40093
PATH:04151	PI3K-Akt signaling pathway	Flt4	Flt4	Vascular endothelial growth factor receptor 3	0.00882856	0.0431434	1.40093
PATH:04151	PI3K-Akt signaling pathway	Csf3r	Csf3r	Granulocyte colony-stimulating factor receptor	0.00882856	0.0431434	1.40093
PATH:04151	PI3K-Akt signaling pathway	Csf1r	Csf1r	Macrophage colony-stimulating factor 1 receptor	0.00882856	0.0431434	1.40093
PATH:04151	PI3K-Akt signaling pathway	Pik3ap1	Pik3ap1	Phosphoinositide 3-kinase adapter protein 1	0.00882856	0.0431434	1.40093
PATH:04151	PI3K-Akt signaling pathway	Fgfr3	Fgfr3	Fibroblast growth factor receptor 3	0.00882856	0.0431434	1.40093
PATH:04151	PI3K-Akt signaling pathway	Thbs1	Thbs1	Thrombospondin-1	0.00882856	0.0431434	1.40093
PATH:04151	PI3K-Akt signaling pathway	Ccnd1	Ccnd1	Putative cyclin D1b	0.00882856	0.0431434	1.40093
PATH:04151	PI3K-Akt signaling pathway	Il2ra	Il2ra	Interleukin-2 receptor subunit alpha	0.00882856	0.0431434	1.40093
PATH:04151	PI3K-Akt signaling pathway	Vwf	Vwf	Vwf protein	0.00882856	0.0431434	1.40093
PATH:04151	PI3K-Akt signaling pathway	Il4ra	Il4ra	Il4ra protein	0.00882856	0.0431434	1.40093
PATH:04151	PI3K-Akt signaling pathway	Ifnar2	Ifnar2	Interferon alpha/beta receptor 2	0.00882856	0.0431434	1.40093
PATH:04151	PI3K-Akt signaling pathway	Efna1	Efna1	Ephrin-A1	0.00882856	0.0431434	1.40093
PATH:04151	PI3K-Akt signaling pathway	Ppp2r2c	Ppp2r2c	Serine/threonine-protein phosphatase 2A 55 kDa regulatory subunit B gamma isoform	0.00882856	0.0431434	1.40093
PATH:04151	PI3K-Akt signaling pathway	Reln	Reln	Reelin splicing isoform MR-1A	0.00882856	0.0431434	1.40093
PATH:04151	PI3K-Akt signaling pathway	Syk	Syk	Tyrosine-protein kinase SYK	0.00882856	0.0431434	1.40093
PATH:04151	PI3K-Akt signaling pathway	Nr4a1	Nr4a1	Nuclear receptor subfamily 4 group A member 1	0.00882856	0.0431434	1.40093
PATH:04151	PI3K-Akt signaling pathway	Gngt2	Gngt2	Guanine nucleotide-binding protein subunit gamma	0.00882856	0.0431434	1.40093
PATH:04151	PI3K-Akt signaling pathway	Il3ra	Il3ra	Interleukin-3 receptor subunit alpha	0.00882856	0.0431434	1.40093
PATH:04151	PI3K-Akt signaling pathway	Cdkn1a	Cdkn1a	Cyclin-dependent kinase inhibitor 1A variant 2	0.00882856	0.0431434	1.40093
PATH:04151	PI3K-Akt signaling pathway	Ppp2r2b	Ppp2r2b	Serine/threonine-protein phosphatase 2A 55 kDa regulatory subunit B beta isoform	0.00882856	0.0431434	1.40093
PATH:04151	PI3K-Akt signaling pathway	Tlr4	Tlr4	Toll-like receptor 4	0.00882856	0.0431434	1.40093
PATH:04151	PI3K-Akt signaling pathway	Lpar3	Lpar3	Lysophosphatidic acid receptor 3	0.00882856	0.0431434	1.40093
PATH:04151	PI3K-Akt signaling pathway	Il6	Il6	Interleukin 6, isoform CRA_b	0.00882856	0.0431434	1.40093
PATH:04151	PI3K-Akt signaling pathway	Itgb5	Itgb5	Integrin beta-5	0.00882856	0.0431434	1.40093
PATH:04151	PI3K-Akt signaling pathway	Il2rb	Il2rb	Interleukin-2 receptor subunit beta	0.00882856	0.0431434	1.40093
PATH:04151	PI3K-Akt signaling pathway	Ccne2	Ccne2	Cyclin E2, isoform CRA_a	0.00882856	0.0431434	1.40093
PATH:04151	PI3K-Akt signaling pathway	Pik3r5	Pik3r5	Phosphoinositide-3-kinase, regulatory subunit 5, p101	0.00882856	0.0431434	1.40093
PATH:04151	PI3K-Akt signaling pathway	Tek	Tek	Receptor protein-tyrosine kinase	0.00882856	0.0431434	1.40093
PATH:04151	PI3K-Akt signaling pathway	Csf1	Csf1	Macrophage colony-stimulating factor 1	0.00882856	0.0431434	1.40093
PATH:04151	PI3K-Akt signaling pathway	Gnb4	Gnb4	Guanine nucleotide-binding protein subunit beta-4	0.00882856	0.0431434	1.40093
PATH:04151	PI3K-Akt signaling pathway	Fgf23	Fgf23	Fibroblast growth factor 23	0.00882856	0.0431434	1.40093
PATH:04151	PI3K-Akt signaling pathway	Csf3	Csf3	Granulocyte colony-stimulating factor	0.00882856	0.0431434	1.40093
PATH:04151	PI3K-Akt signaling pathway	Pik3cd	Pik3cd	Phosphatidylinositol 4,5-bisphosphate 3-kinase catalytic subunit delta isoform	0.00882856	0.0431434	1.40093
PATH:04151	PI3K-Akt signaling pathway	Tlr2	Tlr2	Toll-like receptor 2	0.00882856	0.0431434	1.40093
PATH:04151	PI3K-Akt signaling pathway	Sgk3	Sgk3	Serine/threonine-protein kinase Sgk3	0.00882856	0.0431434	1.40093
PATH:04151	PI3K-Akt signaling pathway	Chrm1	Chrm1	Muscarinic acetylcholine receptor M1	0.00882856	0.0431434	1.40093
PATH:04151	PI3K-Akt signaling pathway	Myc	Myc	Myc proto-oncogene protein	0.00882856	0.0431434	1.40093
PATH:04151	PI3K-Akt signaling pathway	Itga2	Itga2	Integrin alpha-2	0.00882856	0.0431434	1.40093
PATH:04151	PI3K-Akt signaling pathway	Irs1	Irs1	Insulin receptor substrate 1	0.00882856	0.0431434	1.40093
PATH:04151	PI3K-Akt signaling pathway	Itgb7	Itgb7	Integrin beta-7	0.00882856	0.0431434	1.40093
PATH:04151	PI3K-Akt signaling pathway	Osmr	Osmr	Oncostatin M receptor	0.00882856	0.0431434	1.40093
PATH:05205	Proteoglycans in cancer	Fzd2	Fzd2	Frizzled 2	0.00959999	0.0460444	1.50542
PATH:05205	Proteoglycans in cancer	Fasl	Fasl	Fas ligand	0.00959999	0.0460444	1.50542
PATH:05205	Proteoglycans in cancer	Thbs1	Thbs1	Thrombospondin-1	0.00959999	0.0460444	1.50542
PATH:05205	Proteoglycans in cancer	Hif1a	Hif1a	Putative uncharacterized protein	0.00959999	0.0460444	1.50542
PATH:05205	Proteoglycans in cancer	Plcg2	Plcg2	1-phosphatidylinositol 4,5-bisphosphate phosphodiesterase gamma-2	0.00959999	0.0460444	1.50542
PATH:05205	Proteoglycans in cancer	Plaur	Plaur	Urokinase plasminogen activator surface receptor	0.00959999	0.0460444	1.50542
PATH:05205	Proteoglycans in cancer	Ccnd1	Ccnd1	Putative cyclin D1b	0.00959999	0.0460444	1.50542
PATH:05205	Proteoglycans in cancer	Cd44	Cd44	CD44 antigen	0.00959999	0.0460444	1.50542
PATH:05205	Proteoglycans in cancer	Timp3	Timp3	Metalloproteinase inhibitor 3	0.00959999	0.0460444	1.50542
PATH:05205	Proteoglycans in cancer	Cdkn1a	Cdkn1a	Cyclin-dependent kinase inhibitor 1A variant 2	0.00959999	0.0460444	1.50542
PATH:05205	Proteoglycans in cancer	Hbegf	Hbegf	Proheparin-binding EGF-like growth factor	0.00959999	0.0460444	1.50542
PATH:05205	Proteoglycans in cancer	Tlr4	Tlr4	Toll-like receptor 4	0.00959999	0.0460444	1.50542
PATH:05205	Proteoglycans in cancer	Stat3	Stat3	Signal transducer and activator of transcription 3	0.00959999	0.0460444	1.50542
PATH:05205	Proteoglycans in cancer	Wnt11	Wnt11	Protein Wnt-11	0.00959999	0.0460444	1.50542
PATH:05205	Proteoglycans in cancer	Hpse	Hpse	Heparanase	0.00959999	0.0460444	1.50542
PATH:05205	Proteoglycans in cancer	Wnt9a	Wnt9a	Protein Wnt-9a	0.00959999	0.0460444	1.50542
PATH:05205	Proteoglycans in cancer	Itgb5	Itgb5	Integrin beta-5	0.00959999	0.0460444	1.50542
PATH:05205	Proteoglycans in cancer	Plau	Plau	Urokinase-type plasminogen activator	0.00959999	0.0460444	1.50542
PATH:05205	Proteoglycans in cancer	Il12b	Il12b	Interleukin-12 subunit beta	0.00959999	0.0460444	1.50542
PATH:05205	Proteoglycans in cancer	Pik3r5	Pik3r5	Phosphoinositide-3-kinase, regulatory subunit 5, p101	0.00959999	0.0460444	1.50542
PATH:05205	Proteoglycans in cancer	Fgf23	Fgf23	Fibroblast growth factor 23	0.00959999	0.0460444	1.50542
PATH:05205	Proteoglycans in cancer	Pik3cd	Pik3cd	Phosphatidylinositol 4,5-bisphosphate 3-kinase catalytic subunit delta isoform	0.00959999	0.0460444	1.50542
PATH:05205	Proteoglycans in cancer	Tlr2	Tlr2	Toll-like receptor 2	0.00959999	0.0460444	1.50542
PATH:05205	Proteoglycans in cancer	Ank1	Ank1	Ankyrin-1	0.00959999	0.0460444	1.50542
PATH:05205	Proteoglycans in cancer	Flnb	Flnb	Putative uncharacterized protein	0.00959999	0.0460444	1.50542
PATH:05205	Proteoglycans in cancer	Casp3	Casp3	Caspase-3	0.00959999	0.0460444	1.50542
PATH:05205	Proteoglycans in cancer	Wnt7b	Wnt7b	Protein Wnt-7b	0.00959999	0.0460444	1.50542
PATH:05205	Proteoglycans in cancer	Myc	Myc	Myc proto-oncogene protein	0.00959999	0.0460444	1.50542
PATH:05205	Proteoglycans in cancer	Ptpn6	Ptpn6	Tyrosine-protein phosphatase non-receptor type 6	0.00959999	0.0460444	1.50542
PATH:05205	Proteoglycans in cancer	Itga2	Itga2	Integrin alpha-2	0.00959999	0.0460444	1.50542
PATH:05205	Proteoglycans in cancer	Itpr2	Itpr2	Inositol 1,4,5-trisphosphate receptor type 2	0.00959999	0.0460444	1.50542
PATH:05205	Proteoglycans in cancer	Hcls1	Hcls1	Hematopoietic lineage cell-specific protein	0.00959999	0.0460444	1.50542
PATH:05205	Proteoglycans in cancer	Igf2	Igf2	Insulin-like growth factor 2	0.00959999	0.0460444	1.50542
PATH:05205	Proteoglycans in cancer	Wnt4	Wnt4	Protein Wnt-4	0.00959999	0.0460444	1.50542
PATH:05202	Transcriptional misregulation in cancer	Bcl2a1b	Bcl2a1b	A1-b protein	0.0107458	0.0506029	1.56528
PATH:05202	Transcriptional misregulation in cancer	Csf1r	Csf1r	Macrophage colony-stimulating factor 1 receptor	0.0107458	0.0506029	1.56528
PATH:05202	Transcriptional misregulation in cancer	Cd14	Cd14	Monocyte differentiation antigen CD14	0.0107458	0.0506029	1.56528
PATH:05202	Transcriptional misregulation in cancer	Jup	Jup	Junction plakoglobin	0.0107458	0.0506029	1.56528
PATH:05202	Transcriptional misregulation in cancer	Il1r2	Il1r2	Interleukin-1 receptor type 2	0.0107458	0.0506029	1.56528
PATH:05202	Transcriptional misregulation in cancer	Pml	Pml	Promyelocytic leukemia	0.0107458	0.0506029	1.56528
PATH:05202	Transcriptional misregulation in cancer	Nr4a3	Nr4a3	Nr4a3 protein	0.0107458	0.0506029	1.56528
PATH:05202	Transcriptional misregulation in cancer	Runx2	Runx2	Runt-related transcription factor 2	0.0107458	0.0506029	1.56528
PATH:05202	Transcriptional misregulation in cancer	Cd40	Cd40	Tumor necrosis factor receptor superfamily member 5	0.0107458	0.0506029	1.56528
PATH:05202	Transcriptional misregulation in cancer	Cdkn1a	Cdkn1a	Cyclin-dependent kinase inhibitor 1A variant 2	0.0107458	0.0506029	1.56528
PATH:05202	Transcriptional misregulation in cancer	Bcl2a1d	Bcl2a1d	Protein Bcl2a1d	0.0107458	0.0506029	1.56528
PATH:05202	Transcriptional misregulation in cancer	Tmprss2	Tmprss2	Putative uncharacterized protein	0.0107458	0.0506029	1.56528
PATH:05202	Transcriptional misregulation in cancer	Il6	Il6	Interleukin 6, isoform CRA_b	0.0107458	0.0506029	1.56528
PATH:05202	Transcriptional misregulation in cancer	Bcl2a1a	Bcl2a1a	Bcl-2-related protein A1	0.0107458	0.0506029	1.56528
PATH:05202	Transcriptional misregulation in cancer	Plau	Plau	Urokinase-type plasminogen activator	0.0107458	0.0506029	1.56528
PATH:05202	Transcriptional misregulation in cancer	Il2rb	Il2rb	Interleukin-2 receptor subunit beta	0.0107458	0.0506029	1.56528
PATH:05202	Transcriptional misregulation in cancer	Fcgr1	Fcgr1	High affinity immunoglobulin gamma Fc receptor I	0.0107458	0.0506029	1.56528
PATH:05202	Transcriptional misregulation in cancer	Etv6	Etv6	Transcription factor ETV6	0.0107458	0.0506029	1.56528
PATH:05202	Transcriptional misregulation in cancer	Tspan7	Tspan7	Tetraspanin-7	0.0107458	0.0506029	1.56528
PATH:05202	Transcriptional misregulation in cancer	Myc	Myc	Myc proto-oncogene protein	0.0107458	0.0506029	1.56528
PATH:05202	Transcriptional misregulation in cancer	Cd86	Cd86	T-lymphocyte activation antigen CD86	0.0107458	0.0506029	1.56528
PATH:05202	Transcriptional misregulation in cancer	Nfkbiz	Nfkbiz	NF-kappa-B inhibitor zeta	0.0107458	0.0506029	1.56528
PATH:05202	Transcriptional misregulation in cancer	Birc3	Birc3	Baculoviral IAP repeat-containing protein 3	0.0107458	0.0506029	1.56528
PATH:05202	Transcriptional misregulation in cancer	Meis1	Meis1	Homeobox protein Meis1	0.0107458	0.0506029	1.56528
PATH:05202	Transcriptional misregulation in cancer	Gzmb	Gzmb	Granzyme B(G,H)	0.0107458	0.0506029	1.56528
PATH:05202	Transcriptional misregulation in cancer	Itgb7	Itgb7	Integrin beta-7	0.0107458	0.0506029	1.56528
PATH:05202	Transcriptional misregulation in cancer	Itgam	Itgam	CD11b	0.0107458	0.0506029	1.56528
PATH:05202	Transcriptional misregulation in cancer	Spi1	Spi1	Transcription factor PU.1	0.0107458	0.0506029	1.56528
PATH:05322	Systemic lupus erythematosus	H2-Ab1	H2-Ab1	MHC class II antigen A beta 1	0.0113986	0.0527185	1.62269
PATH:05322	Systemic lupus erythematosus	Fcgr3	Fcgr3	Low affinity immunoglobulin gamma Fc region receptor III	0.0113986	0.0527185	1.62269
PATH:05322	Systemic lupus erythematosus	Il10	Il10	Interleukin-10	0.0113986	0.0527185	1.62269
PATH:05322	Systemic lupus erythematosus	H2-DMa	H2-DMa	Class II histocompatibility antigen, M alpha chain	0.0113986	0.0527185	1.62269
PATH:05322	Systemic lupus erythematosus	Trim21	Trim21	E3 ubiquitin-protein ligase TRIM21	0.0113986	0.0527185	1.62269
PATH:05322	Systemic lupus erythematosus	C3	C3	Complement component 3d	0.0113986	0.0527185	1.62269
PATH:05322	Systemic lupus erythematosus	Cd40	Cd40	Tumor necrosis factor receptor superfamily member 5	0.0113986	0.0527185	1.62269
PATH:05322	Systemic lupus erythematosus	C1ra	C1ra	Putative uncharacterized protein	0.0113986	0.0527185	1.62269
PATH:05322	Systemic lupus erythematosus	C1s1	C1s1	Protein C1s1	0.0113986	0.0527185	1.62269
PATH:05322	Systemic lupus erythematosus	C4b	C4b	Complement component 4B (Childo blood group)	0.0113986	0.0527185	1.62269
PATH:05322	Systemic lupus erythematosus	C1qc	C1qc	Complement C1q subcomponent subunit C	0.0113986	0.0527185	1.62269
PATH:05322	Systemic lupus erythematosus	Fcgr2b	Fcgr2b	Low affinity immunoglobulin gamma Fc region receptor II	0.0113986	0.0527185	1.62269
PATH:05322	Systemic lupus erythematosus	Snrpd1	Snrpd1	Small nuclear ribonucleoprotein Sm D1	0.0113986	0.0527185	1.62269
PATH:05322	Systemic lupus erythematosus	H2-Aa	H2-Aa	Beta-2-microglobulin	0.0113986	0.0527185	1.62269
PATH:05322	Systemic lupus erythematosus	Fcgr4	Fcgr4	Fc gamma RIIIa receptor	0.0113986	0.0527185	1.62269
PATH:05322	Systemic lupus erythematosus	Fcgr1	Fcgr1	High affinity immunoglobulin gamma Fc receptor I	0.0113986	0.0527185	1.62269
PATH:05322	Systemic lupus erythematosus	H2afx	H2afx	Histone H2AX	0.0113986	0.0527185	1.62269
PATH:05322	Systemic lupus erythematosus	C1qa	C1qa	Complement C1q subcomponent subunit A	0.0113986	0.0527185	1.62269
PATH:05322	Systemic lupus erythematosus	Ifng	Ifng	Interferon gamma	0.0113986	0.0527185	1.62269
PATH:05322	Systemic lupus erythematosus	Cd86	Cd86	T-lymphocyte activation antigen CD86	0.0113986	0.0527185	1.62269
PATH:05322	Systemic lupus erythematosus	Cd80	Cd80	T-lymphocyte activation antigen CD80	0.0113986	0.0527185	1.62269
PATH:05322	Systemic lupus erythematosus	C1qb	C1qb	Complement C1q subcomponent subunit B	0.0113986	0.0527185	1.62269
PATH:05322	Systemic lupus erythematosus	H2-DMb1	H2-DMb1	Class II histocompatibility antigen, M beta 1 chain	0.0113986	0.0527185	1.62269
PATH:05322	Systemic lupus erythematosus	H2-Eb1	H2-Eb1	Putative MHC class II antigen E beta 1 isoform 2	0.0113986	0.0527185	1.62269
PATH:00330	Arginine and proline metabolism	Aldh18a1	Aldh18a1	Delta-1-pyrroline-5-carboxylate synthase	0.012417	0.056421	2.03524
PATH:00330	Arginine and proline metabolism	Aldh2	Aldh2	Aldehyde dehydrogenase, mitochondrial	0.012417	0.056421	2.03524
PATH:00330	Arginine and proline metabolism	Gatm	Gatm	Glycine amidinotransferase, mitochondrial	0.012417	0.056421	2.03524
PATH:00330	Arginine and proline metabolism	Nos2	Nos2	Nitric oxide synthase 2	0.012417	0.056421	2.03524
PATH:00330	Arginine and proline metabolism	Smox	Smox	Spermine oxidase, isoform CRA_a	0.012417	0.056421	2.03524
PATH:00330	Arginine and proline metabolism	Odc1	Odc1	Ornithine decarboxylase	0.012417	0.056421	2.03524
PATH:00330	Arginine and proline metabolism	Arg2	Arg2	Arginase-2, mitochondrial	0.012417	0.056421	2.03524
PATH:00330	Arginine and proline metabolism	Got1	Got1	Aspartate aminotransferase, cytoplasmic	0.012417	0.056421	2.03524
PATH:00330	Arginine and proline metabolism	Ass1	Ass1	Argininosuccinate synthase	0.012417	0.056421	2.03524
PATH:00330	Arginine and proline metabolism	Ckb	Ckb	Creatine kinase B-type	0.012417	0.056421	2.03524
PATH:00330	Arginine and proline metabolism	Lap3	Lap3	Cytosol aminopeptidase	0.012417	0.056421	2.03524
PATH:00330	Arginine and proline metabolism	Otc	Otc	Ornithine carbamoyltransferase, mitochondrial	0.012417	0.056421	2.03524
PATH:00980	Metabolism of xenobiotics by cytochrome P450	Cyp2d22	Cyp2d22	Cytochrome P450, family 2, subfamily d, polypeptide 22	0.0134823	0.060073	1.772
PATH:00980	Metabolism of xenobiotics by cytochrome P450	Gsta4	Gsta4	Glutathione S-transferase A4	0.0134823	0.060073	1.772
PATH:00980	Metabolism of xenobiotics by cytochrome P450	Gstk1	Gstk1	Glutathione S-transferase kappa 1	0.0134823	0.060073	1.772
PATH:00980	Metabolism of xenobiotics by cytochrome P450	Gstm1	Gstm1	Glutathione S-transferase Mu 1	0.0134823	0.060073	1.772
PATH:00980	Metabolism of xenobiotics by cytochrome P450	Cyp2s1	Cyp2s1	Cytochrome P450 2S1	0.0134823	0.060073	1.772
PATH:00980	Metabolism of xenobiotics by cytochrome P450	Adh1	Adh1	Alcohol dehydrogenase 1 (Class I), isoform CRA_c	0.0134823	0.060073	1.772
PATH:00980	Metabolism of xenobiotics by cytochrome P450	Aldh3a1	Aldh3a1	Aldehyde dehydrogenase, dimeric NADP-preferring	0.0134823	0.060073	1.772
PATH:00980	Metabolism of xenobiotics by cytochrome P450	Ugt1a6a	Ugt1a6a	UDP-glucuronosyltransferase 1-7C	0.0134823	0.060073	1.772
PATH:00980	Metabolism of xenobiotics by cytochrome P450	Akr7a5	Akr7a5	Aflatoxin B1 aldehyde reductase member 2	0.0134823	0.060073	1.772
PATH:00980	Metabolism of xenobiotics by cytochrome P450	Cyp2f2	Cyp2f2	Cytochrome P450 2F2	0.0134823	0.060073	1.772
PATH:00980	Metabolism of xenobiotics by cytochrome P450	Ephx1	Ephx1	Epoxide hydrolase 1, microsomal	0.0134823	0.060073	1.772
PATH:00980	Metabolism of xenobiotics by cytochrome P450	Cyp1a1	Cyp1a1	Cytochrome P450 1A1	0.0134823	0.060073	1.772
PATH:00980	Metabolism of xenobiotics by cytochrome P450	Cbr1	Cbr1	Carbonyl reductase 1, isoform CRA_a	0.0134823	0.060073	1.772
PATH:00980	Metabolism of xenobiotics by cytochrome P450	Gsta3	Gsta3	Glutathione S-transferase A3	0.0134823	0.060073	1.772
PATH:00980	Metabolism of xenobiotics by cytochrome P450	Gsta2	Gsta2	Glutathione S-transferase A2	0.0134823	0.060073	1.772
PATH:00980	Metabolism of xenobiotics by cytochrome P450	Cbr2	Cbr2	Carbonyl reductase [NADPH] 2	0.0134823	0.060073	1.772
PATH:00980	Metabolism of xenobiotics by cytochrome P450	Gstm3	Gstm3	Glutathione S-transferase Mu 3	0.0134823	0.060073	1.772
PATH:05146	Amoebiasis	Il1b	Il1b	Interleukin-1 beta	0.0136846	0.060073	1.68178
PATH:05146	Amoebiasis	Serpinb9	Serpinb9	Serine (Or cysteine) peptidase inhibitor, clade B, member 9	0.0136846	0.060073	1.68178
PATH:05146	Amoebiasis	Il10	Il10	Interleukin-10	0.0136846	0.060073	1.68178
PATH:05146	Amoebiasis	Cd14	Cd14	Monocyte differentiation antigen CD14	0.0136846	0.060073	1.68178
PATH:05146	Amoebiasis	Il1r2	Il1r2	Interleukin-1 receptor type 2	0.0136846	0.060073	1.68178
PATH:05146	Amoebiasis	Serpinb10	Serpinb10	Serpin B10	0.0136846	0.060073	1.68178
PATH:05146	Amoebiasis	Serpinb2	Serpinb2	Plasminogen activator inhibitor 2, macrophage	0.0136846	0.060073	1.68178
PATH:05146	Amoebiasis	Nos2	Nos2	Nitric oxide synthase 2	0.0136846	0.060073	1.68178
PATH:05146	Amoebiasis	Tlr4	Tlr4	Toll-like receptor 4	0.0136846	0.060073	1.68178
PATH:05146	Amoebiasis	Serpinb9b	Serpinb9b	Putative uncharacterized protein	0.0136846	0.060073	1.68178
PATH:05146	Amoebiasis	Il6	Il6	Interleukin 6, isoform CRA_b	0.0136846	0.060073	1.68178
PATH:05146	Amoebiasis	Il12b	Il12b	Interleukin-12 subunit beta	0.0136846	0.060073	1.68178
PATH:05146	Amoebiasis	Arg2	Arg2	Arginase-2, mitochondrial	0.0136846	0.060073	1.68178
PATH:05146	Amoebiasis	Pik3r5	Pik3r5	Phosphoinositide-3-kinase, regulatory subunit 5, p101	0.0136846	0.060073	1.68178
PATH:05146	Amoebiasis	Pik3cd	Pik3cd	Phosphatidylinositol 4,5-bisphosphate 3-kinase catalytic subunit delta isoform	0.0136846	0.060073	1.68178
PATH:05146	Amoebiasis	Ifng	Ifng	Interferon gamma	0.0136846	0.060073	1.68178
PATH:05146	Amoebiasis	Tlr2	Tlr2	Toll-like receptor 2	0.0136846	0.060073	1.68178
PATH:05146	Amoebiasis	Casp3	Casp3	Caspase-3	0.0136846	0.060073	1.68178
PATH:05146	Amoebiasis	Itgb2	Itgb2	Integrin beta-2	0.0136846	0.060073	1.68178
PATH:05146	Amoebiasis	Itgam	Itgam	CD11b	0.0136846	0.060073	1.68178
PATH:00240	Pyrimidine metabolism	Pnp	Pnp	Purine nucleoside phosphorylase	0.0169575	0.0731999	1.69924
PATH:00240	Pyrimidine metabolism	Pnp2	Pnp2	Purine nucleoside phosphorylase	0.0169575	0.0731999	1.69924
PATH:00240	Pyrimidine metabolism	Dck	Dck	Deoxycytidine kinase	0.0169575	0.0731999	1.69924
PATH:00240	Pyrimidine metabolism	Tyms	Tyms	Thymidylate synthase, isoform CRA_b	0.0169575	0.0731999	1.69924
PATH:00240	Pyrimidine metabolism	Ctps	Ctps	CTP synthase 1	0.0169575	0.0731999	1.69924
PATH:00240	Pyrimidine metabolism	Dpyd	Dpyd	Putative uncharacterized protein	0.0169575	0.0731999	1.69924
PATH:00240	Pyrimidine metabolism	Rrm1	Rrm1	Ribonucleoside-diphosphate reductase large subunit	0.0169575	0.0731999	1.69924
PATH:00240	Pyrimidine metabolism	Dctd	Dctd	Deoxycytidylate deaminase	0.0169575	0.0731999	1.69924
PATH:00240	Pyrimidine metabolism	Rrm2	Rrm2	Ribonucleoside-diphosphate reductase subunit M2	0.0169575	0.0731999	1.69924
PATH:00240	Pyrimidine metabolism	Pnpt1	Pnpt1	Putative uncharacterized protein	0.0169575	0.0731999	1.69924
PATH:00240	Pyrimidine metabolism	Cmpk1	Cmpk1	UMP-CMP kinase	0.0169575	0.0731999	1.69924
PATH:00240	Pyrimidine metabolism	Cmpk2	Cmpk2	UMP-CMP kinase 2, mitochondrial	0.0169575	0.0731999	1.69924
PATH:00240	Pyrimidine metabolism	Nt5c3	Nt5c3	Cytosolic 5'-nucleotidase 3A	0.0169575	0.0731999	1.69924
PATH:00240	Pyrimidine metabolism	Entpd5	Entpd5	Ectonucleoside triphosphate diphosphohydrolase 5	0.0169575	0.0731999	1.69924
PATH:00240	Pyrimidine metabolism	Pole	Pole	DNA polymerase epsilon catalytic subunit A	0.0169575	0.0731999	1.69924
PATH:00240	Pyrimidine metabolism	Upp1	Upp1	Uridine phosphorylase 1	0.0169575	0.0731999	1.69924
PATH:00240	Pyrimidine metabolism	Prim1	Prim1	DNA primase small subunit	0.0169575	0.0731999	1.69924
PATH:00240	Pyrimidine metabolism	Pola2	Pola2	DNA polymerase alpha subunit B	0.0169575	0.0731999	1.69924
PATH:04066	HIF-1 signaling pathway	Pfkfb3	Pfkfb3	Protein Pfkfb3	0.0240499	0.102114	1.63745
PATH:04066	HIF-1 signaling pathway	Angpt2	Angpt2	Angiopoietin 2	0.0240499	0.102114	1.63745
PATH:04066	HIF-1 signaling pathway	Hif1a	Hif1a	Putative uncharacterized protein	0.0240499	0.102114	1.63745
PATH:04066	HIF-1 signaling pathway	Plcg2	Plcg2	1-phosphatidylinositol 4,5-bisphosphate phosphodiesterase gamma-2	0.0240499	0.102114	1.63745
PATH:04066	HIF-1 signaling pathway	Serpine1	Serpine1	Serine or cysteine peptidase inhibitor clade E member 1	0.0240499	0.102114	1.63745
PATH:04066	HIF-1 signaling pathway	Cybb	Cybb	Cytochrome b-245 heavy chain	0.0240499	0.102114	1.63745
PATH:04066	HIF-1 signaling pathway	Nos2	Nos2	Nitric oxide synthase 2	0.0240499	0.102114	1.63745
PATH:04066	HIF-1 signaling pathway	Cdkn1a	Cdkn1a	Cyclin-dependent kinase inhibitor 1A variant 2	0.0240499	0.102114	1.63745
PATH:04066	HIF-1 signaling pathway	Tlr4	Tlr4	Toll-like receptor 4	0.0240499	0.102114	1.63745
PATH:04066	HIF-1 signaling pathway	Stat3	Stat3	Signal transducer and activator of transcription 3	0.0240499	0.102114	1.63745
PATH:04066	HIF-1 signaling pathway	Il6	Il6	Interleukin 6, isoform CRA_b	0.0240499	0.102114	1.63745
PATH:04066	HIF-1 signaling pathway	Hk3	Hk3	Hexokinase-3	0.0240499	0.102114	1.63745
PATH:04066	HIF-1 signaling pathway	Edn1	Edn1	Endothelin-1	0.0240499	0.102114	1.63745
PATH:04066	HIF-1 signaling pathway	Pik3r5	Pik3r5	Phosphoinositide-3-kinase, regulatory subunit 5, p101	0.0240499	0.102114	1.63745
PATH:04066	HIF-1 signaling pathway	Tek	Tek	Receptor protein-tyrosine kinase	0.0240499	0.102114	1.63745
PATH:04066	HIF-1 signaling pathway	Pik3cd	Pik3cd	Phosphatidylinositol 4,5-bisphosphate 3-kinase catalytic subunit delta isoform	0.0240499	0.102114	1.63745
PATH:04066	HIF-1 signaling pathway	Ifng	Ifng	Interferon gamma	0.0240499	0.102114	1.63745
PATH:04066	HIF-1 signaling pathway	Timp1	Timp1	Metalloproteinase inhibitor 1	0.0240499	0.102114	1.63745
PATH:04660	T cell receptor signaling pathway	Nfkbib	Nfkbib	NF-kappa-B inhibitor beta	0.0261318	0.109164	1.62269
PATH:04660	T cell receptor signaling pathway	Il10	Il10	Interleukin-10	0.0261318	0.109164	1.62269
PATH:04660	T cell receptor signaling pathway	Lck	Lck	Proto-oncogene tyrosine-protein kinase LCK	0.0261318	0.109164	1.62269
PATH:04660	T cell receptor signaling pathway	Map3k8	Map3k8	Mitogen-activated protein kinase kinase kinase 8	0.0261318	0.109164	1.62269
PATH:04660	T cell receptor signaling pathway	Vav1	Vav1	Proto-oncogene vav	0.0261318	0.109164	1.62269
PATH:04660	T cell receptor signaling pathway	Malt1	Malt1	Mucosa-associated lymphoid tissue lymphoma translocation protein 1 homolog	0.0261318	0.109164	1.62269
PATH:04660	T cell receptor signaling pathway	Nfkbie	Nfkbie	NF-kappa-B inhibitor epsilon	0.0261318	0.109164	1.62269
PATH:04660	T cell receptor signaling pathway	Pdcd1	Pdcd1	Programmed cell death protein 1	0.0261318	0.109164	1.62269
PATH:04660	T cell receptor signaling pathway	Nfkbia	Nfkbia	NF-kappa-B inhibitor alpha	0.0261318	0.109164	1.62269
PATH:04660	T cell receptor signaling pathway	Pik3r5	Pik3r5	Phosphoinositide-3-kinase, regulatory subunit 5, p101	0.0261318	0.109164	1.62269
PATH:04660	T cell receptor signaling pathway	Lcp2	Lcp2	Lymphocyte cytosolic protein 2	0.0261318	0.109164	1.62269
PATH:04660	T cell receptor signaling pathway	Bcl10	Bcl10	B-cell leukemia/lymphoma 10	0.0261318	0.109164	1.62269
PATH:04660	T cell receptor signaling pathway	Pik3cd	Pik3cd	Phosphatidylinositol 4,5-bisphosphate 3-kinase catalytic subunit delta isoform	0.0261318	0.109164	1.62269
PATH:04660	T cell receptor signaling pathway	Ptprc	Ptprc	Receptor-type tyrosine-protein phosphatase C	0.0261318	0.109164	1.62269
PATH:04660	T cell receptor signaling pathway	Ifng	Ifng	Interferon gamma	0.0261318	0.109164	1.62269
PATH:04660	T cell receptor signaling pathway	Rasgrp1	Rasgrp1	RAS guanyl-releasing protein 1	0.0261318	0.109164	1.62269
PATH:04660	T cell receptor signaling pathway	Chp2	Chp2	Calcineurin B homologous protein 2	0.0261318	0.109164	1.62269
PATH:04660	T cell receptor signaling pathway	Ptpn6	Ptpn6	Tyrosine-protein phosphatase non-receptor type 6	0.0261318	0.109164	1.62269
PATH:05222	Small cell lung cancer	Ccne1	Ccne1	Ccne1 protein	0.029483	0.119488	1.68651
PATH:05222	Small cell lung cancer	Apaf1	Apaf1	Apoptotic peptidase activating factor 1, isoform CRA_a	0.029483	0.119488	1.68651
PATH:05222	Small cell lung cancer	Ccnd1	Ccnd1	Putative cyclin D1b	0.029483	0.119488	1.68651
PATH:05222	Small cell lung cancer	Ptgs2	Ptgs2	Prostaglandin G/H synthase 2	0.029483	0.119488	1.68651
PATH:05222	Small cell lung cancer	Nos2	Nos2	Nitric oxide synthase 2	0.029483	0.119488	1.68651
PATH:05222	Small cell lung cancer	Ccne2	Ccne2	Cyclin E2, isoform CRA_a	0.029483	0.119488	1.68651
PATH:05222	Small cell lung cancer	Nfkbia	Nfkbia	NF-kappa-B inhibitor alpha	0.029483	0.119488	1.68651
PATH:05222	Small cell lung cancer	Pik3r5	Pik3r5	Phosphoinositide-3-kinase, regulatory subunit 5, p101	0.029483	0.119488	1.68651
PATH:05222	Small cell lung cancer	Cks1b	Cks1b	Cyclin-dependent kinases regulatory subunit 1	0.029483	0.119488	1.68651
PATH:05222	Small cell lung cancer	Pik3cd	Pik3cd	Phosphatidylinositol 4,5-bisphosphate 3-kinase catalytic subunit delta isoform	0.029483	0.119488	1.68651
PATH:05222	Small cell lung cancer	Myc	Myc	Myc proto-oncogene protein	0.029483	0.119488	1.68651
PATH:05222	Small cell lung cancer	Itga2	Itga2	Integrin alpha-2	0.029483	0.119488	1.68651
PATH:05222	Small cell lung cancer	Birc3	Birc3	Baculoviral IAP repeat-containing protein 3	0.029483	0.119488	1.68651
PATH:05222	Small cell lung cancer	Birc2	Birc2	Baculoviral IAP repeat-containing protein 2	0.029483	0.119488	1.68651
PATH:05222	Small cell lung cancer	Rarb	Rarb	Retinoic acid receptor beta	0.029483	0.119488	1.68651
PATH:05203	Viral carcinogenesis	Ccr5	Ccr5	C-C chemokine receptor type 5	0.0295261	0.119488	1.40444
PATH:05203	Viral carcinogenesis	Lyn	Lyn	Tyrosine-protein kinase Lyn	0.0295261	0.119488	1.40444
PATH:05203	Viral carcinogenesis	Ccne1	Ccne1	Ccne1 protein	0.0295261	0.119488	1.40444
PATH:05203	Viral carcinogenesis	Rbl1	Rbl1	Putative uncharacterized protein	0.0295261	0.119488	1.40444
PATH:05203	Viral carcinogenesis	Casp8	Casp8	Caspase-8	0.0295261	0.119488	1.40444
PATH:05203	Viral carcinogenesis	Irf7	Irf7	Interferon regulatory factor 7, isoform CRA_b	0.0295261	0.119488	1.40444
PATH:05203	Viral carcinogenesis	Ccnd1	Ccnd1	Putative cyclin D1b	0.0295261	0.119488	1.40444
PATH:05203	Viral carcinogenesis	Irf9	Irf9	Interferon regulatory factor 9	0.0295261	0.119488	1.40444
PATH:05203	Viral carcinogenesis	C3	C3	Complement component 3d	0.0295261	0.119488	1.40444
PATH:05203	Viral carcinogenesis	Syk	Syk	Tyrosine-protein kinase SYK	0.0295261	0.119488	1.40444
PATH:05203	Viral carcinogenesis	Cdkn1a	Cdkn1a	Cyclin-dependent kinase inhibitor 1A variant 2	0.0295261	0.119488	1.40444
PATH:05203	Viral carcinogenesis	Eif2ak2	Eif2ak2	Interferon-induced, double-stranded RNA-activated protein kinase	0.0295261	0.119488	1.40444
PATH:05203	Viral carcinogenesis	Stat3	Stat3	Signal transducer and activator of transcription 3	0.0295261	0.119488	1.40444
PATH:05203	Viral carcinogenesis	Chek1	Chek1	Serine/threonine-protein kinase Chk1	0.0295261	0.119488	1.40444
PATH:05203	Viral carcinogenesis	Ccna2	Ccna2	Cyclin-A2	0.0295261	0.119488	1.40444
PATH:05203	Viral carcinogenesis	Sp100	Sp100	Nuclear autoantigen Sp-100	0.0295261	0.119488	1.40444
PATH:05203	Viral carcinogenesis	Pmaip1	Pmaip1	Phorbol-12-myristate-13-acetate-induced protein 1	0.0295261	0.119488	1.40444
PATH:05203	Viral carcinogenesis	H2-T23	H2-T23	MHC classIb Qa1	0.0295261	0.119488	1.40444
PATH:05203	Viral carcinogenesis	Bak1	Bak1	Bcl-2 homologous antagonist/killer	0.0295261	0.119488	1.40444
PATH:05203	Viral carcinogenesis	Ccne2	Ccne2	Cyclin E2, isoform CRA_a	0.0295261	0.119488	1.40444
PATH:05203	Viral carcinogenesis	Nfkbia	Nfkbia	NF-kappa-B inhibitor alpha	0.0295261	0.119488	1.40444
PATH:05203	Viral carcinogenesis	Pik3r5	Pik3r5	Phosphoinositide-3-kinase, regulatory subunit 5, p101	0.0295261	0.119488	1.40444
PATH:05203	Viral carcinogenesis	H2-T24	H2-T24	Protein H2-T24	0.0295261	0.119488	1.40444
PATH:05203	Viral carcinogenesis	H2-K1	H2-K1	H-2 class I histocompatibility antigen, K-K alpha chain	0.0295261	0.119488	1.40444
PATH:05203	Viral carcinogenesis	H2-T10	H2-T10	Protein H2-T10	0.0295261	0.119488	1.40444
PATH:05203	Viral carcinogenesis	Pik3cd	Pik3cd	Phosphatidylinositol 4,5-bisphosphate 3-kinase catalytic subunit delta isoform	0.0295261	0.119488	1.40444
PATH:05203	Viral carcinogenesis	H2-Q7	H2-Q7	H-2 class I histocompatibility antigen, Q7 alpha chain	0.0295261	0.119488	1.40444
PATH:05203	Viral carcinogenesis	Cdk1	Cdk1	Cyclin-dependent kinase 1	0.0295261	0.119488	1.40444
PATH:05203	Viral carcinogenesis	Casp3	Casp3	Caspase-3	0.0295261	0.119488	1.40444
PATH:05203	Viral carcinogenesis	Nfkb2	Nfkb2	Putative uncharacterized protein	0.0295261	0.119488	1.40444
PATH:05203	Viral carcinogenesis	H2-T22	H2-T22	MHC classIb T22	0.0295261	0.119488	1.40444
PATH:05203	Viral carcinogenesis	Egr3	Egr3	Early growth response protein 3	0.0295261	0.119488	1.40444
PATH:00760	Nicotinate and nicotinamide metabolism	Pnp	Pnp	Purine nucleoside phosphorylase	0.0354132	0.138264	2.18895
PATH:00760	Nicotinate and nicotinamide metabolism	Pnp2	Pnp2	Purine nucleoside phosphorylase	0.0354132	0.138264	2.18895
PATH:00760	Nicotinate and nicotinamide metabolism	Aox3	Aox3	Aldehyde oxidase 3	0.0354132	0.138264	2.18895
PATH:00760	Nicotinate and nicotinamide metabolism	Nt5c3	Nt5c3	Cytosolic 5'-nucleotidase 3A	0.0354132	0.138264	2.18895
PATH:00760	Nicotinate and nicotinamide metabolism	Nampt	Nampt	Putative uncharacterized protein	0.0354132	0.138264	2.18895
PATH:00760	Nicotinate and nicotinamide metabolism	Bst1	Bst1	ADP-ribosyl cyclase/cyclic ADP-ribose hydrolase 2	0.0354132	0.138264	2.18895
PATH:00760	Nicotinate and nicotinamide metabolism	Nnmt	Nnmt	Nicotinamide N-methyltransferase	0.0354132	0.138264	2.18895
PATH:04611	Platelet activation	Pla2g4a	Pla2g4a	Cytosolic phospholipase A2	0.035424	0.138264	1.52773
PATH:04611	Platelet activation	Btk	Btk	Tyrosine-protein kinase BTK	0.035424	0.138264	1.52773
PATH:04611	Platelet activation	Lyn	Lyn	Tyrosine-protein kinase Lyn	0.035424	0.138264	1.52773
PATH:04611	Platelet activation	Tbxas1	Tbxas1	Thromboxane-A synthase	0.035424	0.138264	1.52773
PATH:04611	Platelet activation	Apbb1ip	Apbb1ip	Amyloid beta (A4) protein-binding, family B, member 1 interacting protein, isoform CRA_a	0.035424	0.138264	1.52773
PATH:04611	Platelet activation	Plcg2	Plcg2	1-phosphatidylinositol 4,5-bisphosphate phosphodiesterase gamma-2	0.035424	0.138264	1.52773
PATH:04611	Platelet activation	Vwf	Vwf	Vwf protein	0.035424	0.138264	1.52773
PATH:04611	Platelet activation	Fermt3	Fermt3	Putative uncharacterized protein	0.035424	0.138264	1.52773
PATH:04611	Platelet activation	Fcer1g	Fcer1g	High affinity immunoglobulin epsilon receptor subunit gamma	0.035424	0.138264	1.52773
PATH:04611	Platelet activation	Syk	Syk	Tyrosine-protein kinase SYK	0.035424	0.138264	1.52773
PATH:04611	Platelet activation	Rap1b	Rap1b	RAS related protein 1b, isoform CRA_a	0.035424	0.138264	1.52773
PATH:04611	Platelet activation	Pik3r5	Pik3r5	Phosphoinositide-3-kinase, regulatory subunit 5, p101	0.035424	0.138264	1.52773
PATH:04611	Platelet activation	Lcp2	Lcp2	Lymphocyte cytosolic protein 2	0.035424	0.138264	1.52773
PATH:04611	Platelet activation	Tbxa2r	Tbxa2r	Thromboxane A2 receptor	0.035424	0.138264	1.52773
PATH:04611	Platelet activation	Pik3cd	Pik3cd	Phosphatidylinositol 4,5-bisphosphate 3-kinase catalytic subunit delta isoform	0.035424	0.138264	1.52773
PATH:04611	Platelet activation	Rasgrp1	Rasgrp1	RAS guanyl-releasing protein 1	0.035424	0.138264	1.52773
PATH:04611	Platelet activation	Itga2	Itga2	Integrin alpha-2	0.035424	0.138264	1.52773
PATH:04611	Platelet activation	Gna13	Gna13	Guanine nucleotide-binding protein subunit alpha-13	0.035424	0.138264	1.52773
PATH:04611	Platelet activation	Itpr2	Itpr2	Inositol 1,4,5-trisphosphate receptor type 2	0.035424	0.138264	1.52773
PATH:04611	Platelet activation	Tln2	Tln2	Tln2 protein	0.035424	0.138264	1.52773
PATH:02010	ABC transporters	Abcc3	Abcc3	Canalicular multispecific organic anion transporter 2	0.0357672	0.138264	1.95782
PATH:02010	ABC transporters	Abcc9	Abcc9	Hemi ATP-binding cassette protein SUR2A-55	0.0357672	0.138264	1.95782
PATH:02010	ABC transporters	Abca1	Abca1	ATP-binding cassette sub-family A member 1	0.0357672	0.138264	1.95782
PATH:02010	ABC transporters	Abcc4	Abcc4	Abcc4 protein	0.0357672	0.138264	1.95782
PATH:02010	ABC transporters	Abcb1b	Abcb1b	MCG1177	0.0357672	0.138264	1.95782
PATH:02010	ABC transporters	Tap1	Tap1	Transporter 1 ATP-binding cassette sub-family B	0.0357672	0.138264	1.95782
PATH:02010	ABC transporters	Abcb1a	Abcb1a	Multidrug resistance protein 1A	0.0357672	0.138264	1.95782
PATH:02010	ABC transporters	Cftr	Cftr	Cystic fibrosis transmembrane conductance regulator	0.0357672	0.138264	1.95782
PATH:02010	ABC transporters	Tap2	Tap2	Transporter 2 ATP-binding cassette sub-family B	0.0357672	0.138264	1.95782
PATH:05200	Pathways in cancer	Fzd2	Fzd2	Frizzled 2	0.0389071	0.14819	1.30786
PATH:05200	Pathways in cancer	Ccne1	Ccne1	Ccne1 protein	0.0389071	0.14819	1.30786
PATH:05200	Pathways in cancer	Casp8	Casp8	Caspase-8	0.0389071	0.14819	1.30786
PATH:05200	Pathways in cancer	Fasl	Fasl	Fas ligand	0.0389071	0.14819	1.30786
PATH:05200	Pathways in cancer	Csf3r	Csf3r	Granulocyte colony-stimulating factor receptor	0.0389071	0.14819	1.30786
PATH:05200	Pathways in cancer	Csf1r	Csf1r	Macrophage colony-stimulating factor 1 receptor	0.0389071	0.14819	1.30786
PATH:05200	Pathways in cancer	Fgfr3	Fgfr3	Fibroblast growth factor receptor 3	0.0389071	0.14819	1.30786
PATH:05200	Pathways in cancer	Hif1a	Hif1a	Putative uncharacterized protein	0.0389071	0.14819	1.30786
PATH:05200	Pathways in cancer	Plcg2	Plcg2	1-phosphatidylinositol 4,5-bisphosphate phosphodiesterase gamma-2	0.0389071	0.14819	1.30786
PATH:05200	Pathways in cancer	Jup	Jup	Junction plakoglobin	0.0389071	0.14819	1.30786
PATH:05200	Pathways in cancer	Epas1	Epas1	Endothelial PAS domain-containing protein 1	0.0389071	0.14819	1.30786
PATH:05200	Pathways in cancer	Ccnd1	Ccnd1	Putative cyclin D1b	0.0389071	0.14819	1.30786
PATH:05200	Pathways in cancer	Pml	Pml	Promyelocytic leukemia	0.0389071	0.14819	1.30786
PATH:05200	Pathways in cancer	Ptgs2	Ptgs2	Prostaglandin G/H synthase 2	0.0389071	0.14819	1.30786
PATH:05200	Pathways in cancer	Stat1	Stat1	Signal transducer and activator of transcription 1	0.0389071	0.14819	1.30786
PATH:05200	Pathways in cancer	Nos2	Nos2	Nitric oxide synthase 2	0.0389071	0.14819	1.30786
PATH:05200	Pathways in cancer	Cdkn1a	Cdkn1a	Cyclin-dependent kinase inhibitor 1A variant 2	0.0389071	0.14819	1.30786
PATH:05200	Pathways in cancer	Stat3	Stat3	Signal transducer and activator of transcription 3	0.0389071	0.14819	1.30786
PATH:05200	Pathways in cancer	Wnt11	Wnt11	Protein Wnt-11	0.0389071	0.14819	1.30786
PATH:05200	Pathways in cancer	Il6	Il6	Interleukin 6, isoform CRA_b	0.0389071	0.14819	1.30786
PATH:05200	Pathways in cancer	Birc5	Birc5	Baculoviral IAP repeat-containing protein 5	0.0389071	0.14819	1.30786
PATH:05200	Pathways in cancer	Wnt9a	Wnt9a	Protein Wnt-9a	0.0389071	0.14819	1.30786
PATH:05200	Pathways in cancer	Ccne2	Ccne2	Cyclin E2, isoform CRA_a	0.0389071	0.14819	1.30786
PATH:05200	Pathways in cancer	Nfkbia	Nfkbia	NF-kappa-B inhibitor alpha	0.0389071	0.14819	1.30786
PATH:05200	Pathways in cancer	Pik3r5	Pik3r5	Phosphoinositide-3-kinase, regulatory subunit 5, p101	0.0389071	0.14819	1.30786
PATH:05200	Pathways in cancer	Cks1b	Cks1b	Cyclin-dependent kinases regulatory subunit 1	0.0389071	0.14819	1.30786
PATH:05200	Pathways in cancer	Fgf23	Fgf23	Fibroblast growth factor 23	0.0389071	0.14819	1.30786
PATH:05200	Pathways in cancer	Pik3cd	Pik3cd	Phosphatidylinositol 4,5-bisphosphate 3-kinase catalytic subunit delta isoform	0.0389071	0.14819	1.30786
PATH:05200	Pathways in cancer	Casp3	Casp3	Caspase-3	0.0389071	0.14819	1.30786
PATH:05200	Pathways in cancer	Bid	Bid	BH3-interacting domain death agonist	0.0389071	0.14819	1.30786
PATH:05200	Pathways in cancer	Wnt7b	Wnt7b	Protein Wnt-7b	0.0389071	0.14819	1.30786
PATH:05200	Pathways in cancer	Rad51	Rad51	DNA repair protein RAD51 homolog 1	0.0389071	0.14819	1.30786
PATH:05200	Pathways in cancer	Myc	Myc	Myc proto-oncogene protein	0.0389071	0.14819	1.30786
PATH:05200	Pathways in cancer	Rac2	Rac2	Ras-related C3 botulinum toxin substrate 2	0.0389071	0.14819	1.30786
PATH:05200	Pathways in cancer	Nfkb2	Nfkb2	Putative uncharacterized protein	0.0389071	0.14819	1.30786
PATH:05200	Pathways in cancer	Itga2	Itga2	Integrin alpha-2	0.0389071	0.14819	1.30786
PATH:05200	Pathways in cancer	Birc3	Birc3	Baculoviral IAP repeat-containing protein 3	0.0389071	0.14819	1.30786
PATH:05200	Pathways in cancer	Csf2ra	Csf2ra	Granulocyte-macrophage colony-stimulating factor receptor alpha-chain deletion isoform	0.0389071	0.14819	1.30786
PATH:05200	Pathways in cancer	Spi1	Spi1	Transcription factor PU.1	0.0389071	0.14819	1.30786
PATH:05200	Pathways in cancer	Shh	Shh	Sonic hedgehog protein	0.0389071	0.14819	1.30786
PATH:05200	Pathways in cancer	Wnt4	Wnt4	Protein Wnt-4	0.0389071	0.14819	1.30786
PATH:05200	Pathways in cancer	Birc2	Birc2	Baculoviral IAP repeat-containing protein 2	0.0389071	0.14819	1.30786
PATH:05200	Pathways in cancer	Rarb	Rarb	Retinoic acid receptor beta	0.0389071	0.14819	1.30786
PATH:05014	Amyotrophic lateral sclerosis (ALS)	Casp1	Casp1	Caspase-1	0.0485795	0.182349	1.7869
PATH:05014	Amyotrophic lateral sclerosis (ALS)	Casp12	Casp12	Caspase-12	0.0485795	0.182349	1.7869
PATH:05014	Amyotrophic lateral sclerosis (ALS)	Apaf1	Apaf1	Apoptotic peptidase activating factor 1, isoform CRA_a	0.0485795	0.182349	1.7869
PATH:05014	Amyotrophic lateral sclerosis (ALS)	Tnfrsf1b	Tnfrsf1b	Tumor necrosis factor receptor superfamily member 1B	0.0485795	0.182349	1.7869
PATH:05014	Amyotrophic lateral sclerosis (ALS)	Gria1	Gria1	AMPA-selective glutamate receptor 1 flip type	0.0485795	0.182349	1.7869
PATH:05014	Amyotrophic lateral sclerosis (ALS)	Tnfrsf1a	Tnfrsf1a	Tumor necrosis factor receptor superfamily member 1A	0.0485795	0.182349	1.7869
PATH:05014	Amyotrophic lateral sclerosis (ALS)	Casp3	Casp3	Caspase-3	0.0485795	0.182349	1.7869
PATH:05014	Amyotrophic lateral sclerosis (ALS)	Bid	Bid	BH3-interacting domain death agonist	0.0485795	0.182349	1.7869
PATH:05014	Amyotrophic lateral sclerosis (ALS)	Chp2	Chp2	Calcineurin B homologous protein 2	0.0485795	0.182349	1.7869
PATH:05014	Amyotrophic lateral sclerosis (ALS)	Map2k6	Map2k6	Dual-specificity mitogen-activated protein kinase kinase 6	0.0485795	0.182349	1.7869
PATH:05221	Acute myeloid leukemia	Pim1	Pim1	Serine/threonine-protein kinase pim-1	0.0538792	0.199162	1.75555
PATH:05221	Acute myeloid leukemia	Jup	Jup	Junction plakoglobin	0.0538792	0.199162	1.75555
PATH:05221	Acute myeloid leukemia	Ccnd1	Ccnd1	Putative cyclin D1b	0.0538792	0.199162	1.75555
PATH:05221	Acute myeloid leukemia	Pml	Pml	Promyelocytic leukemia	0.0538792	0.199162	1.75555
PATH:05221	Acute myeloid leukemia	Stat3	Stat3	Signal transducer and activator of transcription 3	0.0538792	0.199162	1.75555
PATH:05221	Acute myeloid leukemia	Pim2	Pim2	Serine/threonine-protein kinase pim-2	0.0538792	0.199162	1.75555
PATH:05221	Acute myeloid leukemia	Pik3r5	Pik3r5	Phosphoinositide-3-kinase, regulatory subunit 5, p101	0.0538792	0.199162	1.75555
PATH:05221	Acute myeloid leukemia	Pik3cd	Pik3cd	Phosphatidylinositol 4,5-bisphosphate 3-kinase catalytic subunit delta isoform	0.0538792	0.199162	1.75555
PATH:05221	Acute myeloid leukemia	Myc	Myc	Myc proto-oncogene protein	0.0538792	0.199162	1.75555
PATH:05221	Acute myeloid leukemia	Spi1	Spi1	Transcription factor PU.1	0.0538792	0.199162	1.75555
PATH:05020	Prion diseases	Casp12	Casp12	Caspase-12	0.0545966	0.199162	2.00132
PATH:05020	Prion diseases	Il1b	Il1b	Interleukin-1 beta	0.0545966	0.199162	2.00132
PATH:05020	Prion diseases	Il6	Il6	Interleukin 6, isoform CRA_b	0.0545966	0.199162	2.00132
PATH:05020	Prion diseases	C1qc	C1qc	Complement C1q subcomponent subunit C	0.0545966	0.199162	2.00132
PATH:05020	Prion diseases	C1qa	C1qa	Complement C1q subcomponent subunit A	0.0545966	0.199162	2.00132
PATH:05020	Prion diseases	C1qb	C1qb	Complement C1q subcomponent subunit B	0.0545966	0.199162	2.00132
PATH:05020	Prion diseases	Il1a	Il1a	Interleukin-1 alpha	0.0545966	0.199162	2.00132
PATH:03430	Mismatch repair	Pcna	Pcna	Proliferating cell nuclear antigen	0.0617127	0.221994	2.27423
PATH:03430	Mismatch repair	Lig1	Lig1	DNA ligase 1	0.0617127	0.221994	2.27423
PATH:03430	Mismatch repair	Rfc5	Rfc5	Replication factor C subunit 5	0.0617127	0.221994	2.27423
PATH:03430	Mismatch repair	Rfc4	Rfc4	Replication factor C subunit 4	0.0617127	0.221994	2.27423
PATH:03430	Mismatch repair	Exo1	Exo1	Exonuclease 1	0.0617127	0.221994	2.27423
PATH:04664	Fc epsilon RI signaling pathway	Pla2g4a	Pla2g4a	Cytosolic phospholipase A2	0.0672411	0.238568	1.5673
PATH:04664	Fc epsilon RI signaling pathway	Btk	Btk	Tyrosine-protein kinase BTK	0.0672411	0.238568	1.5673
PATH:04664	Fc epsilon RI signaling pathway	Lyn	Lyn	Tyrosine-protein kinase Lyn	0.0672411	0.238568	1.5673
PATH:04664	Fc epsilon RI signaling pathway	Plcg2	Plcg2	1-phosphatidylinositol 4,5-bisphosphate phosphodiesterase gamma-2	0.0672411	0.238568	1.5673
PATH:04664	Fc epsilon RI signaling pathway	Fcer1g	Fcer1g	High affinity immunoglobulin epsilon receptor subunit gamma	0.0672411	0.238568	1.5673
PATH:04664	Fc epsilon RI signaling pathway	Syk	Syk	Tyrosine-protein kinase SYK	0.0672411	0.238568	1.5673
PATH:04664	Fc epsilon RI signaling pathway	Vav1	Vav1	Proto-oncogene vav	0.0672411	0.238568	1.5673
PATH:04664	Fc epsilon RI signaling pathway	Pik3r5	Pik3r5	Phosphoinositide-3-kinase, regulatory subunit 5, p101	0.0672411	0.238568	1.5673
PATH:04664	Fc epsilon RI signaling pathway	Lcp2	Lcp2	Lymphocyte cytosolic protein 2	0.0672411	0.238568	1.5673
PATH:04664	Fc epsilon RI signaling pathway	Pik3cd	Pik3cd	Phosphatidylinositol 4,5-bisphosphate 3-kinase catalytic subunit delta isoform	0.0672411	0.238568	1.5673
PATH:04664	Fc epsilon RI signaling pathway	Prkcd	Prkcd	Protein kinase C delta variant IX	0.0672411	0.238568	1.5673
PATH:04664	Fc epsilon RI signaling pathway	Rac2	Rac2	Ras-related C3 botulinum toxin substrate 2	0.0672411	0.238568	1.5673
PATH:04664	Fc epsilon RI signaling pathway	Map2k6	Map2k6	Dual-specificity mitogen-activated protein kinase kinase 6	0.0672411	0.238568	1.5673
PATH:03410	Base excision repair	Fen1	Fen1	Flap endonuclease 1	0.070398	0.246393	1.89314
PATH:03410	Base excision repair	Neil3	Neil3	Endonuclease 8-like 3	0.070398	0.246393	1.89314
PATH:03410	Base excision repair	Parp3	Parp3	Protein Parp3	0.070398	0.246393	1.89314
PATH:03410	Base excision repair	Pcna	Pcna	Proliferating cell nuclear antigen	0.070398	0.246393	1.89314
PATH:03410	Base excision repair	Lig1	Lig1	DNA ligase 1	0.070398	0.246393	1.89314
PATH:03410	Base excision repair	Ung	Ung	Uracil-DNA glycosylase	0.070398	0.246393	1.89314
PATH:03410	Base excision repair	Pole	Pole	DNA polymerase epsilon catalytic subunit A	0.070398	0.246393	1.89314
PATH:05204	Chemical carcinogenesis	Gsta4	Gsta4	Glutathione S-transferase A4	0.0719186	0.248359	1.52275
PATH:05204	Chemical carcinogenesis	Gstk1	Gstk1	Glutathione S-transferase kappa 1	0.0719186	0.248359	1.52275
PATH:05204	Chemical carcinogenesis	Gstm1	Gstm1	Glutathione S-transferase Mu 1	0.0719186	0.248359	1.52275
PATH:05204	Chemical carcinogenesis	Adh1	Adh1	Alcohol dehydrogenase 1 (Class I), isoform CRA_c	0.0719186	0.248359	1.52275
PATH:05204	Chemical carcinogenesis	Aldh3a1	Aldh3a1	Aldehyde dehydrogenase, dimeric NADP-preferring	0.0719186	0.248359	1.52275
PATH:05204	Chemical carcinogenesis	Ugt1a6a	Ugt1a6a	UDP-glucuronosyltransferase 1-7C	0.0719186	0.248359	1.52275
PATH:05204	Chemical carcinogenesis	Ptgs2	Ptgs2	Prostaglandin G/H synthase 2	0.0719186	0.248359	1.52275
PATH:05204	Chemical carcinogenesis	Ephx1	Ephx1	Epoxide hydrolase 1, microsomal	0.0719186	0.248359	1.52275
PATH:05204	Chemical carcinogenesis	Cyp1a1	Cyp1a1	Cytochrome P450 1A1	0.0719186	0.248359	1.52275
PATH:05204	Chemical carcinogenesis	Cbr1	Cbr1	Carbonyl reductase 1, isoform CRA_a	0.0719186	0.248359	1.52275
PATH:05204	Chemical carcinogenesis	Chrna7	Chrna7	Neuronal acetylcholine receptor subunit alpha-7	0.0719186	0.248359	1.52275
PATH:05204	Chemical carcinogenesis	Gsta3	Gsta3	Glutathione S-transferase A3	0.0719186	0.248359	1.52275
PATH:05204	Chemical carcinogenesis	Gsta2	Gsta2	Glutathione S-transferase A2	0.0719186	0.248359	1.52275
PATH:05204	Chemical carcinogenesis	Gstm3	Gstm3	Glutathione S-transferase Mu 3	0.0719186	0.248359	1.52275
PATH:04068	FoxO signaling pathway	Fasl	Fasl	Fas ligand	0.0781726	0.266404	1.40834
PATH:04068	FoxO signaling pathway	Il10	Il10	Interleukin-10	0.0781726	0.266404	1.40834
PATH:04068	FoxO signaling pathway	Plk1	Plk1	Polo like kinase	0.0781726	0.266404	1.40834
PATH:04068	FoxO signaling pathway	Foxo6	Foxo6	Foxo6 protein	0.0781726	0.266404	1.40834
PATH:04068	FoxO signaling pathway	Ccnd1	Ccnd1	Putative cyclin D1b	0.0781726	0.266404	1.40834
PATH:04068	FoxO signaling pathway	Ccnb2	Ccnb2	G2/mitotic-specific cyclin-B2	0.0781726	0.266404	1.40834
PATH:04068	FoxO signaling pathway	Sod2	Sod2	Superoxide dismutase [Mn], mitochondrial	0.0781726	0.266404	1.40834
PATH:04068	FoxO signaling pathway	Cdkn1a	Cdkn1a	Cyclin-dependent kinase inhibitor 1A variant 2	0.0781726	0.266404	1.40834
PATH:04068	FoxO signaling pathway	Stat3	Stat3	Signal transducer and activator of transcription 3	0.0781726	0.266404	1.40834
PATH:04068	FoxO signaling pathway	Il6	Il6	Interleukin 6, isoform CRA_b	0.0781726	0.266404	1.40834
PATH:04068	FoxO signaling pathway	Ccnb1	Ccnb1	Cyclin b1 variant 1	0.0781726	0.266404	1.40834
PATH:04068	FoxO signaling pathway	Gadd45g	Gadd45g	Growth arrest and DNA-damage-inducible 45 gamma	0.0781726	0.266404	1.40834
PATH:04068	FoxO signaling pathway	Pik3r5	Pik3r5	Phosphoinositide-3-kinase, regulatory subunit 5, p101	0.0781726	0.266404	1.40834
PATH:04068	FoxO signaling pathway	Pik3cd	Pik3cd	Phosphatidylinositol 4,5-bisphosphate 3-kinase catalytic subunit delta isoform	0.0781726	0.266404	1.40834
PATH:04068	FoxO signaling pathway	Sgk3	Sgk3	Serine/threonine-protein kinase Sgk3	0.0781726	0.266404	1.40834
PATH:04068	FoxO signaling pathway	Plk4	Plk4	Serine/threonine-protein kinase PLK4	0.0781726	0.266404	1.40834
PATH:04068	FoxO signaling pathway	Irs1	Irs1	Insulin receptor substrate 1	0.0781726	0.266404	1.40834
PATH:04068	FoxO signaling pathway	Tnfsf10	Tnfsf10	Tumor necrosis factor ligand superfamily member 10	0.0781726	0.266404	1.40834
PATH:04068	FoxO signaling pathway	Homer3	Homer3	Homer protein homolog 3	0.0781726	0.266404	1.40834
PATH:04114	Oocyte meiosis	Ccne1	Ccne1	Ccne1 protein	0.0902003	0.303401	1.42952
PATH:04114	Oocyte meiosis	Sgol1	Sgol1	Shugoshin-like 1	0.0902003	0.303401	1.42952
PATH:04114	Oocyte meiosis	Bub1	Bub1	Mitotic checkpoint serine/threonine-protein kinase BUB1	0.0902003	0.303401	1.42952
PATH:04114	Oocyte meiosis	Plk1	Plk1	Polo like kinase	0.0902003	0.303401	1.42952
PATH:04114	Oocyte meiosis	Mad2l1	Mad2l1	Putative uncharacterized protein	0.0902003	0.303401	1.42952
PATH:04114	Oocyte meiosis	Ccnb2	Ccnb2	G2/mitotic-specific cyclin-B2	0.0902003	0.303401	1.42952
PATH:04114	Oocyte meiosis	Fbxo5	Fbxo5	F-box only protein 5	0.0902003	0.303401	1.42952
PATH:04114	Oocyte meiosis	Ccnb1	Ccnb1	Cyclin b1 variant 1	0.0902003	0.303401	1.42952
PATH:04114	Oocyte meiosis	Aurka	Aurka	Aurora kinase A, isoform CRA_b	0.0902003	0.303401	1.42952
PATH:04114	Oocyte meiosis	Ccne2	Ccne2	Cyclin E2, isoform CRA_a	0.0902003	0.303401	1.42952
PATH:04114	Oocyte meiosis	Pkmyt1	Pkmyt1	Membrane-associated tyrosine- and threonine-specific cdc2-inhibitory kinase	0.0902003	0.303401	1.42952
PATH:04114	Oocyte meiosis	Cdk1	Cdk1	Cyclin-dependent kinase 1	0.0902003	0.303401	1.42952
PATH:04114	Oocyte meiosis	Espl1	Espl1	Espl1 protein	0.0902003	0.303401	1.42952
PATH:04114	Oocyte meiosis	Chp2	Chp2	Calcineurin B homologous protein 2	0.0902003	0.303401	1.42952
PATH:04114	Oocyte meiosis	Itpr2	Itpr2	Inositol 1,4,5-trisphosphate receptor type 2	0.0902003	0.303401	1.42952
PATH:04114	Oocyte meiosis	Cdc25c	Cdc25c	M-phase inducer phosphatase 3	0.0902003	0.303401	1.42952
PATH:00052	Galactose metabolism	Gla	Gla	Alpha-galactosidase A	0.0937246	0.311214	1.87624
PATH:00052	Galactose metabolism	Pfkp	Pfkp	ATP-dependent 6-phosphofructokinase, platelet type	0.0937246	0.311214	1.87624
[truncated: 1,195 more rows]

## Sheet: AllGene2Pathway
QueryID	QuerySymbol	Description	PathwayID	PathwayTerm	P-Value	Enrichment
Cyp2d22	Cyp2d22	Cytochrome P450, family 2, subfamily d, polypeptide 22	PATH:00140	Steroid hormone biosynthesis	0.975951	0.470899
Cyp2d22	Cyp2d22	Cytochrome P450, family 2, subfamily d, polypeptide 22	PATH:00982	Drug metabolism - cytochrome P450	0.177109	1.32741
Cyp2d22	Cyp2d22	Cytochrome P450, family 2, subfamily d, polypeptide 22	PATH:00980	Metabolism of xenobiotics by cytochrome P450	0.0134823	1.772
Cyp2d22	Cyp2d22	Cytochrome P450, family 2, subfamily d, polypeptide 22	PATH:04726	Serotonergic synapse	0.960692	0.6211
Csf2rb2	Csf2rb2	Interleukin-3 receptor class 2 subunit beta	PATH:04210	Apoptosis	9.1101e-06	2.64543
Csf2rb2	Csf2rb2	Interleukin-3 receptor class 2 subunit beta	PATH:04630	Jak-STAT signaling pathway	3.62409e-09	2.62994
Csf2rb2	Csf2rb2	Interleukin-3 receptor class 2 subunit beta	PATH:04060	Cytokine-cytokine receptor interaction	4.88964e-15	2.65327
Mcm6	Mcm6	DNA replication licensing factor MCM6	PATH:04110	Cell cycle	3.54901e-05	2.22369
Mcm6	Mcm6	DNA replication licensing factor MCM6	PATH:03030	DNA replication	4.13765e-07	4.28855
Trex1	Trex1	Three-prime repair exonuclease 1	PATH:04623	Cytosolic DNA-sensing pathway	1.6209e-06	3.1767
Gsta4	Gsta4	Glutathione S-transferase A4	PATH:00480	Glutathione metabolism	0.00816812	2.14427
Gsta4	Gsta4	Glutathione S-transferase A4	PATH:00982	Drug metabolism - cytochrome P450	0.177109	1.32741
Gsta4	Gsta4	Glutathione S-transferase A4	PATH:00980	Metabolism of xenobiotics by cytochrome P450	0.0134823	1.772
Gsta4	Gsta4	Glutathione S-transferase A4	PATH:05204	Chemical carcinogenesis	0.0719186	1.52275
Gm8394	Gm8394	Proteasome subunit alpha type	PATH:03050	Proteasome	0.00039903	2.82796
P2rx3	P2rx3	P2X purinoceptor 3	PATH:04020	Calcium signaling pathway	0.399156	1.07598
P2rx3	P2rx3	P2X purinoceptor 3	PATH:04080	Neuroactive ligand-receptor interaction	0.827778	0.851627
Mt1	Mt1	Metallothionein-1	PATH:04978	Mineral absorption	0.511977	1.06453
Nfkbib	Nfkbib	NF-kappa-B inhibitor beta	PATH:04621	NOD-like receptor signaling pathway	4.71598e-13	4.5932
Nfkbib	Nfkbib	NF-kappa-B inhibitor beta	PATH:04622	RIG-I-like receptor signaling pathway	8.32684e-05	2.64881
Nfkbib	Nfkbib	NF-kappa-B inhibitor beta	PATH:04920	Adipocytokine signaling pathway	0.167588	1.40938
Nfkbib	Nfkbib	NF-kappa-B inhibitor beta	PATH:04722	Neurotrophin signaling pathway	0.599445	0.9636
Nfkbib	Nfkbib	NF-kappa-B inhibitor beta	PATH:04623	Cytosolic DNA-sensing pathway	1.6209e-06	3.1767
Nfkbib	Nfkbib	NF-kappa-B inhibitor beta	PATH:05145	Toxoplasmosis	1.11298e-07	2.59714
Nfkbib	Nfkbib	NF-kappa-B inhibitor beta	PATH:04660	T cell receptor signaling pathway	0.0261318	1.62269
Nfkbib	Nfkbib	NF-kappa-B inhibitor beta	PATH:05169	Epstein-Barr virus infection	4.54164e-05	1.89699
Nfkbib	Nfkbib	NF-kappa-B inhibitor beta	PATH:04662	B cell receptor signaling pathway	4.57332e-05	2.59912
Nfkbib	Nfkbib	NF-kappa-B inhibitor beta	PATH:05168	Herpes simplex infection	1.75899e-14	2.90192
Nfkbib	Nfkbib	NF-kappa-B inhibitor beta	PATH:04062	Chemokine signaling pathway	2.96226e-07	2.20146
Nfkbib	Nfkbib	NF-kappa-B inhibitor beta	PATH:05162	Measles	5.35708e-15	3.43293
Nfkbib	Nfkbib	NF-kappa-B inhibitor beta	PATH:05140	Leishmaniasis	7.6751e-16	4.92633
Nfkbib	Nfkbib	NF-kappa-B inhibitor beta	PATH:05164	Influenza A	9.16353e-15	3.11971
Ptafr	Ptafr	Platelet activating factor receptor	PATH:04020	Calcium signaling pathway	0.399156	1.07598
Ptafr	Ptafr	Platelet activating factor receptor	PATH:04080	Neuroactive ligand-receptor interaction	0.827778	0.851627
Ptafr	Ptafr	Platelet activating factor receptor	PATH:05150	Staphylococcus aureus infection	1.28821e-15	5.49383
H2-Ab1	H2-Ab1	MHC class II antigen A beta 1	PATH:04514	Cell adhesion molecules (CAMs)	1.90007e-06	2.28909
H2-Ab1	H2-Ab1	MHC class II antigen A beta 1	PATH:05416	Viral myocarditis	4.00482e-06	2.69841
H2-Ab1	H2-Ab1	MHC class II antigen A beta 1	PATH:04940	Type I diabetes mellitus	9.8175e-08	3.56168
H2-Ab1	H2-Ab1	MHC class II antigen A beta 1	PATH:04612	Antigen processing and presentation	1.49656e-10	3.67331
H2-Ab1	H2-Ab1	MHC class II antigen A beta 1	PATH:05332	Graft-versus-host disease	8.05508e-13	4.818
H2-Ab1	H2-Ab1	MHC class II antigen A beta 1	PATH:05321	Inflammatory bowel disease (IBD)	4.99317e-10	4.07049
H2-Ab1	H2-Ab1	MHC class II antigen A beta 1	PATH:05310	Asthma	0.000310655	3.75248
H2-Ab1	H2-Ab1	MHC class II antigen A beta 1	PATH:05145	Toxoplasmosis	1.11298e-07	2.59714
H2-Ab1	H2-Ab1	MHC class II antigen A beta 1	PATH:05320	Autoimmune thyroid disease	6.73968e-05	2.68834
H2-Ab1	H2-Ab1	MHC class II antigen A beta 1	PATH:05166	HTLV-I infection	1.23202e-06	1.92985
H2-Ab1	H2-Ab1	MHC class II antigen A beta 1	PATH:04672	Intestinal immune network for IgA production	2.27571e-05	3.26303
H2-Ab1	H2-Ab1	MHC class II antigen A beta 1	PATH:05323	Rheumatoid arthritis	3.9638e-09	3.33554
H2-Ab1	H2-Ab1	MHC class II antigen A beta 1	PATH:04145	Phagosome	7.33954e-11	2.71856
H2-Ab1	H2-Ab1	MHC class II antigen A beta 1	PATH:05322	Systemic lupus erythematosus	0.0113986	1.62269
H2-Ab1	H2-Ab1	MHC class II antigen A beta 1	PATH:05168	Herpes simplex infection	1.75899e-14	2.90192
H2-Ab1	H2-Ab1	MHC class II antigen A beta 1	PATH:05152	Tuberculosis	3.06919e-13	2.92328
H2-Ab1	H2-Ab1	MHC class II antigen A beta 1	PATH:05140	Leishmaniasis	7.6751e-16	4.92633
H2-Ab1	H2-Ab1	MHC class II antigen A beta 1	PATH:05330	Allograft rejection	4.39759e-08	3.8487
H2-Ab1	H2-Ab1	MHC class II antigen A beta 1	PATH:05164	Influenza A	9.16353e-15	3.11971
H2-Ab1	H2-Ab1	MHC class II antigen A beta 1	PATH:05150	Staphylococcus aureus infection	1.28821e-15	5.49383
Pla2g4a	Pla2g4a	Cytosolic phospholipase A2	PATH:04921	Oxytocin signaling pathway	0.877907	0.759996
Pla2g4a	Pla2g4a	Cytosolic phospholipase A2	PATH:00564	Glycerophospholipid metabolism	0.947724	0.568558
Pla2g4a	Pla2g4a	Cytosolic phospholipase A2	PATH:04724	Glutamatergic synapse	0.950192	0.625413
Pla2g4a	Pla2g4a	Cytosolic phospholipase A2	PATH:04912	GnRH signaling pathway	0.946716	0.594452
Pla2g4a	Pla2g4a	Cytosolic phospholipase A2	PATH:04913	Ovarian steroidogenesis	0.938714	0.517583
Pla2g4a	Pla2g4a	Cytosolic phospholipase A2	PATH:04726	Serotonergic synapse	0.960692	0.6211
Pla2g4a	Pla2g4a	Cytosolic phospholipase A2	PATH:01100	Metabolic pathways	0.995886	0.800199
Pla2g4a	Pla2g4a	Cytosolic phospholipase A2	PATH:04972	Pancreatic secretion	0.636904	0.935198
Pla2g4a	Pla2g4a	Cytosolic phospholipase A2	PATH:04730	Long-term depression	0.762444	0.811347
Pla2g4a	Pla2g4a	Cytosolic phospholipase A2	PATH:04664	Fc epsilon RI signaling pathway	0.0672411	1.5673
Pla2g4a	Pla2g4a	Cytosolic phospholipase A2	PATH:04666	Fc gamma R-mediated phagocytosis	0.000907548	2.16052
Pla2g4a	Pla2g4a	Cytosolic phospholipase A2	PATH:04611	Platelet activation	0.035424	1.52773
Pla2g4a	Pla2g4a	Cytosolic phospholipase A2	PATH:04975	Fat digestion and absorption	0.616409	0.953011
Pla2g4a	Pla2g4a	Cytosolic phospholipase A2	PATH:00565	Ether lipid metabolism	0.329195	1.31666
Pla2g4a	Pla2g4a	Cytosolic phospholipase A2	PATH:05145	Toxoplasmosis	1.11298e-07	2.59714
Pla2g4a	Pla2g4a	Cytosolic phospholipase A2	PATH:04750	Inflammatory mediator regulation of TRP channels	0.821697	0.794176
Pla2g4a	Pla2g4a	Cytosolic phospholipase A2	PATH:04014	Ras signaling pathway	0.425561	1.05333
Pla2g4a	Pla2g4a	Cytosolic phospholipase A2	PATH:04370	VEGF signaling pathway	0.5246	1.02632
Pla2g4a	Pla2g4a	Cytosolic phospholipase A2	PATH:00592	alpha-Linolenic acid metabolism	0.728935	0.800529
Pla2g4a	Pla2g4a	Cytosolic phospholipase A2	PATH:00591	Linoleic acid metabolism	0.971986	0.38487
Pla2g4a	Pla2g4a	Cytosolic phospholipase A2	PATH:04010	MAPK signaling pathway	0.537705	0.996969
Pla2g4a	Pla2g4a	Cytosolic phospholipase A2	PATH:00590	Arachidonic acid metabolism	0.776366	0.816866
Pla2g4a	Pla2g4a	Cytosolic phospholipase A2	PATH:04270	Vascular smooth muscle contraction	0.952916	0.620565
Bdkrb1	Bdkrb1	MCG1159	PATH:04750	Inflammatory mediator regulation of TRP channels	0.821697	0.794176
Bdkrb1	Bdkrb1	MCG1159	PATH:04020	Calcium signaling pathway	0.399156	1.07598
Bdkrb1	Bdkrb1	MCG1159	PATH:04080	Neuroactive ligand-receptor interaction	0.827778	0.851627
Bdkrb1	Bdkrb1	MCG1159	PATH:04610	Complement and coagulation cascades	0.000123147	2.50165
Bdkrb1	Bdkrb1	MCG1159	PATH:04810	Regulation of actin cytoskeleton	0.208276	1.1826
Hyal2	Hyal2	Hyaluronidase-2	PATH:00531	Glycosaminoglycan degradation	0.63527	0.953011
Hyal2	Hyal2	Hyaluronidase-2	PATH:01100	Metabolic pathways	0.995886	0.800199
Vangl2	Vangl2	Vang-like protein 2	PATH:04310	Wnt signaling pathway	0.411601	1.07666
Ccr5	Ccr5	C-C chemokine receptor type 5	PATH:05145	Toxoplasmosis	1.11298e-07	2.59714
Ccr5	Ccr5	C-C chemokine receptor type 5	PATH:04144	Endocytosis	0.790111	0.860297
Ccr5	Ccr5	C-C chemokine receptor type 5	PATH:04062	Chemokine signaling pathway	2.96226e-07	2.20146
Ccr5	Ccr5	C-C chemokine receptor type 5	PATH:04060	Cytokine-cytokine receptor interaction	4.88964e-15	2.65327
Ccr5	Ccr5	C-C chemokine receptor type 5	PATH:05203	Viral carcinogenesis	0.0295261	1.40444
Kcnn3	Kcnn3	Small conductance calcium-activated potassium channel protein 3	PATH:04911	Insulin secretion	0.994227	0.345056
Fzd2	Fzd2	Frizzled 2	PATH:05200	Pathways in cancer	0.0389071	1.30786
Fzd2	Fzd2	Frizzled 2	PATH:05166	HTLV-I infection	1.23202e-06	1.92985
Fzd2	Fzd2	Frizzled 2	PATH:04310	Wnt signaling pathway	0.411601	1.07666
Fzd2	Fzd2	Frizzled 2	PATH:04916	Melanogenesis	0.884044	0.700463
Fzd2	Fzd2	Frizzled 2	PATH:04390	Hippo signaling pathway	0.36965	1.10463
Fzd2	Fzd2	Frizzled 2	PATH:05217	Basal cell carcinoma	0.475168	1.09163
Fzd2	Fzd2	Frizzled 2	PATH:05205	Proteoglycans in cancer	0.00959999	1.50542
Aim2	Aim2	Interferon-inducible protein AIM2	PATH:04623	Cytosolic DNA-sensing pathway	1.6209e-06	3.1767
Fen1	Fen1	Flap endonuclease 1	PATH:03450	Non-homologous end-joining	0.378396	1.53948
Fen1	Fen1	Flap endonuclease 1	PATH:03030	DNA replication	4.13765e-07	4.28855
Fen1	Fen1	Flap endonuclease 1	PATH:03410	Base excision repair	0.070398	1.89314
Il15	Il15	Interleukin-15	PATH:05166	HTLV-I infection	1.23202e-06	1.92985
Il15	Il15	Interleukin-15	PATH:04672	Intestinal immune network for IgA production	2.27571e-05	3.26303
Il15	Il15	Interleukin-15	PATH:05323	Rheumatoid arthritis	3.9638e-09	3.33554
Il15	Il15	Interleukin-15	PATH:05168	Herpes simplex infection	1.75899e-14	2.90192
Il15	Il15	Interleukin-15	PATH:04630	Jak-STAT signaling pathway	3.62409e-09	2.62994
Il15	Il15	Interleukin-15	PATH:04668	TNF signaling pathway	2.51195e-13	3.58035
Il15	Il15	Interleukin-15	PATH:04060	Cytokine-cytokine receptor interaction	4.88964e-15	2.65327
Parvg	Parvg	Gamma-parvin	PATH:04510	Focal adhesion	0.608015	0.962174
Rmi2	Rmi2	RecQ-mediated genome instability protein 2	PATH:03460	Fanconi anemia pathway	0.131816	1.56966
Blm	Blm	Bloom syndrome protein homolog	PATH:03440	Homologous recombination	0.515234	1.11185
Blm	Blm	Bloom syndrome protein homolog	PATH:03460	Fanconi anemia pathway	0.131816	1.56966
Itga4	Itga4	Integrin alpha-4	PATH:04672	Intestinal immune network for IgA production	2.27571e-05	3.26303
Itga4	Itga4	Integrin alpha-4	PATH:04640	Hematopoietic cell lineage	7.95689e-05	2.44348
Itga4	Itga4	Integrin alpha-4	PATH:05410	Hypertrophic cardiomyopathy (HCM)	0.465402	1.07214
Itga4	Itga4	Integrin alpha-4	PATH:05140	Leishmaniasis	7.6751e-16	4.92633
Itga4	Itga4	Integrin alpha-4	PATH:04151	PI3K-Akt signaling pathway	0.00882856	1.40093
Itga4	Itga4	Integrin alpha-4	PATH:04670	Leukocyte transendothelial migration	0.00156972	1.91793
Itga4	Itga4	Integrin alpha-4	PATH:04514	Cell adhesion molecules (CAMs)	1.90007e-06	2.28909
Itga4	Itga4	Integrin alpha-4	PATH:04510	Focal adhesion	0.608015	0.962174
Itga4	Itga4	Integrin alpha-4	PATH:05412	Arrhythmogenic right ventricular cardiomyopathy (ARVC)	0.762444	0.811347
Itga4	Itga4	Integrin alpha-4	PATH:04512	ECM-receptor interaction	0.285935	1.22303
Itga4	Itga4	Integrin alpha-4	PATH:05414	Dilated cardiomyopathy	0.891838	0.674603
Itga4	Itga4	Integrin alpha-4	PATH:04810	Regulation of actin cytoskeleton	0.208276	1.1826
Ddx58	Ddx58	Ddx58 protein	PATH:05169	Epstein-Barr virus infection	4.54164e-05	1.89699
Ddx58	Ddx58	Ddx58 protein	PATH:05168	Herpes simplex infection	1.75899e-14	2.90192
Ddx58	Ddx58	Ddx58 protein	PATH:05162	Measles	5.35708e-15	3.43293
Ddx58	Ddx58	Ddx58 protein	PATH:04064	NF-kappa B signaling pathway	4.50921e-11	3.40225
Ddx58	Ddx58	Ddx58 protein	PATH:05164	Influenza A	9.16353e-15	3.11971
Ddx58	Ddx58	Ddx58 protein	PATH:05161	Hepatitis B	4.20469e-06	2.27737
Ddx58	Ddx58	Ddx58 protein	PATH:05160	Hepatitis C	0.000167919	2.04515
Ddx58	Ddx58	Ddx58 protein	PATH:04622	RIG-I-like receptor signaling pathway	8.32684e-05	2.64881
Ddx58	Ddx58	Ddx58 protein	PATH:04623	Cytosolic DNA-sensing pathway	1.6209e-06	3.1767
Jak2	Jak2	Tyrosine-protein kinase JAK2	PATH:05145	Toxoplasmosis	1.11298e-07	2.59714
Jak2	Jak2	Tyrosine-protein kinase JAK2	PATH:05168	Herpes simplex infection	1.75899e-14	2.90192
Jak2	Jak2	Tyrosine-protein kinase JAK2	PATH:04630	Jak-STAT signaling pathway	3.62409e-09	2.62994
Jak2	Jak2	Tyrosine-protein kinase JAK2	PATH:05152	Tuberculosis	3.06919e-13	2.92328
Jak2	Jak2	Tyrosine-protein kinase JAK2	PATH:04062	Chemokine signaling pathway	2.96226e-07	2.20146
Jak2	Jak2	Tyrosine-protein kinase JAK2	PATH:05162	Measles	5.35708e-15	3.43293
Jak2	Jak2	Tyrosine-protein kinase JAK2	PATH:05140	Leishmaniasis	7.6751e-16	4.92633
Jak2	Jak2	Tyrosine-protein kinase JAK2	PATH:04151	PI3K-Akt signaling pathway	0.00882856	1.40093
Jak2	Jak2	Tyrosine-protein kinase JAK2	PATH:05164	Influenza A	9.16353e-15	3.11971
Jak2	Jak2	Tyrosine-protein kinase JAK2	PATH:04917	Prolactin signaling pathway	0.200992	1.35225
Jak2	Jak2	Tyrosine-protein kinase JAK2	PATH:04725	Cholinergic synapse	0.889291	0.708433
Jak2	Jak2	Tyrosine-protein kinase JAK2	PATH:04920	Adipocytokine signaling pathway	0.167588	1.40938
Pfkfb3	Pfkfb3	Protein Pfkfb3	PATH:04066	HIF-1 signaling pathway	0.0240499	1.63745
Pfkfb3	Pfkfb3	Protein Pfkfb3	PATH:00051	Fructose and mannose metabolism	0.205381	1.50099
Hap1	Hap1	Huntingtin-associated protein 1	PATH:04727	GABAergic synapse	0.951051	0.562169
Hap1	Hap1	Huntingtin-associated protein 1	PATH:05016	Huntington's disease	0.997688	0.471516
Btk	Btk	Tyrosine-protein kinase BTK	PATH:04662	B cell receptor signaling pathway	4.57332e-05	2.59912
Btk	Btk	Tyrosine-protein kinase BTK	PATH:04064	NF-kappa B signaling pathway	4.50921e-11	3.40225
Btk	Btk	Tyrosine-protein kinase BTK	PATH:05340	Primary immunodeficiency	0.000406172	3.14494
Btk	Btk	Tyrosine-protein kinase BTK	PATH:04380	Osteoclast differentiation	9.82183e-16	3.62444
Btk	Btk	Tyrosine-protein kinase BTK	PATH:04664	Fc epsilon RI signaling pathway	0.0672411	1.5673
Btk	Btk	Tyrosine-protein kinase BTK	PATH:04611	Platelet activation	0.035424	1.52773
Casp1	Casp1	Caspase-1	PATH:05134	Legionellosis	1.39416e-09	4.03776
Casp1	Casp1	Caspase-1	PATH:05133	Pertussis	2.29493e-11	3.92151
Casp1	Casp1	Caspase-1	PATH:05014	Amyotrophic lateral sclerosis (ALS)	0.0485795	1.7869
Casp1	Casp1	Caspase-1	PATH:05132	Salmonella infection	0.000213318	2.40665
Casp1	Casp1	Caspase-1	PATH:05164	Influenza A	9.16353e-15	3.11971
Casp1	Casp1	Caspase-1	PATH:04621	NOD-like receptor signaling pathway	4.71598e-13	4.5932
Casp1	Casp1	Caspase-1	PATH:04623	Cytosolic DNA-sensing pathway	1.6209e-06	3.1767
Lyn	Lyn	Tyrosine-protein kinase Lyn	PATH:05169	Epstein-Barr virus infection	4.54164e-05	1.89699
Lyn	Lyn	Tyrosine-protein kinase Lyn	PATH:04662	B cell receptor signaling pathway	4.57332e-05	2.59912
Lyn	Lyn	Tyrosine-protein kinase Lyn	PATH:04062	Chemokine signaling pathway	2.96226e-07	2.20146
Lyn	Lyn	Tyrosine-protein kinase Lyn	PATH:04064	NF-kappa B signaling pathway	4.50921e-11	3.40225
Lyn	Lyn	Tyrosine-protein kinase Lyn	PATH:04730	Long-term depression	0.762444	0.811347
Lyn	Lyn	Tyrosine-protein kinase Lyn	PATH:04664	Fc epsilon RI signaling pathway	0.0672411	1.5673
Lyn	Lyn	Tyrosine-protein kinase Lyn	PATH:05203	Viral carcinogenesis	0.0295261	1.40444
Lyn	Lyn	Tyrosine-protein kinase Lyn	PATH:04666	Fc gamma R-mediated phagocytosis	0.000907548	2.16052
Lyn	Lyn	Tyrosine-protein kinase Lyn	PATH:04611	Platelet activation	0.035424	1.52773
Ccne1	Ccne1	Ccne1 protein	PATH:05222	Small cell lung cancer	0.029483	1.68651
Ccne1	Ccne1	Ccne1 protein	PATH:05200	Pathways in cancer	0.0389071	1.30786
Ccne1	Ccne1	Ccne1 protein	PATH:04110	Cell cycle	3.54901e-05	2.22369
Ccne1	Ccne1	Ccne1 protein	PATH:05162	Measles	5.35708e-15	3.43293
Ccne1	Ccne1	Ccne1 protein	PATH:04151	PI3K-Akt signaling pathway	0.00882856	1.40093
Ccne1	Ccne1	Ccne1 protein	PATH:05161	Hepatitis B	4.20469e-06	2.27737
Ccne1	Ccne1	Ccne1 protein	PATH:05215	Prostate cancer	0.676913	0.899471
Ccne1	Ccne1	Ccne1 protein	PATH:04114	Oocyte meiosis	0.0902003	1.42952
Ccne1	Ccne1	Ccne1 protein	PATH:05203	Viral carcinogenesis	0.0295261	1.40444
Ccne1	Ccne1	Ccne1 protein	PATH:04115	p53 signaling pathway	2.33089e-05	2.79597
Ccne1	Ccne1	Ccne1 protein	PATH:05206	MicroRNAs in cancer	0.529522	1.00066
Psmb9	Psmb9	Proteasome subunit beta type-9	PATH:03050	Proteasome	0.00039903	2.82796
Brca1	Brca1	Breast cancer type 1 susceptibility protein homolog	PATH:04151	PI3K-Akt signaling pathway	0.00882856	1.40093
Brca1	Brca1	Breast cancer type 1 susceptibility protein homolog	PATH:04120	Ubiquitin mediated proteolysis	0.904413	0.714758
Brca1	Brca1	Breast cancer type 1 susceptibility protein homolog	PATH:03460	Fanconi anemia pathway	0.131816	1.56966
Brca1	Brca1	Breast cancer type 1 susceptibility protein homolog	PATH:05206	MicroRNAs in cancer	0.529522	1.00066
Rad54l	Rad54l	DNA repair and recombination protein RAD54-like	PATH:03440	Homologous recombination	0.515234	1.11185
Rnaseh2b	Rnaseh2b	Ribonuclease H2 subunit B	PATH:03030	DNA replication	4.13765e-07	4.28855
Fcgr3	Fcgr3	Low affinity immunoglobulin gamma Fc region receptor III	PATH:04650	Natural killer cell mediated cytotoxicity	4.93592e-13	3.39067
Fcgr3	Fcgr3	Low affinity immunoglobulin gamma Fc region receptor III	PATH:04145	Phagosome	7.33954e-11	2.71856
Fcgr3	Fcgr3	Low affinity immunoglobulin gamma Fc region receptor III	PATH:05322	Systemic lupus erythematosus	0.0113986	1.62269
Fcgr3	Fcgr3	Low affinity immunoglobulin gamma Fc region receptor III	PATH:05152	Tuberculosis	3.06919e-13	2.92328
Fcgr3	Fcgr3	Low affinity immunoglobulin gamma Fc region receptor III	PATH:05140	Leishmaniasis	7.6751e-16	4.92633
Fcgr3	Fcgr3	Low affinity immunoglobulin gamma Fc region receptor III	PATH:05150	Staphylococcus aureus infection	1.28821e-15	5.49383
Fcgr3	Fcgr3	Low affinity immunoglobulin gamma Fc region receptor III	PATH:04380	Osteoclast differentiation	9.82183e-16	3.62444
Dbf4	Dbf4	DBF4 homolog (S. cerevisiae)	PATH:04110	Cell cycle	3.54901e-05	2.22369
Rbl1	Rbl1	Putative uncharacterized protein	PATH:04110	Cell cycle	3.54901e-05	2.22369
Rbl1	Rbl1	Putative uncharacterized protein	PATH:04350	TGF-beta signaling pathway	0.799276	0.787037
Rbl1	Rbl1	Putative uncharacterized protein	PATH:05203	Viral carcinogenesis	0.0295261	1.40444
Pnp	Pnp	Purine nucleoside phosphorylase	PATH:00240	Pyrimidine metabolism	0.0169575	1.69924
Pnp	Pnp	Purine nucleoside phosphorylase	PATH:00230	Purine metabolism	0.313946	1.13069
Pnp	Pnp	Purine nucleoside phosphorylase	PATH:00760	Nicotinate and nicotinamide metabolism	0.0354132	2.18895
Pnp	Pnp	Purine nucleoside phosphorylase	PATH:01100	Metabolic pathways	0.995886	0.800199
Nlrp1a	Nlrp1a	NLR family, pyrin domain containing 1a	PATH:04621	NOD-like receptor signaling pathway	4.71598e-13	4.5932
Zfp36	Zfp36	Tristetraprolin	PATH:05166	HTLV-I infection	1.23202e-06	1.92985
B2m	B2m	Beta-2-microglobulin	PATH:04612	Antigen processing and presentation	1.49656e-10	3.67331
Was	Was	Wiskott-Aldrich syndrome protein homolog	PATH:05100	Bacterial invasion of epithelial cells	0.814731	0.759996
Was	Was	Wiskott-Aldrich syndrome protein homolog	PATH:04520	Adherens junction	0.850788	0.704691
Was	Was	Wiskott-Aldrich syndrome protein homolog	PATH:04062	Chemokine signaling pathway	2.96226e-07	2.20146
Was	Was	Wiskott-Aldrich syndrome protein homolog	PATH:05132	Salmonella infection	0.000213318	2.40665
Was	Was	Wiskott-Aldrich syndrome protein homolog	PATH:04666	Fc gamma R-mediated phagocytosis	0.000907548	2.16052
Was	Was	Wiskott-Aldrich syndrome protein homolog	PATH:04810	Regulation of actin cytoskeleton	0.208276	1.1826
Naip2	Naip2	Baculoviral IAP repeat-containing protein 1b	PATH:05134	Legionellosis	1.39416e-09	4.03776
Naip2	Naip2	Baculoviral IAP repeat-containing protein 1b	PATH:04621	NOD-like receptor signaling pathway	4.71598e-13	4.5932
Casp12	Casp12	Caspase-12	PATH:04210	Apoptosis	9.1101e-06	2.64543
Casp12	Casp12	Caspase-12	PATH:05014	Amyotrophic lateral sclerosis (ALS)	0.0485795	1.7869
Casp12	Casp12	Caspase-12	PATH:05020	Prion diseases	0.0545966	2.00132
Casp12	Casp12	Caspase-12	PATH:04141	Protein processing in endoplasmic reticulum	0.999897	0.296054
Casp12	Casp12	Caspase-12	PATH:05010	Alzheimer's disease	0.918146	0.726737
Casp12	Casp12	Caspase-12	PATH:05161	Hepatitis B	4.20469e-06	2.27737
Tbxas1	Tbxas1	Thromboxane-A synthase	PATH:00590	Arachidonic acid metabolism	0.776366	0.816866
Tbxas1	Tbxas1	Thromboxane-A synthase	PATH:01100	Metabolic pathways	0.995886	0.800199
Tbxas1	Tbxas1	Thromboxane-A synthase	PATH:04611	Platelet activation	0.035424	1.52773
Il1b	Il1b	Interleukin-1 beta	PATH:04668	TNF signaling pathway	2.51195e-13	3.58035
Il1b	Il1b	Interleukin-1 beta	PATH:04620	Toll-like receptor signaling pathway	6.16334e-11	3.36856
Il1b	Il1b	Interleukin-1 beta	PATH:04940	Type I diabetes mellitus	9.8175e-08	3.56168
Il1b	Il1b	Interleukin-1 beta	PATH:04621	NOD-like receptor signaling pathway	4.71598e-13	4.5932
Il1b	Il1b	Interleukin-1 beta	PATH:04623	Cytosolic DNA-sensing pathway	1.6209e-06	3.1767
Il1b	Il1b	Interleukin-1 beta	PATH:05332	Graft-versus-host disease	8.05508e-13	4.818
Il1b	Il1b	Interleukin-1 beta	PATH:05134	Legionellosis	1.39416e-09	4.03776
Il1b	Il1b	Interleukin-1 beta	PATH:05133	Pertussis	2.29493e-11	3.92151
Il1b	Il1b	Interleukin-1 beta	PATH:04640	Hematopoietic cell lineage	7.95689e-05	2.44348
Il1b	Il1b	Interleukin-1 beta	PATH:05152	Tuberculosis	3.06919e-13	2.92328
Il1b	Il1b	Interleukin-1 beta	PATH:05132	Salmonella infection	0.000213318	2.40665
Il1b	Il1b	Interleukin-1 beta	PATH:04064	NF-kappa B signaling pathway	4.50921e-11	3.40225
Il1b	Il1b	Interleukin-1 beta	PATH:05010	Alzheimer's disease	0.918146	0.726737
Il1b	Il1b	Interleukin-1 beta	PATH:04060	Cytokine-cytokine receptor interaction	4.88964e-15	2.65327
Il1b	Il1b	Interleukin-1 beta	PATH:04380	Osteoclast differentiation	9.82183e-16	3.62444
Il1b	Il1b	Interleukin-1 beta	PATH:04932	Non-alcoholic fatty liver disease (NAFLD)	0.68674	0.909692
Il1b	Il1b	Interleukin-1 beta	PATH:05321	Inflammatory bowel disease (IBD)	4.99317e-10	4.07049
Il1b	Il1b	Interleukin-1 beta	PATH:05144	Malaria	5.61483e-11	4.60304
Il1b	Il1b	Interleukin-1 beta	PATH:04210	Apoptosis	9.1101e-06	2.64543
Il1b	Il1b	Interleukin-1 beta	PATH:05323	Rheumatoid arthritis	3.9638e-09	3.33554
Il1b	Il1b	Interleukin-1 beta	PATH:04750	Inflammatory mediator regulation of TRP channels	0.821697	0.794176
Il1b	Il1b	Interleukin-1 beta	PATH:05168	Herpes simplex infection	1.75899e-14	2.90192
Il1b	Il1b	Interleukin-1 beta	PATH:05146	Amoebiasis	0.0136846	1.68178
Il1b	Il1b	Interleukin-1 beta	PATH:05020	Prion diseases	0.0545966	2.00132
Il1b	Il1b	Interleukin-1 beta	PATH:05162	Measles	5.35708e-15	3.43293
Il1b	Il1b	Interleukin-1 beta	PATH:05140	Leishmaniasis	7.6751e-16	4.92633
Il1b	Il1b	Interleukin-1 beta	PATH:05143	African trypanosomiasis	3.31959e-08	4.70899
Il1b	Il1b	Interleukin-1 beta	PATH:05164	Influenza A	9.16353e-15	3.11971
Il1b	Il1b	Interleukin-1 beta	PATH:05142	Chagas disease (American trypanosomiasis)	1.4568e-07	2.8174
Il1b	Il1b	Interleukin-1 beta	PATH:04010	MAPK signaling pathway	0.537705	0.996969
Xcl1	Xcl1	Lymphotactin	PATH:04062	Chemokine signaling pathway	2.96226e-07	2.20146
Xcl1	Xcl1	Lymphotactin	PATH:04060	Cytokine-cytokine receptor interaction	4.88964e-15	2.65327
Plod3	Plod3	Procollagen-lysine,2-oxoglutarate 5-dioxygenase 3	PATH:00514	Other types of O-glycan biosynthesis	0.880476	0.61265
Plod3	Plod3	Procollagen-lysine,2-oxoglutarate 5-dioxygenase 3	PATH:00310	Lysine degradation	0.888795	0.600397
Bcl2a1b	Bcl2a1b	A1-b protein	PATH:05202	Transcriptional misregulation in cancer	0.0107458	1.56528
Bcl2a1b	Bcl2a1b	A1-b protein	PATH:04064	NF-kappa B signaling pathway	4.50921e-11	3.40225
Rfx5	Rfx5	DNA-binding protein Rfx5	PATH:05152	Tuberculosis	3.06919e-13	2.92328
Rfx5	Rfx5	DNA-binding protein Rfx5	PATH:05340	Primary immunodeficiency	0.000406172	3.14494
Rfx5	Rfx5	DNA-binding protein Rfx5	PATH:04612	Antigen processing and presentation	1.49656e-10	3.67331
Gnaz	Gnaz	Guanine nucleotide-binding protein G(z) subunit alpha	PATH:04730	Long-term depression	0.762444	0.811347
Dhrs3	Dhrs3	Short-chain dehydrogenase/reductase 3	PATH:01100	Metabolic pathways	0.995886	0.800199
Dhrs3	Dhrs3	Short-chain dehydrogenase/reductase 3	PATH:00830	Retinol metabolism	0.551256	1.00066
Casp8	Casp8	Caspase-8	PATH:04932	Non-alcoholic fatty liver disease (NAFLD)	0.68674	0.909692
Casp8	Casp8	Caspase-8	PATH:04668	TNF signaling pathway	2.51195e-13	3.58035
Casp8	Casp8	Caspase-8	PATH:05416	Viral myocarditis	4.00482e-06	2.69841
Casp8	Casp8	Caspase-8	PATH:04620	Toll-like receptor signaling pathway	6.16334e-11	3.36856
Casp8	Casp8	Caspase-8	PATH:05203	Viral carcinogenesis	0.0295261	1.40444
Casp8	Casp8	Caspase-8	PATH:05016	Huntington's disease	0.997688	0.471516
Casp8	Casp8	Caspase-8	PATH:04621	NOD-like receptor signaling pathway	4.71598e-13	4.5932
Casp8	Casp8	Caspase-8	PATH:04115	p53 signaling pathway	2.33089e-05	2.79597
Casp8	Casp8	Caspase-8	PATH:04622	RIG-I-like receptor signaling pathway	8.32684e-05	2.64881
Casp8	Casp8	Caspase-8	PATH:05200	Pathways in cancer	0.0389071	1.30786
Casp8	Casp8	Caspase-8	PATH:05145	Toxoplasmosis	1.11298e-07	2.59714
Casp8	Casp8	Caspase-8	PATH:05134	Legionellosis	1.39416e-09	4.03776
Casp8	Casp8	Caspase-8	PATH:04210	Apoptosis	9.1101e-06	2.64543
Casp8	Casp8	Caspase-8	PATH:05168	Herpes simplex infection	1.75899e-14	2.90192
Casp8	Casp8	Caspase-8	PATH:05152	Tuberculosis	3.06919e-13	2.92328
Casp8	Casp8	Caspase-8	PATH:05142	Chagas disease (American trypanosomiasis)	1.4568e-07	2.8174
Casp8	Casp8	Caspase-8	PATH:05010	Alzheimer's disease	0.918146	0.726737
Casp8	Casp8	Caspase-8	PATH:05161	Hepatitis B	4.20469e-06	2.27737
Bcl3	Bcl3	B-cell lymphoma 3 protein homolog	PATH:04668	TNF signaling pathway	2.51195e-13	3.58035
Fasl	Fasl	Fas ligand	PATH:04932	Non-alcoholic fatty liver disease (NAFLD)	0.68674	0.909692
Fasl	Fasl	Fas ligand	PATH:04940	Type I diabetes mellitus	9.8175e-08	3.56168
Fasl	Fasl	Fas ligand	PATH:05205	Proteoglycans in cancer	0.00959999	1.50542
Fasl	Fasl	Fas ligand	PATH:04722	Neurotrophin signaling pathway	0.599445	0.9636
Fasl	Fasl	Fas ligand	PATH:05332	Graft-versus-host disease	8.05508e-13	4.818
Fasl	Fasl	Fas ligand	PATH:05200	Pathways in cancer	0.0389071	1.30786
Fasl	Fasl	Fas ligand	PATH:05320	Autoimmune thyroid disease	6.73968e-05	2.68834
Fasl	Fasl	Fas ligand	PATH:04650	Natural killer cell mediated cytotoxicity	4.93592e-13	3.39067
Fasl	Fasl	Fas ligand	PATH:04210	Apoptosis	9.1101e-06	2.64543
Fasl	Fasl	Fas ligand	PATH:04068	FoxO signaling pathway	0.0781726	1.40834
Fasl	Fasl	Fas ligand	PATH:05168	Herpes simplex infection	1.75899e-14	2.90192
Fasl	Fasl	Fas ligand	PATH:04014	Ras signaling pathway	0.425561	1.05333
Fasl	Fasl	Fas ligand	PATH:05162	Measles	5.35708e-15	3.43293
Fasl	Fasl	Fas ligand	PATH:04151	PI3K-Akt signaling pathway	0.00882856	1.40093
Fasl	Fasl	Fas ligand	PATH:05330	Allograft rejection	4.39759e-08	3.8487
Fasl	Fasl	Fas ligand	PATH:05143	African trypanosomiasis	3.31959e-08	4.70899
Fasl	Fasl	Fas ligand	PATH:05164	Influenza A	9.16353e-15	3.11971
Fasl	Fasl	Fas ligand	PATH:05142	Chagas disease (American trypanosomiasis)	1.4568e-07	2.8174
Fasl	Fasl	Fas ligand	PATH:04010	MAPK signaling pathway	0.537705	0.996969
Fasl	Fasl	Fas ligand	PATH:05161	Hepatitis B	4.20469e-06	2.27737
Fasl	Fasl	Fas ligand	PATH:04060	Cytokine-cytokine receptor interaction	4.88964e-15	2.65327
Lipe	Lipe	Hormone-sensitive lipase	PATH:04910	Insulin signaling pathway	0.979308	0.559811
Shank2	Shank2	SH3 and multiple ankyrin repeat domains protein 2	PATH:04724	Glutamatergic synapse	0.950192	0.625413
Angpt2	Angpt2	Angiopoietin 2	PATH:04066	HIF-1 signaling pathway	0.0240499	1.63745
Angpt2	Angpt2	Angiopoietin 2	PATH:04014	Ras signaling pathway	0.425561	1.05333
Angpt2	Angpt2	Angiopoietin 2	PATH:04151	PI3K-Akt signaling pathway	0.00882856	1.40093
Angpt2	Angpt2	Angiopoietin 2	PATH:04015	Rap1 signaling pathway	0.182152	1.2045
Osm	Osm	Oncostatin-M	PATH:04630	Jak-STAT signaling pathway	3.62409e-09	2.62994
Osm	Osm	Oncostatin-M	PATH:04151	PI3K-Akt signaling pathway	0.00882856	1.40093
Osm	Osm	Oncostatin-M	PATH:04060	Cytokine-cytokine receptor interaction	4.88964e-15	2.65327
Lrat	Lrat	Lecithin-retinol acyltransferase (Phosphatidylcholine-retinol-O-acyltransferase)	PATH:04977	Vitamin digestion and absorption	0.707631	0.833884
Lrat	Lrat	Lecithin-retinol acyltransferase (Phosphatidylcholine-retinol-O-acyltransferase)	PATH:00830	Retinol metabolism	0.551256	1.00066
Rasd1	Rasd1	Dexamethasone-induced Ras-related protein 1	PATH:04713	Circadian entrainment	0.936033	0.61265
Ube2c	Ube2c	Ubiquitin-conjugating enzyme E2C	PATH:04120	Ubiquitin mediated proteolysis	0.904413	0.714758
Il2rg	Il2rg	Cytokine receptor common subunit gamma	PATH:05321	Inflammatory bowel disease (IBD)	4.99317e-10	4.07049
Il2rg	Il2rg	Cytokine receptor common subunit gamma	PATH:05166	HTLV-I infection	1.23202e-06	1.92985
Il2rg	Il2rg	Cytokine receptor common subunit gamma	PATH:04144	Endocytosis	0.790111	0.860297
Il2rg	Il2rg	Cytokine receptor common subunit gamma	PATH:04630	Jak-STAT signaling pathway	3.62409e-09	2.62994
Il2rg	Il2rg	Cytokine receptor common subunit gamma	PATH:05162	Measles	5.35708e-15	3.43293
Il2rg	Il2rg	Cytokine receptor common subunit gamma	PATH:04151	PI3K-Akt signaling pathway	0.00882856	1.40093
Il2rg	Il2rg	Cytokine receptor common subunit gamma	PATH:05340	Primary immunodeficiency	0.000406172	3.14494
Il2rg	Il2rg	Cytokine receptor common subunit gamma	PATH:04060	Cytokine-cytokine receptor interaction	4.88964e-15	2.65327
Mybl2	Mybl2	Myb-related protein B	PATH:05166	HTLV-I infection	1.23202e-06	1.92985
Sirpb1b	Sirpb1b	Protein Sirpb1b	PATH:04380	Osteoclast differentiation	9.82183e-16	3.62444
Ticam2	Ticam2	TIR domain-containing adapter molecule 2	PATH:05133	Pertussis	2.29493e-11	3.92151
Ticam2	Ticam2	TIR domain-containing adapter molecule 2	PATH:04064	NF-kappa B signaling pathway	4.50921e-11	3.40225
Ticam2	Ticam2	TIR domain-containing adapter molecule 2	PATH:05161	Hepatitis B	4.20469e-06	2.27737
Ticam2	Ticam2	TIR domain-containing adapter molecule 2	PATH:04620	Toll-like receptor signaling pathway	6.16334e-11	3.36856
Pla1a	Pla1a	Phospholipase A1 member A	PATH:04014	Ras signaling pathway	0.425561	1.05333
Dok1	Dok1	Docking protein 1	PATH:05162	Measles	5.35708e-15	3.43293
Il12rb1	Il12rb1	Putative uncharacterized protein	PATH:05321	Inflammatory bowel disease (IBD)	4.99317e-10	4.07049
Il12rb1	Il12rb1	Putative uncharacterized protein	PATH:04630	Jak-STAT signaling pathway	3.62409e-09	2.62994
Il12rb1	Il12rb1	Putative uncharacterized protein	PATH:04060	Cytokine-cytokine receptor interaction	4.88964e-15	2.65327
Slc11a1	Slc11a1	Natural resistance-associated macrophage protein 1	PATH:04142	Lysosome	0.878329	0.732191
Slc11a1	Slc11a1	Natural resistance-associated macrophage protein 1	PATH:04978	Mineral absorption	0.511977	1.06453
Abcc3	Abcc3	Canalicular multispecific organic anion transporter 2	PATH:02010	ABC transporters	0.0357672	1.95782
Abcc3	Abcc3	Canalicular multispecific organic anion transporter 2	PATH:04976	Bile secretion	0.178412	1.38981
Serpinb9	Serpinb9	Serine (Or cysteine) peptidase inhibitor, clade B, member 9	PATH:05146	Amoebiasis	0.0136846	1.68178
Flt4	Flt4	Vascular endothelial growth factor receptor 3	PATH:04014	Ras signaling pathway	0.425561	1.05333
Flt4	Flt4	Vascular endothelial growth factor receptor 3	PATH:04151	PI3K-Akt signaling pathway	0.00882856	1.40093
Flt4	Flt4	Vascular endothelial growth factor receptor 3	PATH:04060	Cytokine-cytokine receptor interaction	4.88964e-15	2.65327
Flt4	Flt4	Vascular endothelial growth factor receptor 3	PATH:04510	Focal adhesion	0.608015	0.962174
Flt4	Flt4	Vascular endothelial growth factor receptor 3	PATH:04015	Rap1 signaling pathway	0.182152	1.2045
Apbb1ip	Apbb1ip	Amyloid beta (A4) protein-binding, family B, member 1 interacting protein, isoform CRA_a	PATH:04015	Rap1 signaling pathway	0.182152	1.2045
Apbb1ip	Apbb1ip	Amyloid beta (A4) protein-binding, family B, member 1 interacting protein, isoform CRA_a	PATH:04611	Platelet activation	0.035424	1.52773
Scn5a	Scn5a	Sodium channel voltage-gated type V alpha polypeptide	PATH:04261	Adrenergic signaling in cardiomyocytes	0.944353	0.66269
Pnp2	Pnp2	Purine nucleoside phosphorylase	PATH:00240	Pyrimidine metabolism	0.0169575	1.69924
Pnp2	Pnp2	Purine nucleoside phosphorylase	PATH:00230	Purine metabolism	0.313946	1.13069
Pnp2	Pnp2	Purine nucleoside phosphorylase	PATH:00760	Nicotinate and nicotinamide metabolism	0.0354132	2.18895
Pnp2	Pnp2	Purine nucleoside phosphorylase	PATH:01100	Metabolic pathways	0.995886	0.800199
Csf3r	Csf3r	Granulocyte colony-stimulating factor receptor	PATH:05200	Pathways in cancer	0.0389071	1.30786
Csf3r	Csf3r	Granulocyte colony-stimulating factor receptor	PATH:04640	Hematopoietic cell lineage	7.95689e-05	2.44348
Csf3r	Csf3r	Granulocyte colony-stimulating factor receptor	PATH:04630	Jak-STAT signaling pathway	3.62409e-09	2.62994
Csf3r	Csf3r	Granulocyte colony-stimulating factor receptor	PATH:04151	PI3K-Akt signaling pathway	0.00882856	1.40093
Csf3r	Csf3r	Granulocyte colony-stimulating factor receptor	PATH:04060	Cytokine-cytokine receptor interaction	4.88964e-15	2.65327
Apaf1	Apaf1	Apoptotic peptidase activating factor 1, isoform CRA_a	PATH:05222	Small cell lung cancer	0.029483	1.68651
Apaf1	Apaf1	Apoptotic peptidase activating factor 1, isoform CRA_a	PATH:05134	Legionellosis	1.39416e-09	4.03776
Apaf1	Apaf1	Apoptotic peptidase activating factor 1, isoform CRA_a	PATH:05012	Parkinson's disease	0.9957	0.457819
Apaf1	Apaf1	Apoptotic peptidase activating factor 1, isoform CRA_a	PATH:04210	Apoptosis	9.1101e-06	2.64543
Apaf1	Apaf1	Apoptotic peptidase activating factor 1, isoform CRA_a	PATH:05014	Amyotrophic lateral sclerosis (ALS)	0.0485795	1.7869
Apaf1	Apaf1	Apoptotic peptidase activating factor 1, isoform CRA_a	PATH:05152	Tuberculosis	3.06919e-13	2.92328
Apaf1	Apaf1	Apoptotic peptidase activating factor 1, isoform CRA_a	PATH:05010	Alzheimer's disease	0.918146	0.726737
Apaf1	Apaf1	Apoptotic peptidase activating factor 1, isoform CRA_a	PATH:05161	Hepatitis B	4.20469e-06	2.27737
Apaf1	Apaf1	Apoptotic peptidase activating factor 1, isoform CRA_a	PATH:05016	Huntington's disease	0.997688	0.471516
Apaf1	Apaf1	Apoptotic peptidase activating factor 1, isoform CRA_a	PATH:04115	p53 signaling pathway	2.33089e-05	2.79597
Klra7	Klra7	Truncated lectin-related NK cell receptor	PATH:05332	Graft-versus-host disease	8.05508e-13	4.818
Klra7	Klra7	Truncated lectin-related NK cell receptor	PATH:04650	Natural killer cell mediated cytotoxicity	4.93592e-13	3.39067
Coro1a	Coro1a	Coronin-1A	PATH:04145	Phagosome	7.33954e-11	2.71856
Coro1a	Coro1a	Coronin-1A	PATH:05152	Tuberculosis	3.06919e-13	2.92328
Hbb-bs	Hbb-bs	Protein Hbb-bs	PATH:05144	Malaria	5.61483e-11	4.60304
Hbb-bs	Hbb-bs	Protein Hbb-bs	PATH:05143	African trypanosomiasis	3.31959e-08	4.70899
Dapp1	Dapp1	Dual adapter for phosphotyrosine and 3-phosphotyrosine and 3-phosphoinositide	PATH:04662	B cell receptor signaling pathway	4.57332e-05	2.59912
Gstk1	Gstk1	Glutathione S-transferase kappa 1	PATH:04146	Peroxisome	0.923122	0.610159
Gstk1	Gstk1	Glutathione S-transferase kappa 1	PATH:00480	Glutathione metabolism	0.00816812	2.14427
Gstk1	Gstk1	Glutathione S-transferase kappa 1	PATH:00982	Drug metabolism - cytochrome P450	0.177109	1.32741
Gstk1	Gstk1	Glutathione S-transferase kappa 1	PATH:00980	Metabolism of xenobiotics by cytochrome P450	0.0134823	1.772
Gstk1	Gstk1	Glutathione S-transferase kappa 1	PATH:05204	Chemical carcinogenesis	0.0719186	1.52275
Cd274	Cd274	PD-L1	PATH:04514	Cell adhesion molecules (CAMs)	1.90007e-06	2.28909
Aldh18a1	Aldh18a1	Delta-1-pyrroline-5-carboxylate synthase	PATH:01230	Biosynthesis of amino acids	0.236974	1.29956
Aldh18a1	Aldh18a1	Delta-1-pyrroline-5-carboxylate synthase	PATH:00330	Arginine and proline metabolism	0.012417	2.03524
Aldh18a1	Aldh18a1	Delta-1-pyrroline-5-carboxylate synthase	PATH:01100	Metabolic pathways	0.995886	0.800199
Tnfrsf9	Tnfrsf9	Tumor necrosis factor receptor superfamily member 9	PATH:04060	Cytokine-cytokine receptor interaction	4.88964e-15	2.65327
Thra	Thra	Thyroid hormone receptor alpha	PATH:04919	Thyroid hormone signaling pathway	0.3986	1.10242
Thra	Thra	Thyroid hormone receptor alpha	PATH:04080	Neuroactive ligand-receptor interaction	0.827778	0.851627
Csf1r	Csf1r	Macrophage colony-stimulating factor 1 receptor	PATH:05200	Pathways in cancer	0.0389071	1.30786
Csf1r	Csf1r	Macrophage colony-stimulating factor 1 receptor	PATH:04144	Endocytosis	0.790111	0.860297
Csf1r	Csf1r	Macrophage colony-stimulating factor 1 receptor	PATH:05202	Transcriptional misregulation in cancer	0.0107458	1.56528
Csf1r	Csf1r	Macrophage colony-stimulating factor 1 receptor	PATH:04640	Hematopoietic cell lineage	7.95689e-05	2.44348
Csf1r	Csf1r	Macrophage colony-stimulating factor 1 receptor	PATH:04014	Ras signaling pathway	0.425561	1.05333
Csf1r	Csf1r	Macrophage colony-stimulating factor 1 receptor	PATH:04151	PI3K-Akt signaling pathway	0.00882856	1.40093
Csf1r	Csf1r	Macrophage colony-stimulating factor 1 receptor	PATH:04060	Cytokine-cytokine receptor interaction	4.88964e-15	2.65327
Csf1r	Csf1r	Macrophage colony-stimulating factor 1 receptor	PATH:04380	Osteoclast differentiation	9.82183e-16	3.62444
Csf1r	Csf1r	Macrophage colony-stimulating factor 1 receptor	PATH:04015	Rap1 signaling pathway	0.182152	1.2045
Irf7	Irf7	Interferon regulatory factor 7, isoform CRA_b	PATH:05168	Herpes simplex infection	1.75899e-14	2.90192
Irf7	Irf7	Interferon regulatory factor 7, isoform CRA_b	PATH:05162	Measles	5.35708e-15	3.43293
Irf7	Irf7	Interferon regulatory factor 7, isoform CRA_b	PATH:05164	Influenza A	9.16353e-15	3.11971
Irf7	Irf7	Interferon regulatory factor 7, isoform CRA_b	PATH:05161	Hepatitis B	4.20469e-06	2.27737
Irf7	Irf7	Interferon regulatory factor 7, isoform CRA_b	PATH:05160	Hepatitis C	0.000167919	2.04515
Irf7	Irf7	Interferon regulatory factor 7, isoform CRA_b	PATH:04620	Toll-like receptor signaling pathway	6.16334e-11	3.36856
Irf7	Irf7	Interferon regulatory factor 7, isoform CRA_b	PATH:05203	Viral carcinogenesis	0.0295261	1.40444
Irf7	Irf7	Interferon regulatory factor 7, isoform CRA_b	PATH:04622	RIG-I-like receptor signaling pathway	8.32684e-05	2.64881
Irf7	Irf7	Interferon regulatory factor 7, isoform CRA_b	PATH:04623	Cytosolic DNA-sensing pathway	1.6209e-06	3.1767
Ncf4	Ncf4	Neutrophil cytosol factor 4	PATH:04145	Phagosome	7.33954e-11	2.71856
Ncf4	Ncf4	Neutrophil cytosol factor 4	PATH:05140	Leishmaniasis	7.6751e-16	4.92633
Ncf4	Ncf4	Neutrophil cytosol factor 4	PATH:04670	Leukocyte transendothelial migration	0.00156972	1.91793
Ncf4	Ncf4	Neutrophil cytosol factor 4	PATH:04380	Osteoclast differentiation	9.82183e-16	3.62444
Pim1	Pim1	Serine/threonine-protein kinase pim-1	PATH:05221	Acute myeloid leukemia	0.0538792	1.75555
Pim1	Pim1	Serine/threonine-protein kinase pim-1	PATH:04630	Jak-STAT signaling pathway	3.62409e-09	2.62994
Pim1	Pim1	Serine/threonine-protein kinase pim-1	PATH:05206	MicroRNAs in cancer	0.529522	1.00066
Il10	Il10	Interleukin-10	PATH:05321	Inflammatory bowel disease (IBD)	4.99317e-10	4.07049
Il10	Il10	Interleukin-10	PATH:05310	Asthma	0.000310655	3.75248
Il10	Il10	Interleukin-10	PATH:05145	Toxoplasmosis	1.11298e-07	2.59714
Il10	Il10	Interleukin-10	PATH:04660	T cell receptor signaling pathway	0.0261318	1.62269
Il10	Il10	Interleukin-10	PATH:05320	Autoimmune thyroid disease	6.73968e-05	2.68834
Il10	Il10	Interleukin-10	PATH:05144	Malaria	5.61483e-11	4.60304
Il10	Il10	Interleukin-10	PATH:05133	Pertussis	2.29493e-11	3.92151
Il10	Il10	Interleukin-10	PATH:04672	Intestinal immune network for IgA production	2.27571e-05	3.26303
Il10	Il10	Interleukin-10	PATH:05169	Epstein-Barr virus infection	4.54164e-05	1.89699
Il10	Il10	Interleukin-10	PATH:04068	FoxO signaling pathway	0.0781726	1.40834
Il10	Il10	Interleukin-10	PATH:05322	Systemic lupus erythematosus	0.0113986	1.62269
Il10	Il10	Interleukin-10	PATH:05146	Amoebiasis	0.0136846	1.68178
Il10	Il10	Interleukin-10	PATH:04630	Jak-STAT signaling pathway	3.62409e-09	2.62994
Il10	Il10	Interleukin-10	PATH:05152	Tuberculosis	3.06919e-13	2.92328
Il10	Il10	Interleukin-10	PATH:05140	Leishmaniasis	7.6751e-16	4.92633
Il10	Il10	Interleukin-10	PATH:05330	Allograft rejection	4.39759e-08	3.8487
Il10	Il10	Interleukin-10	PATH:05143	African trypanosomiasis	3.31959e-08	4.70899
Il10	Il10	Interleukin-10	PATH:05142	Chagas disease (American trypanosomiasis)	1.4568e-07	2.8174
Il10	Il10	Interleukin-10	PATH:05150	Staphylococcus aureus infection	1.28821e-15	5.49383
Il10	Il10	Interleukin-10	PATH:04060	Cytokine-cytokine receptor interaction	4.88964e-15	2.65327
St6galnac6	St6galnac6	Alpha-N-acetylgalactosaminide alpha-2,6-sialyltransferase 6	PATH:00604	Glycosphingolipid biosynthesis - ganglio series	0.450745	1.33422
St6galnac6	St6galnac6	Alpha-N-acetylgalactosaminide alpha-2,6-sialyltransferase 6	PATH:01100	Metabolic pathways	0.995886	0.800199
Dcxr	Dcxr	L-xylulose reductase	PATH:00040	Pentose and glucuronate interconversions	0.674623	0.882937
Dcxr	Dcxr	L-xylulose reductase	PATH:01100	Metabolic pathways	0.995886	0.800199
Ccr1	Ccr1	C-C chemokine receptor type 1	PATH:04062	Chemokine signaling pathway	2.96226e-07	2.20146
Ccr1	Ccr1	C-C chemokine receptor type 1	PATH:04060	Cytokine-cytokine receptor interaction	4.88964e-15	2.65327
Neil3	Neil3	Endonuclease 8-like 3	PATH:03410	Base excision repair	0.070398	1.89314
Eif1a	Eif1a	Putative uncharacterized protein	PATH:03013	RNA transport	0.999619	0.353175
Esr2	Esr2	Estrogen receptor beta	PATH:04915	Estrogen signaling pathway	0.655962	0.918975
Esr2	Esr2	Estrogen receptor beta	PATH:04917	Prolactin signaling pathway	0.200992	1.35225
Itgax	Itgax	Putative uncharacterized protein	PATH:05152	Tuberculosis	3.06919e-13	2.92328
Itgax	Itgax	Putative uncharacterized protein	PATH:04810	Regulation of actin cytoskeleton	0.208276	1.1826
Pik3ap1	Pik3ap1	Phosphoinositide 3-kinase adapter protein 1	PATH:04662	B cell receptor signaling pathway	4.57332e-05	2.59912
Pik3ap1	Pik3ap1	Phosphoinositide 3-kinase adapter protein 1	PATH:04151	PI3K-Akt signaling pathway	0.00882856	1.40093
Ciita	Ciita	MHC class II transactivator	PATH:05145	Toxoplasmosis	1.11298e-07	2.59714
Ciita	Ciita	MHC class II transactivator	PATH:05152	Tuberculosis	3.06919e-13	2.92328
Ciita	Ciita	MHC class II transactivator	PATH:05340	Primary immunodeficiency	0.000406172	3.14494
Ciita	Ciita	MHC class II transactivator	PATH:05164	Influenza A	9.16353e-15	3.11971
Ciita	Ciita	MHC class II transactivator	PATH:04612	Antigen processing and presentation	1.49656e-10	3.67331
Sema4d	Sema4d	Semaphorin-4D	PATH:04360	Axon guidance	0.472386	1.04547
H2-DMa	H2-DMa	Class II histocompatibility antigen, M alpha chain	PATH:04514	Cell adhesion molecules (CAMs)	1.90007e-06	2.28909
H2-DMa	H2-DMa	Class II histocompatibility antigen, M alpha chain	PATH:05416	Viral myocarditis	4.00482e-06	2.69841
H2-DMa	H2-DMa	Class II histocompatibility antigen, M alpha chain	PATH:04940	Type I diabetes mellitus	9.8175e-08	3.56168
H2-DMa	H2-DMa	Class II histocompatibility antigen, M alpha chain	PATH:04612	Antigen processing and presentation	1.49656e-10	3.67331
H2-DMa	H2-DMa	Class II histocompatibility antigen, M alpha chain	PATH:05332	Graft-versus-host disease	8.05508e-13	4.818
H2-DMa	H2-DMa	Class II histocompatibility antigen, M alpha chain	PATH:05321	Inflammatory bowel disease (IBD)	4.99317e-10	4.07049
H2-DMa	H2-DMa	Class II histocompatibility antigen, M alpha chain	PATH:05310	Asthma	0.000310655	3.75248
H2-DMa	H2-DMa	Class II histocompatibility antigen, M alpha chain	PATH:05145	Toxoplasmosis	1.11298e-07	2.59714
H2-DMa	H2-DMa	Class II histocompatibility antigen, M alpha chain	PATH:05320	Autoimmune thyroid disease	6.73968e-05	2.68834
H2-DMa	H2-DMa	Class II histocompatibility antigen, M alpha chain	PATH:05166	HTLV-I infection	1.23202e-06	1.92985
H2-DMa	H2-DMa	Class II histocompatibility antigen, M alpha chain	PATH:04672	Intestinal immune network for IgA production	2.27571e-05	3.26303
H2-DMa	H2-DMa	Class II histocompatibility antigen, M alpha chain	PATH:05323	Rheumatoid arthritis	3.9638e-09	3.33554
H2-DMa	H2-DMa	Class II histocompatibility antigen, M alpha chain	PATH:04145	Phagosome	7.33954e-11	2.71856
H2-DMa	H2-DMa	Class II histocompatibility antigen, M alpha chain	PATH:05322	Systemic lupus erythematosus	0.0113986	1.62269
H2-DMa	H2-DMa	Class II histocompatibility antigen, M alpha chain	PATH:05168	Herpes simplex infection	1.75899e-14	2.90192
H2-DMa	H2-DMa	Class II histocompatibility antigen, M alpha chain	PATH:05152	Tuberculosis	3.06919e-13	2.92328
H2-DMa	H2-DMa	Class II histocompatibility antigen, M alpha chain	PATH:05140	Leishmaniasis	7.6751e-16	4.92633
H2-DMa	H2-DMa	Class II histocompatibility antigen, M alpha chain	PATH:05330	Allograft rejection	4.39759e-08	3.8487
H2-DMa	H2-DMa	Class II histocompatibility antigen, M alpha chain	PATH:05164	Influenza A	9.16353e-15	3.11971
H2-DMa	H2-DMa	Class II histocompatibility antigen, M alpha chain	PATH:05150	Staphylococcus aureus infection	1.28821e-15	5.49383
Nqo1	Nqo1	NAD(P)H dehydrogenase, quinone 1	PATH:00130	Ubiquinone and other terpenoid-quinone biosynthesis	0.651296	1.00066
Cd36	Cd36	CD36 antigen variant	PATH:05144	Malaria	5.61483e-11	4.60304
Cd36	Cd36	CD36 antigen variant	PATH:04640	Hematopoietic cell lineage	7.95689e-05	2.44348
Cd36	Cd36	CD36 antigen variant	PATH:04145	Phagosome	7.33954e-11	2.71856
Cd36	Cd36	CD36 antigen variant	PATH:03320	PPAR signaling pathway	0.918144	0.617692
Cd36	Cd36	CD36 antigen variant	PATH:04512	ECM-receptor interaction	0.285935	1.22303
Cd36	Cd36	CD36 antigen variant	PATH:04975	Fat digestion and absorption	0.616409	0.953011
Cd36	Cd36	CD36 antigen variant	PATH:04920	Adipocytokine signaling pathway	0.167588	1.40938
Fgfr3	Fgfr3	Fibroblast growth factor receptor 3	PATH:05200	Pathways in cancer	0.0389071	1.30786
Fgfr3	Fgfr3	Fibroblast growth factor receptor 3	PATH:04144	Endocytosis	0.790111	0.860297
Fgfr3	Fgfr3	Fibroblast growth factor receptor 3	PATH:04014	Ras signaling pathway	0.425561	1.05333
Fgfr3	Fgfr3	Fibroblast growth factor receptor 3	PATH:04151	PI3K-Akt signaling pathway	0.00882856	1.40093
Fgfr3	Fgfr3	Fibroblast growth factor receptor 3	PATH:04010	MAPK signaling pathway	0.537705	0.996969
Fgfr3	Fgfr3	Fibroblast growth factor receptor 3	PATH:05219	Bladder cancer	0.411589	1.19126
Fgfr3	Fgfr3	Fibroblast growth factor receptor 3	PATH:04015	Rap1 signaling pathway	0.182152	1.2045
Fgfr3	Fgfr3	Fibroblast growth factor receptor 3	PATH:05206	MicroRNAs in cancer	0.529522	1.00066
Fgfr3	Fgfr3	Fibroblast growth factor receptor 3	PATH:04810	Regulation of actin cytoskeleton	0.208276	1.1826
Hmgcr	Hmgcr	3-hydroxy-3-methylglutaryl-coenzyme A reductase	PATH:00900	Terpenoid backbone biosynthesis	0.660839	0.909692
Hmgcr	Hmgcr	3-hydroxy-3-methylglutaryl-coenzyme A reductase	PATH:04976	Bile secretion	0.178412	1.38981
Hmgcr	Hmgcr	3-hydroxy-3-methylglutaryl-coenzyme A reductase	PATH:01100	Metabolic pathways	0.995886	0.800199
Cd14	Cd14	Monocyte differentiation antigen CD14	PATH:05134	Legionellosis	1.39416e-09	4.03776
Cd14	Cd14	Monocyte differentiation antigen CD14	PATH:05133	Pertussis	2.29493e-11	3.92151
Cd14	Cd14	Monocyte differentiation antigen CD14	PATH:05202	Transcriptional misregulation in cancer	0.0107458	1.56528
Cd14	Cd14	Monocyte differentiation antigen CD14	PATH:04640	Hematopoietic cell lineage	7.95689e-05	2.44348
Cd14	Cd14	Monocyte differentiation antigen CD14	PATH:04145	Phagosome	7.33954e-11	2.71856
Cd14	Cd14	Monocyte differentiation antigen CD14	PATH:05146	Amoebiasis	0.0136846	1.68178
Cd14	Cd14	Monocyte differentiation antigen CD14	PATH:05152	Tuberculosis	3.06919e-13	2.92328
Cd14	Cd14	Monocyte differentiation antigen CD14	PATH:05132	Salmonella infection	0.000213318	2.40665
Cd14	Cd14	Monocyte differentiation antigen CD14	PATH:04064	NF-kappa B signaling pathway	4.50921e-11	3.40225
Cd14	Cd14	Monocyte differentiation antigen CD14	PATH:04010	MAPK signaling pathway	0.537705	0.996969
Cd14	Cd14	Monocyte differentiation antigen CD14	PATH:04620	Toll-like receptor signaling pathway	6.16334e-11	3.36856
Cd14	Cd14	Monocyte differentiation antigen CD14	PATH:04810	Regulation of actin cytoskeleton	0.208276	1.1826
Sept3	Sept3	MKIAA4169 protein	PATH:05100	Bacterial invasion of epithelial cells	0.814731	0.759996
Thbs1	Thbs1	Thrombospondin-1	PATH:05144	Malaria	5.61483e-11	4.60304
Thbs1	Thbs1	Thrombospondin-1	PATH:04145	Phagosome	7.33954e-11	2.71856
Thbs1	Thbs1	Thrombospondin-1	PATH:04151	PI3K-Akt signaling pathway	0.00882856	1.40093
Thbs1	Thbs1	Thrombospondin-1	PATH:04350	TGF-beta signaling pathway	0.799276	0.787037
Thbs1	Thbs1	Thrombospondin-1	PATH:05219	Bladder cancer	0.411589	1.19126
Thbs1	Thbs1	Thrombospondin-1	PATH:04510	Focal adhesion	0.608015	0.962174
Thbs1	Thbs1	Thrombospondin-1	PATH:04015	Rap1 signaling pathway	0.182152	1.2045
Thbs1	Thbs1	Thrombospondin-1	PATH:04115	p53 signaling pathway	2.33089e-05	2.79597
Thbs1	Thbs1	Thrombospondin-1	PATH:05206	MicroRNAs in cancer	0.529522	1.00066
Thbs1	Thbs1	Thrombospondin-1	PATH:04512	ECM-receptor interaction	0.285935	1.22303
Thbs1	Thbs1	Thrombospondin-1	PATH:05205	Proteoglycans in cancer	0.00959999	1.50542
Gstm1	Gstm1	Glutathione S-transferase Mu 1	PATH:00480	Glutathione metabolism	0.00816812	2.14427
Gstm1	Gstm1	Glutathione S-transferase Mu 1	PATH:00982	Drug metabolism - cytochrome P450	0.177109	1.32741
Gstm1	Gstm1	Glutathione S-transferase Mu 1	PATH:00980	Metabolism of xenobiotics by cytochrome P450	0.0134823	1.772
Gstm1	Gstm1	Glutathione S-transferase Mu 1	PATH:05204	Chemical carcinogenesis	0.0719186	1.52275
Pde4d	Pde4d	Phosphodiesterase 4D, cAMP specific	PATH:00230	Purine metabolism	0.313946	1.13069
Pde4d	Pde4d	Phosphodiesterase 4D, cAMP specific	PATH:05032	Morphine addiction	0.959909	0.543838
Rasa4	Rasa4	Ras GTPase-activating protein 4	PATH:04014	Ras signaling pathway	0.425561	1.05333
Sgol1	Sgol1	Shugoshin-like 1	PATH:04114	Oocyte meiosis	0.0902003	1.42952
Ptprb	Ptprb	Receptor-type tyrosine-protein phosphatase beta	PATH:04520	Adherens junction	0.850788	0.704691
Lilra6	Lilra6	PIRA3	PATH:04380	Osteoclast differentiation	9.82183e-16	3.62444
Rsad2	Rsad2	Radical S-adenosyl methionine domain-containing protein 2	PATH:05164	Influenza A	9.16353e-15	3.11971
Bub1	Bub1	Mitotic checkpoint serine/threonine-protein kinase BUB1	PATH:04110	Cell cycle	3.54901e-05	2.22369
Bub1	Bub1	Mitotic checkpoint serine/threonine-protein kinase BUB1	PATH:04914	Progesterone-mediated oocyte maturation	0.237533	1.27992
Bub1	Bub1	Mitotic checkpoint serine/threonine-protein kinase BUB1	PATH:04114	Oocyte meiosis	0.0902003	1.42952
Tnfrsf1b	Tnfrsf1b	Tumor necrosis factor receptor superfamily member 1B	PATH:05014	Amyotrophic lateral sclerosis (ALS)	0.0485795	1.7869
Tnfrsf1b	Tnfrsf1b	Tumor necrosis factor receptor superfamily member 1B	PATH:04668	TNF signaling pathway	2.51195e-13	3.58035
Tnfrsf1b	Tnfrsf1b	Tumor necrosis factor receptor superfamily member 1B	PATH:04060	Cytokine-cytokine receptor interaction	4.88964e-15	2.65327
Tnfrsf1b	Tnfrsf1b	Tumor necrosis factor receptor superfamily member 1B	PATH:04920	Adipocytokine signaling pathway	0.167588	1.40938
Cyp2s1	Cyp2s1	Cytochrome P450 2S1	PATH:00980	Metabolism of xenobiotics by cytochrome P450	0.0134823	1.772
Cyp2s1	Cyp2s1	Cytochrome P450 2S1	PATH:00830	Retinol metabolism	0.551256	1.00066
Plk1	Plk1	Polo like kinase	PATH:04110	Cell cycle	3.54901e-05	2.22369
Plk1	Plk1	Polo like kinase	PATH:04068	FoxO signaling pathway	0.0781726	1.40834
Plk1	Plk1	Polo like kinase	PATH:04914	Progesterone-mediated oocyte maturation	0.237533	1.27992
Plk1	Plk1	Polo like kinase	PATH:04114	Oocyte meiosis	0.0902003	1.42952
Adh1	Adh1	Alcohol dehydrogenase 1 (Class I), isoform CRA_c	PATH:00071	Fatty acid degradation	0.871607	0.625413
Adh1	Adh1	Alcohol dehydrogenase 1 (Class I), isoform CRA_c	PATH:00350	Tyrosine metabolism	0.596902	0.976255
Adh1	Adh1	Alcohol dehydrogenase 1 (Class I), isoform CRA_c	PATH:00010	Glycolysis / Gluconeogenesis	0.291548	1.27068
Adh1	Adh1	Alcohol dehydrogenase 1 (Class I), isoform CRA_c	PATH:00982	Drug metabolism - cytochrome P450	0.177109	1.32741
Adh1	Adh1	Alcohol dehydrogenase 1 (Class I), isoform CRA_c	PATH:00980	Metabolism of xenobiotics by cytochrome P450	0.0134823	1.772
Adh1	Adh1	Alcohol dehydrogenase 1 (Class I), isoform CRA_c	PATH:01100	Metabolic pathways	0.995886	0.800199
Adh1	Adh1	Alcohol dehydrogenase 1 (Class I), isoform CRA_c	PATH:05204	Chemical carcinogenesis	0.0719186	1.52275
Adh1	Adh1	Alcohol dehydrogenase 1 (Class I), isoform CRA_c	PATH:00830	Retinol metabolism	0.551256	1.00066
Hif1a	Hif1a	Putative uncharacterized protein	PATH:05211	Renal cell carcinoma	0.859152	0.694904
Hif1a	Hif1a	Putative uncharacterized protein	PATH:05200	Pathways in cancer	0.0389071	1.30786
Hif1a	Hif1a	Putative uncharacterized protein	PATH:04066	HIF-1 signaling pathway	0.0240499	1.63745
Hif1a	Hif1a	Putative uncharacterized protein	PATH:04919	Thyroid hormone signaling pathway	0.3986	1.10242
Hif1a	Hif1a	Putative uncharacterized protein	PATH:04150	mTOR signaling pathway	0.901144	0.615792
Hif1a	Hif1a	Putative uncharacterized protein	PATH:05205	Proteoglycans in cancer	0.00959999	1.50542
Mthfd2	Mthfd2	Bifunctional methylenetetrahydrofolate dehydrogenase/cyclohydrolase, mitochondrial	PATH:00670	One carbon pool by folate	0.294127	1.57999
Mthfd2	Mthfd2	Bifunctional methylenetetrahydrofolate dehydrogenase/cyclohydrolase, mitochondrial	PATH:00630	Glyoxylate and dicarboxylate metabolism	0.816577	0.667108
Mthfd2	Mthfd2	Bifunctional methylenetetrahydrofolate dehydrogenase/cyclohydrolase, mitochondrial	PATH:01100	Metabolic pathways	0.995886	0.800199
Klra3	Klra3	Killer cell lectin-like receptor 3	PATH:05332	Graft-versus-host disease	8.05508e-13	4.818
Klra3	Klra3	Killer cell lectin-like receptor 3	PATH:04650	Natural killer cell mediated cytotoxicity	4.93592e-13	3.39067
Tnfrsf12a	Tnfrsf12a	Tumor necrosis factor receptor superfamily member 12A	PATH:04060	Cytokine-cytokine receptor interaction	4.88964e-15	2.65327
Plcg2	Plcg2	1-phosphatidylinositol 4,5-bisphosphate phosphodiesterase gamma-2	PATH:00562	Inositol phosphate metabolism	0.87172	0.656171
Plcg2	Plcg2	1-phosphatidylinositol 4,5-bisphosphate phosphodiesterase gamma-2	PATH:04664	Fc epsilon RI signaling pathway	0.0672411	1.5673
Plcg2	Plcg2	1-phosphatidylinositol 4,5-bisphosphate phosphodiesterase gamma-2	PATH:05214	Glioma	0.79164	0.76974
Plcg2	Plcg2	1-phosphatidylinositol 4,5-bisphosphate phosphodiesterase gamma-2	PATH:04666	Fc gamma R-mediated phagocytosis	0.000907548	2.16052
Plcg2	Plcg2	1-phosphatidylinositol 4,5-bisphosphate phosphodiesterase gamma-2	PATH:04722	Neurotrophin signaling pathway	0.599445	0.9636
Plcg2	Plcg2	1-phosphatidylinositol 4,5-bisphosphate phosphodiesterase gamma-2	PATH:04066	HIF-1 signaling pathway	0.0240499	1.63745
Plcg2	Plcg2	1-phosphatidylinositol 4,5-bisphosphate phosphodiesterase gamma-2	PATH:04662	B cell receptor signaling pathway	4.57332e-05	2.59912
Plcg2	Plcg2	1-phosphatidylinositol 4,5-bisphosphate phosphodiesterase gamma-2	PATH:04064	NF-kappa B signaling pathway	4.50921e-11	3.40225
Plcg2	Plcg2	1-phosphatidylinositol 4,5-bisphosphate phosphodiesterase gamma-2	PATH:04020	Calcium signaling pathway	0.399156	1.07598
Plcg2	Plcg2	1-phosphatidylinositol 4,5-bisphosphate phosphodiesterase gamma-2	PATH:04380	Osteoclast differentiation	9.82183e-16	3.62444
Plcg2	Plcg2	1-phosphatidylinositol 4,5-bisphosphate phosphodiesterase gamma-2	PATH:04919	Thyroid hormone signaling pathway	0.3986	1.10242
Plcg2	Plcg2	1-phosphatidylinositol 4,5-bisphosphate phosphodiesterase gamma-2	PATH:01100	Metabolic pathways	0.995886	0.800199
Plcg2	Plcg2	1-phosphatidylinositol 4,5-bisphosphate phosphodiesterase gamma-2	PATH:05206	MicroRNAs in cancer	0.529522	1.00066
Plcg2	Plcg2	1-phosphatidylinositol 4,5-bisphosphate phosphodiesterase gamma-2	PATH:04611	Platelet activation	0.035424	1.52773
Plcg2	Plcg2	1-phosphatidylinositol 4,5-bisphosphate phosphodiesterase gamma-2	PATH:05205	Proteoglycans in cancer	0.00959999	1.50542
Plcg2	Plcg2	1-phosphatidylinositol 4,5-bisphosphate phosphodiesterase gamma-2	PATH:05200	Pathways in cancer	0.0389071	1.30786
Plcg2	Plcg2	1-phosphatidylinositol 4,5-bisphosphate phosphodiesterase gamma-2	PATH:04650	Natural killer cell mediated cytotoxicity	4.93592e-13	3.39067
Plcg2	Plcg2	1-phosphatidylinositol 4,5-bisphosphate phosphodiesterase gamma-2	PATH:04012	ErbB signaling pathway	0.879056	0.690111
Plcg2	Plcg2	1-phosphatidylinositol 4,5-bisphosphate phosphodiesterase gamma-2	PATH:05169	Epstein-Barr virus infection	4.54164e-05	1.89699
Plcg2	Plcg2	1-phosphatidylinositol 4,5-bisphosphate phosphodiesterase gamma-2	PATH:04750	Inflammatory mediator regulation of TRP channels	0.821697	0.794176
Plcg2	Plcg2	1-phosphatidylinositol 4,5-bisphosphate phosphodiesterase gamma-2	PATH:05223	Non-small cell lung cancer	0.670966	0.893448
Plcg2	Plcg2	1-phosphatidylinositol 4,5-bisphosphate phosphodiesterase gamma-2	PATH:04014	Ras signaling pathway	0.425561	1.05333
Plcg2	Plcg2	1-phosphatidylinositol 4,5-bisphosphate phosphodiesterase gamma-2	PATH:04370	VEGF signaling pathway	0.5246	1.02632
Plcg2	Plcg2	1-phosphatidylinositol 4,5-bisphosphate phosphodiesterase gamma-2	PATH:04670	Leukocyte transendothelial migration	0.00156972	1.91793
Plcg2	Plcg2	1-phosphatidylinositol 4,5-bisphosphate phosphodiesterase gamma-2	PATH:04070	Phosphatidylinositol signaling system	0.832936	0.741231
Jup	Jup	Junction plakoglobin	PATH:05200	Pathways in cancer	0.0389071	1.30786
Jup	Jup	Junction plakoglobin	PATH:05221	Acute myeloid leukemia	0.0538792	1.75555
Jup	Jup	Junction plakoglobin	PATH:05202	Transcriptional misregulation in cancer	0.0107458	1.56528
Jup	Jup	Junction plakoglobin	PATH:05412	Arrhythmogenic right ventricular cardiomyopathy (ARVC)	0.762444	0.811347
Epas1	Epas1	Endothelial PAS domain-containing protein 1	PATH:05211	Renal cell carcinoma	0.859152	0.694904
Epas1	Epas1	Endothelial PAS domain-containing protein 1	PATH:05200	Pathways in cancer	0.0389071	1.30786
Prf1	Prf1	Perforin 1 (Pore forming protein)	PATH:05332	Graft-versus-host disease	8.05508e-13	4.818
Prf1	Prf1	Perforin 1 (Pore forming protein)	PATH:05320	Autoimmune thyroid disease	6.73968e-05	2.68834
Prf1	Prf1	Perforin 1 (Pore forming protein)	PATH:04650	Natural killer cell mediated cytotoxicity	4.93592e-13	3.39067
Prf1	Prf1	Perforin 1 (Pore forming protein)	PATH:05330	Allograft rejection	4.39759e-08	3.8487
Prf1	Prf1	Perforin 1 (Pore forming protein)	PATH:05416	Viral myocarditis	4.00482e-06	2.69841
Prf1	Prf1	Perforin 1 (Pore forming protein)	PATH:04940	Type I diabetes mellitus	9.8175e-08	3.56168
Dck	Dck	Deoxycytidine kinase	PATH:00240	Pyrimidine metabolism	0.0169575	1.69924
Dck	Dck	Deoxycytidine kinase	PATH:00230	Purine metabolism	0.313946	1.13069
Dck	Dck	Deoxycytidine kinase	PATH:01100	Metabolic pathways	0.995886	0.800199
Ctrl	Ctrl	Putative uncharacterized protein	PATH:04972	Pancreatic secretion	0.636904	0.935198
Ctrl	Ctrl	Putative uncharacterized protein	PATH:04974	Protein digestion and absorption	0.9822	0.449735
Foxo6	Foxo6	Foxo6 protein	PATH:04068	FoxO signaling pathway	0.0781726	1.40834
Plaur	Plaur	Urokinase plasminogen activator surface receptor	PATH:04610	Complement and coagulation cascades	0.000123147	2.50165
Plaur	Plaur	Urokinase plasminogen activator surface receptor	PATH:05205	Proteoglycans in cancer	0.00959999	1.50542
Serpine1	Serpine1	Serine or cysteine peptidase inhibitor clade E member 1	PATH:04066	HIF-1 signaling pathway	0.0240499	1.63745
Serpine1	Serpine1	Serine or cysteine peptidase inhibitor clade E member 1	PATH:05142	Chagas disease (American trypanosomiasis)	1.4568e-07	2.8174
Serpine1	Serpine1	Serine or cysteine peptidase inhibitor clade E member 1	PATH:04390	Hippo signaling pathway	0.36965	1.10463
Serpine1	Serpine1	Serine or cysteine peptidase inhibitor clade E member 1	PATH:04610	Complement and coagulation cascades	0.000123147	2.50165
Serpine1	Serpine1	Serine or cysteine peptidase inhibitor clade E member 1	PATH:04115	p53 signaling pathway	2.33089e-05	2.79597
Casp7	Casp7	Caspase-7	PATH:05134	Legionellosis	1.39416e-09	4.03776
Casp7	Casp7	Caspase-7	PATH:05133	Pertussis	2.29493e-11	3.92151
Casp7	Casp7	Caspase-7	PATH:04210	Apoptosis	9.1101e-06	2.64543
Casp7	Casp7	Caspase-7	PATH:05010	Alzheimer's disease	0.918146	0.726737
Casp7	Casp7	Caspase-7	PATH:04932	Non-alcoholic fatty liver disease (NAFLD)	0.68674	0.909692
Casp7	Casp7	Caspase-7	PATH:04668	TNF signaling pathway	2.51195e-13	3.58035
Hba-a1	Hba-a1	Alpha-globin	PATH:05144	Malaria	5.61483e-11	4.60304
Hba-a1	Hba-a1	Alpha-globin	PATH:05143	African trypanosomiasis	3.31959e-08	4.70899
Ccnd1	Ccnd1	Putative cyclin D1b	PATH:05219	Bladder cancer	0.411589	1.19126
Ccnd1	Ccnd1	Putative cyclin D1b	PATH:04921	Oxytocin signaling pathway	0.877907	0.759996
Ccnd1	Ccnd1	Putative cyclin D1b	PATH:05416	Viral myocarditis	4.00482e-06	2.69841
Ccnd1	Ccnd1	Putative cyclin D1b	PATH:05218	Melanoma	0.850788	0.704691
Ccnd1	Ccnd1	Putative cyclin D1b	PATH:05215	Prostate cancer	0.676913	0.899471
Ccnd1	Ccnd1	Putative cyclin D1b	PATH:05214	Glioma	0.79164	0.76974
Ccnd1	Ccnd1	Putative cyclin D1b	PATH:05216	Thyroid cancer	0.816577	0.667108
Ccnd1	Ccnd1	Putative cyclin D1b	PATH:05210	Colorectal cancer	0.493726	1.06131
Ccnd1	Ccnd1	Putative cyclin D1b	PATH:05213	Endometrial cancer	0.777316	0.76974
Ccnd1	Ccnd1	Putative cyclin D1b	PATH:04068	FoxO signaling pathway	0.0781726	1.40834
Ccnd1	Ccnd1	Putative cyclin D1b	PATH:05212	Pancreatic cancer	0.558118	1.00066
Ccnd1	Ccnd1	Putative cyclin D1b	PATH:04919	Thyroid hormone signaling pathway	0.3986	1.10242
Ccnd1	Ccnd1	Putative cyclin D1b	PATH:04917	Prolactin signaling pathway	0.200992	1.35225
Ccnd1	Ccnd1	Putative cyclin D1b	PATH:04510	Focal adhesion	0.608015	0.962174
Ccnd1	Ccnd1	Putative cyclin D1b	PATH:05203	Viral carcinogenesis	0.0295261	1.40444
Ccnd1	Ccnd1	Putative cyclin D1b	PATH:04115	p53 signaling pathway	2.33089e-05	2.79597
Ccnd1	Ccnd1	Putative cyclin D1b	PATH:05206	MicroRNAs in cancer	0.529522	1.00066
Ccnd1	Ccnd1	Putative cyclin D1b	PATH:05205	Proteoglycans in cancer	0.00959999	1.50542
Ccnd1	Ccnd1	Putative cyclin D1b	PATH:05222	Small cell lung cancer	0.029483	1.68651
Ccnd1	Ccnd1	Putative cyclin D1b	PATH:05200	Pathways in cancer	0.0389071	1.30786
Ccnd1	Ccnd1	Putative cyclin D1b	PATH:04110	Cell cycle	3.54901e-05	2.22369
Ccnd1	Ccnd1	Putative cyclin D1b	PATH:05221	Acute myeloid leukemia	0.0538792	1.75555
Ccnd1	Ccnd1	Putative cyclin D1b	PATH:05166	HTLV-I infection	1.23202e-06	1.92985
Ccnd1	Ccnd1	Putative cyclin D1b	PATH:04310	Wnt signaling pathway	0.411601	1.07666
Ccnd1	Ccnd1	Putative cyclin D1b	PATH:05223	Non-small cell lung cancer	0.670966	0.893448
Ccnd1	Ccnd1	Putative cyclin D1b	PATH:04630	Jak-STAT signaling pathway	3.62409e-09	2.62994
Ccnd1	Ccnd1	Putative cyclin D1b	PATH:05162	Measles	5.35708e-15	3.43293
Ccnd1	Ccnd1	Putative cyclin D1b	PATH:04151	PI3K-Akt signaling pathway	0.00882856	1.40093
Ccnd1	Ccnd1	Putative cyclin D1b	PATH:05220	Chronic myeloid leukemia	0.750782	0.822461
Ccnd1	Ccnd1	Putative cyclin D1b	PATH:05161	Hepatitis B	4.20469e-06	2.27737
Ccnd1	Ccnd1	Putative cyclin D1b	PATH:04390	Hippo signaling pathway	0.36965	1.10463
Dhx58	Dhx58	Putative uncharacterized protein	PATH:04622	RIG-I-like receptor signaling pathway	8.32684e-05	2.64881
Cd44	Cd44	CD44 antigen	PATH:05169	Epstein-Barr virus infection	4.54164e-05	1.89699
Cd44	Cd44	CD44 antigen	PATH:04640	Hematopoietic cell lineage	7.95689e-05	2.44348
Cd44	Cd44	CD44 antigen	PATH:05206	MicroRNAs in cancer	0.529522	1.00066
Cd44	Cd44	CD44 antigen	PATH:04512	ECM-receptor interaction	0.285935	1.22303
Cd44	Cd44	CD44 antigen	PATH:05205	Proteoglycans in cancer	0.00959999	1.50542
Lck	Lck	Proto-oncogene tyrosine-protein kinase LCK	PATH:04660	T cell receptor signaling pathway	0.0261318	1.62269
Lck	Lck	Proto-oncogene tyrosine-protein kinase LCK	PATH:05166	HTLV-I infection	1.23202e-06	1.92985
Lck	Lck	Proto-oncogene tyrosine-protein kinase LCK	PATH:04650	Natural killer cell mediated cytotoxicity	4.93592e-13	3.39067
Lck	Lck	Proto-oncogene tyrosine-protein kinase LCK	PATH:04064	NF-kappa B signaling pathway	4.50921e-11	3.40225
Lck	Lck	Proto-oncogene tyrosine-protein kinase LCK	PATH:05340	Primary immunodeficiency	0.000406172	3.14494
Lck	Lck	Proto-oncogene tyrosine-protein kinase LCK	PATH:04380	Osteoclast differentiation	9.82183e-16	3.62444
Il2ra	Il2ra	Interleukin-2 receptor subunit alpha	PATH:05166	HTLV-I infection	1.23202e-06	1.92985
Il2ra	Il2ra	Interleukin-2 receptor subunit alpha	PATH:04144	Endocytosis	0.790111	0.860297
Il2ra	Il2ra	Interleukin-2 receptor subunit alpha	PATH:04640	Hematopoietic cell lineage	7.95689e-05	2.44348
Il2ra	Il2ra	Interleukin-2 receptor subunit alpha	PATH:04630	Jak-STAT signaling pathway	3.62409e-09	2.62994
Il2ra	Il2ra	Interleukin-2 receptor subunit alpha	PATH:05162	Measles	5.35708e-15	3.43293
Il2ra	Il2ra	Interleukin-2 receptor subunit alpha	PATH:04151	PI3K-Akt signaling pathway	0.00882856	1.40093
Il2ra	Il2ra	Interleukin-2 receptor subunit alpha	PATH:04060	Cytokine-cytokine receptor interaction	4.88964e-15	2.65327
Il1r2	Il1r2	Interleukin-1 receptor type 2	PATH:05166	HTLV-I infection	1.23202e-06	1.92985
Il1r2	Il1r2	Interleukin-1 receptor type 2	PATH:05202	Transcriptional misregulation in cancer	0.0107458	1.56528
Il1r2	Il1r2	Interleukin-1 receptor type 2	PATH:04640	Hematopoietic cell lineage	7.95689e-05	2.44348
Il1r2	Il1r2	Interleukin-1 receptor type 2	PATH:05146	Amoebiasis	0.0136846	1.68178
Il1r2	Il1r2	Interleukin-1 receptor type 2	PATH:04010	MAPK signaling pathway	0.537705	0.996969
Il1r2	Il1r2	Interleukin-1 receptor type 2	PATH:04060	Cytokine-cytokine receptor interaction	4.88964e-15	2.65327
Rab11fip4	Rab11fip4	Rab11 family-interacting protein 4	PATH:04144	Endocytosis	0.790111	0.860297
Mcm3	Mcm3	DNA replication licensing factor MCM3	PATH:04110	Cell cycle	3.54901e-05	2.22369
Mcm3	Mcm3	DNA replication licensing factor MCM3	PATH:03030	DNA replication	4.13765e-07	4.28855
Serpinb10	Serpinb10	Serpin B10	PATH:05146	Amoebiasis	0.0136846	1.68178
Vwf	Vwf	Vwf protein	PATH:04151	PI3K-Akt signaling pathway	0.00882856	1.40093
Vwf	Vwf	Vwf protein	PATH:04510	Focal adhesion	0.608015	0.962174
Vwf	Vwf	Vwf protein	PATH:04610	Complement and coagulation cascades	0.000123147	2.50165
Vwf	Vwf	Vwf protein	PATH:04611	Platelet activation	0.035424	1.52773
Vwf	Vwf	Vwf protein	PATH:04512	ECM-receptor interaction	0.285935	1.22303
Aldh3a1	Aldh3a1	Aldehyde dehydrogenase, dimeric NADP-preferring	PATH:00350	Tyrosine metabolism	0.596902	0.976255
Aldh3a1	Aldh3a1	Aldehyde dehydrogenase, dimeric NADP-preferring	PATH:00340	Histidine metabolism	0.540477	1.07214
Aldh3a1	Aldh3a1	Aldehyde dehydrogenase, dimeric NADP-preferring	PATH:00010	Glycolysis / Gluconeogenesis	0.291548	1.27068
Aldh3a1	Aldh3a1	Aldehyde dehydrogenase, dimeric NADP-preferring	PATH:00360	Phenylalanine metabolism	0.63527	0.953011
Aldh3a1	Aldh3a1	Aldehyde dehydrogenase, dimeric NADP-preferring	PATH:00982	Drug metabolism - cytochrome P450	0.177109	1.32741
Aldh3a1	Aldh3a1	Aldehyde dehydrogenase, dimeric NADP-preferring	PATH:00410	beta-Alanine metabolism	0.192474	1.61397
Aldh3a1	Aldh3a1	Aldehyde dehydrogenase, dimeric NADP-preferring	PATH:00980	Metabolism of xenobiotics by cytochrome P450	0.0134823	1.772
Aldh3a1	Aldh3a1	Aldehyde dehydrogenase, dimeric NADP-preferring	PATH:01100	Metabolic pathways	0.995886	0.800199
Aldh3a1	Aldh3a1	Aldehyde dehydrogenase, dimeric NADP-preferring	PATH:05204	Chemical carcinogenesis	0.0719186	1.52275
Cry2	Cry2	Cry2 protein	PATH:04710	Circadian rhythm	0.830726	0.645588
Tbk1	Tbk1	TANK-binding kinase 1	PATH:05169	Epstein-Barr virus infection	4.54164e-05	1.89699
Tbk1	Tbk1	TANK-binding kinase 1	PATH:05168	Herpes simplex infection	1.75899e-14	2.90192
Tbk1	Tbk1	TANK-binding kinase 1	PATH:04014	Ras signaling pathway	0.425561	1.05333
Tbk1	Tbk1	TANK-binding kinase 1	PATH:05162	Measles	5.35708e-15	3.43293
Tbk1	Tbk1	TANK-binding kinase 1	PATH:05164	Influenza A	9.16353e-15	3.11971
Tbk1	Tbk1	TANK-binding kinase 1	PATH:05161	Hepatitis B	4.20469e-06	2.27737
Tbk1	Tbk1	TANK-binding kinase 1	PATH:05160	Hepatitis C	0.000167919	2.04515
Tbk1	Tbk1	TANK-binding kinase 1	PATH:04620	Toll-like receptor signaling pathway	6.16334e-11	3.36856
Tbk1	Tbk1	TANK-binding kinase 1	PATH:04622	RIG-I-like receptor signaling pathway	8.32684e-05	2.64881
Tbk1	Tbk1	TANK-binding kinase 1	PATH:04623	Cytosolic DNA-sensing pathway	1.6209e-06	3.1767
Zbp1	Zbp1	Z-DNA-binding protein 1	PATH:04623	Cytosolic DNA-sensing pathway	1.6209e-06	3.1767
Fmo2	Fmo2	Dimethylaniline monooxygenase [N-oxide-forming] 2	PATH:00982	Drug metabolism - cytochrome P450	0.177109	1.32741
Pla2g16	Pla2g16	HRAS-like suppressor 3	PATH:04014	Ras signaling pathway	0.425561	1.05333
Pla2g16	Pla2g16	HRAS-like suppressor 3	PATH:00592	alpha-Linolenic acid metabolism	0.728935	0.800529
Pla2g16	Pla2g16	HRAS-like suppressor 3	PATH:00591	Linoleic acid metabolism	0.971986	0.38487
Pla2g16	Pla2g16	HRAS-like suppressor 3	PATH:00590	Arachidonic acid metabolism	0.776366	0.816866
Pla2g16	Pla2g16	HRAS-like suppressor 3	PATH:00564	Glycerophospholipid metabolism	0.947724	0.568558
Pla2g16	Pla2g16	HRAS-like suppressor 3	PATH:00565	Ether lipid metabolism	0.329195	1.31666
Acadl	Acadl	Long-chain specific acyl-CoA dehydrogenase, mitochondrial	PATH:00071	Fatty acid degradation	0.871607	0.625413
Acadl	Acadl	Long-chain specific acyl-CoA dehydrogenase, mitochondrial	PATH:03320	PPAR signaling pathway	0.918144	0.617692
Acadl	Acadl	Long-chain specific acyl-CoA dehydrogenase, mitochondrial	PATH:01212	Fatty acid metabolism	0.966513	0.400265
Acadl	Acadl	Long-chain specific acyl-CoA dehydrogenase, mitochondrial	PATH:01100	Metabolic pathways	0.995886	0.800199
Ccl4	Ccl4	C-C motif chemokine 4	PATH:04062	Chemokine signaling pathway	2.96226e-07	2.20146
Ccl4	Ccl4	C-C motif chemokine 4	PATH:05132	Salmonella infection	0.000213318	2.40665
Ccl4	Ccl4	C-C motif chemokine 4	PATH:04064	NF-kappa B signaling pathway	4.50921e-11	3.40225
Ccl4	Ccl4	C-C motif chemokine 4	PATH:04060	Cytokine-cytokine receptor interaction	4.88964e-15	2.65327
Ccl4	Ccl4	C-C motif chemokine 4	PATH:04620	Toll-like receptor signaling pathway	6.16334e-11	3.36856
Ccl4	Ccl4	C-C motif chemokine 4	PATH:04623	Cytosolic DNA-sensing pathway	1.6209e-06	3.1767
Klrc3	Klrc3	Klrc3 protein	PATH:04612	Antigen processing and presentation	1.49656e-10	3.67331
Hbb-b1	Hbb-b1	MCG141340	PATH:05144	Malaria	5.61483e-11	4.60304
Hbb-b1	Hbb-b1	MCG141340	PATH:05143	African trypanosomiasis	3.31959e-08	4.70899
Atf3	Atf3	Activating transcription factor 3	PATH:05166	HTLV-I infection	1.23202e-06	1.92985
Fosl1	Fosl1	Fos-related antigen 1	PATH:05166	HTLV-I infection	1.23202e-06	1.92985
Fosl1	Fosl1	Fos-related antigen 1	PATH:04310	Wnt signaling pathway	0.411601	1.07666
Fosl1	Fosl1	Fos-related antigen 1	PATH:04380	Osteoclast differentiation	9.82183e-16	3.62444
Ncr1	Ncr1	Putative uncharacterized protein	PATH:04650	Natural killer cell mediated cytotoxicity	4.93592e-13	3.39067
Dpysl5	Dpysl5	Dpysl5 protein	PATH:04360	Axon guidance	0.472386	1.04547
Dclre1c	Dclre1c	Protein artemis	PATH:03450	Non-homologous end-joining	0.378396	1.53948
Dclre1c	Dclre1c	Protein artemis	PATH:05340	Primary immunodeficiency	0.000406172	3.14494
Il4ra	Il4ra	Il4ra protein	PATH:05321	Inflammatory bowel disease (IBD)	4.99317e-10	4.07049
Il4ra	Il4ra	Il4ra protein	PATH:04640	Hematopoietic cell lineage	7.95689e-05	2.44348
Il4ra	Il4ra	Il4ra protein	PATH:04630	Jak-STAT signaling pathway	3.62409e-09	2.62994
Il4ra	Il4ra	Il4ra protein	PATH:04151	PI3K-Akt signaling pathway	0.00882856	1.40093
Il4ra	Il4ra	Il4ra protein	PATH:04060	Cytokine-cytokine receptor interaction	4.88964e-15	2.65327
Irak3	Irak3	Interleukin-1 receptor-associated kinase 3	PATH:04210	Apoptosis	9.1101e-06	2.64543
Irak3	Irak3	Interleukin-1 receptor-associated kinase 3	PATH:04722	Neurotrophin signaling pathway	0.599445	0.9636
Ugt1a6a	Ugt1a6a	UDP-glucuronosyltransferase 1-7C	PATH:00514	Other types of O-glycan biosynthesis	0.880476	0.61265
Ugt1a6a	Ugt1a6a	UDP-glucuronosyltransferase 1-7C	PATH:00053	Ascorbate and aldarate metabolism	0.767602	0.741231
Ugt1a6a	Ugt1a6a	UDP-glucuronosyltransferase 1-7C	PATH:00040	Pentose and glucuronate interconversions	0.674623	0.882937
Ugt1a6a	Ugt1a6a	UDP-glucuronosyltransferase 1-7C	PATH:00140	Steroid hormone biosynthesis	0.975951	0.470899
Ugt1a6a	Ugt1a6a	UDP-glucuronosyltransferase 1-7C	PATH:00982	Drug metabolism - cytochrome P450	0.177109	1.32741
Ugt1a6a	Ugt1a6a	UDP-glucuronosyltransferase 1-7C	PATH:00860	Porphyrin and chlorophyll metabolism	0.938093	0.465424
Ugt1a6a	Ugt1a6a	UDP-glucuronosyltransferase 1-7C	PATH:00980	Metabolism of xenobiotics by cytochrome P450	0.0134823	1.772
Ugt1a6a	Ugt1a6a	UDP-glucuronosyltransferase 1-7C	PATH:01100	Metabolic pathways	0.995886	0.800199
Ugt1a6a	Ugt1a6a	UDP-glucuronosyltransferase 1-7C	PATH:05204	Chemical carcinogenesis	0.0719186	1.52275
Ugt1a6a	Ugt1a6a	UDP-glucuronosyltransferase 1-7C	PATH:00830	Retinol metabolism	0.551256	1.00066
Ugt1a6a	Ugt1a6a	UDP-glucuronosyltransferase 1-7C	PATH:00500	Starch and sucrose metabolism	0.790003	0.755216
Ugt1a6a	Ugt1a6a	UDP-glucuronosyltransferase 1-7C	PATH:00983	Drug metabolism - other enzymes	0.322084	1.23158
Cd72	Cd72	B-cell differentiation antigen CD72	PATH:04662	B cell receptor signaling pathway	4.57332e-05	2.59912
Cdc6	Cdc6	Cell division control protein 6 homolog	PATH:04110	Cell cycle	3.54901e-05	2.22369
Oas1g	Oas1g	Oas1g protein	PATH:05168	Herpes simplex infection	1.75899e-14	2.90192
Oas1g	Oas1g	Oas1g protein	PATH:05162	Measles	5.35708e-15	3.43293
Oas1g	Oas1g	Oas1g protein	PATH:05164	Influenza A	9.16353e-15	3.11971
Oas1g	Oas1g	Oas1g protein	PATH:05160	Hepatitis C	0.000167919	2.04515
Kars	Kars	Lysine--tRNA ligase	PATH:00970	Aminoacyl-tRNA biosynthesis	0.894406	0.625413
Aqp1	Aqp1	Aquaporin-1	PATH:04976	Bile secretion	0.178412	1.38981
Aqp1	Aqp1	Aquaporin-1	PATH:04964	Proximal tubule bicarbonate reclamation	0.660839	0.909692
Prickle2	Prickle2	Prickle-like 2 (Drosophila)	PATH:04310	Wnt signaling pathway	0.411601	1.07666
Oas2	Oas2	2'-5'-oligoadenylate synthase 2	PATH:05168	Herpes simplex infection	1.75899e-14	2.90192
Oas2	Oas2	2'-5'-oligoadenylate synthase 2	PATH:05162	Measles	5.35708e-15	3.43293
Oas2	Oas2	2'-5'-oligoadenylate synthase 2	PATH:05164	Influenza A	9.16353e-15	3.11971
Oas2	Oas2	2'-5'-oligoadenylate synthase 2	PATH:05160	Hepatitis C	0.000167919	2.04515
Mefv	Mefv	Mefv protein	PATH:04621	NOD-like receptor signaling pathway	4.71598e-13	4.5932
Stat2	Stat2	Signal transducer and activator of transcription 2	PATH:05168	Herpes simplex infection	1.75899e-14	2.90192
Stat2	Stat2	Signal transducer and activator of transcription 2	PATH:04630	Jak-STAT signaling pathway	3.62409e-09	2.62994
Stat2	Stat2	Signal transducer and activator of transcription 2	PATH:04062	Chemokine signaling pathway	2.96226e-07	2.20146
Stat2	Stat2	Signal transducer and activator of transcription 2	PATH:05162	Measles	5.35708e-15	3.43293
Stat2	Stat2	Signal transducer and activator of transcription 2	PATH:05164	Influenza A	9.16353e-15	3.11971
Stat2	Stat2	Signal transducer and activator of transcription 2	PATH:05161	Hepatitis B	4.20469e-06	2.27737
Stat2	Stat2	Signal transducer and activator of transcription 2	PATH:05160	Hepatitis C	0.000167919	2.04515
Stat2	Stat2	Signal transducer and activator of transcription 2	PATH:04380	Osteoclast differentiation	9.82183e-16	3.62444
Slc4a5	Slc4a5	Protein Slc4a5	PATH:04976	Bile secretion	0.178412	1.38981
Ctsw	Ctsw	Cathepsin W, isoform CRA_b	PATH:04142	Lysosome	0.878329	0.732191
Pml	Pml	Promyelocytic leukemia	PATH:05200	Pathways in cancer	0.0389071	1.30786
Pml	Pml	Promyelocytic leukemia	PATH:05221	Acute myeloid leukemia	0.0538792	1.75555
Pml	Pml	Promyelocytic leukemia	PATH:04144	Endocytosis	0.790111	0.860297
Pml	Pml	Promyelocytic leukemia	PATH:05202	Transcriptional misregulation in cancer	0.0107458	1.56528
Pml	Pml	Promyelocytic leukemia	PATH:05168	Herpes simplex infection	1.75899e-14	2.90192
Pml	Pml	Promyelocytic leukemia	PATH:05164	Influenza A	9.16353e-15	3.11971
Pml	Pml	Promyelocytic leukemia	PATH:04120	Ubiquitin mediated proteolysis	0.904413	0.714758
C3ar1	C3ar1	C3a anaphylatoxin chemotactic receptor	PATH:04080	Neuroactive ligand-receptor interaction	0.827778	0.851627
C3ar1	C3ar1	C3a anaphylatoxin chemotactic receptor	PATH:05150	Staphylococcus aureus infection	1.28821e-15	5.49383
C3ar1	C3ar1	C3a anaphylatoxin chemotactic receptor	PATH:04610	Complement and coagulation cascades	0.000123147	2.50165
Ntn4	Ntn4	Netrin-4	PATH:04360	Axon guidance	0.472386	1.04547
Map3k8	Map3k8	Mitogen-activated protein kinase kinase kinase 8	PATH:04660	T cell receptor signaling pathway	0.0261318	1.62269
Map3k8	Map3k8	Mitogen-activated protein kinase kinase kinase 8	PATH:04010	MAPK signaling pathway	0.537705	0.996969
Map3k8	Map3k8	Mitogen-activated protein kinase kinase kinase 8	PATH:04668	TNF signaling pathway	2.51195e-13	3.58035
Map3k8	Map3k8	Mitogen-activated protein kinase kinase kinase 8	PATH:04620	Toll-like receptor signaling pathway	6.16334e-11	3.36856
Tyms	Tyms	Thymidylate synthase, isoform CRA_b	PATH:00670	One carbon pool by folate	0.294127	1.57999
Tyms	Tyms	Thymidylate synthase, isoform CRA_b	PATH:00240	Pyrimidine metabolism	0.0169575	1.69924
Tyms	Tyms	Thymidylate synthase, isoform CRA_b	PATH:01100	Metabolic pathways	0.995886	0.800199
Nr4a3	Nr4a3	Nr4a3 protein	PATH:05202	Transcriptional misregulation in cancer	0.0107458	1.56528
Gpr35	Gpr35	G-protein-coupled receptor 35	PATH:04080	Neuroactive ligand-receptor interaction	0.827778	0.851627
Serpinb2	Serpinb2	Plasminogen activator inhibitor 2, macrophage	PATH:05146	Amoebiasis	0.0136846	1.68178
Sh2d2a	Sh2d2a	Putative uncharacterized protein	PATH:04370	VEGF signaling pathway	0.5246	1.02632
Relb	Relb	Transcription factor RelB	PATH:05166	HTLV-I infection	1.23202e-06	1.92985
Relb	Relb	Transcription factor RelB	PATH:05169	Epstein-Barr virus infection	4.54164e-05	1.89699
Relb	Relb	Transcription factor RelB	PATH:04064	NF-kappa B signaling pathway	4.50921e-11	3.40225
Relb	Relb	Transcription factor RelB	PATH:04010	MAPK signaling pathway	0.537705	0.996969
Relb	Relb	Transcription factor RelB	PATH:04380	Osteoclast differentiation	9.82183e-16	3.62444
Clec7a	Clec7a	C-type lectin domain family 7 member A	PATH:04145	Phagosome	7.33954e-11	2.71856
Clec7a	Clec7a	C-type lectin domain family 7 member A	PATH:05152	Tuberculosis	3.06919e-13	2.92328
Olr1	Olr1	Oxidized low-density lipoprotein receptor 1	PATH:04145	Phagosome	7.33954e-11	2.71856
Olr1	Olr1	Oxidized low-density lipoprotein receptor 1	PATH:03320	PPAR signaling pathway	0.918144	0.617692
Tlr9	Tlr9	Toll-like receptor 9	PATH:05144	Malaria	5.61483e-11	4.60304
Tlr9	Tlr9	Toll-like receptor 9	PATH:05168	Herpes simplex infection	1.75899e-14	2.90192
Tlr9	Tlr9	Toll-like receptor 9	PATH:05152	Tuberculosis	3.06919e-13	2.92328
Tlr9	Tlr9	Toll-like receptor 9	PATH:05162	Measles	5.35708e-15	3.43293
Tlr9	Tlr9	Toll-like receptor 9	PATH:05143	African trypanosomiasis	3.31959e-08	4.70899
Tlr9	Tlr9	Toll-like receptor 9	PATH:05142	Chagas disease (American trypanosomiasis)	1.4568e-07	2.8174
Tlr9	Tlr9	Toll-like receptor 9	PATH:04620	Toll-like receptor signaling pathway	6.16334e-11	3.36856
Fermt3	Fermt3	Putative uncharacterized protein	PATH:04611	Platelet activation	0.035424	1.52773
Ttk	Ttk	Dual-specificity protein kinase TTK	PATH:04110	Cell cycle	3.54901e-05	2.22369
Ifnar2	Ifnar2	Interferon alpha/beta receptor 2	PATH:04650	Natural killer cell mediated cytotoxicity	4.93592e-13	3.39067
Ifnar2	Ifnar2	Interferon alpha/beta receptor 2	PATH:05168	Herpes simplex infection	1.75899e-14	2.90192
Ifnar2	Ifnar2	Interferon alpha/beta receptor 2	PATH:04630	Jak-STAT signaling pathway	3.62409e-09	2.62994
Ifnar2	Ifnar2	Interferon alpha/beta receptor 2	PATH:05162	Measles	5.35708e-15	3.43293
Ifnar2	Ifnar2	Interferon alpha/beta receptor 2	PATH:04151	PI3K-Akt signaling pathway	0.00882856	1.40093
Ifnar2	Ifnar2	Interferon alpha/beta receptor 2	PATH:05164	Influenza A	9.16353e-15	3.11971
Ifnar2	Ifnar2	Interferon alpha/beta receptor 2	PATH:04060	Cytokine-cytokine receptor interaction	4.88964e-15	2.65327
Ifnar2	Ifnar2	Interferon alpha/beta receptor 2	PATH:05160	Hepatitis C	0.000167919	2.04515
Ifnar2	Ifnar2	Interferon alpha/beta receptor 2	PATH:04380	Osteoclast differentiation	9.82183e-16	3.62444
Ifnar2	Ifnar2	Interferon alpha/beta receptor 2	PATH:04620	Toll-like receptor signaling pathway	6.16334e-11	3.36856
Mad2l1	Mad2l1	Putative uncharacterized protein	PATH:04110	Cell cycle	3.54901e-05	2.22369
Mad2l1	Mad2l1	Putative uncharacterized protein	PATH:05166	HTLV-I infection	1.23202e-06	1.92985
Mad2l1	Mad2l1	Putative uncharacterized protein	PATH:04914	Progesterone-mediated oocyte maturation	0.237533	1.27992
Mad2l1	Mad2l1	Putative uncharacterized protein	PATH:04114	Oocyte meiosis	0.0902003	1.42952
Sema7a	Sema7a	Semaphorin-7A	PATH:04360	Axon guidance	0.472386	1.04547
Efna1	Efna1	Ephrin-A1	PATH:04014	Ras signaling pathway	0.425561	1.05333
Efna1	Efna1	Ephrin-A1	PATH:04360	Axon guidance	0.472386	1.04547
Efna1	Efna1	Ephrin-A1	PATH:04151	PI3K-Akt signaling pathway	0.00882856	1.40093
Efna1	Efna1	Ephrin-A1	PATH:04015	Rap1 signaling pathway	0.182152	1.2045
Nop58	Nop58	Nucleolar protein 58	PATH:03008	Ribosome biogenesis in eukaryotes	0.991172	0.366096
Fcer1g	Fcer1g	High affinity immunoglobulin epsilon receptor subunit gamma	PATH:05310	Asthma	0.000310655	3.75248
Fcer1g	Fcer1g	High affinity immunoglobulin epsilon receptor subunit gamma	PATH:04650	Natural killer cell mediated cytotoxicity	4.93592e-13	3.39067
Fcer1g	Fcer1g	High affinity immunoglobulin epsilon receptor subunit gamma	PATH:05152	Tuberculosis	3.06919e-13	2.92328
Fcer1g	Fcer1g	High affinity immunoglobulin epsilon receptor subunit gamma	PATH:04664	Fc epsilon RI signaling pathway	0.0672411	1.5673
Fcer1g	Fcer1g	High affinity immunoglobulin epsilon receptor subunit gamma	PATH:04611	Platelet activation	0.035424	1.52773
Gria1	Gria1	AMPA-selective glutamate receptor 1 flip type	PATH:05014	Amyotrophic lateral sclerosis (ALS)	0.0485795	1.7869
Gria1	Gria1	AMPA-selective glutamate receptor 1 flip type	PATH:05031	Amphetamine addiction	0.974179	0.43507
Gria1	Gria1	AMPA-selective glutamate receptor 1 flip type	PATH:04728	Dopaminergic synapse	0.98346	0.526664
Gria1	Gria1	AMPA-selective glutamate receptor 1 flip type	PATH:05033	Nicotine addiction	0.919885	0.500331
Gria1	Gria1	AMPA-selective glutamate receptor 1 flip type	PATH:04723	Retrograde endocannabinoid signaling	0.901148	0.680061
Gria1	Gria1	AMPA-selective glutamate receptor 1 flip type	PATH:04080	Neuroactive ligand-receptor interaction	0.827778	0.851627
Gria1	Gria1	AMPA-selective glutamate receptor 1 flip type	PATH:04724	Glutamatergic synapse	0.950192	0.625413
Gria1	Gria1	AMPA-selective glutamate receptor 1 flip type	PATH:04713	Circadian entrainment	0.936033	0.61265
Gria1	Gria1	AMPA-selective glutamate receptor 1 flip type	PATH:04730	Long-term depression	0.762444	0.811347
Gria1	Gria1	AMPA-selective glutamate receptor 1 flip type	PATH:04720	Long-term potentiation	0.924447	0.580094
Akr7a5	Akr7a5	Aflatoxin B1 aldehyde reductase member 2	PATH:00980	Metabolism of xenobiotics by cytochrome P450	0.0134823	1.772
Ace3	Ace3	Angiotensin converting enzyme-like 3	PATH:05410	Hypertrophic cardiomyopathy (HCM)	0.465402	1.07214
Ace3	Ace3	Angiotensin converting enzyme-like 3	PATH:05142	Chagas disease (American trypanosomiasis)	1.4568e-07	2.8174
Ace3	Ace3	Angiotensin converting enzyme-like 3	PATH:04614	Renin-angiotensin system	0.322658	1.50099
Il11	Il11	Interleukin 11	PATH:05323	Rheumatoid arthritis	3.9638e-09	3.33554
Il11	Il11	Interleukin 11	PATH:04640	Hematopoietic cell lineage	7.95689e-05	2.44348
Il11	Il11	Interleukin 11	PATH:04630	Jak-STAT signaling pathway	3.62409e-09	2.62994
Il11	Il11	Interleukin 11	PATH:04060	Cytokine-cytokine receptor interaction	4.88964e-15	2.65327
Irf9	Irf9	Interferon regulatory factor 9	PATH:05168	Herpes simplex infection	1.75899e-14	2.90192
Irf9	Irf9	Interferon regulatory factor 9	PATH:04630	Jak-STAT signaling pathway	3.62409e-09	2.62994
Irf9	Irf9	Interferon regulatory factor 9	PATH:05162	Measles	5.35708e-15	3.43293
Irf9	Irf9	Interferon regulatory factor 9	PATH:05164	Influenza A	9.16353e-15	3.11971
Irf9	Irf9	Interferon regulatory factor 9	PATH:05160	Hepatitis C	0.000167919	2.04515
Irf9	Irf9	Interferon regulatory factor 9	PATH:04380	Osteoclast differentiation	9.82183e-16	3.62444
Irf9	Irf9	Interferon regulatory factor 9	PATH:05203	Viral carcinogenesis	0.0295261	1.40444
Fut4	Fut4	Fut4 protein	PATH:00514	Other types of O-glycan biosynthesis	0.880476	0.61265
Fut4	Fut4	Fut4 protein	PATH:01100	Metabolic pathways	0.995886	0.800199
Fut4	Fut4	Fut4 protein	PATH:00601	Glycosphingolipid biosynthesis - lacto and neolacto series	0.707631	0.833884
Aldh2	Aldh2	Aldehyde dehydrogenase, mitochondrial	PATH:00410	beta-Alanine metabolism	0.192474	1.61397
Aldh2	Aldh2	Aldehyde dehydrogenase, mitochondrial	PATH:00310	Lysine degradation	0.888795	0.600397
Aldh2	Aldh2	Aldehyde dehydrogenase, mitochondrial	PATH:00640	Propanoate metabolism	0.399245	1.25083
Aldh2	Aldh2	Aldehyde dehydrogenase, mitochondrial	PATH:00330	Arginine and proline metabolism	0.012417	2.03524
Aldh2	Aldh2	Aldehyde dehydrogenase, mitochondrial	PATH:01100	Metabolic pathways	0.995886	0.800199
Aldh2	Aldh2	Aldehyde dehydrogenase, mitochondrial	PATH:00561	Glycerolipid metabolism	0.764032	0.784832
Aldh2	Aldh2	Aldehyde dehydrogenase, mitochondrial	PATH:00620	Pyruvate metabolism	0.653609	0.909692
Aldh2	Aldh2	Aldehyde dehydrogenase, mitochondrial	PATH:00380	Tryptophan metabolism	0.157508	1.55658
Aldh2	Aldh2	Aldehyde dehydrogenase, mitochondrial	PATH:00280	Valine, leucine and isoleucine degradation	0.896593	0.588624
Aldh2	Aldh2	Aldehyde dehydrogenase, mitochondrial	PATH:00071	Fatty acid degradation	0.871607	0.625413
Aldh2	Aldh2	Aldehyde dehydrogenase, mitochondrial	PATH:00053	Ascorbate and aldarate metabolism	0.767602	0.741231
Aldh2	Aldh2	Aldehyde dehydrogenase, mitochondrial	PATH:00340	Histidine metabolism	0.540477	1.07214
Aldh2	Aldh2	Aldehyde dehydrogenase, mitochondrial	PATH:00010	Glycolysis / Gluconeogenesis	0.291548	1.27068
Aldh2	Aldh2	Aldehyde dehydrogenase, mitochondrial	PATH:00040	Pentose and glucuronate interconversions	0.674623	0.882937
Cd209f	Cd209f	MCG132033, isoform CRA_a	PATH:04145	Phagosome	7.33954e-11	2.71856
Cd209f	Cd209f	MCG132033, isoform CRA_a	PATH:05152	Tuberculosis	3.06919e-13	2.92328
Cd209f	Cd209f	MCG132033, isoform CRA_a	PATH:05162	Measles	5.35708e-15	3.43293
Runx2	Runx2	Runt-related transcription factor 2	PATH:05202	Transcriptional misregulation in cancer	0.0107458	1.56528
Mttp	Mttp	Microsomal triglyceride transfer protein large subunit	PATH:04975	Fat digestion and absorption	0.616409	0.953011
Cybb	Cybb	Cytochrome b-245 heavy chain	PATH:04066	HIF-1 signaling pathway	0.0240499	1.63745
Cybb	Cybb	Cytochrome b-245 heavy chain	PATH:04145	Phagosome	7.33954e-11	2.71856
Cybb	Cybb	Cytochrome b-245 heavy chain	PATH:04670	Leukocyte transendothelial migration	0.00156972	1.91793
Cybb	Cybb	Cytochrome b-245 heavy chain	PATH:04380	Osteoclast differentiation	9.82183e-16	3.62444
Ctps	Ctps	CTP synthase 1	PATH:00240	Pyrimidine metabolism	0.0169575	1.69924
Ctps	Ctps	CTP synthase 1	PATH:01100	Metabolic pathways	0.995886	0.800199
Ccnb2	Ccnb2	G2/mitotic-specific cyclin-B2	PATH:04110	Cell cycle	3.54901e-05	2.22369
Ccnb2	Ccnb2	G2/mitotic-specific cyclin-B2	PATH:05166	HTLV-I infection	1.23202e-06	1.92985
Ccnb2	Ccnb2	G2/mitotic-specific cyclin-B2	PATH:04068	FoxO signaling pathway	0.0781726	1.40834
Ccnb2	Ccnb2	G2/mitotic-specific cyclin-B2	PATH:04914	Progesterone-mediated oocyte maturation	0.237533	1.27992
Ccnb2	Ccnb2	G2/mitotic-specific cyclin-B2	PATH:04114	Oocyte meiosis	0.0902003	1.42952
Ccnb2	Ccnb2	G2/mitotic-specific cyclin-B2	PATH:04115	p53 signaling pathway	2.33089e-05	2.79597
Masp1	Masp1	Mannan-binding lectin serine protease 1	PATH:05150	Staphylococcus aureus infection	1.28821e-15	5.49383
Masp1	Masp1	Mannan-binding lectin serine protease 1	PATH:04610	Complement and coagulation cascades	0.000123147	2.50165
Per1	Per1	Period circadian protein homolog 1	PATH:05168	Herpes simplex infection	1.75899e-14	2.90192
Per1	Per1	Period circadian protein homolog 1	PATH:04713	Circadian entrainment	0.936033	0.61265
Per1	Per1	Period circadian protein homolog 1	PATH:04710	Circadian rhythm	0.830726	0.645588
Relt	Relt	Tumor necrosis factor receptor superfamily member 19L	PATH:04060	Cytokine-cytokine receptor interaction	4.88964e-15	2.65327
Cyp2f2	Cyp2f2	Cytochrome P450 2F2	PATH:00980	Metabolism of xenobiotics by cytochrome P450	0.0134823	1.772
Ppp2r2c	Ppp2r2c	Serine/threonine-protein phosphatase 2A 55 kDa regulatory subunit B gamma isoform	PATH:04530	Tight junction	0.985474	0.518861
Ppp2r2c	Ppp2r2c	Serine/threonine-protein phosphatase 2A 55 kDa regulatory subunit B gamma isoform	PATH:04728	Dopaminergic synapse	0.98346	0.526664
Ppp2r2c	Ppp2r2c	Serine/threonine-protein phosphatase 2A 55 kDa regulatory subunit B gamma isoform	PATH:04261	Adrenergic signaling in cardiomyocytes	0.944353	0.66269
Ppp2r2c	Ppp2r2c	Serine/threonine-protein phosphatase 2A 55 kDa regulatory subunit B gamma isoform	PATH:04151	PI3K-Akt signaling pathway	0.00882856	1.40093
Ppp2r2c	Ppp2r2c	Serine/threonine-protein phosphatase 2A 55 kDa regulatory subunit B gamma isoform	PATH:05142	Chagas disease (American trypanosomiasis)	1.4568e-07	2.8174
Ppp2r2c	Ppp2r2c	Serine/threonine-protein phosphatase 2A 55 kDa regulatory subunit B gamma isoform	PATH:04390	Hippo signaling pathway	0.36965	1.10463
Ppp2r2c	Ppp2r2c	Serine/threonine-protein phosphatase 2A 55 kDa regulatory subunit B gamma isoform	PATH:05160	Hepatitis C	0.000167919	2.04515
Ppp2r2c	Ppp2r2c	Serine/threonine-protein phosphatase 2A 55 kDa regulatory subunit B gamma isoform	PATH:03015	mRNA surveillance pathway	0.997108	0.315998
Ptger4	Ptger4	Prostaglandin E2 receptor EP4 subtype	PATH:04750	Inflammatory mediator regulation of TRP channels	0.821697	0.794176
Ptger4	Ptger4	Prostaglandin E2 receptor EP4 subtype	PATH:04080	Neuroactive ligand-receptor interaction	0.827778	0.851627
Rhoh	Rhoh	Putative uncharacterized protein	PATH:04670	Leukocyte transendothelial migration	0.00156972	1.91793
Gnmt	Gnmt	Glycine N-methyltransferase	PATH:00260	Glycine, serine and threonine metabolism	0.205381	1.50099
Map4k1	Map4k1	Mitogen-activated protein kinase kinase kinase kinase 1	PATH:04010	MAPK signaling pathway	0.537705	0.996969
Reln	Reln	Reelin splicing isoform MR-1A	PATH:04151	PI3K-Akt signaling pathway	0.00882856	1.40093
Reln	Reln	Reelin splicing isoform MR-1A	PATH:04510	Focal adhesion	0.608015	0.962174
Reln	Reln	Reelin splicing isoform MR-1A	PATH:04512	ECM-receptor interaction	0.285935	1.22303
Tbx21	Tbx21	T-box 21	PATH:05321	Inflammatory bowel disease (IBD)	4.99317e-10	4.07049
Oas3	Oas3	2'-5'-oligoadenylate synthase 3	PATH:05168	Herpes simplex infection	1.75899e-14	2.90192
Oas3	Oas3	2'-5'-oligoadenylate synthase 3	PATH:05162	Measles	5.35708e-15	3.43293
Oas3	Oas3	2'-5'-oligoadenylate synthase 3	PATH:05164	Influenza A	9.16353e-15	3.11971
Oas3	Oas3	2'-5'-oligoadenylate synthase 3	PATH:05160	Hepatitis C	0.000167919	2.04515
Ces1e	Ces1e	Carboxylesterase 1E	PATH:01100	Metabolic pathways	0.995886	0.800199
Ces1e	Ces1e	Carboxylesterase 1E	PATH:00983	Drug metabolism - other enzymes	0.322084	1.23158
Duox2	Duox2	Protein Duox2	PATH:04918	Thyroid hormone synthesis	0.934138	0.563753
Ptgs2	Ptgs2	Prostaglandin G/H synthase 2	PATH:04921	Oxytocin signaling pathway	0.877907	0.759996
Ptgs2	Ptgs2	Prostaglandin G/H synthase 2	PATH:04723	Retrograde endocannabinoid signaling	0.901148	0.680061
Ptgs2	Ptgs2	Prostaglandin G/H synthase 2	PATH:04668	TNF signaling pathway	2.51195e-13	3.58035
Ptgs2	Ptgs2	Prostaglandin G/H synthase 2	PATH:04913	Ovarian steroidogenesis	0.938714	0.517583
Ptgs2	Ptgs2	Prostaglandin G/H synthase 2	PATH:04726	Serotonergic synapse	0.960692	0.6211
Ptgs2	Ptgs2	Prostaglandin G/H synthase 2	PATH:01100	Metabolic pathways	0.995886	0.800199
Ptgs2	Ptgs2	Prostaglandin G/H synthase 2	PATH:05204	Chemical carcinogenesis	0.0719186	1.52275
Ptgs2	Ptgs2	Prostaglandin G/H synthase 2	PATH:05206	MicroRNAs in cancer	0.529522	1.00066
Ptgs2	Ptgs2	Prostaglandin G/H synthase 2	PATH:05222	Small cell lung cancer	0.029483	1.68651
Ptgs2	Ptgs2	Prostaglandin G/H synthase 2	PATH:05200	Pathways in cancer	0.0389071	1.30786
Ptgs2	Ptgs2	Prostaglandin G/H synthase 2	PATH:04370	VEGF signaling pathway	0.5246	1.02632
Ptgs2	Ptgs2	Prostaglandin G/H synthase 2	PATH:05140	Leishmaniasis	7.6751e-16	4.92633
Ptgs2	Ptgs2	Prostaglandin G/H synthase 2	PATH:04064	NF-kappa B signaling pathway	4.50921e-11	3.40225
Ptgs2	Ptgs2	Prostaglandin G/H synthase 2	PATH:00590	Arachidonic acid metabolism	0.776366	0.816866
Taf4b	Taf4b	Transcription initiation factor TFIID subunit 4B	PATH:03022	Basal transcription factors	0.952328	0.43507
Taf4b	Taf4b	Transcription initiation factor TFIID subunit 4B	PATH:05168	Herpes simplex infection	1.75899e-14	2.90192
Taf4b	Taf4b	Transcription initiation factor TFIID subunit 4B	PATH:05016	Huntington's disease	0.997688	0.471516
Marco	Marco	Macrophage receptor MARCO	PATH:04145	Phagosome	7.33954e-11	2.71856
Stat1	Stat1	Signal transducer and activator of transcription 1	PATH:04919	Thyroid hormone signaling pathway	0.3986	1.10242
Stat1	Stat1	Signal transducer and activator of transcription 1	PATH:04917	Prolactin signaling pathway	0.200992	1.35225
Stat1	Stat1	Signal transducer and activator of transcription 1	PATH:04620	Toll-like receptor signaling pathway	6.16334e-11	3.36856
Stat1	Stat1	Signal transducer and activator of transcription 1	PATH:05321	Inflammatory bowel disease (IBD)	4.99317e-10	4.07049
Stat1	Stat1	Signal transducer and activator of transcription 1	PATH:05200	Pathways in cancer	0.0389071	1.30786
Stat1	Stat1	Signal transducer and activator of transcription 1	PATH:05145	Toxoplasmosis	1.11298e-07	2.59714
Stat1	Stat1	Signal transducer and activator of transcription 1	PATH:05212	Pancreatic cancer	0.558118	1.00066
Stat1	Stat1	Signal transducer and activator of transcription 1	PATH:05168	Herpes simplex infection	1.75899e-14	2.90192
Stat1	Stat1	Signal transducer and activator of transcription 1	PATH:04630	Jak-STAT signaling pathway	3.62409e-09	2.62994
Stat1	Stat1	Signal transducer and activator of transcription 1	PATH:05152	Tuberculosis	3.06919e-13	2.92328
Stat1	Stat1	Signal transducer and activator of transcription 1	PATH:04062	Chemokine signaling pathway	2.96226e-07	2.20146
Stat1	Stat1	Signal transducer and activator of transcription 1	PATH:05162	Measles	5.35708e-15	3.43293
Stat1	Stat1	Signal transducer and activator of transcription 1	PATH:05140	Leishmaniasis	7.6751e-16	4.92633
Stat1	Stat1	Signal transducer and activator of transcription 1	PATH:05164	Influenza A	9.16353e-15	3.11971
Stat1	Stat1	Signal transducer and activator of transcription 1	PATH:05161	Hepatitis B	4.20469e-06	2.27737
Stat1	Stat1	Signal transducer and activator of transcription 1	PATH:05160	Hepatitis C	0.000167919	2.04515
Stat1	Stat1	Signal transducer and activator of transcription 1	PATH:04380	Osteoclast differentiation	9.82183e-16	3.62444
Cxcl11	Cxcl11	C-X-C motif chemokine 11	PATH:04062	Chemokine signaling pathway	2.96226e-07	2.20146
Cxcl11	Cxcl11	C-X-C motif chemokine 11	PATH:04060	Cytokine-cytokine receptor interaction	4.88964e-15	2.65327
Cxcl11	Cxcl11	C-X-C motif chemokine 11	PATH:04620	Toll-like receptor signaling pathway	6.16334e-11	3.36856
Mlkl	Mlkl	Mixed lineage kinase domain-like protein	PATH:04668	TNF signaling pathway	2.51195e-13	3.58035
Scd4	Scd4	MCG10079	PATH:01040	Biosynthesis of unsaturated fatty acids	0.928395	0.400265
Scd4	Scd4	MCG10079	PATH:03320	PPAR signaling pathway	0.918144	0.617692
Scd4	Scd4	MCG10079	PATH:01212	Fatty acid metabolism	0.966513	0.400265
Trim21	Trim21	E3 ubiquitin-protein ligase TRIM21	PATH:05322	Systemic lupus erythematosus	0.0113986	1.62269
Adora2a	Adora2a	Adenosine receptor A2a	PATH:05034	Alcoholism	0.999861	0.351991
Adora2a	Adora2a	Adenosine receptor A2a	PATH:05012	Parkinson's disease	0.9957	0.457819
Adora2a	Adora2a	Adenosine receptor A2a	PATH:04020	Calcium signaling pathway	0.399156	1.07598
Adora2a	Adora2a	Adenosine receptor A2a	PATH:04080	Neuroactive ligand-receptor interaction	0.827778	0.851627
Adora2a	Adora2a	Adenosine receptor A2a	PATH:04270	Vascular smooth muscle contraction	0.952916	0.620565
Adora2a	Adora2a	Adenosine receptor A2a	PATH:04015	Rap1 signaling pathway	0.182152	1.2045
C3	C3	Complement component 3d	PATH:05134	Legionellosis	1.39416e-09	4.03776
C3	C3	Complement component 3d	PATH:05133	Pertussis	2.29493e-11	3.92151
C3	C3	Complement component 3d	PATH:04145	Phagosome	7.33954e-11	2.71856
C3	C3	Complement component 3d	PATH:05322	Systemic lupus erythematosus	0.0113986	1.62269
C3	C3	Complement component 3d	PATH:05168	Herpes simplex infection	1.75899e-14	2.90192
C3	C3	Complement component 3d	PATH:05152	Tuberculosis	3.06919e-13	2.92328
C3	C3	Complement component 3d	PATH:05140	Leishmaniasis	7.6751e-16	4.92633
C3	C3	Complement component 3d	PATH:05142	Chagas disease (American trypanosomiasis)	1.4568e-07	2.8174
C3	C3	Complement component 3d	PATH:05150	Staphylococcus aureus infection	1.28821e-15	5.49383
C3	C3	Complement component 3d	PATH:05203	Viral carcinogenesis	0.0295261	1.40444
C3	C3	Complement component 3d	PATH:04610	Complement and coagulation cascades	0.000123147	2.50165
Dpyd	Dpyd	Putative uncharacterized protein	PATH:00240	Pyrimidine metabolism	0.0169575	1.69924
Dpyd	Dpyd	Putative uncharacterized protein	PATH:00410	beta-Alanine metabolism	0.192474	1.61397
Dpyd	Dpyd	Putative uncharacterized protein	PATH:01100	Metabolic pathways	0.995886	0.800199
Dpyd	Dpyd	Putative uncharacterized protein	PATH:00770	Pantothenate and CoA biosynthesis	0.814807	0.625413
Dpyd	Dpyd	Putative uncharacterized protein	PATH:00983	Drug metabolism - other enzymes	0.322084	1.23158
Timp3	Timp3	Metalloproteinase inhibitor 3	PATH:05206	MicroRNAs in cancer	0.529522	1.00066
Timp3	Timp3	Metalloproteinase inhibitor 3	PATH:05205	Proteoglycans in cancer	0.00959999	1.50542
Gatm	Gatm	Glycine amidinotransferase, mitochondrial	PATH:00260	Glycine, serine and threonine metabolism	0.205381	1.50099
Gatm	Gatm	Glycine amidinotransferase, mitochondrial	PATH:00330	Arginine and proline metabolism	0.012417	2.03524
Gatm	Gatm	Glycine amidinotransferase, mitochondrial	PATH:01100	Metabolic pathways	0.995886	0.800199
Mcm2	Mcm2	DNA replication licensing factor MCM2	PATH:04110	Cell cycle	3.54901e-05	2.22369
Mcm2	Mcm2	DNA replication licensing factor MCM2	PATH:03030	DNA replication	4.13765e-07	4.28855
Pstpip1	Pstpip1	Proline-serine-threonine phosphatase-interacting protein 1	PATH:04621	NOD-like receptor signaling pathway	4.71598e-13	4.5932
Rrm1	Rrm1	Ribonucleoside-diphosphate reductase large subunit	PATH:00240	Pyrimidine metabolism	0.0169575	1.69924
Rrm1	Rrm1	Ribonucleoside-diphosphate reductase large subunit	PATH:00230	Purine metabolism	0.313946	1.13069
Rrm1	Rrm1	Ribonucleoside-diphosphate reductase large subunit	PATH:00480	Glutathione metabolism	0.00816812	2.14427
Rrm1	Rrm1	Ribonucleoside-diphosphate reductase large subunit	PATH:01100	Metabolic pathways	0.995886	0.800199
Sod2	Sod2	Superoxide dismutase [Mn], mitochondrial	PATH:04068	FoxO signaling pathway	0.0781726	1.40834
Sod2	Sod2	Superoxide dismutase [Mn], mitochondrial	PATH:04146	Peroxisome	0.923122	0.610159
Sod2	Sod2	Superoxide dismutase [Mn], mitochondrial	PATH:05016	Huntington's disease	0.997688	0.471516
Cd40	Cd40	Tumor necrosis factor receptor superfamily member 5	PATH:04514	Cell adhesion molecules (CAMs)	1.90007e-06	2.28909
Cd40	Cd40	Tumor necrosis factor receptor superfamily member 5	PATH:05416	Viral myocarditis	4.00482e-06	2.69841
Cd40	Cd40	Tumor necrosis factor receptor superfamily member 5	PATH:04620	Toll-like receptor signaling pathway	6.16334e-11	3.36856
Cd40	Cd40	Tumor necrosis factor receptor superfamily member 5	PATH:05310	Asthma	0.000310655	3.75248
Cd40	Cd40	Tumor necrosis factor receptor superfamily member 5	PATH:05145	Toxoplasmosis	1.11298e-07	2.59714
Cd40	Cd40	Tumor necrosis factor receptor superfamily member 5	PATH:05320	Autoimmune thyroid disease	6.73968e-05	2.68834
Cd40	Cd40	Tumor necrosis factor receptor superfamily member 5	PATH:05166	HTLV-I infection	1.23202e-06	1.92985
Cd40	Cd40	Tumor necrosis factor receptor superfamily member 5	PATH:05144	Malaria	5.61483e-11	4.60304
Cd40	Cd40	Tumor necrosis factor receptor superfamily member 5	PATH:04672	Intestinal immune network for IgA production	2.27571e-05	3.26303
Cd40	Cd40	Tumor necrosis factor receptor superfamily member 5	PATH:05202	Transcriptional misregulation in cancer	0.0107458	1.56528
Cd40	Cd40	Tumor necrosis factor receptor superfamily member 5	PATH:05169	Epstein-Barr virus infection	4.54164e-05	1.89699
Cd40	Cd40	Tumor necrosis factor receptor superfamily member 5	PATH:05322	Systemic lupus erythematosus	0.0113986	1.62269
Cd40	Cd40	Tumor necrosis factor receptor superfamily member 5	PATH:05330	Allograft rejection	4.39759e-08	3.8487
Cd40	Cd40	Tumor necrosis factor receptor superfamily member 5	PATH:04064	NF-kappa B signaling pathway	4.50921e-11	3.40225
Cd40	Cd40	Tumor necrosis factor receptor superfamily member 5	PATH:05340	Primary immunodeficiency	0.000406172	3.14494
Cd40	Cd40	Tumor necrosis factor receptor superfamily member 5	PATH:04060	Cytokine-cytokine receptor interaction	4.88964e-15	2.65327
Cyba	Cyba	Cytochrome b-245, alpha polypeptide, isoform CRA_a	PATH:04145	Phagosome	7.33954e-11	2.71856
Cyba	Cyba	Cytochrome b-245, alpha polypeptide, isoform CRA_a	PATH:05140	Leishmaniasis	7.6751e-16	4.92633
Cyba	Cyba	Cytochrome b-245, alpha polypeptide, isoform CRA_a	PATH:04670	Leukocyte transendothelial migration	0.00156972	1.91793
Cyba	Cyba	Cytochrome b-245, alpha polypeptide, isoform CRA_a	PATH:04380	Osteoclast differentiation	9.82183e-16	3.62444
Cd74	Cd74	H-2 class II histocompatibility antigen gamma chain	PATH:05168	Herpes simplex infection	1.75899e-14	2.90192
Cd74	Cd74	H-2 class II histocompatibility antigen gamma chain	PATH:05152	Tuberculosis	3.06919e-13	2.92328
Cd74	Cd74	H-2 class II histocompatibility antigen gamma chain	PATH:04612	Antigen processing and presentation	1.49656e-10	3.67331
Il13ra1	Il13ra1	Interleukin-13 receptor subunit alpha-1	PATH:04630	Jak-STAT signaling pathway	3.62409e-09	2.62994
Il13ra1	Il13ra1	Interleukin-13 receptor subunit alpha-1	PATH:04060	Cytokine-cytokine receptor interaction	4.88964e-15	2.65327
Ctsc	Ctsc	Dipeptidyl peptidase 1	PATH:04142	Lysosome	0.878329	0.732191
Syk	Syk	Tyrosine-protein kinase SYK	PATH:04650	Natural killer cell mediated cytotoxicity	4.93592e-13	3.39067
Syk	Syk	Tyrosine-protein kinase SYK	PATH:05169	Epstein-Barr virus infection	4.54164e-05	1.89699
Syk	Syk	Tyrosine-protein kinase SYK	PATH:04662	B cell receptor signaling pathway	4.57332e-05	2.59912
Syk	Syk	Tyrosine-protein kinase SYK	PATH:05152	Tuberculosis	3.06919e-13	2.92328
Syk	Syk	Tyrosine-protein kinase SYK	PATH:04151	PI3K-Akt signaling pathway	0.00882856	1.40093
Syk	Syk	Tyrosine-protein kinase SYK	PATH:04064	NF-kappa B signaling pathway	4.50921e-11	3.40225
Syk	Syk	Tyrosine-protein kinase SYK	PATH:04380	Osteoclast differentiation	9.82183e-16	3.62444
Syk	Syk	Tyrosine-protein kinase SYK	PATH:04664	Fc epsilon RI signaling pathway	0.0672411	1.5673
Syk	Syk	Tyrosine-protein kinase SYK	PATH:05203	Viral carcinogenesis	0.0295261	1.40444
Syk	Syk	Tyrosine-protein kinase SYK	PATH:04666	Fc gamma R-mediated phagocytosis	0.000907548	2.16052
Syk	Syk	Tyrosine-protein kinase SYK	PATH:04611	Platelet activation	0.035424	1.52773
Tlr6	Tlr6	Toll-like receptor 6	PATH:04145	Phagosome	7.33954e-11	2.71856
Tlr6	Tlr6	Toll-like receptor 6	PATH:05152	Tuberculosis	3.06919e-13	2.92328
Tlr6	Tlr6	Toll-like receptor 6	PATH:05142	Chagas disease (American trypanosomiasis)	1.4568e-07	2.8174
Tlr6	Tlr6	Toll-like receptor 6	PATH:04620	Toll-like receptor signaling pathway	6.16334e-11	3.36856
Lif	Lif	Leukemia inhibitory factor	PATH:04630	Jak-STAT signaling pathway	3.62409e-09	2.62994
Lif	Lif	Leukemia inhibitory factor	PATH:04668	TNF signaling pathway	2.51195e-13	3.58035
Lif	Lif	Leukemia inhibitory factor	PATH:04060	Cytokine-cytokine receptor interaction	4.88964e-15	2.65327
Nr4a1	Nr4a1	Nuclear receptor subfamily 4 group A member 1	PATH:04151	PI3K-Akt signaling pathway	0.00882856	1.40093
Nr4a1	Nr4a1	Nuclear receptor subfamily 4 group A member 1	PATH:04010	MAPK signaling pathway	0.537705	0.996969
Dll4	Dll4	Delta-like protein 4	PATH:04330	Notch signaling pathway	0.735627	0.816866
Atp6v1b1	Atp6v1b1	Atp6v1b1 protein	PATH:05323	Rheumatoid arthritis	3.9638e-09	3.33554
Atp6v1b1	Atp6v1b1	Atp6v1b1 protein	PATH:04145	Phagosome	7.33954e-11	2.71856
Atp6v1b1	Atp6v1b1	Atp6v1b1 protein	PATH:00190	Oxidative phosphorylation	0.999751	0.283876
Atp6v1b1	Atp6v1b1	Atp6v1b1 protein	PATH:04966	Collecting duct acid secretion	0.767602	0.741231
Atp6v1b1	Atp6v1b1	Atp6v1b1 protein	PATH:01100	Metabolic pathways	0.995886	0.800199
Atp6v1b1	Atp6v1b1	Atp6v1b1 protein	PATH:04721	Synaptic vesicle cycle	0.989695	0.31767
Naip5	Naip5	Neuronal apoptosis inhibitory protein 5	PATH:05134	Legionellosis	1.39416e-09	4.03776
Naip5	Naip5	Neuronal apoptosis inhibitory protein 5	PATH:04621	NOD-like receptor signaling pathway	4.71598e-13	4.5932
Adar	Adar	Adenosine deaminase acting on RNA	PATH:05162	Measles	5.35708e-15	3.43293
Adar	Adar	Adenosine deaminase acting on RNA	PATH:05164	Influenza A	9.16353e-15	3.11971
Adar	Adar	Adenosine deaminase acting on RNA	PATH:04623	Cytosolic DNA-sensing pathway	1.6209e-06	3.1767
Txk	Txk	Non-specific protein-tyrosine kinase	PATH:04670	Leukocyte transendothelial migration	0.00156972	1.91793
Gk	Gyk	Glycerol kinase	PATH:03320	PPAR signaling pathway	0.918144	0.617692
Gk	Gyk	Glycerol kinase	PATH:01100	Metabolic pathways	0.995886	0.800199
Gk	Gyk	Glycerol kinase	PATH:00561	Glycerolipid metabolism	0.764032	0.784832
Pla2g7	Pla2g7	Phospholipase A2, group VII (Platelet-activating factor acetylhydrolase, plasma), isoform CRA_b	PATH:01100	Metabolic pathways	0.995886	0.800199
Pla2g7	Pla2g7	Phospholipase A2, group VII (Platelet-activating factor acetylhydrolase, plasma), isoform CRA_b	PATH:00565	Ether lipid metabolism	0.329195	1.31666
Nos2	Nos2	Nitric oxide synthase 2	PATH:00330	Arginine and proline metabolism	0.012417	2.03524
Nos2	Nos2	Nitric oxide synthase 2	PATH:01100	Metabolic pathways	0.995886	0.800199
Nos2	Nos2	Nitric oxide synthase 2	PATH:05222	Small cell lung cancer	0.029483	1.68651
Nos2	Nos2	Nitric oxide synthase 2	PATH:05200	Pathways in cancer	0.0389071	1.30786
Nos2	Nos2	Nitric oxide synthase 2	PATH:05145	Toxoplasmosis	1.11298e-07	2.59714
Nos2	Nos2	Nitric oxide synthase 2	PATH:04066	HIF-1 signaling pathway	0.0240499	1.63745
Nos2	Nos2	Nitric oxide synthase 2	PATH:05133	Pertussis	2.29493e-11	3.92151
Nos2	Nos2	Nitric oxide synthase 2	PATH:05146	Amoebiasis	0.0136846	1.68178
Nos2	Nos2	Nitric oxide synthase 2	PATH:04146	Peroxisome	0.923122	0.610159
Nos2	Nos2	Nitric oxide synthase 2	PATH:05152	Tuberculosis	3.06919e-13	2.92328
Nos2	Nos2	Nitric oxide synthase 2	PATH:05140	Leishmaniasis	7.6751e-16	4.92633
Nos2	Nos2	Nitric oxide synthase 2	PATH:05132	Salmonella infection	0.000213318	2.40665
Nos2	Nos2	Nitric oxide synthase 2	PATH:04020	Calcium signaling pathway	0.399156	1.07598
Nos2	Nos2	Nitric oxide synthase 2	PATH:05142	Chagas disease (American trypanosomiasis)	1.4568e-07	2.8174
Parp3	Parp3	Protein Parp3	PATH:03410	Base excision repair	0.070398	1.89314
Gngt2	Gngt2	Guanine nucleotide-binding protein subunit gamma	PATH:05034	Alcoholism	0.999861	0.351991
Gngt2	Gngt2	Guanine nucleotide-binding protein subunit gamma	PATH:04014	Ras signaling pathway	0.425561	1.05333
Gngt2	Gngt2	Guanine nucleotide-binding protein subunit gamma	PATH:04727	GABAergic synapse	0.951051	0.562169
Gngt2	Gngt2	Guanine nucleotide-binding protein subunit gamma	PATH:04062	Chemokine signaling pathway	2.96226e-07	2.20146
Gngt2	Gngt2	Guanine nucleotide-binding protein subunit gamma	PATH:04728	Dopaminergic synapse	0.98346	0.526664
Gngt2	Gngt2	Guanine nucleotide-binding protein subunit gamma	PATH:04151	PI3K-Akt signaling pathway	0.00882856	1.40093
Gngt2	Gngt2	Guanine nucleotide-binding protein subunit gamma	PATH:05032	Morphine addiction	0.959909	0.543838
Gngt2	Gngt2	Guanine nucleotide-binding protein subunit gamma	PATH:04723	Retrograde endocannabinoid signaling	0.901148	0.680061
Gngt2	Gngt2	Guanine nucleotide-binding protein subunit gamma	PATH:04724	Glutamatergic synapse	0.950192	0.625413
Gngt2	Gngt2	Guanine nucleotide-binding protein subunit gamma	PATH:04713	Circadian entrainment	0.936033	0.61265
Gngt2	Gngt2	Guanine nucleotide-binding protein subunit gamma	PATH:04725	Cholinergic synapse	0.889291	0.708433
Gngt2	Gngt2	Guanine nucleotide-binding protein subunit gamma	PATH:04726	Serotonergic synapse	0.960692	0.6211
P2rx6	P2rx6	P2X purinoceptor 6	PATH:04020	Calcium signaling pathway	0.399156	1.07598
P2rx6	P2rx6	P2X purinoceptor 6	PATH:04080	Neuroactive ligand-receptor interaction	0.827778	0.851627
Cldn8	Cldn8	Claudin-8	PATH:04530	Tight junction	0.985474	0.518861
Cldn8	Cldn8	Claudin-8	PATH:04670	Leukocyte transendothelial migration	0.00156972	1.91793
Cldn8	Cldn8	Claudin-8	PATH:04514	Cell adhesion molecules (CAMs)	1.90007e-06	2.28909
Cldn8	Cldn8	Claudin-8	PATH:05160	Hepatitis C	0.000167919	2.04515
Smad9	Smad9	Mothers against decapentaplegic homolog 9	PATH:04350	TGF-beta signaling pathway	0.799276	0.787037
Fbxo5	Fbxo5	F-box only protein 5	PATH:04114	Oocyte meiosis	0.0902003	1.42952
Nup37	Nup37	Nucleoporin Nup37	PATH:03013	RNA transport	0.999619	0.353175
Entpd2	Entpd2	Ectonucleoside triphosphate diphosphohydrolase 2	PATH:00230	Purine metabolism	0.313946	1.13069
Gla	Gla	Alpha-galactosidase A	PATH:00603	Glycosphingolipid biosynthesis - globo series	0.7942	0.667108
Gla	Gla	Alpha-galactosidase A	PATH:04142	Lysosome	0.878329	0.732191
Gla	Gla	Alpha-galactosidase A	PATH:00052	Galactose metabolism	0.0937246	1.87624
Gla	Gla	Alpha-galactosidase A	PATH:00561	Glycerolipid metabolism	0.764032	0.784832
Gla	Gla	Alpha-galactosidase A	PATH:00600	Sphingolipid metabolism	0.947971	0.444738
Tlr7	Tlr7	Toll-like receptor 7	PATH:05162	Measles	5.35708e-15	3.43293
Tlr7	Tlr7	Toll-like receptor 7	PATH:05164	Influenza A	9.16353e-15	3.11971
Tlr7	Tlr7	Toll-like receptor 7	PATH:04620	Toll-like receptor signaling pathway	6.16334e-11	3.36856
Ace	Ace	Angiotensin-converting enzyme	PATH:05410	Hypertrophic cardiomyopathy (HCM)	0.465402	1.07214
Ace	Ace	Angiotensin-converting enzyme	PATH:05142	Chagas disease (American trypanosomiasis)	1.4568e-07	2.8174
Ace	Ace	Angiotensin-converting enzyme	PATH:04614	Renin-angiotensin system	0.322658	1.50099
Chsy3	Chsy3	Chondroitin sulfate synthase 3	PATH:01100	Metabolic pathways	0.995886	0.800199
Chsy3	Chsy3	Chondroitin sulfate synthase 3	PATH:00532	Glycosaminoglycan biosynthesis - chondroitin sulfate / dermatan sulfate	0.901698	0.454846
Socs1	Socs1	Suppressor of cytokine signaling 1	PATH:05145	Toxoplasmosis	1.11298e-07	2.59714
Socs1	Socs1	Suppressor of cytokine signaling 1	PATH:04630	Jak-STAT signaling pathway	3.62409e-09	2.62994
Socs1	Socs1	Suppressor of cytokine signaling 1	PATH:04917	Prolactin signaling pathway	0.200992	1.35225
Socs1	Socs1	Suppressor of cytokine signaling 1	PATH:04120	Ubiquitin mediated proteolysis	0.904413	0.714758
Socs1	Socs1	Suppressor of cytokine signaling 1	PATH:04910	Insulin signaling pathway	0.979308	0.559811
Socs1	Socs1	Suppressor of cytokine signaling 1	PATH:04380	Osteoclast differentiation	9.82183e-16	3.62444
Socs1	Socs1	Suppressor of cytokine signaling 1	PATH:05206	MicroRNAs in cancer	0.529522	1.00066
Socs1	Socs1	Suppressor of cytokine signaling 1	PATH:04930	Type II diabetes mellitus	0.228723	1.40093
Il3ra	Il3ra	Interleukin-3 receptor subunit alpha	PATH:04210	Apoptosis	9.1101e-06	2.64543
Il3ra	Il3ra	Interleukin-3 receptor subunit alpha	PATH:04640	Hematopoietic cell lineage	7.95689e-05	2.44348
Il3ra	Il3ra	Interleukin-3 receptor subunit alpha	PATH:04630	Jak-STAT signaling pathway	3.62409e-09	2.62994
Il3ra	Il3ra	Interleukin-3 receptor subunit alpha	PATH:04151	PI3K-Akt signaling pathway	0.00882856	1.40093
Il3ra	Il3ra	Interleukin-3 receptor subunit alpha	PATH:04060	Cytokine-cytokine receptor interaction	4.88964e-15	2.65327
Ncf1	Ncf1	Neutrophil cytosol factor 1	PATH:04145	Phagosome	7.33954e-11	2.71856
Ncf1	Ncf1	Neutrophil cytosol factor 1	PATH:04062	Chemokine signaling pathway	2.96226e-07	2.20146
Ncf1	Ncf1	Neutrophil cytosol factor 1	PATH:05140	Leishmaniasis	7.6751e-16	4.92633
Ncf1	Ncf1	Neutrophil cytosol factor 1	PATH:04670	Leukocyte transendothelial migration	0.00156972	1.91793
Ncf1	Ncf1	Neutrophil cytosol factor 1	PATH:04380	Osteoclast differentiation	9.82183e-16	3.62444
Ncf1	Ncf1	Neutrophil cytosol factor 1	PATH:04666	Fc gamma R-mediated phagocytosis	0.000907548	2.16052
Psma5	Psma5	Proteasome subunit alpha type-5	PATH:03050	Proteasome	0.00039903	2.82796
Cdkn1a	Cdkn1a	Cyclin-dependent kinase inhibitor 1A variant 2	PATH:05219	Bladder cancer	0.411589	1.19126
Cdkn1a	Cdkn1a	Cyclin-dependent kinase inhibitor 1A variant 2	PATH:04921	Oxytocin signaling pathway	0.877907	0.759996
Cdkn1a	Cdkn1a	Cyclin-dependent kinase inhibitor 1A variant 2	PATH:05218	Melanoma	0.850788	0.704691
Cdkn1a	Cdkn1a	Cyclin-dependent kinase inhibitor 1A variant 2	PATH:05215	Prostate cancer	0.676913	0.899471
Cdkn1a	Cdkn1a	Cyclin-dependent kinase inhibitor 1A variant 2	PATH:05214	Glioma	0.79164	0.76974
Cdkn1a	Cdkn1a	Cyclin-dependent kinase inhibitor 1A variant 2	PATH:05203	Viral carcinogenesis	0.0295261	1.40444
Cdkn1a	Cdkn1a	Cyclin-dependent kinase inhibitor 1A variant 2	PATH:04115	p53 signaling pathway	2.33089e-05	2.79597
Cdkn1a	Cdkn1a	Cyclin-dependent kinase inhibitor 1A variant 2	PATH:05206	MicroRNAs in cancer	0.529522	1.00066
Cdkn1a	Cdkn1a	Cyclin-dependent kinase inhibitor 1A variant 2	PATH:05205	Proteoglycans in cancer	0.00959999	1.50542
Cdkn1a	Cdkn1a	Cyclin-dependent kinase inhibitor 1A variant 2	PATH:05200	Pathways in cancer	0.0389071	1.30786
Cdkn1a	Cdkn1a	Cyclin-dependent kinase inhibitor 1A variant 2	PATH:04110	Cell cycle	3.54901e-05	2.22369
Cdkn1a	Cdkn1a	Cyclin-dependent kinase inhibitor 1A variant 2	PATH:04066	HIF-1 signaling pathway	0.0240499	1.63745
Cdkn1a	Cdkn1a	Cyclin-dependent kinase inhibitor 1A variant 2	PATH:05166	HTLV-I infection	1.23202e-06	1.92985
Cdkn1a	Cdkn1a	Cyclin-dependent kinase inhibitor 1A variant 2	PATH:04012	ErbB signaling pathway	0.879056	0.690111
Cdkn1a	Cdkn1a	Cyclin-dependent kinase inhibitor 1A variant 2	PATH:05202	Transcriptional misregulation in cancer	0.0107458	1.56528
Cdkn1a	Cdkn1a	Cyclin-dependent kinase inhibitor 1A variant 2	PATH:05169	Epstein-Barr virus infection	4.54164e-05	1.89699
Cdkn1a	Cdkn1a	Cyclin-dependent kinase inhibitor 1A variant 2	PATH:04068	FoxO signaling pathway	0.0781726	1.40834
Cdkn1a	Cdkn1a	Cyclin-dependent kinase inhibitor 1A variant 2	PATH:04151	PI3K-Akt signaling pathway	0.00882856	1.40093
Cdkn1a	Cdkn1a	Cyclin-dependent kinase inhibitor 1A variant 2	PATH:05220	Chronic myeloid leukemia	0.750782	0.822461
Cdkn1a	Cdkn1a	Cyclin-dependent kinase inhibitor 1A variant 2	PATH:05161	Hepatitis B	4.20469e-06	2.27737
Cdkn1a	Cdkn1a	Cyclin-dependent kinase inhibitor 1A variant 2	PATH:05160	Hepatitis C	0.000167919	2.04515
Ak1	Ak1	Adenylate kinase isoenzyme 1	PATH:00230	Purine metabolism	0.313946	1.13069
Ak1	Ak1	Adenylate kinase isoenzyme 1	PATH:01100	Metabolic pathways	0.995886	0.800199
Ppp2r2b	Ppp2r2b	Serine/threonine-protein phosphatase 2A 55 kDa regulatory subunit B beta isoform	PATH:04530	Tight junction	0.985474	0.518861
Ppp2r2b	Ppp2r2b	Serine/threonine-protein phosphatase 2A 55 kDa regulatory subunit B beta isoform	PATH:04728	Dopaminergic synapse	0.98346	0.526664
Ppp2r2b	Ppp2r2b	Serine/threonine-protein phosphatase 2A 55 kDa regulatory subunit B beta isoform	PATH:04261	Adrenergic signaling in cardiomyocytes	0.944353	0.66269
Ppp2r2b	Ppp2r2b	Serine/threonine-protein phosphatase 2A 55 kDa regulatory subunit B beta isoform	PATH:04151	PI3K-Akt signaling pathway	0.00882856	1.40093
Ppp2r2b	Ppp2r2b	Serine/threonine-protein phosphatase 2A 55 kDa regulatory subunit B beta isoform	PATH:05142	Chagas disease (American trypanosomiasis)	1.4568e-07	2.8174
Ppp2r2b	Ppp2r2b	Serine/threonine-protein phosphatase 2A 55 kDa regulatory subunit B beta isoform	PATH:04390	Hippo signaling pathway	0.36965	1.10463
Ppp2r2b	Ppp2r2b	Serine/threonine-protein phosphatase 2A 55 kDa regulatory subunit B beta isoform	PATH:05160	Hepatitis C	0.000167919	2.04515
Ppp2r2b	Ppp2r2b	Serine/threonine-protein phosphatase 2A 55 kDa regulatory subunit B beta isoform	PATH:03015	mRNA surveillance pathway	0.997108	0.315998
Sh3bp2	Sh3bp2	SH3 domain-binding protein 2	PATH:04650	Natural killer cell mediated cytotoxicity	4.93592e-13	3.39067
Bcl2a1d	Bcl2a1d	Protein Bcl2a1d	PATH:05202	Transcriptional misregulation in cancer	0.0107458	1.56528
Bcl2a1d	Bcl2a1d	Protein Bcl2a1d	PATH:04064	NF-kappa B signaling pathway	4.50921e-11	3.40225
C1ra	C1ra	Putative uncharacterized protein	PATH:05133	Pertussis	2.29493e-11	3.92151
C1ra	C1ra	Putative uncharacterized protein	PATH:04145	Phagosome	7.33954e-11	2.71856
C1ra	C1ra	Putative uncharacterized protein	PATH:05322	Systemic lupus erythematosus	0.0113986	1.62269
C1ra	C1ra	Putative uncharacterized protein	PATH:05150	Staphylococcus aureus infection	1.28821e-15	5.49383
C1ra	C1ra	Putative uncharacterized protein	PATH:04610	Complement and coagulation cascades	0.000123147	2.50165
Chdh	Chdh	Putative uncharacterized protein	PATH:00260	Glycine, serine and threonine metabolism	0.205381	1.50099
Tmprss2	Tmprss2	Putative uncharacterized protein	PATH:05202	Transcriptional misregulation in cancer	0.0107458	1.56528
Tmprss2	Tmprss2	Putative uncharacterized protein	PATH:05164	Influenza A	9.16353e-15	3.11971
Mgll	Mgll	Monoglyceride lipase	PATH:04723	Retrograde endocannabinoid signaling	0.901148	0.680061
Mgll	Mgll	Monoglyceride lipase	PATH:01100	Metabolic pathways	0.995886	0.800199
Mgll	Mgll	Monoglyceride lipase	PATH:00561	Glycerolipid metabolism	0.764032	0.784832
B4galt5	B4galt5	Beta-1,4-galactosyltransferase 5	PATH:00512	Mucin type O-Glycan biosynthesis	0.785073	0.714758
Sncaip	Sncaip	Synuclein, alpha interacting protein (Synphilin), isoform CRA_a	PATH:05012	Parkinson's disease	0.9957	0.457819
Efnb2	Efnb2	Ephrin-B2	PATH:04360	Axon guidance	0.472386	1.04547
Mcm4	Mcm4	DNA replication licensing factor MCM4	PATH:04110	Cell cycle	3.54901e-05	2.22369
Mcm4	Mcm4	DNA replication licensing factor MCM4	PATH:03030	DNA replication	4.13765e-07	4.28855
Dio2	Dio2	Type II iodothyronine deiodinase	PATH:04919	Thyroid hormone signaling pathway	0.3986	1.10242
Hbegf	Hbegf	Proheparin-binding EGF-like growth factor	PATH:04012	ErbB signaling pathway	0.879056	0.690111
Hbegf	Hbegf	Proheparin-binding EGF-like growth factor	PATH:04915	Estrogen signaling pathway	0.655962	0.918975
Hbegf	Hbegf	Proheparin-binding EGF-like growth factor	PATH:04912	GnRH signaling pathway	0.946716	0.594452
Hbegf	Hbegf	Proheparin-binding EGF-like growth factor	PATH:05205	Proteoglycans in cancer	0.00959999	1.50542
Tlr4	Tlr4	Toll-like receptor 4	PATH:04620	Toll-like receptor signaling pathway	6.16334e-11	3.36856
Tlr4	Tlr4	Toll-like receptor 4	PATH:05205	Proteoglycans in cancer	0.00959999	1.50542
Tlr4	Tlr4	Toll-like receptor 4	PATH:05321	Inflammatory bowel disease (IBD)	4.99317e-10	4.07049
Tlr4	Tlr4	Toll-like receptor 4	PATH:05145	Toxoplasmosis	1.11298e-07	2.59714
Tlr4	Tlr4	Toll-like receptor 4	PATH:05134	Legionellosis	1.39416e-09	4.03776
Tlr4	Tlr4	Toll-like receptor 4	PATH:04066	HIF-1 signaling pathway	0.0240499	1.63745
Tlr4	Tlr4	Toll-like receptor 4	PATH:05144	Malaria	5.61483e-11	4.60304
Tlr4	Tlr4	Toll-like receptor 4	PATH:05133	Pertussis	2.29493e-11	3.92151
Tlr4	Tlr4	Toll-like receptor 4	PATH:05323	Rheumatoid arthritis	3.9638e-09	3.33554
Tlr4	Tlr4	Toll-like receptor 4	PATH:04145	Phagosome	7.33954e-11	2.71856
Tlr4	Tlr4	Toll-like receptor 4	PATH:05146	Amoebiasis	0.0136846	1.68178
Tlr4	Tlr4	Toll-like receptor 4	PATH:05152	Tuberculosis	3.06919e-13	2.92328
Tlr4	Tlr4	Toll-like receptor 4	PATH:05162	Measles	5.35708e-15	3.43293
Tlr4	Tlr4	Toll-like receptor 4	PATH:05140	Leishmaniasis	7.6751e-16	4.92633
Tlr4	Tlr4	Toll-like receptor 4	PATH:04151	PI3K-Akt signaling pathway	0.00882856	1.40093
Tlr4	Tlr4	Toll-like receptor 4	PATH:05132	Salmonella infection	0.000213318	2.40665
Tlr4	Tlr4	Toll-like receptor 4	PATH:04064	NF-kappa B signaling pathway	4.50921e-11	3.40225
Tlr4	Tlr4	Toll-like receptor 4	PATH:05164	Influenza A	9.16353e-15	3.11971
Tlr4	Tlr4	Toll-like receptor 4	PATH:05142	Chagas disease (American trypanosomiasis)	1.4568e-07	2.8174
Tlr4	Tlr4	Toll-like receptor 4	PATH:05161	Hepatitis B	4.20469e-06	2.27737
Gtse1	Gtse1	G two S phase expressed protein 1, isoform CRA_a	PATH:04115	p53 signaling pathway	2.33089e-05	2.79597
Eif2ak2	Eif2ak2	Interferon-induced, double-stranded RNA-activated protein kinase	PATH:05169	Epstein-Barr virus infection	4.54164e-05	1.89699
Eif2ak2	Eif2ak2	Interferon-induced, double-stranded RNA-activated protein kinase	PATH:05168	Herpes simplex infection	1.75899e-14	2.90192
Eif2ak2	Eif2ak2	Interferon-induced, double-stranded RNA-activated protein kinase	PATH:05162	Measles	5.35708e-15	3.43293
Eif2ak2	Eif2ak2	Interferon-induced, double-stranded RNA-activated protein kinase	PATH:04141	Protein processing in endoplasmic reticulum	0.999897	0.296054
Eif2ak2	Eif2ak2	Interferon-induced, double-stranded RNA-activated protein kinase	PATH:05164	Influenza A	9.16353e-15	3.11971
Eif2ak2	Eif2ak2	Interferon-induced, double-stranded RNA-activated protein kinase	PATH:05160	Hepatitis C	0.000167919	2.04515
Eif2ak2	Eif2ak2	Interferon-induced, double-stranded RNA-activated protein kinase	PATH:05203	Viral carcinogenesis	0.0295261	1.40444
Insrr	Insrr	Putative uncharacterized protein	PATH:05215	Prostate cancer	0.676913	0.899471
Insrr	Insrr	Putative uncharacterized protein	PATH:04810	Regulation of actin cytoskeleton	0.208276	1.1826
Dctd	Dctd	Deoxycytidylate deaminase	PATH:00240	Pyrimidine metabolism	0.0169575	1.69924
Dctd	Dctd	Deoxycytidylate deaminase	PATH:01100	Metabolic pathways	0.995886	0.800199
Lpar3	Lpar3	Lysophosphatidic acid receptor 3	PATH:04151	PI3K-Akt signaling pathway	0.00882856	1.40093
Lpar3	Lpar3	Lysophosphatidic acid receptor 3	PATH:04080	Neuroactive ligand-receptor interaction	0.827778	0.851627
Lpar3	Lpar3	Lysophosphatidic acid receptor 3	PATH:04015	Rap1 signaling pathway	0.182152	1.2045
Cers6	Cers6	Ceramide synthase 6	PATH:01100	Metabolic pathways	0.995886	0.800199
Cers6	Cers6	Ceramide synthase 6	PATH:00600	Sphingolipid metabolism	0.947971	0.444738
Tmem173	Tmem173	Stimulator of interferon genes protein	PATH:04622	RIG-I-like receptor signaling pathway	8.32684e-05	2.64881
Tmem173	Tmem173	Stimulator of interferon genes protein	PATH:04623	Cytosolic DNA-sensing pathway	1.6209e-06	3.1767
Icam1	Icam1	Intercellular adhesion molecule 1	PATH:04668	TNF signaling pathway	2.51195e-13	3.58035
Icam1	Icam1	Intercellular adhesion molecule 1	PATH:04514	Cell adhesion molecules (CAMs)	1.90007e-06	2.28909
Icam1	Icam1	Intercellular adhesion molecule 1	PATH:05416	Viral myocarditis	4.00482e-06	2.69841
Icam1	Icam1	Intercellular adhesion molecule 1	PATH:05166	HTLV-I infection	1.23202e-06	1.92985
Icam1	Icam1	Intercellular adhesion molecule 1	PATH:05144	Malaria	5.61483e-11	4.60304
Icam1	Icam1	Intercellular adhesion molecule 1	PATH:04650	Natural killer cell mediated cytotoxicity	4.93592e-13	3.39067
Icam1	Icam1	Intercellular adhesion molecule 1	PATH:05323	Rheumatoid arthritis	3.9638e-09	3.33554
Icam1	Icam1	Intercellular adhesion molecule 1	PATH:05169	Epstein-Barr virus infection	4.54164e-05	1.89699
Icam1	Icam1	Intercellular adhesion molecule 1	PATH:05143	African trypanosomiasis	3.31959e-08	4.70899
Icam1	Icam1	Intercellular adhesion molecule 1	PATH:04064	NF-kappa B signaling pathway	4.50921e-11	3.40225
Icam1	Icam1	Intercellular adhesion molecule 1	PATH:05164	Influenza A	9.16353e-15	3.11971
Icam1	Icam1	Intercellular adhesion molecule 1	PATH:04670	Leukocyte transendothelial migration	0.00156972	1.91793
Icam1	Icam1	Intercellular adhesion molecule 1	PATH:05150	Staphylococcus aureus infection	1.28821e-15	5.49383
Stat4	Stat4	Signal transducer and activator of transcription 4	PATH:05321	Inflammatory bowel disease (IBD)	4.99317e-10	4.07049
Stat4	Stat4	Signal transducer and activator of transcription 4	PATH:04630	Jak-STAT signaling pathway	3.62409e-09	2.62994
Stat4	Stat4	Signal transducer and activator of transcription 4	PATH:05161	Hepatitis B	4.20469e-06	2.27737
Il21r	Il21r	Putative uncharacterized protein	PATH:05321	Inflammatory bowel disease (IBD)	4.99317e-10	4.07049
Il21r	Il21r	Putative uncharacterized protein	PATH:04630	Jak-STAT signaling pathway	3.62409e-09	2.62994
Il21r	Il21r	Putative uncharacterized protein	PATH:04060	Cytokine-cytokine receptor interaction	4.88964e-15	2.65327
Ube2l6	Ube2l6	Ubiquitin/ISG15-conjugating enzyme E2 L6	PATH:05012	Parkinson's disease	0.9957	0.457819
Ube2l6	Ube2l6	Ubiquitin/ISG15-conjugating enzyme E2 L6	PATH:04120	Ubiquitin mediated proteolysis	0.904413	0.714758
Pira6	Pira6	paired-Ig-like receptor A6	PATH:04380	Osteoclast differentiation	9.82183e-16	3.62444
Tlr1	Tlr1	Toll-like receptor 1	PATH:05152	Tuberculosis	3.06919e-13	2.92328
Tlr1	Tlr1	Toll-like receptor 1	PATH:04620	Toll-like receptor signaling pathway	6.16334e-11	3.36856
Cfb	Cfb	Complement factor B	PATH:05150	Staphylococcus aureus infection	1.28821e-15	5.49383
Cfb	Cfb	Complement factor B	PATH:04610	Complement and coagulation cascades	0.000123147	2.50165
Vav1	Vav1	Proto-oncogene vav	PATH:04660	T cell receptor signaling pathway	0.0261318	1.62269
Vav1	Vav1	Proto-oncogene vav	PATH:04650	Natural killer cell mediated cytotoxicity	4.93592e-13	3.39067
Vav1	Vav1	Proto-oncogene vav	PATH:04662	B cell receptor signaling pathway	4.57332e-05	2.59912
Vav1	Vav1	Proto-oncogene vav	PATH:04062	Chemokine signaling pathway	2.96226e-07	2.20146
Vav1	Vav1	Proto-oncogene vav	PATH:04670	Leukocyte transendothelial migration	0.00156972	1.91793
Vav1	Vav1	Proto-oncogene vav	PATH:04664	Fc epsilon RI signaling pathway	0.0672411	1.5673
Vav1	Vav1	Proto-oncogene vav	PATH:04510	Focal adhesion	0.608015	0.962174
Vav1	Vav1	Proto-oncogene vav	PATH:04666	Fc gamma R-mediated phagocytosis	0.000907548	2.16052
Vav1	Vav1	Proto-oncogene vav	PATH:04810	Regulation of actin cytoskeleton	0.208276	1.1826
Stat3	Stat3	Signal transducer and activator of transcription 3	PATH:04917	Prolactin signaling pathway	0.200992	1.35225
Stat3	Stat3	Signal transducer and activator of transcription 3	PATH:05203	Viral carcinogenesis	0.0295261	1.40444
Stat3	Stat3	Signal transducer and activator of transcription 3	PATH:05206	MicroRNAs in cancer	0.529522	1.00066
Stat3	Stat3	Signal transducer and activator of transcription 3	PATH:05205	Proteoglycans in cancer	0.00959999	1.50542
Stat3	Stat3	Signal transducer and activator of transcription 3	PATH:04920	Adipocytokine signaling pathway	0.167588	1.40938
Stat3	Stat3	Signal transducer and activator of transcription 3	PATH:05321	Inflammatory bowel disease (IBD)	4.99317e-10	4.07049
Stat3	Stat3	Signal transducer and activator of transcription 3	PATH:05200	Pathways in cancer	0.0389071	1.30786
Stat3	Stat3	Signal transducer and activator of transcription 3	PATH:05145	Toxoplasmosis	1.11298e-07	2.59714
Stat3	Stat3	Signal transducer and activator of transcription 3	PATH:04066	HIF-1 signaling pathway	0.0240499	1.63745
Stat3	Stat3	Signal transducer and activator of transcription 3	PATH:05221	Acute myeloid leukemia	0.0538792	1.75555
Stat3	Stat3	Signal transducer and activator of transcription 3	PATH:05169	Epstein-Barr virus infection	4.54164e-05	1.89699
Stat3	Stat3	Signal transducer and activator of transcription 3	PATH:04068	FoxO signaling pathway	0.0781726	1.40834
Stat3	Stat3	Signal transducer and activator of transcription 3	PATH:05212	Pancreatic cancer	0.558118	1.00066
Stat3	Stat3	Signal transducer and activator of transcription 3	PATH:04630	Jak-STAT signaling pathway	3.62409e-09	2.62994
Stat3	Stat3	Signal transducer and activator of transcription 3	PATH:04062	Chemokine signaling pathway	2.96226e-07	2.20146
Stat3	Stat3	Signal transducer and activator of transcription 3	PATH:05162	Measles	5.35708e-15	3.43293
Stat3	Stat3	Signal transducer and activator of transcription 3	PATH:05161	Hepatitis B	4.20469e-06	2.27737
Stat3	Stat3	Signal transducer and activator of transcription 3	PATH:05160	Hepatitis C	0.000167919	2.04515
Notch3	Notch3	Neurogenic locus notch homolog protein 3	PATH:04330	Notch signaling pathway	0.735627	0.816866
Notch3	Notch3	Neurogenic locus notch homolog protein 3	PATH:04919	Thyroid hormone signaling pathway	0.3986	1.10242
Notch3	Notch3	Neurogenic locus notch homolog protein 3	PATH:04320	Dorso-ventral axis formation	0.379587	1.36454
Notch3	Notch3	Neurogenic locus notch homolog protein 3	PATH:05206	MicroRNAs in cancer	0.529522	1.00066
Rrm2	Rrm2	Ribonucleoside-diphosphate reductase subunit M2	PATH:00240	Pyrimidine metabolism	0.0169575	1.69924
Rrm2	Rrm2	Ribonucleoside-diphosphate reductase subunit M2	PATH:00230	Purine metabolism	0.313946	1.13069
Rrm2	Rrm2	Ribonucleoside-diphosphate reductase subunit M2	PATH:00480	Glutathione metabolism	0.00816812	2.14427
Rrm2	Rrm2	Ribonucleoside-diphosphate reductase subunit M2	PATH:01100	Metabolic pathways	0.995886	0.800199
Rrm2	Rrm2	Ribonucleoside-diphosphate reductase subunit M2	PATH:04115	p53 signaling pathway	2.33089e-05	2.79597
Mx2	Mx2	Interferon-induced Mx2	PATH:05162	Measles	5.35708e-15	3.43293
Mx2	Mx2	Interferon-induced Mx2	PATH:05164	Influenza A	9.16353e-15	3.11971
Chek1	Chek1	Serine/threonine-protein kinase Chk1	PATH:04110	Cell cycle	3.54901e-05	2.22369
Chek1	Chek1	Serine/threonine-protein kinase Chk1	PATH:05166	HTLV-I infection	1.23202e-06	1.92985
Chek1	Chek1	Serine/threonine-protein kinase Chk1	PATH:05203	Viral carcinogenesis	0.0295261	1.40444
Chek1	Chek1	Serine/threonine-protein kinase Chk1	PATH:04115	p53 signaling pathway	2.33089e-05	2.79597
C1s1	C1s1	Protein C1s1	PATH:05133	Pertussis	2.29493e-11	3.92151
C1s1	C1s1	Protein C1s1	PATH:05322	Systemic lupus erythematosus	0.0113986	1.62269
C1s1	C1s1	Protein C1s1	PATH:05150	Staphylococcus aureus infection	1.28821e-15	5.49383
C1s1	C1s1	Protein C1s1	PATH:04610	Complement and coagulation cascades	0.000123147	2.50165
Psma4	Psma4	Proteasome subunit alpha type-4	PATH:03050	Proteasome	0.00039903	2.82796
Wnt11	Wnt11	Protein Wnt-11	PATH:05200	Pathways in cancer	0.0389071	1.30786
Wnt11	Wnt11	Protein Wnt-11	PATH:05166	HTLV-I infection	1.23202e-06	1.92985
Wnt11	Wnt11	Protein Wnt-11	PATH:04310	Wnt signaling pathway	0.411601	1.07666
Wnt11	Wnt11	Protein Wnt-11	PATH:04916	Melanogenesis	0.884044	0.700463
Wnt11	Wnt11	Protein Wnt-11	PATH:04340	Hedgehog signaling pathway	0.456996	1.11185
Wnt11	Wnt11	Protein Wnt-11	PATH:04390	Hippo signaling pathway	0.36965	1.10463
Wnt11	Wnt11	Protein Wnt-11	PATH:05217	Basal cell carcinoma	0.475168	1.09163
Wnt11	Wnt11	Protein Wnt-11	PATH:05205	Proteoglycans in cancer	0.00959999	1.50542
Ap1s3	Ap1s3	AP-1 complex subunit sigma-3	PATH:04142	Lysosome	0.878329	0.732191
Cd68	Cd68	Macrosialin	PATH:04142	Lysosome	0.878329	0.732191
Cxcr6	Cxcr6	C-X-C chemokine receptor type 6	PATH:04062	Chemokine signaling pathway	2.96226e-07	2.20146
Cxcr6	Cxcr6	C-X-C chemokine receptor type 6	PATH:04060	Cytokine-cytokine receptor interaction	4.88964e-15	2.65327
Il12rb2	Il12rb2	Interleukin-12 receptor subunit beta-2	PATH:05321	Inflammatory bowel disease (IBD)	4.99317e-10	4.07049
Il12rb2	Il12rb2	Interleukin-12 receptor subunit beta-2	PATH:04630	Jak-STAT signaling pathway	3.62409e-09	2.62994
Il12rb2	Il12rb2	Interleukin-12 receptor subunit beta-2	PATH:04060	Cytokine-cytokine receptor interaction	4.88964e-15	2.65327
Spn	Spn	Leukosialin	PATH:05169	Epstein-Barr virus infection	4.54164e-05	1.89699
Spn	Spn	Leukosialin	PATH:04514	Cell adhesion molecules (CAMs)	1.90007e-06	2.28909
Gm5431	Gm5431	Protein Gm5431	PATH:04668	TNF signaling pathway	2.51195e-13	3.58035
Ctss	Ctss	Cathepsin S	PATH:04145	Phagosome	7.33954e-11	2.71856
Ctss	Ctss	Cathepsin S	PATH:05152	Tuberculosis	3.06919e-13	2.92328
Ctss	Ctss	Cathepsin S	PATH:04142	Lysosome	0.878329	0.732191
Ctss	Ctss	Cathepsin S	PATH:04612	Antigen processing and presentation	1.49656e-10	3.67331
Stx11	Stx11	Stx11 protein	PATH:04130	SNARE interactions in vesicular transport	0.975123	0.285903
Xdh	Xdh	Xanthine dehydrogenase/oxidase	PATH:04146	Peroxisome	0.923122	0.610159
Xdh	Xdh	Xanthine dehydrogenase/oxidase	PATH:00230	Purine metabolism	0.313946	1.13069
Xdh	Xdh	Xanthine dehydrogenase/oxidase	PATH:01100	Metabolic pathways	0.995886	0.800199
Xdh	Xdh	Xanthine dehydrogenase/oxidase	PATH:00232	Caffeine metabolism	0.612528	1.11185
Xdh	Xdh	Xanthine dehydrogenase/oxidase	PATH:00983	Drug metabolism - other enzymes	0.322084	1.23158
Serpinb9b	Serpinb9b	Putative uncharacterized protein	PATH:05146	Amoebiasis	0.0136846	1.68178
Brip1	Brip1	Putative uncharacterized protein	PATH:03460	Fanconi anemia pathway	0.131816	1.56966
Il6	Il6	Interleukin 6, isoform CRA_b	PATH:04668	TNF signaling pathway	2.51195e-13	3.58035
Il6	Il6	Interleukin 6, isoform CRA_b	PATH:04620	Toll-like receptor signaling pathway	6.16334e-11	3.36856
Il6	Il6	Interleukin 6, isoform CRA_b	PATH:04621	NOD-like receptor signaling pathway	4.71598e-13	4.5932
Il6	Il6	Interleukin 6, isoform CRA_b	PATH:04623	Cytosolic DNA-sensing pathway	1.6209e-06	3.1767
Il6	Il6	Interleukin 6, isoform CRA_b	PATH:05332	Graft-versus-host disease	8.05508e-13	4.818
Il6	Il6	Interleukin 6, isoform CRA_b	PATH:05134	Legionellosis	1.39416e-09	4.03776
Il6	Il6	Interleukin 6, isoform CRA_b	PATH:04066	HIF-1 signaling pathway	0.0240499	1.63745
Il6	Il6	Interleukin 6, isoform CRA_b	PATH:05133	Pertussis	2.29493e-11	3.92151
Il6	Il6	Interleukin 6, isoform CRA_b	PATH:04640	Hematopoietic cell lineage	7.95689e-05	2.44348
Il6	Il6	Interleukin 6, isoform CRA_b	PATH:04068	FoxO signaling pathway	0.0781726	1.40834
Il6	Il6	Interleukin 6, isoform CRA_b	PATH:05410	Hypertrophic cardiomyopathy (HCM)	0.465402	1.07214
Il6	Il6	Interleukin 6, isoform CRA_b	PATH:05152	Tuberculosis	3.06919e-13	2.92328
Il6	Il6	Interleukin 6, isoform CRA_b	PATH:05132	Salmonella infection	0.000213318	2.40665
Il6	Il6	Interleukin 6, isoform CRA_b	PATH:04060	Cytokine-cytokine receptor interaction	4.88964e-15	2.65327
Il6	Il6	Interleukin 6, isoform CRA_b	PATH:04932	Non-alcoholic fatty liver disease (NAFLD)	0.68674	0.909692
Il6	Il6	Interleukin 6, isoform CRA_b	PATH:05321	Inflammatory bowel disease (IBD)	4.99317e-10	4.07049
Il6	Il6	Interleukin 6, isoform CRA_b	PATH:05200	Pathways in cancer	0.0389071	1.30786
Il6	Il6	Interleukin 6, isoform CRA_b	PATH:05166	HTLV-I infection	1.23202e-06	1.92985
Il6	Il6	Interleukin 6, isoform CRA_b	PATH:05144	Malaria	5.61483e-11	4.60304
Il6	Il6	Interleukin 6, isoform CRA_b	PATH:04672	Intestinal immune network for IgA production	2.27571e-05	3.26303
Il6	Il6	Interleukin 6, isoform CRA_b	PATH:05323	Rheumatoid arthritis	3.9638e-09	3.33554
Il6	Il6	Interleukin 6, isoform CRA_b	PATH:05202	Transcriptional misregulation in cancer	0.0107458	1.56528
Il6	Il6	Interleukin 6, isoform CRA_b	PATH:05168	Herpes simplex infection	1.75899e-14	2.90192
Il6	Il6	Interleukin 6, isoform CRA_b	PATH:05146	Amoebiasis	0.0136846	1.68178
Il6	Il6	Interleukin 6, isoform CRA_b	PATH:04630	Jak-STAT signaling pathway	3.62409e-09	2.62994
Il6	Il6	Interleukin 6, isoform CRA_b	PATH:05020	Prion diseases	0.0545966	2.00132
Il6	Il6	Interleukin 6, isoform CRA_b	PATH:05162	Measles	5.35708e-15	3.43293
Il6	Il6	Interleukin 6, isoform CRA_b	PATH:04151	PI3K-Akt signaling pathway	0.00882856	1.40093
Il6	Il6	Interleukin 6, isoform CRA_b	PATH:05143	African trypanosomiasis	3.31959e-08	4.70899
Il6	Il6	Interleukin 6, isoform CRA_b	PATH:05164	Influenza A	9.16353e-15	3.11971
Il6	Il6	Interleukin 6, isoform CRA_b	PATH:05142	Chagas disease (American trypanosomiasis)	1.4568e-07	2.8174
Il6	Il6	Interleukin 6, isoform CRA_b	PATH:05161	Hepatitis B	4.20469e-06	2.27737
Slc23a1	Slc23a1	Solute carrier family 23 member 1	PATH:04977	Vitamin digestion and absorption	0.707631	0.833884
B3gnt3	B3gnt3	Putative uncharacterized protein	PATH:01100	Metabolic pathways	0.995886	0.800199
B3gnt3	B3gnt3	Putative uncharacterized protein	PATH:00601	Glycosphingolipid biosynthesis - lacto and neolacto series	0.707631	0.833884
Ccna2	Ccna2	Cyclin-A2	PATH:04110	Cell cycle	3.54901e-05	2.22369
Ccna2	Ccna2	Cyclin-A2	PATH:05169	Epstein-Barr virus infection	4.54164e-05	1.89699
Ccna2	Ccna2	Cyclin-A2	PATH:04914	Progesterone-mediated oocyte maturation	0.237533	1.27992
Ccna2	Ccna2	Cyclin-A2	PATH:05161	Hepatitis B	4.20469e-06	2.27737
Ccna2	Ccna2	Cyclin-A2	PATH:05203	Viral carcinogenesis	0.0295261	1.40444
Pcna	Pcna	Proliferating cell nuclear antigen	PATH:04110	Cell cycle	3.54901e-05	2.22369
Pcna	Pcna	Proliferating cell nuclear antigen	PATH:05166	HTLV-I infection	1.23202e-06	1.92985
Pcna	Pcna	Proliferating cell nuclear antigen	PATH:03430	Mismatch repair	0.0617127	2.27423
Pcna	Pcna	Proliferating cell nuclear antigen	PATH:03420	Nucleotide excision repair	0.452383	1.13712
Pcna	Pcna	Proliferating cell nuclear antigen	PATH:03030	DNA replication	4.13765e-07	4.28855
Pcna	Pcna	Proliferating cell nuclear antigen	PATH:05161	Hepatitis B	4.20469e-06	2.27737
Pcna	Pcna	Proliferating cell nuclear antigen	PATH:03410	Base excision repair	0.070398	1.89314
Ifih1	Ifih1	Melanoma differentiation-associated protein 5	PATH:05168	Herpes simplex infection	1.75899e-14	2.90192
Ifih1	Ifih1	Melanoma differentiation-associated protein 5	PATH:05162	Measles	5.35708e-15	3.43293
Ifih1	Ifih1	Melanoma differentiation-associated protein 5	PATH:05164	Influenza A	9.16353e-15	3.11971
Ifih1	Ifih1	Melanoma differentiation-associated protein 5	PATH:05161	Hepatitis B	4.20469e-06	2.27737
Ifih1	Ifih1	Melanoma differentiation-associated protein 5	PATH:04622	RIG-I-like receptor signaling pathway	8.32684e-05	2.64881
Irgm1	Irgm1	Interferon-gamma-inducible GTPase Ifggd3 protein	PATH:05145	Toxoplasmosis	1.11298e-07	2.59714
Cxcl9	Cxcl9	C-X-C motif chemokine 9	PATH:04062	Chemokine signaling pathway	2.96226e-07	2.20146
Cxcl9	Cxcl9	C-X-C motif chemokine 9	PATH:04060	Cytokine-cytokine receptor interaction	4.88964e-15	2.65327
Cxcl9	Cxcl9	C-X-C motif chemokine 9	PATH:04620	Toll-like receptor signaling pathway	6.16334e-11	3.36856
P2ry13	P2ry13	P2Y purinoceptor 13	PATH:04080	Neuroactive ligand-receptor interaction	0.827778	0.851627
Gda	Gda	Guanine deaminase	PATH:00230	Purine metabolism	0.313946	1.13069
Gda	Gda	Guanine deaminase	PATH:01100	Metabolic pathways	0.995886	0.800199
Abat	Abat	4-aminobutyrate aminotransferase, mitochondrial	PATH:00280	Valine, leucine and isoleucine degradation	0.896593	0.588624
Abat	Abat	4-aminobutyrate aminotransferase, mitochondrial	PATH:04727	GABAergic synapse	0.951051	0.562169
Abat	Abat	4-aminobutyrate aminotransferase, mitochondrial	PATH:00250	Alanine, aspartate and glutamate metabolism	0.308759	1.35225
Abat	Abat	4-aminobutyrate aminotransferase, mitochondrial	PATH:00410	beta-Alanine metabolism	0.192474	1.61397
Abat	Abat	4-aminobutyrate aminotransferase, mitochondrial	PATH:00640	Propanoate metabolism	0.399245	1.25083
Abat	Abat	4-aminobutyrate aminotransferase, mitochondrial	PATH:00650	Butanoate metabolism	0.957786	0.333554
Abat	Abat	4-aminobutyrate aminotransferase, mitochondrial	PATH:01100	Metabolic pathways	0.995886	0.800199
Abcc9	Abcc9	Hemi ATP-binding cassette protein SUR2A-55	PATH:02010	ABC transporters	0.0357672	1.95782
Ripk3	Ripk3	Receptor-interacting serine/threonine-protein kinase 3	PATH:04668	TNF signaling pathway	2.51195e-13	3.58035
Ripk3	Ripk3	Receptor-interacting serine/threonine-protein kinase 3	PATH:04623	Cytosolic DNA-sensing pathway	1.6209e-06	3.1767
Ccr2	Ccr2	C-C chemokine receptor type 2	PATH:04062	Chemokine signaling pathway	2.96226e-07	2.20146
Ccr2	Ccr2	C-C chemokine receptor type 2	PATH:04060	Cytokine-cytokine receptor interaction	4.88964e-15	2.65327
Pfkp	Pfkp	ATP-dependent 6-phosphofructokinase, platelet type	PATH:04919	Thyroid hormone signaling pathway	0.3986	1.10242
Pfkp	Pfkp	ATP-dependent 6-phosphofructokinase, platelet type	PATH:01230	Biosynthesis of amino acids	0.236974	1.29956
Pfkp	Pfkp	ATP-dependent 6-phosphofructokinase, platelet type	PATH:00010	Glycolysis / Gluconeogenesis	0.291548	1.27068
Pfkp	Pfkp	ATP-dependent 6-phosphofructokinase, platelet type	PATH:00051	Fructose and mannose metabolism	0.205381	1.50099
Pfkp	Pfkp	ATP-dependent 6-phosphofructokinase, platelet type	PATH:00052	Galactose metabolism	0.0937246	1.87624
Pfkp	Pfkp	ATP-dependent 6-phosphofructokinase, platelet type	PATH:00030	Pentose phosphate pathway	0.801378	0.690111
Pfkp	Pfkp	ATP-dependent 6-phosphofructokinase, platelet type	PATH:01200	Carbon metabolism	0.928989	0.642627
Pfkp	Pfkp	ATP-dependent 6-phosphofructokinase, platelet type	PATH:01100	Metabolic pathways	0.995886	0.800199
C4b	C4b	Complement component 4B (Childo blood group)	PATH:05133	Pertussis	2.29493e-11	3.92151
C4b	C4b	Complement component 4B (Childo blood group)	PATH:05322	Systemic lupus erythematosus	0.0113986	1.62269
C4b	C4b	Complement component 4B (Childo blood group)	PATH:05150	Staphylococcus aureus infection	1.28821e-15	5.49383
C4b	C4b	Complement component 4B (Childo blood group)	PATH:04610	Complement and coagulation cascades	0.000123147	2.50165
Vcan	Vcan	Versican core protein	PATH:04514	Cell adhesion molecules (CAMs)	1.90007e-06	2.28909
Kynu	Kynu	Kynureninase	PATH:00380	Tryptophan metabolism	0.157508	1.55658
Kynu	Kynu	Kynureninase	PATH:01100	Metabolic pathways	0.995886	0.800199
Hmmr	Hmmr	Hyaluronan mediated motility receptor	PATH:04512	ECM-receptor interaction	0.285935	1.22303
Ak2	Ak2	Adenylate kinase 2, mitochondrial	PATH:00230	Purine metabolism	0.313946	1.13069
Ak2	Ak2	Adenylate kinase 2, mitochondrial	PATH:01100	Metabolic pathways	0.995886	0.800199
Slc29a1	Slc29a1	Equilibrative nucleoside transporter 1 variant delta 11	PATH:05034	Alcoholism	0.999861	0.351991
Mcm5	Mcm5	DNA replication licensing factor MCM5	PATH:04110	Cell cycle	3.54901e-05	2.22369
Mcm5	Mcm5	DNA replication licensing factor MCM5	PATH:03030	DNA replication	4.13765e-07	4.28855
Smox	Smox	Spermine oxidase, isoform CRA_a	PATH:00410	beta-Alanine metabolism	0.192474	1.61397
Smox	Smox	Spermine oxidase, isoform CRA_a	PATH:00330	Arginine and proline metabolism	0.012417	2.03524
Malt1	Malt1	Mucosa-associated lymphoid tissue lymphoma translocation protein 1 homolog	PATH:04660	T cell receptor signaling pathway	0.0261318	1.62269
Malt1	Malt1	Mucosa-associated lymphoid tissue lymphoma translocation protein 1 homolog	PATH:04662	B cell receptor signaling pathway	4.57332e-05	2.59912
Malt1	Malt1	Mucosa-associated lymphoid tissue lymphoma translocation protein 1 homolog	PATH:05152	Tuberculosis	3.06919e-13	2.92328
Malt1	Malt1	Mucosa-associated lymphoid tissue lymphoma translocation protein 1 homolog	PATH:04064	NF-kappa B signaling pathway	4.50921e-11	3.40225
Psme2b	Psme2b	PA28 beta subunit	PATH:03050	Proteasome	0.00039903	2.82796
Psme2b	Psme2b	PA28 beta subunit	PATH:04612	Antigen processing and presentation	1.49656e-10	3.67331
Myl9	Myl9	Myosin regulatory light polypeptide 9	PATH:04022	cGMP-PKG signaling pathway	0.880199	0.765212
Myl9	Myl9	Myosin regulatory light polypeptide 9	PATH:04530	Tight junction	0.985474	0.518861
Myl9	Myl9	Myosin regulatory light polypeptide 9	PATH:04670	Leukocyte transendothelial migration	0.00156972	1.91793
Myl9	Myl9	Myosin regulatory light polypeptide 9	PATH:04921	Oxytocin signaling pathway	0.877907	0.759996
Myl9	Myl9	Myosin regulatory light polypeptide 9	PATH:04270	Vascular smooth muscle contraction	0.952916	0.620565
Myl9	Myl9	Myosin regulatory light polypeptide 9	PATH:04510	Focal adhesion	0.608015	0.962174
Myl9	Myl9	Myosin regulatory light polypeptide 9	PATH:04810	Regulation of actin cytoskeleton	0.208276	1.1826
Aldh1a1	Aldh1a1	Retinal dehydrogenase 1	PATH:01100	Metabolic pathways	0.995886	0.800199
Aldh1a1	Aldh1a1	Retinal dehydrogenase 1	PATH:00830	Retinol metabolism	0.551256	1.00066
Bcl2a1a	Bcl2a1a	Bcl-2-related protein A1	PATH:05202	Transcriptional misregulation in cancer	0.0107458	1.56528
Bcl2a1a	Bcl2a1a	Bcl-2-related protein A1	PATH:04064	NF-kappa B signaling pathway	4.50921e-11	3.40225
Rpl22l1	Rpl22l1	60S ribosomal protein L22-like 1	PATH:03010	Ribosome	1	0.064978
Odc1	Odc1	Ornithine decarboxylase	PATH:00480	Glutathione metabolism	0.00816812	2.14427
Odc1	Odc1	Ornithine decarboxylase	PATH:00330	Arginine and proline metabolism	0.012417	2.03524
Odc1	Odc1	Ornithine decarboxylase	PATH:01100	Metabolic pathways	0.995886	0.800199
Birc5	Birc5	Baculoviral IAP repeat-containing protein 5	PATH:05200	Pathways in cancer	0.0389071	1.30786
Birc5	Birc5	Baculoviral IAP repeat-containing protein 5	PATH:05210	Colorectal cancer	0.493726	1.06131
Birc5	Birc5	Baculoviral IAP repeat-containing protein 5	PATH:05161	Hepatitis B	4.20469e-06	2.27737
Birc5	Birc5	Baculoviral IAP repeat-containing protein 5	PATH:04390	Hippo signaling pathway	0.36965	1.10463
Ccnb1	Ccnb1	Cyclin b1 variant 1	PATH:04110	Cell cycle	3.54901e-05	2.22369
Ccnb1	Ccnb1	Cyclin b1 variant 1	PATH:04068	FoxO signaling pathway	0.0781726	1.40834
Ccnb1	Ccnb1	Cyclin b1 variant 1	PATH:04914	Progesterone-mediated oocyte maturation	0.237533	1.27992
Ccnb1	Ccnb1	Cyclin b1 variant 1	PATH:04114	Oocyte meiosis	0.0902003	1.42952
Ccnb1	Ccnb1	Cyclin b1 variant 1	PATH:04115	p53 signaling pathway	2.33089e-05	2.79597
Azi2	Azi2	5-azacytidine-induced protein 2	PATH:04622	RIG-I-like receptor signaling pathway	8.32684e-05	2.64881
Clca3a1	Clca1	Chloride channel calcium activated 1	PATH:04740	Olfactory transduction	1	0.018739
Clca3a1	Clca1	Chloride channel calcium activated 1	PATH:04972	Pancreatic secretion	0.636904	0.935198
Sp100	Sp100	Nuclear autoantigen Sp-100	PATH:05168	Herpes simplex infection	1.75899e-14	2.90192
Sp100	Sp100	Nuclear autoantigen Sp-100	PATH:05203	Viral carcinogenesis	0.0295261	1.40444
C1qc	C1qc	Complement C1q subcomponent subunit C	PATH:05133	Pertussis	2.29493e-11	3.92151
C1qc	C1qc	Complement C1q subcomponent subunit C	PATH:05322	Systemic lupus erythematosus	0.0113986	1.62269
C1qc	C1qc	Complement C1q subcomponent subunit C	PATH:05020	Prion diseases	0.0545966	2.00132
C1qc	C1qc	Complement C1q subcomponent subunit C	PATH:05142	Chagas disease (American trypanosomiasis)	1.4568e-07	2.8174
C1qc	C1qc	Complement C1q subcomponent subunit C	PATH:05150	Staphylococcus aureus infection	1.28821e-15	5.49383
C1qc	C1qc	Complement C1q subcomponent subunit C	PATH:04610	Complement and coagulation cascades	0.000123147	2.50165
Ezh2	Ezh2	Histone-lysine N-methyltransferase EZH2	PATH:05206	MicroRNAs in cancer	0.529522	1.00066
Fcgr2b	Fcgr2b	Low affinity immunoglobulin gamma Fc region receptor II	PATH:04662	B cell receptor signaling pathway	4.57332e-05	2.59912
Fcgr2b	Fcgr2b	Low affinity immunoglobulin gamma Fc region receptor II	PATH:04145	Phagosome	7.33954e-11	2.71856
Fcgr2b	Fcgr2b	Low affinity immunoglobulin gamma Fc region receptor II	PATH:05322	Systemic lupus erythematosus	0.0113986	1.62269
Fcgr2b	Fcgr2b	Low affinity immunoglobulin gamma Fc region receptor II	PATH:05152	Tuberculosis	3.06919e-13	2.92328
Fcgr2b	Fcgr2b	Low affinity immunoglobulin gamma Fc region receptor II	PATH:05162	Measles	5.35708e-15	3.43293
Fcgr2b	Fcgr2b	Low affinity immunoglobulin gamma Fc region receptor II	PATH:05150	Staphylococcus aureus infection	1.28821e-15	5.49383
Fcgr2b	Fcgr2b	Low affinity immunoglobulin gamma Fc region receptor II	PATH:04380	Osteoclast differentiation	9.82183e-16	3.62444
Fcgr2b	Fcgr2b	Low affinity immunoglobulin gamma Fc region receptor II	PATH:04666	Fc gamma R-mediated phagocytosis	0.000907548	2.16052
Nod1	Nod1	NOD1	PATH:05133	Pertussis	2.29493e-11	3.92151
Nod1	Nod1	NOD1	PATH:04621	NOD-like receptor signaling pathway	4.71598e-13	4.5932
Fancd2	Fancd2	MCG132961	PATH:03460	Fanconi anemia pathway	0.131816	1.56966
Snrpd1	Snrpd1	Small nuclear ribonucleoprotein Sm D1	PATH:05322	Systemic lupus erythematosus	0.0113986	1.62269
Snrpd1	Snrpd1	Small nuclear ribonucleoprotein Sm D1	PATH:03040	Spliceosome	0.999941	0.217535
Gpt	Gpt	Alanine aminotransferase 1	PATH:01230	Biosynthesis of amino acids	0.236974	1.29956
Gpt	Gpt	Alanine aminotransferase 1	PATH:00250	Alanine, aspartate and glutamate metabolism	0.308759	1.35225
Gpt	Gpt	Alanine aminotransferase 1	PATH:01200	Carbon metabolism	0.928989	0.642627
Gpt	Gpt	Alanine aminotransferase 1	PATH:01210	2-Oxocarboxylic acid metabolism	0.57966	1.05333
Gpt	Gpt	Alanine aminotransferase 1	PATH:01100	Metabolic pathways	0.995886	0.800199
Cdca5	Cdca5	Sororin	PATH:05206	MicroRNAs in cancer	0.529522	1.00066
Sord	Sord	Sorbitol dehydrogenase	PATH:00051	Fructose and mannose metabolism	0.205381	1.50099
Sord	Sord	Sorbitol dehydrogenase	PATH:01100	Metabolic pathways	0.995886	0.800199
Myd88	Myd88	Myeloid differentiation primary response protein MyD88	PATH:04620	Toll-like receptor signaling pathway	6.16334e-11	3.36856
Myd88	Myd88	Myeloid differentiation primary response protein MyD88	PATH:05145	Toxoplasmosis	1.11298e-07	2.59714
Myd88	Myd88	Myeloid differentiation primary response protein MyD88	PATH:05134	Legionellosis	1.39416e-09	4.03776
Myd88	Myd88	Myeloid differentiation primary response protein MyD88	PATH:05144	Malaria	5.61483e-11	4.60304
Myd88	Myd88	Myeloid differentiation primary response protein MyD88	PATH:05133	Pertussis	2.29493e-11	3.92151
Myd88	Myd88	Myeloid differentiation primary response protein MyD88	PATH:04210	Apoptosis	9.1101e-06	2.64543
Myd88	Myd88	Myeloid differentiation primary response protein MyD88	PATH:05168	Herpes simplex infection	1.75899e-14	2.90192
Myd88	Myd88	Myeloid differentiation primary response protein MyD88	PATH:05152	Tuberculosis	3.06919e-13	2.92328
Myd88	Myd88	Myeloid differentiation primary response protein MyD88	PATH:05162	Measles	5.35708e-15	3.43293
Myd88	Myd88	Myeloid differentiation primary response protein MyD88	PATH:05140	Leishmaniasis	7.6751e-16	4.92633
Myd88	Myd88	Myeloid differentiation primary response protein MyD88	PATH:05143	African trypanosomiasis	3.31959e-08	4.70899
Myd88	Myd88	Myeloid differentiation primary response protein MyD88	PATH:05132	Salmonella infection	0.000213318	2.40665
Myd88	Myd88	Myeloid differentiation primary response protein MyD88	PATH:04064	NF-kappa B signaling pathway	4.50921e-11	3.40225
Myd88	Myd88	Myeloid differentiation primary response protein MyD88	PATH:05164	Influenza A	9.16353e-15	3.11971
Myd88	Myd88	Myeloid differentiation primary response protein MyD88	PATH:05142	Chagas disease (American trypanosomiasis)	1.4568e-07	2.8174
Myd88	Myd88	Myeloid differentiation primary response protein MyD88	PATH:05161	Hepatitis B	4.20469e-06	2.27737
Ston1	Ston1	Stonin-1	PATH:03022	Basal transcription factors	0.952328	0.43507
Pmaip1	Pmaip1	Phorbol-12-myristate-13-acetate-induced protein 1	PATH:05203	Viral carcinogenesis	0.0295261	1.40444
Pmaip1	Pmaip1	Phorbol-12-myristate-13-acetate-induced protein 1	PATH:04115	p53 signaling pathway	2.33089e-05	2.79597
Hk3	Hk3	Hexokinase-3	PATH:04066	HIF-1 signaling pathway	0.0240499	1.63745
Hk3	Hk3	Hexokinase-3	PATH:00010	Glycolysis / Gluconeogenesis	0.291548	1.27068
Hk3	Hk3	Hexokinase-3	PATH:00051	Fructose and mannose metabolism	0.205381	1.50099
Hk3	Hk3	Hexokinase-3	PATH:00052	Galactose metabolism	0.0937246	1.87624
Hk3	Hk3	Hexokinase-3	PATH:04910	Insulin signaling pathway	0.979308	0.559811
Hk3	Hk3	Hexokinase-3	PATH:00520	Amino sugar and nucleotide sugar metabolism	0.871607	0.625413
Hk3	Hk3	Hexokinase-3	PATH:01200	Carbon metabolism	0.928989	0.642627
Hk3	Hk3	Hexokinase-3	PATH:01100	Metabolic pathways	0.995886	0.800199
Hk3	Hk3	Hexokinase-3	PATH:00524	Butirosin and neomycin biosynthesis	0.40938	2.00132
Hk3	Hk3	Hexokinase-3	PATH:04973	Carbohydrate digestion and absorption	0.472503	1.11185
Hk3	Hk3	Hexokinase-3	PATH:04930	Type II diabetes mellitus	0.228723	1.40093
Hk3	Hk3	Hexokinase-3	PATH:00500	Starch and sucrose metabolism	0.790003	0.755216
Hpse	Hpse	Heparanase	PATH:00531	Glycosaminoglycan degradation	0.63527	0.953011
Hpse	Hpse	Heparanase	PATH:01100	Metabolic pathways	0.995886	0.800199
Hpse	Hpse	Heparanase	PATH:05205	Proteoglycans in cancer	0.00959999	1.50542
Cbs	Cbs	Cystathionine beta-synthase	PATH:00270	Cysteine and methionine metabolism	0.818054	0.698136
Cbs	Cbs	Cystathionine beta-synthase	PATH:00450	Selenocompound metabolism	0.588602	1.00066
Cbs	Cbs	Cystathionine beta-synthase	PATH:01230	Biosynthesis of amino acids	0.236974	1.29956
Cbs	Cbs	Cystathionine beta-synthase	PATH:00260	Glycine, serine and threonine metabolism	0.205381	1.50099
Cbs	Cbs	Cystathionine beta-synthase	PATH:01100	Metabolic pathways	0.995886	0.800199
Nfkbie	Nfkbie	NF-kappa-B inhibitor epsilon	PATH:04660	T cell receptor signaling pathway	0.0261318	1.62269
Nfkbie	Nfkbie	NF-kappa-B inhibitor epsilon	PATH:05169	Epstein-Barr virus infection	4.54164e-05	1.89699
Nfkbie	Nfkbie	NF-kappa-B inhibitor epsilon	PATH:04662	B cell receptor signaling pathway	4.57332e-05	2.59912
Nfkbie	Nfkbie	NF-kappa-B inhibitor epsilon	PATH:04920	Adipocytokine signaling pathway	0.167588	1.40938
Nfkbie	Nfkbie	NF-kappa-B inhibitor epsilon	PATH:04722	Neurotrophin signaling pathway	0.599445	0.9636
Fosb	Fosb	FBJ osteosarcoma oncogene B	PATH:05034	Alcoholism	0.999861	0.351991
Fosb	Fosb	FBJ osteosarcoma oncogene B	PATH:05031	Amphetamine addiction	0.974179	0.43507
Fosb	Fosb	FBJ osteosarcoma oncogene B	PATH:05030	Cocaine addiction	0.994352	0.204217
Fosb	Fosb	FBJ osteosarcoma oncogene B	PATH:04380	Osteoclast differentiation	9.82183e-16	3.62444
Cxcr2	Cxcr2	C-X-C chemokine receptor type 2	PATH:04144	Endocytosis	0.790111	0.860297
Cxcr2	Cxcr2	C-X-C chemokine receptor type 2	PATH:04062	Chemokine signaling pathway	2.96226e-07	2.20146
Cxcr2	Cxcr2	C-X-C chemokine receptor type 2	PATH:04060	Cytokine-cytokine receptor interaction	4.88964e-15	2.65327
Cxcl10	Cxcl10	C-X-C motif chemokine 10	PATH:04062	Chemokine signaling pathway	2.96226e-07	2.20146
Cxcl10	Cxcl10	C-X-C motif chemokine 10	PATH:05164	Influenza A	9.16353e-15	3.11971
Cxcl10	Cxcl10	C-X-C motif chemokine 10	PATH:04668	TNF signaling pathway	2.51195e-13	3.58035
Cxcl10	Cxcl10	C-X-C motif chemokine 10	PATH:04060	Cytokine-cytokine receptor interaction	4.88964e-15	2.65327
Cxcl10	Cxcl10	C-X-C motif chemokine 10	PATH:04620	Toll-like receptor signaling pathway	6.16334e-11	3.36856
[truncated: 1,635 more rows]
