# Supplementary material for: Transcriptome analysis of a newly established mouse model of Toxoplasma gondii pneumonia
Source: Parasit Vectors. 2023 Feb 8;16:59. doi: 10.1186/s13071-022-05639-3 (PMC9906971; doi:10.1186/s13071-022-05639-3)
Supplement: Supplementary file 7 — Additional file 7: Table S6. Gene Ontology (GO) enrichment analysis of the differentially expressed transcripts (DETs) altered by T. gondii RH strain. [file 13071_2022_5639_MOESM7_ESM.xlsx]

## Sheet: AllGO_Result
GOID	GOTerm	DifGene	AllDifGene	GeneInGO	AllGene	P-Value	FDR	Enrichment	(-log10P)
GO:0002376	immune system process	174	2788	350	21946	1.66954e-64	9.23086e-61	3.91331	63.7774
GO:0045087	innate immune response	131	2788	316	21946	6.59713e-38	1.82378e-34	3.26322	37.1806
GO:0006954	inflammatory response	115	2788	283	21946	1.92319e-32	3.54445e-29	3.1987	31.716
GO:0006955	immune response	108	2788	264	21946	7.67801e-31	1.06129e-27	3.2202	30.1148
GO:0051607	defense response to virus	64	2788	141	21946	1.03374e-21	1.14312e-18	3.57292	20.9856
GO:0009615	response to virus	49	2788	92	21946	1.04756e-20	9.65329e-18	4.19248	19.9798
GO:0007049	cell cycle	154	2788	605	21946	5.05731e-18	3.99455e-15	2.00368	17.2961
GO:0032496	response to lipopolysaccharide	65	2788	177	21946	2.76034e-16	1.90774e-13	2.8907	15.559
GO:0007155	cell adhesion	138	2788	544	21946	3.84005e-16	2.35907e-13	1.99684	15.4157
GO:0050729	positive regulation of inflammatory response	27	2788	43	21946	1.91915e-14	9.82522e-12	4.94263	13.7169
GO:0035458	cellular response to interferon-beta	21	2788	27	21946	1.95474e-14	9.82522e-12	6.12235	13.7089
GO:0006935	chemotaxis	49	2788	124	21946	4.73021e-14	2.17945e-11	3.11055	13.3251
GO:0001525	angiogenesis	71	2788	224	21946	7.3201e-14	3.00129e-11	2.49501	13.1355
GO:0007067	mitotic nuclear division	79	2788	263	21946	7.59957e-14	3.00129e-11	2.36447	13.1192
GO:0051301	cell division	93	2788	356	21946	4.42565e-12	1.5337e-09	2.05634	11.354
GO:0042832	defense response to protozoan	18	2788	24	21946	4.43827e-12	1.5337e-09	5.90369	11.3528
GO:0007157	heterophilic cell-cell adhesion via plasma membrane cell adhesion molecules	21	2788	33	21946	1.0866e-11	3.534e-09	5.0092	10.9639
GO:0032760	positive regulation of tumor necrosis factor production	24	2788	43	21946	1.98404e-11	6.09432e-09	4.39345	10.7024
GO:0071346	cellular response to interferon-gamma	21	2788	34	21946	2.50058e-11	7.27669e-09	4.86187	10.602
GO:0045766	positive regulation of angiogenesis	41	2788	110	21946	4.85419e-11	1.34194e-08	2.93396	10.3139
GO:0042493	response to drug	88	2788	344	21946	5.49771e-11	1.44747e-08	2.01366	10.2598
GO:0032755	positive regulation of interleukin-6 production	24	2788	45	21946	7.23385e-11	1.818e-08	4.19818	10.1406
GO:0030593	neutrophil chemotaxis	22	2788	41	21946	3.84482e-10	9.24261e-08	4.22378	9.41512
GO:0007059	chromosome segregation	31	2788	77	21946	1.18957e-09	2.74046e-07	3.16908	8.92461
GO:0045071	negative regulation of viral genome replication	18	2788	30	21946	1.33073e-09	2.94304e-07	4.72296	8.87591
GO:0006260	DNA replication	41	2788	121	21946	1.41574e-09	3.01063e-07	2.66723	8.84902
GO:0043123	positive regulation of I-kappaB kinase/NF-kappaB signaling	46	2788	145	21946	1.67444e-09	3.42888e-07	2.49719	8.77613
GO:0019221	cytokine-mediated signaling pathway	47	2788	150	21946	1.76533e-09	3.48591e-07	2.46643	8.75317
GO:0071260	cellular response to mechanical stimulus	29	2788	71	21946	2.71767e-09	5.18138e-07	3.21516	8.5658
GO:0071310	cellular response to organic substance	20	2788	38	21946	3.80313e-09	6.90112e-07	4.14294	8.41986
GO:0071222	cellular response to lipopolysaccharide	52	2788	178	21946	3.86932e-09	6.90112e-07	2.29957	8.41237
GO:2001238	positive regulation of extrinsic apoptotic signaling pathway	18	2788	32	21946	5.62799e-09	9.7241e-07	4.42777	8.24965
GO:0006915	apoptotic process	120	2788	564	21946	6.00973e-09	1.0069e-06	1.67481	8.22115
GO:0007159	leukocyte cell-cell adhesion	15	2788	23	21946	6.27581e-09	1.02056e-06	5.13365	8.20233
GO:0008152	metabolic process	265	2788	1502	21946	7.34219e-09	1.15986e-06	1.3888	8.13417
GO:0002237	response to molecule of bacterial origin	11	2788	13	21946	8.33337e-09	1.27987e-06	6.66058	8.07918
GO:0009636	response to toxic substance	31	2788	83	21946	1.01625e-08	1.51861e-06	2.93999	7.993
GO:0071347	cellular response to interleukin-1	21	2788	44	21946	1.51212e-08	2.20013e-06	3.7569	7.82041
GO:0043065	positive regulation of apoptotic process	72	2788	292	21946	1.59431e-08	2.20428e-06	1.94094	7.79743
GO:0051603	proteolysis involved in cellular protein catabolic process	19	2788	37	21946	1.5947e-08	2.20428e-06	4.04217	7.79732
GO:0008285	negative regulation of cell proliferation	81	2788	346	21946	2.5457e-08	3.43297e-06	1.84277	7.59419
GO:0071407	cellular response to organic cyclic compound	26	2788	65	21946	2.99093e-08	3.93734e-06	3.14864	7.52419
GO:0050830	defense response to Gram-positive bacterium	26	2788	66	21946	4.34057e-08	5.58117e-06	3.10093	7.36245
GO:0007166	cell surface receptor signaling pathway	36	2788	111	21946	5.06196e-08	6.36082e-06	2.55295	7.29568
GO:0050731	positive regulation of peptidyl-tyrosine phosphorylation	30	2788	84	21946	5.71942e-08	7.02726e-06	2.81128	7.24265
GO:0007568	aging	42	2788	141	21946	6.41244e-08	7.67831e-06	2.34473	7.19298
GO:0009617	response to bacterium	18	2788	36	21946	6.52705e-08	7.67831e-06	3.9358	7.18528
GO:0070269	pyroptosis	8	2788	8	21946	6.72493e-08	7.74628e-06	7.87159	7.17231
GO:0045576	mast cell activation	9	2788	10	21946	7.55028e-08	8.51949e-06	7.08443	7.12204
GO:0014070	response to organic cyclic compound	43	2788	147	21946	8.00421e-08	8.77605e-06	2.30257	7.09668
GO:0038083	peptidyl-tyrosine autophosphorylation	19	2788	40	21946	8.09511e-08	8.77605e-06	3.73901	7.09178
GO:0050853	B cell receptor signaling pathway	17	2788	33	21946	8.61313e-08	9.15808e-06	4.05506	7.06484
GO:0051770	positive regulation of nitric-oxide synthase biosynthetic process	11	2788	15	21946	1.14016e-07	1.18942e-05	5.7725	6.94303
GO:0045944	positive regulation of transcription from RNA polymerase II promoter	176	2788	954	21946	1.42909e-07	1.46323e-05	1.4522	6.84494
GO:0043066	negative regulation of apoptotic process	106	2788	514	21946	2.37639e-07	2.38892e-05	1.62332	6.62408
GO:0007169	transmembrane receptor protein tyrosine kinase signaling pathway	32	2788	99	21946	2.99564e-07	2.95766e-05	2.54435	6.52351
GO:0050776	regulation of immune response	14	2788	25	21946	3.1157e-07	3.02223e-05	4.40809	6.50644
GO:0032729	positive regulation of interferon-gamma production	19	2788	43	21946	3.3745e-07	3.21683e-05	3.47815	6.47179
GO:0051092	positive regulation of NF-kappaB transcription factor activity	33	2788	105	21946	4.09835e-07	3.84064e-05	2.47393	6.38739
GO:0042127	regulation of cell proliferation	51	2788	198	21946	4.58657e-07	4.22653e-05	2.02753	6.33851
GO:0050766	positive regulation of phagocytosis	18	2788	40	21946	4.9174e-07	4.4571e-05	3.54222	6.30826
GO:0070098	chemokine-mediated signaling pathway	19	2788	44	21946	5.23262e-07	4.66631e-05	3.3991	6.28128
GO:0071356	cellular response to tumor necrosis factor	24	2788	65	21946	5.87572e-07	5.15664e-05	2.90643	6.23094
GO:0002755	MyD88-dependent toll-like receptor signaling pathway	10	2788	14	21946	6.63071e-07	5.72831e-05	5.62257	6.17844
GO:0032735	positive regulation of interleukin-12 production	13	2788	23	21946	7.21071e-07	6.04061e-05	4.44916	6.14202
GO:0045765	regulation of angiogenesis	13	2788	23	21946	7.21071e-07	6.04061e-05	4.44916	6.14202
GO:0042102	positive regulation of T cell proliferation	21	2788	53	21946	7.59719e-07	6.26939e-05	3.11893	6.11935
GO:0008284	positive regulation of cell proliferation	98	2788	477	21946	8.00625e-07	6.50979e-05	1.61722	6.09657
GO:0031100	organ regeneration	23	2788	62	21946	9.12345e-07	7.31066e-05	2.92011	6.03984
GO:0050727	regulation of inflammatory response	20	2788	51	21946	1.68346e-06	0.000132969	3.0869	5.7738
GO:0002230	positive regulation of defense response to virus by host	10	2788	15	21946	1.76118e-06	0.000137149	5.24773	5.7542
GO:0018108	peptidyl-tyrosine phosphorylation	38	2788	138	21946	2.29835e-06	0.000176494	2.16754	5.63858
GO:0048514	blood vessel morphogenesis	15	2788	32	21946	2.34407e-06	0.000177539	3.68981	5.63003
GO:0045088	regulation of innate immune response	8	2788	10	21946	2.38333e-06	0.000178074	6.29727	5.62282
GO:0048662	negative regulation of smooth muscle cell proliferation	16	2788	36	21946	2.60306e-06	0.000191897	3.49849	5.58452
GO:0034097	response to cytokine	28	2788	89	21946	2.94835e-06	0.000214492	2.47646	5.53042
GO:0009612	response to mechanical stimulus	23	2788	66	21946	3.20075e-06	0.00022983	2.74313	5.49475
GO:0044406	adhesion of symbiont to host	7	2788	8	21946	3.77343e-06	0.000263796	6.88764	5.42326
GO:0050715	positive regulation of cytokine secretion	15	2788	33	21946	3.79281e-06	0.000263796	3.578	5.42104
GO:0032728	positive regulation of interferon-beta production	11	2788	19	21946	3.86462e-06	0.000263796	4.55724	5.41289
GO:0000070	mitotic sister chromatid segregation	11	2788	19	21946	3.86462e-06	0.000263796	4.55724	5.41289
GO:0016477	cell migration	44	2788	173	21946	3.9162e-06	0.000264057	2.00202	5.40713
GO:0006270	DNA replication initiation	10	2788	16	21946	4.15871e-06	0.00027703	4.91975	5.38104
GO:0034341	response to interferon-gamma	13	2788	26	21946	4.5194e-06	0.000297474	3.9358	5.34492
GO:0042981	regulation of apoptotic process	44	2788	174	21946	4.60497e-06	0.00029954	1.99052	5.33677
GO:0000281	mitotic cytokinesis	12	2788	23	21946	6.00138e-06	0.000380192	4.10692	5.22175
GO:0032715	negative regulation of interleukin-6 production	12	2788	23	21946	6.00138e-06	0.000380192	4.10692	5.22175
GO:0030336	negative regulation of cell migration	28	2788	92	21946	6.05117e-06	0.000380192	2.3957	5.21816
GO:0050728	negative regulation of inflammatory response	24	2788	73	21946	6.31174e-06	0.000392108	2.58792	5.19985
GO:0032733	positive regulation of interleukin-10 production	11	2788	20	21946	7.59884e-06	0.000451493	4.32938	5.11925
GO:0007229	integrin-mediated signaling pathway	28	2788	93	21946	7.6174e-06	0.000451493	2.36994	5.11819
GO:0035556	intracellular signal transduction	80	2788	389	21946	7.65397e-06	0.000451493	1.61884	5.11611
GO:0007249	I-kappaB kinase/NF-kappaB signaling	13	2788	27	21946	7.70143e-06	0.000451493	3.79003	5.11343
GO:0050707	regulation of cytokine secretion	8	2788	11	21946	7.75761e-06	0.000451493	5.72479	5.11027
GO:0042535	positive regulation of tumor necrosis factor biosynthetic process	8	2788	11	21946	7.75761e-06	0.000451493	5.72479	5.11027
GO:0070374	positive regulation of ERK1 and ERK2 cascade	34	2788	124	21946	8.47115e-06	0.000487886	2.15834	5.07206
GO:0050852	T cell receptor signaling pathway	17	2788	43	21946	8.83003e-06	0.000503312	3.11202	5.05404
GO:0019886	antigen processing and presentation of exogenous peptide antigen via MHC class II	9	2788	14	21946	9.32941e-06	0.00052635	5.06031	5.03015
GO:0006919	activation of cysteine-type endopeptidase activity involved in apoptotic process	24	2788	75	21946	1.06484e-05	0.000594699	2.51891	4.97271
GO:0019882	antigen processing and presentation	25	2788	81	21946	1.42864e-05	0.000789894	2.4295	4.84508
GO:0002218	activation of innate immune response	7	2788	9	21946	1.51007e-05	0.000818547	6.12235	4.821
GO:0035455	response to interferon-alpha	7	2788	9	21946	1.51007e-05	0.000818547	6.12235	4.821
GO:0048661	positive regulation of smooth muscle cell proliferation	22	2788	67	21946	1.55121e-05	0.000832681	2.5847	4.80933
GO:0010951	negative regulation of endopeptidase activity	42	2788	171	21946	1.61596e-05	0.000859103	1.93337	4.79157
GO:0007018	microtubule-based movement	24	2788	77	21946	1.75297e-05	0.000902916	2.45348	4.75623
GO:0007267	cell-cell signaling	24	2788	77	21946	1.75297e-05	0.000902916	2.45348	4.75623
GO:0050718	positive regulation of interleukin-1 beta secretion	10	2788	18	21946	1.78262e-05	0.000902916	4.37311	4.74894
GO:0032722	positive regulation of chemokine production	10	2788	18	21946	1.78262e-05	0.000902916	4.37311	4.74894
GO:0002690	positive regulation of leukocyte chemotaxis	10	2788	18	21946	1.78262e-05	0.000902916	4.37311	4.74894
GO:0006200	ATP catabolic process	57	2788	258	21946	1.79636e-05	0.000902916	1.73907	4.74561
GO:0055072	iron ion homeostasis	16	2788	41	21946	1.96358e-05	0.000978075	3.07184	4.70695
GO:0042113	B cell activation	13	2788	29	21946	2.035e-05	0.000999777	3.52864	4.69144
GO:0016045	detection of bacterium	8	2788	12	21946	2.06638e-05	0.000999777	5.24773	4.68479
GO:0002224	toll-like receptor signaling pathway	9	2788	15	21946	2.06817e-05	0.000999777	4.72296	4.68441
GO:0045429	positive regulation of nitric oxide biosynthetic process	15	2788	37	21946	2.07948e-05	0.000999777	3.19119	4.68205
GO:0046777	protein autophosphorylation	41	2788	168	21946	2.38114e-05	0.00113494	1.92104	4.62322
GO:0060326	cell chemotaxis	19	2788	55	21946	2.59767e-05	0.00121286	2.71928	4.58542
GO:0048247	lymphocyte chemotaxis	6	2788	7	21946	2.61043e-05	0.00121286	6.74708	4.58329
GO:0032611	interleukin-1 beta production	6	2788	7	21946	2.61043e-05	0.00121286	6.74708	4.58329
GO:0016337	single organismal cell-cell adhesion	29	2788	104	21946	2.68684e-05	0.00123796	2.19496	4.57076
GO:0001666	response to hypoxia	45	2788	192	21946	2.91009e-05	0.0013215	1.8449	4.53609
GO:0035690	cellular response to drug	20	2788	60	21946	2.91595e-05	0.0013215	2.62386	4.53522
GO:0030217	T cell differentiation	15	2788	38	21946	3.03353e-05	0.00136361	3.10721	4.51805
GO:0031663	lipopolysaccharide-mediated signaling pathway	13	2788	30	21946	3.17417e-05	0.0014052	3.41102	4.49837
GO:0019228	neuronal action potential	14	2788	34	21946	3.17688e-05	0.0014052	3.24124	4.498
GO:0042590	antigen processing and presentation of exogenous peptide antigen via MHC class I	5	2788	5	21946	3.29857e-05	0.00144745	7.87159	4.48167
GO:0006801	superoxide metabolic process	10	2788	19	21946	3.33391e-05	0.00145143	4.14294	4.47705
GO:0050870	positive regulation of T cell activation	9	2788	16	21946	4.19256e-05	0.00181099	4.42777	4.37752
GO:0032689	negative regulation of interferon-gamma production	11	2788	23	21946	4.24083e-05	0.00181764	3.76467	4.37255
GO:0048245	eosinophil chemotaxis	7	2788	10	21946	4.47746e-05	0.00188976	5.51011	4.34897
GO:0002827	positive regulation of T-helper 1 type immune response	7	2788	10	21946	4.47746e-05	0.00188976	5.51011	4.34897
GO:0043124	negative regulation of I-kappaB kinase/NF-kappaB signaling	14	2788	35	21946	4.67786e-05	0.00195938	3.14864	4.32995
GO:0090307	spindle assembly involved in mitosis	12	2788	27	21946	4.72008e-05	0.0019622	3.49849	4.32605
GO:0007252	I-kappaB phosphorylation	8	2788	13	21946	4.77127e-05	0.00196868	4.84406	4.32137
GO:0016310	phosphorylation	125	2788	702	21946	4.99018e-05	0.00204376	1.40164	4.30188
GO:0014068	positive regulation of phosphatidylinositol 3-kinase signaling	18	2788	53	21946	5.45393e-05	0.00221726	2.67337	4.26329
GO:0001974	blood vessel remodeling	15	2788	40	21946	6.15062e-05	0.00248225	2.95185	4.21108
GO:0002244	hematopoietic progenitor cell differentiation	26	2788	93	21946	6.5392e-05	0.00261994	2.20066	4.18448
GO:0010575	positive regulation vascular endothelial growth factor production	11	2788	24	21946	6.9312e-05	0.00275702	3.60781	4.15919
GO:0042157	lipoprotein metabolic process	13	2788	32	21946	7.19533e-05	0.00281646	3.19783	4.14295
GO:0001916	positive regulation of T cell mediated cytotoxicity	18	2788	54	21946	7.21662e-05	0.00281646	2.62386	4.14167
GO:0008360	regulation of cell shape	31	2788	120	21946	7.23344e-05	0.00281646	2.03349	4.14065
GO:0030335	positive regulation of cell migration	38	2788	159	21946	7.52682e-05	0.0029102	1.88126	4.12339
GO:0016525	negative regulation of angiogenesis	19	2788	59	21946	7.82098e-05	0.00300293	2.53492	4.10674
GO:0007613	memory	21	2788	69	21946	8.49525e-05	0.00323933	2.3957	4.07082
GO:0007160	cell-matrix adhesion	23	2788	79	21946	8.5763e-05	0.00324783	2.29173	4.0667
GO:0060907	positive regulation of macrophage cytokine production	6	2788	8	21946	9.30969e-05	0.00343155	5.90369	4.03106
GO:0045410	positive regulation of interleukin-6 biosynthetic process	6	2788	8	21946	9.30969e-05	0.00343155	5.90369	4.03106
GO:0032609	interferon-gamma production	6	2788	8	21946	9.30969e-05	0.00343155	5.90369	4.03106
GO:0034142	toll-like receptor 4 signaling pathway	6	2788	8	21946	9.30969e-05	0.00343155	5.90369	4.03106
GO:0006790	sulfur compound metabolic process	8	2788	14	21946	9.88904e-05	0.00357363	4.49805	4.00485
GO:0046888	negative regulation of hormone secretion	8	2788	14	21946	9.88904e-05	0.00357363	4.49805	4.00485
GO:0006968	cellular defense response	8	2788	14	21946	9.88904e-05	0.00357363	4.49805	4.00485
GO:0090023	positive regulation of neutrophil chemotaxis	10	2788	21	21946	9.99504e-05	0.00358848	3.74838	4.00022
GO:0071320	cellular response to cAMP	16	2788	46	21946	0.000101219	0.0036106	2.73795	3.99474
GO:0051384	response to glucocorticoid	24	2788	85	21946	0.0001037	0.00367335	2.22257	3.98422
GO:0045471	response to ethanol	28	2788	106	21946	0.000104438	0.00367335	2.07929	3.98114
GO:0032088	negative regulation of NF-kappaB transcription factor activity	20	2788	65	21946	0.000104972	0.00367335	2.42203	3.97893
GO:0046641	positive regulation of alpha-beta T cell proliferation	7	2788	11	21946	0.000109554	0.00376227	5.0092	3.96037
GO:0006401	RNA catabolic process	7	2788	11	21946	0.000109554	0.00376227	5.0092	3.96037
GO:1990001	inhibition of cysteine-type endopeptidase activity involved in apoptotic process	7	2788	11	21946	0.000109554	0.00376227	5.0092	3.96037
GO:0043407	negative regulation of MAP kinase activity	14	2788	38	21946	0.000134535	0.00459164	2.90006	3.87116
GO:0001774	microglial cell activation	9	2788	18	21946	0.000140232	0.00475672	3.9358	3.85315
GO:0006468	protein phosphorylation	111	2788	625	21946	0.000143156	0.00482629	1.39799	3.84419
GO:0050829	defense response to Gram-negative bacterium	13	2788	34	21946	0.000150289	0.00503606	3.00973	3.82307
GO:0071456	cellular response to hypoxia	23	2788	82	21946	0.000159817	0.00532306	2.20789	3.79638
GO:0006958	complement activation, classical pathway	12	2788	30	21946	0.000162655	0.00538516	3.14864	3.78873
GO:0002830	positive regulation of type 2 immune response	5	2788	6	21946	0.000176995	0.0057565	6.55966	3.75204
GO:0070295	renal water absorption	5	2788	6	21946	0.000176995	0.0057565	6.55966	3.75204
GO:2000503	positive regulation of natural killer cell chemotaxis	5	2788	6	21946	0.000176995	0.0057565	6.55966	3.75204
GO:0042742	defense response to bacterium	33	2788	137	21946	0.000184917	0.00597898	1.89608	3.73302
GO:0050732	negative regulation of peptidyl-tyrosine phosphorylation	8	2788	15	21946	0.000188272	0.00601708	4.19818	3.72521
GO:0050901	leukocyte tethering or rolling	8	2788	15	21946	0.000188272	0.00601708	4.19818	3.72521
GO:0031667	response to nutrient levels	15	2788	44	21946	0.000214029	0.00680096	2.6835	3.66953
GO:0022407	regulation of cell-cell adhesion	7	2788	12	21946	0.000234001	0.00722789	4.59176	3.63078
GO:0032695	negative regulation of interleukin-12 production	7	2788	12	21946	0.000234001	0.00722789	4.59176	3.63078
GO:2000406	positive regulation of T cell migration	7	2788	12	21946	0.000234001	0.00722789	4.59176	3.63078
GO:0035810	positive regulation of urine volume	7	2788	12	21946	0.000234001	0.00722789	4.59176	3.63078
GO:0045078	positive regulation of interferon-gamma biosynthetic process	7	2788	12	21946	0.000234001	0.00722789	4.59176	3.63078
GO:0016064	immunoglobulin mediated immune response	9	2788	19	21946	0.000236436	0.00726254	3.72865	3.62629
GO:0051091	positive regulation of sequence-specific DNA binding transcription factor activity	26	2788	100	21946	0.000238897	0.00729757	2.04661	3.62179
GO:0034616	response to laminar fluid shear stress	6	2788	9	21946	0.000249089	0.00738262	5.24773	3.60365
GO:0032727	positive regulation of interferon-alpha production	6	2788	9	21946	0.000249089	0.00738262	5.24773	3.60365
GO:0030101	natural killer cell activation	6	2788	9	21946	0.000249089	0.00738262	5.24773	3.60365
GO:0071223	cellular response to lipoteichoic acid	6	2788	9	21946	0.000249089	0.00738262	5.24773	3.60365
GO:0032494	response to peptidoglycan	6	2788	9	21946	0.000249089	0.00738262	5.24773	3.60365
GO:0042542	response to hydrogen peroxide	17	2788	54	21946	0.000249693	0.00738262	2.47809	3.60259
GO:0060574	intestinal epithelial cell maturation	4	2788	4	21946	0.000259976	0.00764578	7.87159	3.58507
GO:0045597	positive regulation of cell differentiation	15	2788	45	21946	0.000283658	0.00829812	2.62386	3.54721
GO:0007264	small GTPase mediated signal transduction	48	2788	231	21946	0.000365544	0.0106183	1.63566	3.43706
GO:2000379	positive regulation of reactive oxygen species metabolic process	11	2788	28	21946	0.000366812	0.0106183	3.09241	3.43556
GO:0032874	positive regulation of stress-activated MAPK cascade	9	2788	20	21946	0.000381547	0.0109874	3.54222	3.41845
GO:0001938	positive regulation of endothelial cell proliferation	18	2788	61	21946	0.000406985	0.0116592	2.32277	3.39042
GO:0007050	cell cycle arrest	23	2788	87	21946	0.000411787	0.0117359	2.081	3.38533
GO:0007051	spindle organization	7	2788	13	21946	0.000451337	0.0126672	4.23855	3.3455
GO:0032693	negative regulation of interleukin-10 production	7	2788	13	21946	0.000451337	0.0126672	4.23855	3.3455
GO:0070266	necroptotic process	7	2788	13	21946	0.000451337	0.0126672	4.23855	3.3455
GO:0032355	response to estradiol	24	2788	93	21946	0.000458761	0.0127911	2.03138	3.33841
GO:0010332	response to gamma radiation	12	2788	33	21946	0.000462691	0.0127911	2.8624	3.33471
GO:0007346	regulation of mitotic cell cycle	12	2788	33	21946	0.000462691	0.0127911	2.8624	3.33471
GO:0006184	GTP catabolic process	44	2788	209	21946	0.000468921	0.0128988	1.65718	3.3289
GO:0007599	hemostasis	15	2788	47	21946	0.000482764	0.0132139	2.51221	3.31626
GO:0009611	response to wounding	16	2788	52	21946	0.00050195	0.0136713	2.42203	3.29934
GO:0008217	regulation of blood pressure	17	2788	57	21946	0.000508979	0.0137948	2.34767	3.2933
GO:0007080	mitotic metaphase plate congression	11	2788	29	21946	0.000523575	0.0141212	2.98578	3.28102
GO:0045359	positive regulation of interferon-beta biosynthetic process	5	2788	7	21946	0.000554221	0.0146971	5.62257	3.25632
GO:0032680	regulation of tumor necrosis factor production	5	2788	7	21946	0.000554221	0.0146971	5.62257	3.25632
GO:0051988	regulation of attachment of spindle microtubules to kinetochore	5	2788	7	21946	0.000554221	0.0146971	5.62257	3.25632
GO:0042135	neurotransmitter catabolic process	6	2788	10	21946	0.000555561	0.0146971	4.72296	3.25527
GO:0006911	phagocytosis, engulfment	8	2788	17	21946	0.000561807	0.0147916	3.70428	3.25041
GO:0001816	cytokine production	10	2788	25	21946	0.000572205	0.0149939	3.14864	3.24245
GO:0046697	decidualization	9	2788	21	21946	0.000592744	0.0153144	3.37354	3.22713
GO:0032757	positive regulation of interleukin-8 production	9	2788	21	21946	0.000592744	0.0153144	3.37354	3.22713
GO:0042104	positive regulation of activated T cell proliferation	9	2788	21	21946	0.000592744	0.0153144	3.37354	3.22713
GO:0030162	regulation of proteolysis	18	2788	63	21946	0.000625601	0.0160137	2.24903	3.2037
GO:0046330	positive regulation of JNK cascade	18	2788	63	21946	0.000625601	0.0160137	2.24903	3.2037
GO:0006898	receptor-mediated endocytosis	25	2788	101	21946	0.000691515	0.0176193	1.94841	3.1602
GO:0043547	positive regulation of GTPase activity	55	2788	282	21946	0.0007392	0.0187479	1.53524	3.13124
GO:0055093	response to hyperoxia	7	2788	14	21946	0.000803785	0.0202928	3.9358	3.09486
GO:0001782	B cell homeostasis	10	2788	26	21946	0.000824697	0.0205394	3.02754	3.08371
GO:0002040	sprouting angiogenesis	10	2788	26	21946	0.000824697	0.0205394	3.02754	3.08371
GO:0042476	odontogenesis	10	2788	26	21946	0.000824697	0.0205394	3.02754	3.08371
GO:0042311	vasodilation	9	2788	22	21946	0.000890666	0.0219953	3.2202	3.05029
GO:0031589	cell-substrate adhesion	8	2788	18	21946	0.000899067	0.0219953	3.49849	3.04621
GO:0022409	positive regulation of cell-cell adhesion	8	2788	18	21946	0.000899067	0.0219953	3.49849	3.04621
GO:0031295	T cell costimulation	8	2788	18	21946	0.000899067	0.0219953	3.49849	3.04621
GO:0032570	response to progesterone	11	2788	31	21946	0.00100624	0.0245089	2.79315	2.9973
GO:0090026	positive regulation of monocyte chemotaxis	6	2788	11	21946	0.00109077	0.0261076	4.2936	2.96227
GO:2000279	negative regulation of DNA biosynthetic process	6	2788	11	21946	0.00109077	0.0261076	4.2936	2.96227
GO:0097028	dendritic cell differentiation	6	2788	11	21946	0.00109077	0.0261076	4.2936	2.96227
GO:0042554	superoxide anion generation	6	2788	11	21946	0.00109077	0.0261076	4.2936	2.96227
GO:0030097	hemopoiesis	21	2788	82	21946	0.00112518	0.0263572	2.0159	2.94878
GO:0030154	cell differentiation	120	2788	722	21946	0.00113394	0.0263572	1.3083	2.94541
GO:0035987	endodermal cell differentiation	10	2788	27	21946	0.00116192	0.0263572	2.9154	2.93482
GO:0051256	mitotic spindle midzone assembly	4	2788	5	21946	0.00116794	0.0263572	6.29727	2.93258
GO:0046651	lymphocyte proliferation	4	2788	5	21946	0.00116794	0.0263572	6.29727	2.93258
GO:0010826	negative regulation of centrosome duplication	4	2788	5	21946	0.00116794	0.0263572	6.29727	2.93258
GO:0002819	regulation of adaptive immune response	4	2788	5	21946	0.00116794	0.0263572	6.29727	2.93258
GO:0010574	regulation of vascular endothelial growth factor production	4	2788	5	21946	0.00116794	0.0263572	6.29727	2.93258
GO:0045063	T-helper 1 cell differentiation	4	2788	5	21946	0.00116794	0.0263572	6.29727	2.93258
GO:0072678	T cell migration	4	2788	5	21946	0.00116794	0.0263572	6.29727	2.93258
GO:0042503	tyrosine phosphorylation of Stat3 protein	4	2788	5	21946	0.00116794	0.0263572	6.29727	2.93258
GO:0001922	B-1 B cell homeostasis	4	2788	5	21946	0.00116794	0.0263572	6.29727	2.93258
GO:0086067	AV node cell to bundle of His cell communication	4	2788	5	21946	0.00116794	0.0263572	6.29727	2.93258
GO:0034123	positive regulation of toll-like receptor signaling pathway	4	2788	5	21946	0.00116794	0.0263572	6.29727	2.93258
GO:0032321	positive regulation of Rho GTPase activity	24	2788	99	21946	0.00119735	0.0269111	1.90826	2.92178
GO:0097191	extrinsic apoptotic signaling pathway	13	2788	41	21946	0.0012107	0.0269919	2.49587	2.91696
GO:0001569	patterning of blood vessels	13	2788	41	21946	0.0012107	0.0269919	2.49587	2.91696
GO:0043280	positive regulation of cysteine-type endopeptidase activity involved in apoptotic process	15	2788	51	21946	0.00125055	0.0277682	2.31517	2.9029
GO:0042098	T cell proliferation	9	2788	23	21946	0.00129949	0.0283089	3.08019	2.88623
GO:0019934	cGMP-mediated signaling	5	2788	8	21946	0.00132276	0.0283089	4.91975	2.87852
GO:0042908	xenobiotic transport	5	2788	8	21946	0.00132276	0.0283089	4.91975	2.87852
GO:0050665	hydrogen peroxide biosynthetic process	5	2788	8	21946	0.00132276	0.0283089	4.91975	2.87852
GO:0034501	protein localization to kinetochore	5	2788	8	21946	0.00132276	0.0283089	4.91975	2.87852
GO:0042116	macrophage activation	5	2788	8	21946	0.00132276	0.0283089	4.91975	2.87852
GO:0032481	positive regulation of type I interferon production	5	2788	8	21946	0.00132276	0.0283089	4.91975	2.87852
GO:0071360	cellular response to exogenous dsRNA	5	2788	8	21946	0.00132276	0.0283089	4.91975	2.87852
GO:0008608	attachment of spindle microtubules to kinetochore	5	2788	8	21946	0.00132276	0.0283089	4.91975	2.87852
GO:0008203	cholesterol metabolic process	21	2788	83	21946	0.00132892	0.0283089	1.99161	2.8765
GO:0006508	proteolysis	112	2788	670	21946	0.00133122	0.0283089	1.31585	2.87575
GO:0050868	negative regulation of T cell activation	7	2788	15	21946	0.00134236	0.0284364	3.67341	2.87213
GO:0042110	T cell activation	11	2788	32	21946	0.0013591	0.0286811	2.70586	2.86675
GO:0042310	vasoconstriction	8	2788	19	21946	0.00138098	0.028813	3.31435	2.85981
GO:0044130	negative regulation of growth of symbiont in host	8	2788	19	21946	0.00138098	0.028813	3.31435	2.85981
GO:0034113	heterotypic cell-cell adhesion	8	2788	19	21946	0.00138098	0.028813	3.31435	2.85981
GO:0046677	response to antibiotic	12	2788	37	21946	0.00148556	0.0308785	2.55295	2.82811
GO:0035023	regulation of Rho protein signal transduction	19	2788	73	21946	0.00154521	0.0319981	2.04877	2.81101
GO:0001558	regulation of cell growth	14	2788	47	21946	0.00157109	0.0324125	2.34473	2.8038
GO:0010466	negative regulation of peptidase activity	29	2788	130	21946	0.00161821	0.0332606	1.75597	2.79096
GO:0055085	transmembrane transport	82	2788	470	21946	0.00168112	0.0344257	1.37334	2.7744
GO:0030308	negative regulation of cell growth	27	2788	119	21946	0.00177256	0.0359534	1.78599	2.7514
GO:0032720	negative regulation of tumor necrosis factor production	11	2788	33	21946	0.0018073	0.0359534	2.62386	2.74297
GO:0009409	response to cold	11	2788	33	21946	0.0018073	0.0359534	2.62386	2.74297
GO:0042130	negative regulation of T cell proliferation	11	2788	33	21946	0.0018073	0.0359534	2.62386	2.74297
GO:0007596	blood coagulation	19	2788	74	21946	0.00183558	0.0359534	2.02108	2.73623
GO:0051259	protein oligomerization	16	2788	58	21946	0.00184403	0.0359534	2.17147	2.73423
GO:0032526	response to retinoic acid	16	2788	58	21946	0.00184403	0.0359534	2.17147	2.73423
GO:0032967	positive regulation of collagen biosynthetic process	9	2788	24	21946	0.00184688	0.0359534	2.95185	2.73356
GO:0035634	response to stilbenoid	9	2788	24	21946	0.00184688	0.0359534	2.95185	2.73356
GO:0010243	response to organonitrogen compound	12	2788	38	21946	0.00192342	0.0359534	2.48577	2.71593
GO:0002221	pattern recognition receptor signaling pathway	6	2788	12	21946	0.00194754	0.0359534	3.9358	2.71051
GO:0048246	macrophage chemotaxis	6	2788	12	21946	0.00194754	0.0359534	3.9358	2.71051
GO:0032700	negative regulation of interleukin-17 production	6	2788	12	21946	0.00194754	0.0359534	3.9358	2.71051
GO:0030194	positive regulation of blood coagulation	6	2788	12	21946	0.00194754	0.0359534	3.9358	2.71051
GO:0001945	lymph vessel development	6	2788	12	21946	0.00194754	0.0359534	3.9358	2.71051
GO:0030595	leukocyte chemotaxis	6	2788	12	21946	0.00194754	0.0359534	3.9358	2.71051
GO:0043032	positive regulation of macrophage activation	6	2788	12	21946	0.00194754	0.0359534	3.9358	2.71051
GO:0001657	ureteric bud development	14	2788	48	21946	0.00196246	0.0359534	2.29588	2.7072
GO:0060548	negative regulation of cell death	18	2788	69	21946	0.00197427	0.0359534	2.05346	2.70459
GO:0010629	negative regulation of gene expression	37	2788	180	21946	0.00197548	0.0359534	1.61805	2.70433
GO:0000122	negative regulation of transcription from RNA polymerase II promoter	114	2788	692	21946	0.00201931	0.0359534	1.29677	2.6948
GO:0010719	negative regulation of epithelial to mesenchymal transition	8	2788	20	21946	0.00204727	0.0359534	3.14864	2.68882
GO:0002283	neutrophil activation involved in immune response	3	2788	3	21946	0.00204835	0.0359534	7.87159	2.6886
GO:0042271	susceptibility to natural killer cell mediated cytotoxicity	3	2788	3	21946	0.00204835	0.0359534	7.87159	2.6886
GO:0031577	spindle checkpoint	3	2788	3	21946	0.00204835	0.0359534	7.87159	2.6886
GO:0001781	neutrophil apoptotic process	3	2788	3	21946	0.00204835	0.0359534	7.87159	2.6886
GO:0001805	positive regulation of type III hypersensitivity	3	2788	3	21946	0.00204835	0.0359534	7.87159	2.6886
GO:0002315	marginal zone B cell differentiation	3	2788	3	21946	0.00204835	0.0359534	7.87159	2.6886
GO:0009448	gamma-aminobutyric acid metabolic process	3	2788	3	21946	0.00204835	0.0359534	7.87159	2.6886
GO:0070231	T cell apoptotic process	3	2788	3	21946	0.00204835	0.0359534	7.87159	2.6886
GO:0019884	antigen processing and presentation of exogenous antigen	3	2788	3	21946	0.00204835	0.0359534	7.87159	2.6886
GO:0010535	positive regulation of activation of JAK2 kinase activity	3	2788	3	21946	0.00204835	0.0359534	7.87159	2.6886
GO:0038094	Fc-gamma receptor signaling pathway	3	2788	3	21946	0.00204835	0.0359534	7.87159	2.6886
GO:0048002	antigen processing and presentation of peptide antigen	3	2788	3	21946	0.00204835	0.0359534	7.87159	2.6886
GO:0032493	response to bacterial lipoprotein	3	2788	3	21946	0.00204835	0.0359534	7.87159	2.6886
GO:0048866	stem cell fate specification	3	2788	3	21946	0.00204835	0.0359534	7.87159	2.6886
GO:0072672	neutrophil extravasation	3	2788	3	21946	0.00204835	0.0359534	7.87159	2.6886
GO:0051712	positive regulation of killing of cells of other organism	3	2788	3	21946	0.00204835	0.0359534	7.87159	2.6886
GO:0009914	hormone transport	3	2788	3	21946	0.00204835	0.0359534	7.87159	2.6886
GO:0060333	interferon-gamma-mediated signaling pathway	3	2788	3	21946	0.00204835	0.0359534	7.87159	2.6886
GO:0042531	positive regulation of tyrosine phosphorylation of STAT protein	3	2788	3	21946	0.00204835	0.0359534	7.87159	2.6886
GO:0042510	regulation of tyrosine phosphorylation of Stat1 protein	3	2788	3	21946	0.00204835	0.0359534	7.87159	2.6886
GO:0070671	response to interleukin-12	3	2788	3	21946	0.00204835	0.0359534	7.87159	2.6886
GO:0034154	toll-like receptor 7 signaling pathway	3	2788	3	21946	0.00204835	0.0359534	7.87159	2.6886
GO:0034121	regulation of toll-like receptor signaling pathway	3	2788	3	21946	0.00204835	0.0359534	7.87159	2.6886
GO:0042573	retinoic acid metabolic process	7	2788	16	21946	0.00212616	0.0371429	3.44382	2.6724
GO:0006887	exocytosis	24	2788	103	21946	0.00212955	0.0371429	1.83416	2.67171
GO:0086010	membrane depolarization during action potential	10	2788	29	21946	0.00217211	0.0377661	2.71434	2.66312
GO:0043410	positive regulation of MAPK cascade	22	2788	92	21946	0.00225941	0.0391608	1.88234	2.646
GO:0035914	skeletal muscle cell differentiation	15	2788	54	21946	0.00234719	0.0405551	2.18655	2.62945
GO:0006691	leukotriene metabolic process	5	2788	9	21946	0.00266485	0.045058	4.37311	2.57433
GO:0032691	negative regulation of interleukin-1 beta production	5	2788	9	21946	0.00266485	0.045058	4.37311	2.57433
GO:0030098	lymphocyte differentiation	5	2788	9	21946	0.00266485	0.045058	4.37311	2.57433
GO:0003417	growth plate cartilage development	5	2788	9	21946	0.00266485	0.045058	4.37311	2.57433
GO:0051489	regulation of filopodium assembly	5	2788	9	21946	0.00266485	0.045058	4.37311	2.57433
GO:0042511	positive regulation of tyrosine phosphorylation of Stat1 protein	5	2788	9	21946	0.00266485	0.045058	4.37311	2.57433
GO:0035457	cellular response to interferon-alpha	5	2788	9	21946	0.00266485	0.045058	4.37311	2.57433
GO:0034612	response to tumor necrosis factor	10	2788	30	21946	0.0028919	0.048748	2.62386	2.53882
GO:0050880	regulation of blood vessel size	8	2788	21	21946	0.00294236	0.049298	2.9987	2.5313
GO:0043011	myeloid dendritic cell differentiation	8	2788	21	21946	0.00294236	0.049298	2.9987	2.5313
GO:0006974	cellular response to DNA damage stimulus	69	2788	392	21946	0.00298485	0.0498588	1.38556	2.52508
GO:0001798	positive regulation of type IIa hypersensitivity	4	2788	6	21946	0.00314982	0.0511709	5.24773	2.50171
GO:0010818	T cell chemotaxis	4	2788	6	21946	0.00314982	0.0511709	5.24773	2.50171
GO:0001878	response to yeast	4	2788	6	21946	0.00314982	0.0511709	5.24773	2.50171
GO:0070234	positive regulation of T cell apoptotic process	4	2788	6	21946	0.00314982	0.0511709	5.24773	2.50171
GO:0051045	negative regulation of membrane protein ectodomain proteolysis	4	2788	6	21946	0.00314982	0.0511709	5.24773	2.50171
GO:0045581	negative regulation of T cell differentiation	4	2788	6	21946	0.00314982	0.0511709	5.24773	2.50171
GO:0045588	positive regulation of gamma-delta T cell differentiation	4	2788	6	21946	0.00314982	0.0511709	5.24773	2.50171
GO:0034144	negative regulation of toll-like receptor 4 signaling pathway	4	2788	6	21946	0.00314982	0.0511709	5.24773	2.50171
GO:0035456	response to interferon-beta	4	2788	6	21946	0.00314982	0.0511709	5.24773	2.50171
GO:0042346	positive regulation of NF-kappaB import into nucleus	7	2788	17	21946	0.0032212	0.0511709	3.24124	2.49198
GO:0048546	digestive tract morphogenesis	7	2788	17	21946	0.0032212	0.0511709	3.24124	2.49198
GO:0010596	negative regulation of endothelial cell migration	7	2788	17	21946	0.0032212	0.0511709	3.24124	2.49198
GO:0008631	intrinsic apoptotic signaling pathway in response to oxidative stress	7	2788	17	21946	0.0032212	0.0511709	3.24124	2.49198
GO:0032743	positive regulation of interleukin-2 production	6	2788	13	21946	0.00322999	0.0511709	3.63304	2.4908
GO:0043306	positive regulation of mast cell degranulation	6	2788	13	21946	0.00322999	0.0511709	3.63304	2.4908
GO:0043537	negative regulation of blood vessel endothelial cell migration	6	2788	13	21946	0.00322999	0.0511709	3.63304	2.4908
GO:0031103	axon regeneration	6	2788	13	21946	0.00322999	0.0511709	3.63304	2.4908
GO:0006910	phagocytosis, recognition	6	2788	13	21946	0.00322999	0.0511709	3.63304	2.4908
GO:0019233	sensory perception of pain	18	2788	72	21946	0.00327267	0.051569	1.9679	2.4851
GO:0007204	positive regulation of cytosolic calcium ion concentration	26	2788	118	21946	0.00327378	0.051569	1.73442	2.48495
GO:0008630	intrinsic apoptotic signaling pathway in response to DNA damage	15	2788	56	21946	0.00344928	0.0541792	2.10846	2.46227
GO:0033138	positive regulation of peptidyl-serine phosphorylation	17	2788	67	21946	0.00355957	0.0557532	1.99727	2.4486
GO:0048146	positive regulation of fibroblast proliferation	14	2788	51	21946	0.00364594	0.0569446	2.16083	2.43819
GO:0060349	bone morphogenesis	10	2788	31	21946	0.00378984	0.0590254	2.53922	2.42138
GO:0030890	positive regulation of B cell proliferation	12	2788	41	21946	0.00390462	0.0604329	2.30388	2.40842
GO:0009967	positive regulation of signal transduction	12	2788	41	21946	0.00390462	0.0604329	2.30388	2.40842
GO:0043491	protein kinase B signaling	11	2788	36	21946	0.003913	0.0604329	2.40521	2.40749
GO:0006366	transcription from RNA polymerase II promoter	94	2788	567	21946	0.00394487	0.0607554	1.30499	2.40397
GO:0007565	female pregnancy	19	2788	79	21946	0.00406932	0.062498	1.89317	2.39048
GO:0042517	positive regulation of tyrosine phosphorylation of Stat3 protein	8	2788	22	21946	0.00411476	0.0630208	2.8624	2.38566
GO:0070301	cellular response to hydrogen peroxide	13	2788	47	21946	0.00465958	0.0707674	2.17725	2.33165
GO:0003151	outflow tract morphogenesis	13	2788	47	21946	0.00465958	0.0707674	2.17725	2.33165
GO:0032740	positive regulation of interleukin-17 production	5	2788	10	21946	0.00477415	0.0707674	3.9358	2.3211
GO:0030728	ovulation	5	2788	10	21946	0.00477415	0.0707674	3.9358	2.3211
GO:0045824	negative regulation of innate immune response	5	2788	10	21946	0.00477415	0.0707674	3.9358	2.3211
GO:0015909	long-chain fatty acid transport	5	2788	10	21946	0.00477415	0.0707674	3.9358	2.3211
GO:0045742	positive regulation of epidermal growth factor receptor signaling pathway	5	2788	10	21946	0.00477415	0.0707674	3.9358	2.3211
GO:0006268	DNA unwinding involved in DNA replication	5	2788	10	21946	0.00477415	0.0707674	3.9358	2.3211
GO:0008015	blood circulation	5	2788	10	21946	0.00477415	0.0707674	3.9358	2.3211
GO:0071850	mitotic cell cycle arrest	5	2788	10	21946	0.00477415	0.0707674	3.9358	2.3211
GO:0031953	negative regulation of protein autophosphorylation	5	2788	10	21946	0.00477415	0.0707674	3.9358	2.3211
GO:0045651	positive regulation of macrophage differentiation	5	2788	10	21946	0.00477415	0.0707674	3.9358	2.3211
GO:0045909	positive regulation of vasodilation	10	2788	32	21946	0.00489472	0.0723607	2.45987	2.31027
GO:0001934	positive regulation of protein phosphorylation	31	2788	152	21946	0.00491829	0.0725153	1.60539	2.30819
GO:0014823	response to activity	11	2788	37	21946	0.00493999	0.0726415	2.3402	2.30627
GO:0042060	wound healing	21	2788	92	21946	0.00503805	0.0730877	1.79678	2.29774
GO:0030278	regulation of ossification	6	2788	14	21946	0.00504965	0.0730877	3.37354	2.29674
GO:0030502	negative regulation of bone mineralization	6	2788	14	21946	0.00504965	0.0730877	3.37354	2.29674
GO:0007263	nitric oxide mediated signal transduction	6	2788	14	21946	0.00504965	0.0730877	3.37354	2.29674
GO:0010875	positive regulation of cholesterol efflux	6	2788	14	21946	0.00504965	0.0730877	3.37354	2.29674
GO:0032270	positive regulation of cellular protein metabolic process	6	2788	14	21946	0.00504965	0.0730877	3.37354	2.29674
GO:0010628	positive regulation of gene expression	51	2788	281	21946	0.00528542	0.0763005	1.42865	2.27692
GO:0007584	response to nutrient	19	2788	81	21946	0.00544154	0.0783496	1.84642	2.26428
GO:0001819	positive regulation of cytokine production	8	2788	23	21946	0.00561624	0.0804461	2.73795	2.25055
GO:0019835	cytolysis	8	2788	23	21946	0.00561624	0.0804461	2.73795	2.25055
GO:0001942	hair follicle development	13	2788	48	21946	0.00566136	0.0808829	2.13189	2.24708
GO:0070373	negative regulation of ERK1 and ERK2 cascade	12	2788	43	21946	0.00595897	0.0849154	2.19672	2.22483
GO:0030036	actin cytoskeleton organization	31	2788	154	21946	0.00599633	0.085228	1.58454	2.22211
GO:0001937	negative regulation of endothelial cell proliferation	9	2788	28	21946	0.00608711	0.0862965	2.53015	2.21559
GO:2001235	positive regulation of apoptotic signaling pathway	11	2788	38	21946	0.00616897	0.0872333	2.27862	2.20979
GO:0042327	positive regulation of phosphorylation	10	2788	33	21946	0.00623707	0.0877475	2.38533	2.20502
GO:0070555	response to interleukin-1	10	2788	33	21946	0.00623707	0.0877475	2.38533	2.20502
GO:0031622	positive regulation of fever generation	4	2788	7	21946	0.00661062	0.0883892	4.49805	2.17976
GO:0043619	regulation of transcription from RNA polymerase II promoter in response to oxidative stress	4	2788	7	21946	0.00661062	0.0883892	4.49805	2.17976
GO:0070327	thyroid hormone transport	4	2788	7	21946	0.00661062	0.0883892	4.49805	2.17976
GO:0050856	regulation of T cell receptor signaling pathway	4	2788	7	21946	0.00661062	0.0883892	4.49805	2.17976
GO:0002320	lymphoid progenitor cell differentiation	4	2788	7	21946	0.00661062	0.0883892	4.49805	2.17976
GO:0002862	negative regulation of inflammatory response to antigenic stimulus	4	2788	7	21946	0.00661062	0.0883892	4.49805	2.17976
GO:0070995	NADPH oxidation	4	2788	7	21946	0.00661062	0.0883892	4.49805	2.17976
GO:0042088	T-helper 1 type immune response	4	2788	7	21946	0.00661062	0.0883892	4.49805	2.17976
GO:0048304	positive regulation of isotype switching to IgG isotypes	4	2788	7	21946	0.00661062	0.0883892	4.49805	2.17976
GO:0045730	respiratory burst	4	2788	7	21946	0.00661062	0.0883892	4.49805	2.17976
GO:0002606	positive regulation of dendritic cell antigen processing and presentation	4	2788	7	21946	0.00661062	0.0883892	4.49805	2.17976
GO:0060373	regulation of ventricular cardiac muscle cell membrane depolarization	4	2788	7	21946	0.00661062	0.0883892	4.49805	2.17976
GO:0046826	negative regulation of protein export from nucleus	4	2788	7	21946	0.00661062	0.0883892	4.49805	2.17976
GO:0043931	ossification involved in bone maturation	4	2788	7	21946	0.00661062	0.0883892	4.49805	2.17976
GO:0019441	tryptophan catabolic process to kynurenine	4	2788	7	21946	0.00661062	0.0883892	4.49805	2.17976
GO:0045646	regulation of erythrocyte differentiation	4	2788	7	21946	0.00661062	0.0883892	4.49805	2.17976
GO:0045639	positive regulation of myeloid cell differentiation	4	2788	7	21946	0.00661062	0.0883892	4.49805	2.17976
GO:0048732	gland development	4	2788	7	21946	0.00661062	0.0883892	4.49805	2.17976
GO:0033198	response to ATP	7	2788	19	21946	0.00663439	0.0883892	2.90006	2.1782
GO:0001556	oocyte maturation	7	2788	19	21946	0.00663439	0.0883892	2.90006	2.1782
GO:0000302	response to reactive oxygen species	7	2788	19	21946	0.00663439	0.0883892	2.90006	2.1782
GO:0045954	positive regulation of natural killer cell mediated cytotoxicity	7	2788	19	21946	0.00663439	0.0883892	2.90006	2.1782
GO:0006357	regulation of transcription from RNA polymerase II promoter	72	2788	426	21946	0.00676512	0.0899144	1.33041	2.16972
GO:0007156	homophilic cell adhesion via plasma membrane adhesion molecules	29	2788	143	21946	0.00690895	0.0905983	1.59634	2.16059
GO:0071300	cellular response to retinoic acid	15	2788	60	21946	0.0069222	0.0905983	1.9679	2.15976
GO:0043434	response to peptide hormone	20	2788	89	21946	0.00731682	0.0905983	1.7689	2.13568
GO:0032868	response to insulin	16	2788	66	21946	0.0073795	0.0905983	1.90826	2.13197
GO:0002238	response to molecule of fungal origin	3	2788	4	21946	0.00741347	0.0905983	5.90369	2.12998
GO:2000110	negative regulation of macrophage apoptotic process	3	2788	4	21946	0.00741347	0.0905983	5.90369	2.12998
GO:0002215	defense response to nematode	3	2788	4	21946	0.00741347	0.0905983	5.90369	2.12998
GO:0032959	inositol trisphosphate biosynthetic process	3	2788	4	21946	0.00741347	0.0905983	5.90369	2.12998
GO:0045356	positive regulation of interferon-alpha biosynthetic process	3	2788	4	21946	0.00741347	0.0905983	5.90369	2.12998
GO:0050702	interleukin-1 beta secretion	3	2788	4	21946	0.00741347	0.0905983	5.90369	2.12998
GO:0071459	protein localization to chromosome, centromeric region	3	2788	4	21946	0.00741347	0.0905983	5.90369	2.12998
GO:0043372	positive regulation of CD4-positive, alpha-beta T cell differentiation	3	2788	4	21946	0.00741347	0.0905983	5.90369	2.12998
GO:0042045	epithelial fluid transport	3	2788	4	21946	0.00741347	0.0905983	5.90369	2.12998
GO:0014826	vein smooth muscle contraction	3	2788	4	21946	0.00741347	0.0905983	5.90369	2.12998
GO:2000427	positive regulation of apoptotic cell clearance	3	2788	4	21946	0.00741347	0.0905983	5.90369	2.12998
GO:0033159	negative regulation of protein import into nucleus, translocation	3	2788	4	21946	0.00741347	0.0905983	5.90369	2.12998
GO:0000076	DNA replication checkpoint	3	2788	4	21946	0.00741347	0.0905983	5.90369	2.12998
GO:0048014	Tie signaling pathway	3	2788	4	21946	0.00741347	0.0905983	5.90369	2.12998
GO:0061056	sclerotome development	3	2788	4	21946	0.00741347	0.0905983	5.90369	2.12998
GO:0002693	positive regulation of cellular extravasation	3	2788	4	21946	0.00741347	0.0905983	5.90369	2.12998
GO:0072675	osteoclast fusion	3	2788	4	21946	0.00741347	0.0905983	5.90369	2.12998
GO:0060337	type I interferon signaling pathway	3	2788	4	21946	0.00741347	0.0905983	5.90369	2.12998
GO:0042536	negative regulation of tumor necrosis factor biosynthetic process	3	2788	4	21946	0.00741347	0.0905983	5.90369	2.12998
GO:0042506	tyrosine phosphorylation of Stat5 protein	3	2788	4	21946	0.00741347	0.0905983	5.90369	2.12998
GO:0032252	secretory granule localization	3	2788	4	21946	0.00741347	0.0905983	5.90369	2.12998
GO:0046813	receptor-mediated virion attachment to host cell	3	2788	4	21946	0.00741347	0.0905983	5.90369	2.12998
GO:0042481	regulation of odontogenesis	3	2788	4	21946	0.00741347	0.0905983	5.90369	2.12998
GO:0032227	negative regulation of synaptic transmission, dopaminergic	3	2788	4	21946	0.00741347	0.0905983	5.90369	2.12998
GO:0090175	regulation of establishment of planar polarity	3	2788	4	21946	0.00741347	0.0905983	5.90369	2.12998
GO:0034162	toll-like receptor 9 signaling pathway	3	2788	4	21946	0.00741347	0.0905983	5.90369	2.12998
GO:0055098	response to low-density lipoprotein particle	3	2788	4	21946	0.00741347	0.0905983	5.90369	2.12998
GO:0033687	osteoblast proliferation	3	2788	4	21946	0.00741347	0.0905983	5.90369	2.12998
GO:0032354	response to follicle-stimulating hormone	3	2788	4	21946	0.00741347	0.0905983	5.90369	2.12998
GO:0032386	regulation of intracellular transport	3	2788	4	21946	0.00741347	0.0905983	5.90369	2.12998
GO:2000377	regulation of reactive oxygen species metabolic process	8	2788	24	21946	0.00750092	0.0905983	2.62386	2.12489
GO:1902042	negative regulation of extrinsic apoptotic signaling pathway via death domain receptors	8	2788	24	21946	0.00750092	0.0905983	2.62386	2.12489
GO:0007019	microtubule depolymerization	6	2788	15	21946	0.00752118	0.0905983	3.14864	2.12371
GO:0007202	activation of phospholipase C activity	6	2788	15	21946	0.00752118	0.0905983	3.14864	2.12371
GO:0017144	drug metabolic process	6	2788	15	21946	0.00752118	0.0905983	3.14864	2.12371
GO:0014912	negative regulation of smooth muscle cell migration	6	2788	15	21946	0.00752118	0.0905983	3.14864	2.12371
GO:0033280	response to vitamin D	6	2788	15	21946	0.00752118	0.0905983	3.14864	2.12371
GO:0071236	cellular response to antibiotic	6	2788	15	21946	0.00752118	0.0905983	3.14864	2.12371
GO:0006956	complement activation	6	2788	15	21946	0.00752118	0.0905983	3.14864	2.12371
GO:0010811	positive regulation of cell-substrate adhesion	11	2788	39	21946	0.00762544	0.0916545	2.22019	2.11774
GO:0010820	positive regulation of T cell chemotaxis	5	2788	11	21946	0.00784363	0.0919414	3.578	2.10548
GO:0010759	positive regulation of macrophage chemotaxis	5	2788	11	21946	0.00784363	0.0919414	3.578	2.10548
GO:0070233	negative regulation of T cell apoptotic process	5	2788	11	21946	0.00784363	0.0919414	3.578	2.10548
GO:0030828	positive regulation of cGMP biosynthetic process	5	2788	11	21946	0.00784363	0.0919414	3.578	2.10548
GO:0045926	negative regulation of growth	5	2788	11	21946	0.00784363	0.0919414	3.578	2.10548
GO:0050873	brown fat cell differentiation	10	2788	34	21946	0.00784882	0.0919414	2.31517	2.1052
GO:0043507	positive regulation of JUN kinase activity	10	2788	34	21946	0.00784882	0.0919414	2.31517	2.1052
GO:0000086	G2/M transition of mitotic cell cycle	10	2788	34	21946	0.00784882	0.0919414	2.31517	2.1052
GO:0006879	cellular iron ion homeostasis	10	2788	34	21946	0.00784882	0.0919414	2.31517	2.1052
GO:0006953	acute-phase response	10	2788	34	21946	0.00784882	0.0919414	2.31517	2.1052
GO:0032320	positive regulation of Ras GTPase activity	10	2788	34	21946	0.00784882	0.0919414	2.31517	2.1052
GO:0043029	T cell homeostasis	9	2788	29	21946	0.00784886	0.0919414	2.44291	2.10519
GO:0045785	positive regulation of cell adhesion	13	2788	50	21946	0.0081768	0.0955804	2.04661	2.08742
GO:0008283	cell proliferation	38	2788	202	21946	0.00820677	0.0957283	1.48079	2.08583
GO:0043542	endothelial cell migration	7	2788	20	21946	0.00910437	0.105752	2.75506	2.04075
GO:0006970	response to osmotic stress	7	2788	20	21946	0.00910437	0.105752	2.75506	2.04075
GO:0034446	substrate adhesion-dependent cell spreading	11	2788	40	21946	0.00933586	0.107987	2.16469	2.02985
GO:0030155	regulation of cell adhesion	11	2788	40	21946	0.00933586	0.107987	2.16469	2.02985
GO:0007010	cytoskeleton organization	21	2788	97	21946	0.00944014	0.108966	1.70416	2.02502
GO:0030178	negative regulation of Wnt signaling pathway	13	2788	51	21946	0.00972684	0.111536	2.00648	2.01203
GO:0009968	negative regulation of signal transduction	13	2788	51	21946	0.00972684	0.111536	2.00648	2.01203
GO:0010595	positive regulation of endothelial cell migration	10	2788	35	21946	0.00976289	0.111536	2.24903	2.01042
GO:0045787	positive regulation of cell cycle	10	2788	35	21946	0.00976289	0.111536	2.24903	2.01042
GO:0043552	positive regulation of phosphatidylinositol 3-kinase activity	8	2788	25	21946	0.00982423	0.111536	2.51891	2.0077
GO:2000378	negative regulation of reactive oxygen species metabolic process	8	2788	25	21946	0.00982423	0.111536	2.51891	2.0077
GO:0008652	cellular amino acid biosynthetic process	8	2788	25	21946	0.00982423	0.111536	2.51891	2.0077
GO:0045672	positive regulation of osteoclast differentiation	8	2788	25	21946	0.00982423	0.111536	2.51891	2.0077
GO:0040008	regulation of growth	16	2788	68	21946	0.00992638	0.112465	1.85214	2.00321
GO:0014911	positive regulation of smooth muscle cell migration	9	2788	30	21946	0.00997327	0.112765	2.36148	2.00116
GO:0043524	negative regulation of neuron apoptotic process	29	2788	147	21946	0.0101588	0.114628	1.5529	1.99316
GO:0043627	response to estrogen	17	2788	74	21946	0.010242	0.115332	1.80834	1.98962
GO:0030218	erythrocyte differentiation	12	2788	46	21946	0.0105446	0.118258	2.05346	1.97697
GO:0000737	DNA catabolic process, endonucleolytic	12	2788	46	21946	0.0105446	0.118258	2.05346	1.97697
GO:0051897	positive regulation of protein kinase B signaling	19	2788	86	21946	0.0105773	0.118384	1.73907	1.97563
GO:0090090	negative regulation of canonical Wnt signaling pathway	20	2788	92	21946	0.0106265	0.118695	1.71122	1.97361
GO:0006281	DNA repair	53	2788	305	21946	0.0107873	0.120248	1.36785	1.96709
GO:0002474	antigen processing and presentation of peptide antigen via MHC class I	13	2788	52	21946	0.0114969	0.126958	1.9679	1.93942
GO:0010033	response to organic substance	23	2788	111	21946	0.0116274	0.126958	1.63105	1.93452
GO:0050798	activated T cell proliferation	4	2788	8	21946	0.0118985	0.126958	3.9358	1.92451
GO:0042308	negative regulation of protein import into nucleus	4	2788	8	21946	0.0118985	0.126958	3.9358	1.92451
GO:0043615	astrocyte cell migration	4	2788	8	21946	0.0118985	0.126958	3.9358	1.92451
GO:0046653	tetrahydrofolate metabolic process	4	2788	8	21946	0.0118985	0.126958	3.9358	1.92451
GO:0045348	positive regulation of MHC class II biosynthetic process	4	2788	8	21946	0.0118985	0.126958	3.9358	1.92451
GO:0010804	negative regulation of tumor necrosis factor-mediated signaling pathway	4	2788	8	21946	0.0118985	0.126958	3.9358	1.92451
GO:0045986	negative regulation of smooth muscle contraction	4	2788	8	21946	0.0118985	0.126958	3.9358	1.92451
GO:0061045	negative regulation of wound healing	4	2788	8	21946	0.0118985	0.126958	3.9358	1.92451
GO:0071294	cellular response to zinc ion	4	2788	8	21946	0.0118985	0.126958	3.9358	1.92451
GO:0006220	pyrimidine nucleotide metabolic process	4	2788	8	21946	0.0118985	0.126958	3.9358	1.92451
GO:1901642	nucleoside transmembrane transport	4	2788	8	21946	0.0118985	0.126958	3.9358	1.92451
GO:0003208	cardiac ventricle morphogenesis	4	2788	8	21946	0.0118985	0.126958	3.9358	1.92451
GO:0045084	positive regulation of interleukin-12 biosynthetic process	4	2788	8	21946	0.0118985	0.126958	3.9358	1.92451
GO:0045080	positive regulation of chemokine biosynthetic process	4	2788	8	21946	0.0118985	0.126958	3.9358	1.92451
GO:0060371	regulation of atrial cardiac muscle cell membrane depolarization	4	2788	8	21946	0.0118985	0.126958	3.9358	1.92451
GO:0090197	positive regulation of chemokine secretion	4	2788	8	21946	0.0118985	0.126958	3.9358	1.92451
GO:0060346	bone trabecula formation	4	2788	8	21946	0.0118985	0.126958	3.9358	1.92451
GO:0086069	bundle of His cell to Purkinje myocyte communication	4	2788	8	21946	0.0118985	0.126958	3.9358	1.92451
GO:0035335	peptidyl-tyrosine dephosphorylation	21	2788	99	21946	0.0119007	0.126958	1.66973	1.92443
GO:0051276	chromosome organization	10	2788	36	21946	0.0120129	0.126958	2.18655	1.92035
GO:0001913	T cell mediated cytotoxicity	5	2788	12	21946	0.0120551	0.126958	3.27983	1.91883
GO:0001817	regulation of cytokine production	5	2788	12	21946	0.0120551	0.126958	3.27983	1.91883
GO:0033160	positive regulation of protein import into nucleus, translocation	5	2788	12	21946	0.0120551	0.126958	3.27983	1.91883
GO:0045059	positive thymic T cell selection	5	2788	12	21946	0.0120551	0.126958	3.27983	1.91883
GO:0071312	cellular response to alkaloid	5	2788	12	21946	0.0120551	0.126958	3.27983	1.91883
GO:0009116	nucleoside metabolic process	5	2788	12	21946	0.0120551	0.126958	3.27983	1.91883
GO:0002548	monocyte chemotaxis	5	2788	12	21946	0.0120551	0.126958	3.27983	1.91883
GO:0035924	cellular response to vascular endothelial growth factor stimulus	7	2788	21	21946	0.0121854	0.128085	2.62386	1.91416
GO:0051591	response to cAMP	14	2788	58	21946	0.0122232	0.12824	1.90004	1.91281
GO:0051928	positive regulation of calcium ion transport	9	2788	31	21946	0.0125029	0.130677	2.2853	1.90299
GO:0060412	ventricular septum morphogenesis	9	2788	31	21946	0.0125029	0.130677	2.2853	1.90299
GO:0001570	vasculogenesis	15	2788	64	21946	0.0127554	0.133066	1.8449	1.89431
GO:0007623	circadian rhythm	23	2788	112	21946	0.0129206	0.134535	1.61649	1.88872
GO:0043154	negative regulation of cysteine-type endopeptidase activity involved in apoptotic process	17	2788	76	21946	0.0133533	0.134668	1.76075	1.87441
GO:0006869	lipid transport	22	2788	107	21946	0.014607	0.134668	1.61846	1.83544
GO:0002053	positive regulation of mesenchymal cell proliferation	10	2788	37	21946	0.0146324	0.134668	2.12746	1.83468
GO:0038032	termination of G-protein coupled receptor signaling pathway	10	2788	37	21946	0.0146324	0.134668	2.12746	1.83468
GO:0051930	regulation of sensory perception of pain	10	2788	37	21946	0.0146324	0.134668	2.12746	1.83468
GO:0031668	cellular response to extracellular stimulus	6	2788	17	21946	0.0148693	0.134668	2.77821	1.82771
GO:0007009	plasma membrane organization	6	2788	17	21946	0.0148693	0.134668	2.77821	1.82771
GO:0015695	organic cation transport	6	2788	17	21946	0.0148693	0.134668	2.77821	1.82771
GO:0002687	positive regulation of leukocyte migration	6	2788	17	21946	0.0148693	0.134668	2.77821	1.82771
GO:0007250	activation of NF-kappaB-inducing kinase activity	6	2788	17	21946	0.0148693	0.134668	2.77821	1.82771
GO:0045671	negative regulation of osteoclast differentiation	6	2788	17	21946	0.0148693	0.134668	2.77821	1.82771
GO:0030198	extracellular matrix organization	20	2788	95	21946	0.0150377	0.134668	1.65718	1.82282
GO:0035094	response to nicotine	9	2788	32	21946	0.0154799	0.134668	2.21389	1.81023
GO:0021510	spinal cord development	7	2788	22	21946	0.0159517	0.134668	2.5046	1.79719
GO:0033209	tumor necrosis factor-mediated signaling pathway	7	2788	22	21946	0.0159517	0.134668	2.5046	1.79719
GO:0034394	protein localization to cell surface	7	2788	22	21946	0.0159517	0.134668	2.5046	1.79719
GO:0030574	collagen catabolic process	7	2788	22	21946	0.0159517	0.134668	2.5046	1.79719
GO:0051297	centrosome organization	8	2788	27	21946	0.0160085	0.134668	2.33232	1.79565
GO:0071375	cellular response to peptide hormone stimulus	8	2788	27	21946	0.0160085	0.134668	2.33232	1.79565
GO:0006601	creatine biosynthetic process	2	2788	2	21946	0.0161339	0.134668	7.87159	1.79226
GO:0002223	stimulatory C-type lectin receptor signaling pathway	2	2788	2	21946	0.0161339	0.134668	7.87159	1.79226
GO:0061418	regulation of transcription from RNA polymerase II promoter in response to hypoxia	2	2788	2	21946	0.0161339	0.134668	7.87159	1.79226
GO:0050755	chemokine metabolic process	2	2788	2	21946	0.0161339	0.134668	7.87159	1.79226
GO:0070383	DNA cytosine deamination	2	2788	2	21946	0.0161339	0.134668	7.87159	1.79226
GO:0002277	myeloid dendritic cell activation involved in immune response	2	2788	2	21946	0.0161339	0.134668	7.87159	1.79226
GO:0002268	follicular dendritic cell differentiation	2	2788	2	21946	0.0161339	0.134668	7.87159	1.79226
GO:0042322	negative regulation of circadian sleep/wake cycle, REM sleep	2	2788	2	21946	0.0161339	0.134668	7.87159	1.79226
GO:0006677	glycosylceramide metabolic process	2	2788	2	21946	0.0161339	0.134668	7.87159	1.79226
GO:0010716	negative regulation of extracellular matrix disassembly	2	2788	2	21946	0.0161339	0.134668	7.87159	1.79226
GO:0030322	stabilization of membrane potential	2	2788	2	21946	0.0161339	0.134668	7.87159	1.79226
GO:0008356	asymmetric cell division	2	2788	2	21946	0.0161339	0.134668	7.87159	1.79226
GO:0007057	spindle assembly involved in female meiosis I	2	2788	2	21946	0.0161339	0.134668	7.87159	1.79226
GO:0046602	regulation of mitotic centrosome separation	2	2788	2	21946	0.0161339	0.134668	7.87159	1.79226
GO:0019064	fusion of virus membrane with host plasma membrane	2	2788	2	21946	0.0161339	0.134668	7.87159	1.79226
GO:0046683	response to organophosphorus	2	2788	2	21946	0.0161339	0.134668	7.87159	1.79226
GO:0061572	actin filament bundle organization	2	2788	2	21946	0.0161339	0.134668	7.87159	1.79226
GO:0002374	cytokine secretion involved in immune response	2	2788	2	21946	0.0161339	0.134668	7.87159	1.79226
GO:0072239	metanephric glomerulus vasculature development	2	2788	2	21946	0.0161339	0.134668	7.87159	1.79226
GO:0006760	folic acid-containing compound metabolic process	2	2788	2	21946	0.0161339	0.134668	7.87159	1.79226
GO:0070483	detection of hypoxia	2	2788	2	21946	0.0161339	0.134668	7.87159	1.79226
GO:0002380	immunoglobulin secretion involved in immune response	2	2788	2	21946	0.0161339	0.134668	7.87159	1.79226
GO:2000098	negative regulation of smooth muscle cell-matrix adhesion	2	2788	2	21946	0.0161339	0.134668	7.87159	1.79226
GO:0001865	NK T cell differentiation	2	2788	2	21946	0.0161339	0.134668	7.87159	1.79226
GO:0001879	detection of yeast	2	2788	2	21946	0.0161339	0.134668	7.87159	1.79226
GO:0050867	positive regulation of cell activation	2	2788	2	21946	0.0161339	0.134668	7.87159	1.79226
GO:0071727	cellular response to triacyl bacterial lipopeptide	2	2788	2	21946	0.0161339	0.134668	7.87159	1.79226
GO:0071726	cellular response to diacyl bacterial lipopeptide	2	2788	2	21946	0.0161339	0.134668	7.87159	1.79226
GO:0070427	nucleotide-binding oligomerization domain containing 1 signaling pathway	2	2788	2	21946	0.0161339	0.134668	7.87159	1.79226
GO:0002302	CD8-positive, alpha-beta T cell differentiation involved in immune response	2	2788	2	21946	0.0161339	0.134668	7.87159	1.79226
GO:0042942	D-serine transport	2	2788	2	21946	0.0161339	0.134668	7.87159	1.79226
GO:0003366	cell-matrix adhesion involved in ameboidal cell migration	2	2788	2	21946	0.0161339	0.134668	7.87159	1.79226
GO:0035754	B cell chemotaxis	2	2788	2	21946	0.0161339	0.134668	7.87159	1.79226
GO:0002826	negative regulation of T-helper 1 type immune response	2	2788	2	21946	0.0161339	0.134668	7.87159	1.79226
GO:0035791	platelet-derived growth factor receptor-beta signaling pathway	2	2788	2	21946	0.0161339	0.134668	7.87159	1.79226
GO:2000418	positive regulation of eosinophil migration	2	2788	2	21946	0.0161339	0.134668	7.87159	1.79226
GO:0010477	response to sulfur dioxide	2	2788	2	21946	0.0161339	0.134668	7.87159	1.79226
GO:1902202	regulation of hepatocyte growth factor receptor signaling pathway	2	2788	2	21946	0.0161339	0.134668	7.87159	1.79226
GO:0070278	extracellular matrix constituent secretion	2	2788	2	21946	0.0161339	0.134668	7.87159	1.79226
GO:0051984	positive regulation of chromosome segregation	2	2788	2	21946	0.0161339	0.134668	7.87159	1.79226
GO:0032877	positive regulation of DNA endoreduplication	2	2788	2	21946	0.0161339	0.134668	7.87159	1.79226
GO:1903588	negative regulation of blood vessel endothelial cell proliferation involved in sprouting angiogenesis	2	2788	2	21946	0.0161339	0.134668	7.87159	1.79226
GO:0009597	detection of virus	2	2788	2	21946	0.0161339	0.134668	7.87159	1.79226
GO:0010573	vascular endothelial growth factor production	2	2788	2	21946	0.0161339	0.134668	7.87159	1.79226
GO:0030185	nitric oxide transport	2	2788	2	21946	0.0161339	0.134668	7.87159	1.79226
GO:0033206	meiotic cytokinesis	2	2788	2	21946	0.0161339	0.134668	7.87159	1.79226
GO:0034516	response to vitamin B6	2	2788	2	21946	0.0161339	0.134668	7.87159	1.79226
GO:2000309	positive regulation of tumor necrosis factor (ligand) superfamily member 11 production	2	2788	2	21946	0.0161339	0.134668	7.87159	1.79226
GO:2000345	regulation of hepatocyte proliferation	2	2788	2	21946	0.0161339	0.134668	7.87159	1.79226
GO:1902109	negative regulation of mitochondrial membrane permeability involved in apoptotic process	2	2788	2	21946	0.0161339	0.134668	7.87159	1.79226
GO:2001025	positive regulation of response to drug	2	2788	2	21946	0.0161339	0.134668	7.87159	1.79226
GO:0021873	forebrain neuroblast division	2	2788	2	21946	0.0161339	0.134668	7.87159	1.79226
GO:1902902	negative regulation of autophagic vacuole assembly	2	2788	2	21946	0.0161339	0.134668	7.87159	1.79226
GO:0032487	regulation of Rap protein signal transduction	2	2788	2	21946	0.0161339	0.134668	7.87159	1.79226
GO:0001300	chronological cell aging	2	2788	2	21946	0.0161339	0.134668	7.87159	1.79226
GO:0060545	positive regulation of necroptotic process	2	2788	2	21946	0.0161339	0.134668	7.87159	1.79226
GO:0043146	spindle stabilization	2	2788	2	21946	0.0161339	0.134668	7.87159	1.79226
GO:0002678	positive regulation of chronic inflammatory response	2	2788	2	21946	0.0161339	0.134668	7.87159	1.79226
GO:0015966	diadenosine tetraphosphate biosynthetic process	2	2788	2	21946	0.0161339	0.134668	7.87159	1.79226
GO:2000473	positive regulation of hematopoietic stem cell migration	2	2788	2	21946	0.0161339	0.134668	7.87159	1.79226
GO:1902033	regulation of hematopoietic stem cell proliferation	2	2788	2	21946	0.0161339	0.134668	7.87159	1.79226
GO:0032607	interferon-alpha production	2	2788	2	21946	0.0161339	0.134668	7.87159	1.79226
GO:0061182	negative regulation of chondrocyte development	2	2788	2	21946	0.0161339	0.134668	7.87159	1.79226
GO:0061196	fungiform papilla development	2	2788	2	21946	0.0161339	0.134668	7.87159	1.79226
GO:0032633	interleukin-4 production	2	2788	2	21946	0.0161339	0.134668	7.87159	1.79226
GO:0061144	alveolar secondary septum development	2	2788	2	21946	0.0161339	0.134668	7.87159	1.79226
GO:0044565	dendritic cell proliferation	2	2788	2	21946	0.0161339	0.134668	7.87159	1.79226
GO:0006272	leading strand elongation	2	2788	2	21946	0.0161339	0.134668	7.87159	1.79226
GO:0061097	regulation of protein tyrosine kinase activity	2	2788	2	21946	0.0161339	0.134668	7.87159	1.79226
GO:0002724	regulation of T cell cytokine production	2	2788	2	21946	0.0161339	0.134668	7.87159	1.79226
GO:2000502	negative regulation of natural killer cell chemotaxis	2	2788	2	21946	0.0161339	0.134668	7.87159	1.79226
GO:2000538	positive regulation of B cell chemotaxis	2	2788	2	21946	0.0161339	0.134668	7.87159	1.79226
GO:0034381	plasma lipoprotein particle clearance	2	2788	2	21946	0.0161339	0.134668	7.87159	1.79226
GO:0072308	negative regulation of metanephric nephron tubule epithelial cell differentiation	2	2788	2	21946	0.0161339	0.134668	7.87159	1.79226
GO:0010920	negative regulation of inositol phosphate biosynthetic process	2	2788	2	21946	0.0161339	0.134668	7.87159	1.79226
GO:0042508	tyrosine phosphorylation of Stat1 protein	2	2788	2	21946	0.0161339	0.134668	7.87159	1.79226
GO:0042512	negative regulation of tyrosine phosphorylation of Stat1 protein	2	2788	2	21946	0.0161339	0.134668	7.87159	1.79226
GO:0042495	detection of triacyl bacterial lipopeptide	2	2788	2	21946	0.0161339	0.134668	7.87159	1.79226
GO:0042496	detection of diacyl bacterial lipopeptide	2	2788	2	21946	0.0161339	0.134668	7.87159	1.79226
GO:0070560	protein secretion by platelet	2	2788	2	21946	0.0161339	0.134668	7.87159	1.79226
GO:0050925	negative regulation of negative chemotaxis	2	2788	2	21946	0.0161339	0.134668	7.87159	1.79226
GO:0002415	immunoglobulin transcytosis in epithelial cells mediated by polymeric immunoglobulin receptor	2	2788	2	21946	0.0161339	0.134668	7.87159	1.79226
GO:0002431	Fc receptor mediated stimulatory signaling pathway	2	2788	2	21946	0.0161339	0.134668	7.87159	1.79226
GO:0010046	response to mycotoxin	2	2788	2	21946	0.0161339	0.134668	7.87159	1.79226
GO:1900020	positive regulation of protein kinase C activity	2	2788	2	21946	0.0161339	0.134668	7.87159	1.79226
GO:0015891	siderophore transport	2	2788	2	21946	0.0161339	0.134668	7.87159	1.79226
GO:0019442	tryptophan catabolic process to acetyl-CoA	2	2788	2	21946	0.0161339	0.134668	7.87159	1.79226
GO:0033624	negative regulation of integrin activation	2	2788	2	21946	0.0161339	0.134668	7.87159	1.79226
GO:0035419	activation of MAPK activity involved in innate immune response	2	2788	2	21946	0.0161339	0.134668	7.87159	1.79226
GO:0090265	positive regulation of immune complex clearance by monocytes and macrophages	2	2788	2	21946	0.0161339	0.134668	7.87159	1.79226
GO:0034136	negative regulation of toll-like receptor 2 signaling pathway	2	2788	2	21946	0.0161339	0.134668	7.87159	1.79226
GO:0035459	cargo loading into vesicle	2	2788	2	21946	0.0161339	0.134668	7.87159	1.79226
GO:0034124	regulation of MyD88-dependent toll-like receptor signaling pathway	2	2788	2	21946	0.0161339	0.134668	7.87159	1.79226
GO:0030838	positive regulation of actin filament polymerization	11	2788	43	21946	0.0162632	0.134668	2.01366	1.78879
GO:0006909	phagocytosis	11	2788	43	21946	0.0162632	0.134668	2.01366	1.78879
GO:0030334	regulation of cell migration	14	2788	60	21946	0.0164164	0.134668	1.8367	1.78472
GO:0050764	regulation of phagocytosis	3	2788	5	21946	0.0167818	0.134668	4.72296	1.77516
GO:0072162	metanephric mesenchymal cell differentiation	3	2788	5	21946	0.0167818	0.134668	4.72296	1.77516
GO:0030263	apoptotic chromosome condensation	3	2788	5	21946	0.0167818	0.134668	4.72296	1.77516
GO:0033326	cerebrospinal fluid secretion	3	2788	5	21946	0.0167818	0.134668	4.72296	1.77516
GO:0032020	ISG15-protein conjugation	3	2788	5	21946	0.0167818	0.134668	4.72296	1.77516
GO:0045351	type I interferon biosynthetic process	3	2788	5	21946	0.0167818	0.134668	4.72296	1.77516
GO:0070431	nucleotide-binding oligomerization domain containing 2 signaling pathway	3	2788	5	21946	0.0167818	0.134668	4.72296	1.77516
GO:0050859	negative regulation of B cell receptor signaling pathway	3	2788	5	21946	0.0167818	0.134668	4.72296	1.77516
GO:0002322	B cell proliferation involved in immune response	3	2788	5	21946	0.0167818	0.134668	4.72296	1.77516
GO:0014012	peripheral nervous system axon regeneration	3	2788	5	21946	0.0167818	0.134668	4.72296	1.77516
GO:0014061	regulation of norepinephrine secretion	3	2788	5	21946	0.0167818	0.134668	4.72296	1.77516
GO:0032725	positive regulation of granulocyte macrophage colony-stimulating factor production	3	2788	5	21946	0.0167818	0.134668	4.72296	1.77516
GO:0019725	cellular homeostasis	3	2788	5	21946	0.0167818	0.134668	4.72296	1.77516
GO:0031427	response to methotrexate	3	2788	5	21946	0.0167818	0.134668	4.72296	1.77516
GO:0032754	positive regulation of interleukin-5 production	3	2788	5	21946	0.0167818	0.134668	4.72296	1.77516
GO:0032747	positive regulation of interleukin-23 production	3	2788	5	21946	0.0167818	0.134668	4.72296	1.77516
GO:0031346	positive regulation of cell projection organization	3	2788	5	21946	0.0167818	0.134668	4.72296	1.77516
GO:0030072	peptide hormone secretion	3	2788	5	21946	0.0167818	0.134668	4.72296	1.77516
GO:0060763	mammary duct terminal end bud growth	3	2788	5	21946	0.0167818	0.134668	4.72296	1.77516
GO:0032819	positive regulation of natural killer cell proliferation	3	2788	5	21946	0.0167818	0.134668	4.72296	1.77516
GO:0008228	opsonization	3	2788	5	21946	0.0167818	0.134668	4.72296	1.77516
GO:0044770	cell cycle phase transition	3	2788	5	21946	0.0167818	0.134668	4.72296	1.77516
GO:0010572	positive regulation of platelet activation	3	2788	5	21946	0.0167818	0.134668	4.72296	1.77516
GO:0046598	positive regulation of viral entry into host cell	3	2788	5	21946	0.0167818	0.134668	4.72296	1.77516
GO:0001660	fever generation	3	2788	5	21946	0.0167818	0.134668	4.72296	1.77516
GO:0071548	response to dexamethasone	3	2788	5	21946	0.0167818	0.134668	4.72296	1.77516
GO:0060841	venous blood vessel development	3	2788	5	21946	0.0167818	0.134668	4.72296	1.77516
GO:0060836	lymphatic endothelial cell differentiation	3	2788	5	21946	0.0167818	0.134668	4.72296	1.77516
GO:0060850	regulation of transcription involved in cell fate commitment	3	2788	5	21946	0.0167818	0.134668	4.72296	1.77516
GO:0071224	cellular response to peptidoglycan	3	2788	5	21946	0.0167818	0.134668	4.72296	1.77516
GO:2001056	positive regulation of cysteine-type endopeptidase activity	3	2788	5	21946	0.0167818	0.134668	4.72296	1.77516
GO:0021782	glial cell development	3	2788	5	21946	0.0167818	0.134668	4.72296	1.77516
GO:0006269	DNA replication, synthesis of RNA primer	3	2788	5	21946	0.0167818	0.134668	4.72296	1.77516
GO:0002752	cell surface pattern recognition receptor signaling pathway	3	2788	5	21946	0.0167818	0.134668	4.72296	1.77516
GO:0034349	glial cell apoptotic process	3	2788	5	21946	0.0167818	0.134668	4.72296	1.77516
GO:0008635	activation of cysteine-type endopeptidase activity involved in apoptotic process by cytochrome c	3	2788	5	21946	0.0167818	0.134668	4.72296	1.77516
GO:0001961	positive regulation of cytokine-mediated signaling pathway	3	2788	5	21946	0.0167818	0.134668	4.72296	1.77516
GO:0015722	canalicular bile acid transport	3	2788	5	21946	0.0167818	0.134668	4.72296	1.77516
GO:0071168	protein localization to chromatin	3	2788	5	21946	0.0167818	0.134668	4.72296	1.77516
GO:0003081	regulation of systemic arterial blood pressure by renin-angiotensin	3	2788	5	21946	0.0167818	0.134668	4.72296	1.77516
GO:0045630	positive regulation of T-helper 2 cell differentiation	3	2788	5	21946	0.0167818	0.134668	4.72296	1.77516
GO:0015810	aspartate transport	3	2788	5	21946	0.0167818	0.134668	4.72296	1.77516
GO:0034134	toll-like receptor 2 signaling pathway	3	2788	5	21946	0.0167818	0.134668	4.72296	1.77516
GO:0050679	positive regulation of epithelial cell proliferation	16	2788	72	21946	0.0170719	0.136798	1.74924	1.76772
GO:0007076	mitotic chromosome condensation	5	2788	13	21946	0.0175708	0.139984	3.02754	1.75521
GO:0030212	hyaluronan metabolic process	5	2788	13	21946	0.0175708	0.139984	3.02754	1.75521
GO:0042523	positive regulation of tyrosine phosphorylation of Stat5 protein	5	2788	13	21946	0.0175708	0.139984	3.02754	1.75521
GO:0043087	regulation of GTPase activity	5	2788	13	21946	0.0175708	0.139984	3.02754	1.75521
GO:0055114	oxidation-reduction process	120	2788	786	21946	0.0177805	0.141451	1.20177	1.75006
GO:0000082	G1/S transition of mitotic cell cycle	13	2788	55	21946	0.0183214	0.145544	1.86056	1.73704
GO:0005975	carbohydrate metabolic process	38	2788	213	21946	0.0187097	0.148096	1.40432	1.72793
GO:0006461	protein complex assembly	14	2788	61	21946	0.0188861	0.148096	1.8066	1.72386
GO:0051281	positive regulation of release of sequestered calcium ion into cytosol	9	2788	33	21946	0.018946	0.148096	2.1468	1.72248
GO:0071363	cellular response to growth factor stimulus	15	2788	67	21946	0.0192173	0.148096	1.7623	1.71631
GO:0000910	cytokinesis	11	2788	44	21946	0.0192625	0.148096	1.9679	1.71529
GO:0009743	response to carbohydrate	4	2788	9	21946	0.0192854	0.148096	3.49849	1.71477
GO:0038061	NIK/NF-kappaB signaling	4	2788	9	21946	0.0192854	0.148096	3.49849	1.71477
GO:0030071	regulation of mitotic metaphase/anaphase transition	4	2788	9	21946	0.0192854	0.148096	3.49849	1.71477
GO:0061337	cardiac conduction	4	2788	9	21946	0.0192854	0.148096	3.49849	1.71477
GO:2000270	negative regulation of fibroblast apoptotic process	4	2788	9	21946	0.0192854	0.148096	3.49849	1.71477
GO:0032862	activation of Rho GTPase activity	4	2788	9	21946	0.0192854	0.148096	3.49849	1.71477
GO:0060840	artery development	4	2788	9	21946	0.0192854	0.148096	3.49849	1.71477
GO:0045835	negative regulation of meiosis	4	2788	9	21946	0.0192854	0.148096	3.49849	1.71477
GO:0061032	visceral serous pericardium development	4	2788	9	21946	0.0192854	0.148096	3.49849	1.71477
GO:0009404	toxin metabolic process	4	2788	9	21946	0.0192854	0.148096	3.49849	1.71477
GO:0009308	amine metabolic process	4	2788	9	21946	0.0192854	0.148096	3.49849	1.71477
GO:0031284	positive regulation of guanylate cyclase activity	4	2788	9	21946	0.0192854	0.148096	3.49849	1.71477
GO:0010950	positive regulation of endopeptidase activity	4	2788	9	21946	0.0192854	0.148096	3.49849	1.71477
GO:0046007	negative regulation of activated T cell proliferation	4	2788	9	21946	0.0192854	0.148096	3.49849	1.71477
GO:0003084	positive regulation of systemic arterial blood pressure	4	2788	9	21946	0.0192854	0.148096	3.49849	1.71477
GO:0032308	positive regulation of prostaglandin secretion	4	2788	9	21946	0.0192854	0.148096	3.49849	1.71477
GO:0043068	positive regulation of programmed cell death	4	2788	9	21946	0.0192854	0.148096	3.49849	1.71477
GO:0035414	negative regulation of catenin import into nucleus	4	2788	9	21946	0.0192854	0.148096	3.49849	1.71477
GO:0002544	chronic inflammatory response	4	2788	9	21946	0.0192854	0.148096	3.49849	1.71477
GO:0007179	transforming growth factor beta receptor signaling pathway	16	2788	73	21946	0.0193605	0.148466	1.72528	1.71308
GO:0042307	positive regulation of protein import into nucleus	6	2788	18	21946	0.0199545	0.150722	2.62386	1.69996
GO:0007052	mitotic spindle organization	6	2788	18	21946	0.0199545	0.150722	2.62386	1.69996
GO:0046688	response to copper ion	6	2788	18	21946	0.0199545	0.150722	2.62386	1.69996
GO:0086005	ventricular cardiac muscle cell action potential	6	2788	18	21946	0.0199545	0.150722	2.62386	1.69996
GO:0033189	response to vitamin A	6	2788	18	21946	0.0199545	0.150722	2.62386	1.69996
GO:0002076	osteoblast development	6	2788	18	21946	0.0199545	0.150722	2.62386	1.69996
GO:0097194	execution phase of apoptosis	6	2788	18	21946	0.0199545	0.150722	2.62386	1.69996
GO:1901741	positive regulation of myoblast fusion	6	2788	18	21946	0.0199545	0.150722	2.62386	1.69996
GO:0051693	actin filament capping	6	2788	18	21946	0.0199545	0.150722	2.62386	1.69996
GO:0045648	positive regulation of erythrocyte differentiation	6	2788	18	21946	0.0199545	0.150722	2.62386	1.69996
GO:0031032	actomyosin structure organization	6	2788	18	21946	0.0199545	0.150722	2.62386	1.69996
GO:0071560	cellular response to transforming growth factor beta stimulus	12	2788	50	21946	0.0204029	0.153898	1.88918	1.69031
GO:0001836	release of cytochrome c from mitochondria	7	2788	23	21946	0.0204734	0.15401	2.3957	1.68881
GO:0012501	programmed cell death	7	2788	23	21946	0.0204734	0.15401	2.3957	1.68881
GO:0021987	cerebral cortex development	13	2788	56	21946	0.0211659	0.159003	1.82733	1.67436
GO:0048839	inner ear development	14	2788	62	21946	0.0216267	0.162025	1.77746	1.66501
GO:0045669	positive regulation of osteoblast differentiation	14	2788	62	21946	0.0216267	0.162025	1.77746	1.66501
GO:0009725	response to hormone	15	2788	68	21946	0.0218469	0.163452	1.73638	1.66061
GO:0043406	positive regulation of MAP kinase activity	12	2788	51	21946	0.0236878	0.176986	1.85214	1.62548
GO:0060979	vasculogenesis involved in coronary vascular morphogenesis	5	2788	14	21946	0.024527	0.18109	2.81128	1.61035
GO:0071498	cellular response to fluid shear stress	5	2788	14	21946	0.024527	0.18109	2.81128	1.61035
GO:0051000	positive regulation of nitric-oxide synthase activity	5	2788	14	21946	0.024527	0.18109	2.81128	1.61035
GO:0051044	positive regulation of membrane protein ectodomain proteolysis	5	2788	14	21946	0.024527	0.18109	2.81128	1.61035
GO:0010569	regulation of double-strand break repair via homologous recombination	5	2788	14	21946	0.024527	0.18109	2.81128	1.61035
GO:0071397	cellular response to cholesterol	5	2788	14	21946	0.024527	0.18109	2.81128	1.61035
GO:2000573	positive regulation of DNA biosynthetic process	5	2788	14	21946	0.024527	0.18109	2.81128	1.61035
GO:0019370	leukotriene biosynthetic process	5	2788	14	21946	0.024527	0.18109	2.81128	1.61035
GO:0048147	negative regulation of fibroblast proliferation	8	2788	29	21946	0.0245973	0.18109	2.17147	1.60911
GO:0043200	response to amino acid	8	2788	29	21946	0.0245973	0.18109	2.17147	1.60911
GO:0048678	response to axon injury	8	2788	29	21946	0.0245973	0.18109	2.17147	1.60911
GO:0045444	fat cell differentiation	14	2788	63	21946	0.0246549	0.181273	1.74924	1.6081
GO:0006749	glutathione metabolic process	10	2788	40	21946	0.0250395	0.183612	1.9679	1.60137
GO:0032855	positive regulation of Rac GTPase activity	10	2788	40	21946	0.0250395	0.183612	1.9679	1.60137
GO:0007178	transmembrane receptor protein serine/threonine kinase signaling pathway	7	2788	24	21946	0.025815	0.187804	2.29588	1.58813
GO:2000352	negative regulation of endothelial cell apoptotic process	7	2788	24	21946	0.025815	0.187804	2.29588	1.58813
GO:0001578	microtubule bundle formation	7	2788	24	21946	0.025815	0.187804	2.29588	1.58813
GO:0046580	negative regulation of Ras protein signal transduction	7	2788	24	21946	0.025815	0.187804	2.29588	1.58813
GO:0071392	cellular response to estradiol stimulus	7	2788	24	21946	0.025815	0.187804	2.29588	1.58813
GO:0016338	calcium-independent cell-cell adhesion via plasma membrane cell-adhesion molecules	7	2788	24	21946	0.025815	0.187804	2.29588	1.58813
GO:0048266	behavioral response to pain	6	2788	19	21946	0.0261022	0.18816	2.48577	1.58332
GO:0010460	positive regulation of heart rate	6	2788	19	21946	0.0261022	0.18816	2.48577	1.58332
GO:0043393	regulation of protein binding	6	2788	19	21946	0.0261022	0.18816	2.48577	1.58332
GO:0006261	DNA-dependent DNA replication	6	2788	19	21946	0.0261022	0.18816	2.48577	1.58332
GO:0046847	filopodium assembly	6	2788	19	21946	0.0261022	0.18816	2.48577	1.58332
GO:0016339	calcium-dependent cell-cell adhesion via plasma membrane cell adhesion molecules	6	2788	19	21946	0.0261022	0.18816	2.48577	1.58332
GO:0032318	regulation of Ras GTPase activity	6	2788	19	21946	0.0261022	0.18816	2.48577	1.58332
GO:0007411	axon guidance	24	2788	126	21946	0.0268524	0.193316	1.49935	1.57102
GO:0009790	embryo development	21	2788	107	21946	0.0272224	0.195471	1.54489	1.56507
GO:0001649	osteoblast differentiation	21	2788	107	21946	0.0272224	0.195471	1.54489	1.56507
GO:0050680	negative regulation of epithelial cell proliferation	14	2788	64	21946	0.0279868	0.200699	1.72191	1.55305
GO:0006897	endocytosis	32	2788	179	21946	0.0282303	0.202183	1.40721	1.54929
GO:0070365	hepatocyte differentiation	4	2788	10	21946	0.0289595	0.202844	3.14864	1.53821
GO:0002262	myeloid cell homeostasis	4	2788	10	21946	0.0289595	0.202844	3.14864	1.53821
GO:0019985	translesion synthesis	4	2788	10	21946	0.0289595	0.202844	3.14864	1.53821
GO:0010744	positive regulation of macrophage derived foam cell differentiation	4	2788	10	21946	0.0289595	0.202844	3.14864	1.53821
GO:0032825	positive regulation of natural killer cell differentiation	4	2788	10	21946	0.0289595	0.202844	3.14864	1.53821
GO:0051926	negative regulation of calcium ion transport	4	2788	10	21946	0.0289595	0.202844	3.14864	1.53821
GO:0061053	somite development	4	2788	10	21946	0.0289595	0.202844	3.14864	1.53821
GO:0003181	atrioventricular valve morphogenesis	4	2788	10	21946	0.0289595	0.202844	3.14864	1.53821
GO:0032495	response to muramyl dipeptide	4	2788	10	21946	0.0289595	0.202844	3.14864	1.53821
GO:0060546	negative regulation of necroptotic process	4	2788	10	21946	0.0289595	0.202844	3.14864	1.53821
GO:0030851	granulocyte differentiation	4	2788	10	21946	0.0289595	0.202844	3.14864	1.53821
GO:0015793	glycerol transport	4	2788	10	21946	0.0289595	0.202844	3.14864	1.53821
GO:0006957	complement activation, alternative pathway	4	2788	10	21946	0.0289595	0.202844	3.14864	1.53821
GO:0055091	phospholipid homeostasis	4	2788	10	21946	0.0289595	0.202844	3.14864	1.53821
GO:0033628	regulation of cell adhesion mediated by integrin	4	2788	10	21946	0.0289595	0.202844	3.14864	1.53821
GO:0045603	positive regulation of endothelial cell differentiation	4	2788	10	21946	0.0289595	0.202844	3.14864	1.53821
GO:0002504	antigen processing and presentation of peptide or polysaccharide antigen via MHC class II	4	2788	10	21946	0.0289595	0.202844	3.14864	1.53821
GO:0045893	positive regulation of transcription, DNA-templated	85	2788	548	21946	0.0290109	0.202844	1.22096	1.53744
GO:0007154	cell communication	10	2788	41	21946	0.0294628	0.202844	1.9199	1.53073
GO:1901998	toxin transport	10	2788	41	21946	0.0294628	0.202844	1.9199	1.53073
GO:0009314	response to radiation	8	2788	30	21946	0.0299151	0.202844	2.09909	1.52411
GO:0045840	positive regulation of mitosis	8	2788	30	21946	0.0299151	0.202844	2.09909	1.52411
GO:0060137	maternal process involved in parturition	3	2788	6	21946	0.0304137	0.202844	3.9358	1.51693
GO:0002281	macrophage activation involved in immune response	3	2788	6	21946	0.0304137	0.202844	3.9358	1.51693
GO:0019941	modification-dependent protein catabolic process	3	2788	6	21946	0.0304137	0.202844	3.9358	1.51693
GO:0032966	negative regulation of collagen biosynthetic process	3	2788	6	21946	0.0304137	0.202844	3.9358	1.51693
GO:0046618	drug export	3	2788	6	21946	0.0304137	0.202844	3.9358	1.51693
GO:0010659	cardiac muscle cell apoptotic process	3	2788	6	21946	0.0304137	0.202844	3.9358	1.51693
GO:0042270	protection from natural killer cell mediated cytotoxicity	3	2788	6	21946	0.0304137	0.202844	3.9358	1.51693
GO:0071636	positive regulation of transforming growth factor beta production	3	2788	6	21946	0.0304137	0.202844	3.9358	1.51693
GO:0097527	necroptotic signaling pathway	3	2788	6	21946	0.0304137	0.202844	3.9358	1.51693
GO:0001818	negative regulation of cytokine production	3	2788	6	21946	0.0304137	0.202844	3.9358	1.51693
GO:0007167	enzyme linked receptor protein signaling pathway	3	2788	6	21946	0.0304137	0.202844	3.9358	1.51693
GO:0048553	negative regulation of metalloenzyme activity	3	2788	6	21946	0.0304137	0.202844	3.9358	1.51693
GO:0014009	glial cell proliferation	3	2788	6	21946	0.0304137	0.202844	3.9358	1.51693
GO:0050663	cytokine secretion	3	2788	6	21946	0.0304137	0.202844	3.9358	1.51693
GO:0006569	tryptophan catabolic process	3	2788	6	21946	0.0304137	0.202844	3.9358	1.51693
GO:0051135	positive regulation of NK T cell activation	3	2788	6	21946	0.0304137	0.202844	3.9358	1.51693
GO:0030213	hyaluronan biosynthetic process	3	2788	6	21946	0.0304137	0.202844	3.9358	1.51693
GO:1902262	apoptotic process involved in patterning of blood vessels	3	2788	6	21946	0.0304137	0.202844	3.9358	1.51693
GO:0060054	positive regulation of epithelial cell proliferation involved in wound healing	3	2788	6	21946	0.0304137	0.202844	3.9358	1.51693
GO:0009620	response to fungus	3	2788	6	21946	0.0304137	0.202844	3.9358	1.51693
GO:0002925	positive regulation of humoral immune response mediated by circulating immunoglobulin	3	2788	6	21946	0.0304137	0.202844	3.9358	1.51693
GO:0042158	lipoprotein biosynthetic process	3	2788	6	21946	0.0304137	0.202844	3.9358	1.51693
GO:0014910	regulation of smooth muscle cell migration	3	2788	6	21946	0.0304137	0.202844	3.9358	1.51693
GO:0048305	immunoglobulin secretion	3	2788	6	21946	0.0304137	0.202844	3.9358	1.51693
GO:0051601	exocyst localization	3	2788	6	21946	0.0304137	0.202844	3.9358	1.51693
GO:0051782	negative regulation of cell division	3	2788	6	21946	0.0304137	0.202844	3.9358	1.51693
GO:0016556	mRNA modification	3	2788	6	21946	0.0304137	0.202844	3.9358	1.51693
GO:1900246	positive regulation of RIG-I signaling pathway	3	2788	6	21946	0.0304137	0.202844	3.9358	1.51693
GO:0071305	cellular response to vitamin D	3	2788	6	21946	0.0304137	0.202844	3.9358	1.51693
GO:0060339	negative regulation of type I interferon-mediated signaling pathway	3	2788	6	21946	0.0304137	0.202844	3.9358	1.51693
GO:0019439	aromatic compound catabolic process	3	2788	6	21946	0.0304137	0.202844	3.9358	1.51693
GO:0071174	mitotic spindle checkpoint	3	2788	6	21946	0.0304137	0.202844	3.9358	1.51693
GO:0045650	negative regulation of macrophage differentiation	3	2788	6	21946	0.0304137	0.202844	3.9358	1.51693
GO:0055062	phosphate ion homeostasis	3	2788	6	21946	0.0304137	0.202844	3.9358	1.51693
GO:0090244	Wnt signaling pathway involved in somitogenesis	3	2788	6	21946	0.0304137	0.202844	3.9358	1.51693
GO:0006811	ion transport	94	2788	614	21946	0.0307005	0.204277	1.2051	1.51286
GO:0003333	amino acid transmembrane transport	11	2788	47	21946	0.0307024	0.204277	1.84229	1.51283
GO:0071333	cellular response to glucose stimulus	12	2788	53	21946	0.0313954	0.208636	1.78225	1.50313
GO:0016032	viral process	7	2788	25	21946	0.0320337	0.211859	2.20405	1.49439
GO:0071773	cellular response to BMP stimulus	7	2788	25	21946	0.0320337	0.211859	2.20405	1.49439
GO:0071353	cellular response to interleukin-4	7	2788	25	21946	0.0320337	0.211859	2.20405	1.49439
GO:0051412	response to corticosterone	7	2788	25	21946	0.0320337	0.211859	2.20405	1.49439
GO:0000278	mitotic cell cycle	9	2788	36	21946	0.032666	0.215525	1.9679	1.4859
GO:0001944	vasculature development	9	2788	36	21946	0.032666	0.215525	1.9679	1.4859
GO:0051279	regulation of release of sequestered calcium ion into cytosol	5	2788	15	21946	0.03303	0.216121	2.62386	1.48109
GO:0050710	negative regulation of cytokine secretion	5	2788	15	21946	0.03303	0.216121	2.62386	1.48109
GO:0032026	response to magnesium ion	5	2788	15	21946	0.03303	0.216121	2.62386	1.48109
GO:0051290	protein heterotetramerization	5	2788	15	21946	0.03303	0.216121	2.62386	1.48109
GO:0002042	cell migration involved in sprouting angiogenesis	5	2788	15	21946	0.03303	0.216121	2.62386	1.48109
GO:0051497	negative regulation of stress fiber assembly	5	2788	15	21946	0.03303	0.216121	2.62386	1.48109
GO:0045579	positive regulation of B cell differentiation	5	2788	15	21946	0.03303	0.216121	2.62386	1.48109
GO:0030301	cholesterol transport	6	2788	20	21946	0.033387	0.217428	2.36148	1.47642
GO:0042246	tissue regeneration	6	2788	20	21946	0.033387	0.217428	2.36148	1.47642
GO:0030041	actin filament polymerization	6	2788	20	21946	0.033387	0.217428	2.36148	1.47642
GO:0006164	purine nucleotide biosynthetic process	6	2788	20	21946	0.033387	0.217428	2.36148	1.47642
GO:0000187	activation of MAPK activity	16	2788	78	21946	0.0344591	0.224146	1.61469	1.4627
GO:0030512	negative regulation of transforming growth factor beta receptor signaling pathway	11	2788	48	21946	0.0354116	0.230071	1.80391	1.45085
GO:0051289	protein homotetramerization	14	2788	66	21946	0.0356232	0.231174	1.66973	1.44827
GO:0090263	positive regulation of canonical Wnt signaling pathway	13	2788	60	21946	0.0358939	0.232344	1.70551	1.44498
GO:0007162	negative regulation of cell adhesion	8	2788	31	21946	0.0359716	0.232344	2.03138	1.44404
GO:0042771	intrinsic apoptotic signaling pathway in response to DNA damage by p53 class mediator	8	2788	31	21946	0.0359716	0.232344	2.03138	1.44404
GO:0048863	stem cell differentiation	8	2788	31	21946	0.0359716	0.232344	2.03138	1.44404
GO:0000165	MAPK cascade	18	2788	91	21946	0.0361963	0.233297	1.55702	1.44134
GO:0032508	DNA duplex unwinding	9	2788	37	21946	0.0384624	0.233297	1.91471	1.41496
GO:0016311	dephosphorylation	35	2788	204	21946	0.0389434	0.233297	1.35052	1.40957
GO:0030099	myeloid cell differentiation	7	2788	26	21946	0.0391781	0.233297	2.11927	1.40696
GO:0061098	positive regulation of protein tyrosine kinase activity	7	2788	26	21946	0.0391781	0.233297	2.11927	1.40696
GO:0006855	drug transmembrane transport	7	2788	26	21946	0.0391781	0.233297	2.11927	1.40696
GO:0090200	positive regulation of release of cytochrome c from mitochondria	7	2788	26	21946	0.0391781	0.233297	2.11927	1.40696
GO:0019722	calcium-mediated signaling	10	2788	43	21946	0.0399109	0.233297	1.8306	1.39891
GO:0032870	cellular response to hormone stimulus	14	2788	67	21946	0.0399568	0.233297	1.64481	1.39841
GO:0043525	positive regulation of neuron apoptotic process	12	2788	55	21946	0.0407526	0.233297	1.71744	1.38984
GO:0019752	carboxylic acid metabolic process	4	2788	11	21946	0.0410258	0.233297	2.8624	1.38694
GO:0060740	prostate gland epithelium morphogenesis	4	2788	11	21946	0.0410258	0.233297	2.8624	1.38694
GO:0043517	positive regulation of DNA damage response, signal transduction by p53 class mediator	4	2788	11	21946	0.0410258	0.233297	2.8624	1.38694
GO:0032461	positive regulation of protein oligomerization	4	2788	11	21946	0.0410258	0.233297	2.8624	1.38694
GO:0036120	cellular response to platelet-derived growth factor stimulus	4	2788	11	21946	0.0410258	0.233297	2.8624	1.38694
GO:0033089	positive regulation of T cell differentiation in thymus	4	2788	11	21946	0.0410258	0.233297	2.8624	1.38694
GO:0030857	negative regulation of epithelial cell differentiation	4	2788	11	21946	0.0410258	0.233297	2.8624	1.38694
GO:0021952	central nervous system projection neuron axonogenesis	4	2788	11	21946	0.0410258	0.233297	2.8624	1.38694
GO:0006275	regulation of DNA replication	4	2788	11	21946	0.0410258	0.233297	2.8624	1.38694
GO:0072488	ammonium transmembrane transport	4	2788	11	21946	0.0410258	0.233297	2.8624	1.38694
GO:0006977	DNA damage response, signal transduction by p53 class mediator resulting in cell cycle arrest	4	2788	11	21946	0.0410258	0.233297	2.8624	1.38694
GO:0009100	glycoprotein metabolic process	4	2788	11	21946	0.0410258	0.233297	2.8624	1.38694
GO:0002523	leukocyte migration involved in inflammatory response	4	2788	11	21946	0.0410258	0.233297	2.8624	1.38694
GO:0001843	neural tube closure	17	2788	86	21946	0.0411675	0.233297	1.55601	1.38545
GO:2000273	positive regulation of receptor activity	6	2788	21	21946	0.0418676	0.233297	2.24903	1.37812
GO:0042149	cellular response to glucose starvation	6	2788	21	21946	0.0418676	0.233297	2.24903	1.37812
GO:0018149	peptide cross-linking	6	2788	21	21946	0.0418676	0.233297	2.24903	1.37812
GO:0072661	protein targeting to plasma membrane	6	2788	21	21946	0.0418676	0.233297	2.24903	1.37812
GO:0030833	regulation of actin filament polymerization	6	2788	21	21946	0.0418676	0.233297	2.24903	1.37812
GO:0009395	phospholipid catabolic process	6	2788	21	21946	0.0418676	0.233297	2.24903	1.37812
GO:0086091	regulation of heart rate by cardiac conduction	6	2788	21	21946	0.0418676	0.233297	2.24903	1.37812
GO:0010165	response to X-ray	6	2788	21	21946	0.0418676	0.233297	2.24903	1.37812
GO:0051216	cartilage development	16	2788	80	21946	0.042431	0.233297	1.57432	1.37232
GO:0008219	cell death	8	2788	32	21946	0.0428021	0.233297	1.9679	1.36853
GO:0006693	prostaglandin metabolic process	5	2788	16	21946	0.0431535	0.233297	2.45987	1.36498
GO:0001706	endoderm formation	5	2788	16	21946	0.0431535	0.233297	2.45987	1.36498
GO:0030261	chromosome condensation	5	2788	16	21946	0.0431535	0.233297	2.45987	1.36498
GO:0050860	negative regulation of T cell receptor signaling pathway	5	2788	16	21946	0.0431535	0.233297	2.45987	1.36498
GO:0061298	retina vasculature development in camera-type eye	5	2788	16	21946	0.0431535	0.233297	2.45987	1.36498
GO:0001516	prostaglandin biosynthetic process	5	2788	16	21946	0.0431535	0.233297	2.45987	1.36498
GO:0030111	regulation of Wnt signaling pathway	5	2788	16	21946	0.0431535	0.233297	2.45987	1.36498
GO:0043122	regulation of I-kappaB kinase/NF-kappaB signaling	5	2788	16	21946	0.0431535	0.233297	2.45987	1.36498
GO:0045089	positive regulation of innate immune response	5	2788	16	21946	0.0431535	0.233297	2.45987	1.36498
GO:1902043	positive regulation of extrinsic apoptotic signaling pathway via death domain receptors	5	2788	16	21946	0.0431535	0.233297	2.45987	1.36498
GO:0034314	Arp2/3 complex-mediated actin nucleation	5	2788	16	21946	0.0431535	0.233297	2.45987	1.36498
GO:0043277	apoptotic cell clearance	5	2788	16	21946	0.0431535	0.233297	2.45987	1.36498
GO:0006833	water transport	5	2788	16	21946	0.0431535	0.233297	2.45987	1.36498
GO:0070542	response to fatty acid	5	2788	16	21946	0.0431535	0.233297	2.45987	1.36498
GO:0006071	glycerol metabolic process	5	2788	16	21946	0.0431535	0.233297	2.45987	1.36498
GO:0032331	negative regulation of chondrocyte differentiation	5	2788	16	21946	0.0431535	0.233297	2.45987	1.36498
GO:0048745	smooth muscle tissue development	5	2788	16	21946	0.0431535	0.233297	2.45987	1.36498
GO:0042593	glucose homeostasis	22	2788	119	21946	0.0442251	0.233297	1.45525	1.35433
GO:0002246	wound healing involved in inflammatory response	2	2788	3	21946	0.0443049	0.233297	5.24773	1.35355
GO:0097411	hypoxia-inducible factor-1alpha signaling pathway	2	2788	3	21946	0.0443049	0.233297	5.24773	1.35355
GO:2000121	regulation of removal of superoxide radicals	2	2788	3	21946	0.0443049	0.233297	5.24773	1.35355
GO:0002291	T cell activation via T cell receptor contact with antigen bound to MHC molecule on antigen presenting cell	2	2788	3	21946	0.0443049	0.233297	5.24773	1.35355
GO:0070358	actin polymerization-dependent cell motility	2	2788	3	21946	0.0443049	0.233297	5.24773	1.35355
GO:0043620	regulation of DNA-templated transcription in response to stress	2	2788	3	21946	0.0443049	0.233297	5.24773	1.35355
GO:0032946	positive regulation of mononuclear cell proliferation	2	2788	3	21946	0.0443049	0.233297	5.24773	1.35355
GO:0010730	negative regulation of hydrogen peroxide biosynthetic process	2	2788	3	21946	0.0443049	0.233297	5.24773	1.35355
GO:0072136	metanephric mesenchymal cell proliferation involved in metanephros development	2	2788	3	21946	0.0443049	0.233297	5.24773	1.35355
GO:0010715	regulation of extracellular matrix disassembly	2	2788	3	21946	0.0443049	0.233297	5.24773	1.35355
GO:0046629	gamma-delta T cell activation	2	2788	3	21946	0.0443049	0.233297	5.24773	1.35355
GO:0043553	negative regulation of phosphatidylinositol 3-kinase activity	2	2788	3	21946	0.0443049	0.233297	5.24773	1.35355
GO:0033314	mitotic DNA replication checkpoint	2	2788	3	21946	0.0443049	0.233297	5.24773	1.35355
GO:0050717	positive regulation of interleukin-1 alpha secretion	2	2788	3	21946	0.0443049	0.233297	5.24773	1.35355
GO:0001788	antibody-dependent cellular cytotoxicity	2	2788	3	21946	0.0443049	0.233297	5.24773	1.35355
GO:0001773	myeloid dendritic cell activation	2	2788	3	21946	0.0443049	0.233297	5.24773	1.35355
GO:0071639	positive regulation of monocyte chemotactic protein-1 production	2	2788	3	21946	0.0443049	0.233297	5.24773	1.35355
GO:1900747	negative regulation of vascular endothelial growth factor signaling pathway	2	2788	3	21946	0.0443049	0.233297	5.24773	1.35355
GO:0035284	brain segmentation	2	2788	3	21946	0.0443049	0.233297	5.24773	1.35355
GO:0002366	leukocyte activation involved in immune response	2	2788	3	21946	0.0443049	0.233297	5.24773	1.35355
GO:0002337	B-1a B cell differentiation	2	2788	3	21946	0.0443049	0.233297	5.24773	1.35355
GO:0051310	metaphase plate congression	2	2788	3	21946	0.0443049	0.233297	5.24773	1.35355
GO:2000041	negative regulation of planar cell polarity pathway involved in axis elongation	2	2788	3	21946	0.0443049	0.233297	5.24773	1.35355
GO:2000054	negative regulation of Wnt signaling pathway involved in dorsal/ventral axis specification	2	2788	3	21946	0.0443049	0.233297	5.24773	1.35355
GO:0002381	immunoglobulin production involved in immunoglobulin mediated immune response	2	2788	3	21946	0.0443049	0.233297	5.24773	1.35355
GO:0010829	negative regulation of glucose transport	2	2788	3	21946	0.0443049	0.233297	5.24773	1.35355
GO:0051383	kinetochore organization	2	2788	3	21946	0.0443049	0.233297	5.24773	1.35355
GO:1901164	negative regulation of trophoblast cell migration	2	2788	3	21946	0.0443049	0.233297	5.24773	1.35355
GO:0001820	serotonin secretion	2	2788	3	21946	0.0443049	0.233297	5.24773	1.35355
GO:0001866	NK T cell proliferation	2	2788	3	21946	0.0443049	0.233297	5.24773	1.35355
GO:0007181	transforming growth factor beta receptor complex assembly	2	2788	3	21946	0.0443049	0.233297	5.24773	1.35355
GO:0070447	positive regulation of oligodendrocyte progenitor proliferation	2	2788	3	21946	0.0443049	0.233297	5.24773	1.35355
GO:0050851	antigen receptor-mediated signaling pathway	2	2788	3	21946	0.0443049	0.233297	5.24773	1.35355
GO:0050855	regulation of B cell receptor signaling pathway	2	2788	3	21946	0.0443049	0.233297	5.24773	1.35355
GO:0002317	plasma cell differentiation	2	2788	3	21946	0.0443049	0.233297	5.24773	1.35355
GO:0003308	negative regulation of Wnt signaling pathway involved in heart development	2	2788	3	21946	0.0443049	0.233297	5.24773	1.35355
GO:0048210	Golgi vesicle fusion to target membrane	2	2788	3	21946	0.0443049	0.233297	5.24773	1.35355
GO:0045188	regulation of circadian sleep/wake cycle, non-REM sleep	2	2788	3	21946	0.0443049	0.233297	5.24773	1.35355
GO:0003347	epicardial cell to mesenchymal cell transition	2	2788	3	21946	0.0443049	0.233297	5.24773	1.35355
GO:0002068	glandular epithelial cell development	2	2788	3	21946	0.0443049	0.233297	5.24773	1.35355
GO:0051025	negative regulation of immunoglobulin secretion	2	2788	3	21946	0.0443049	0.233297	5.24773	1.35355
GO:1901026	ripoptosome assembly involved in necroptotic process	2	2788	3	21946	0.0443049	0.233297	5.24773	1.35355
GO:0032741	positive regulation of interleukin-18 production	2	2788	3	21946	0.0443049	0.233297	5.24773	1.35355
GO:0006382	adenosine to inosine editing	2	2788	3	21946	0.0443049	0.233297	5.24773	1.35355
GO:0097195	pilomotor reflex	2	2788	3	21946	0.0443049	0.233297	5.24773	1.35355
GO:0043382	positive regulation of memory T cell differentiation	2	2788	3	21946	0.0443049	0.233297	5.24773	1.35355
GO:0045964	positive regulation of dopamine metabolic process	2	2788	3	21946	0.0443049	0.233297	5.24773	1.35355
GO:0070945	neutrophil mediated killing of gram-negative bacterium	2	2788	3	21946	0.0443049	0.233297	5.24773	1.35355
GO:0043331	response to dsRNA	2	2788	3	21946	0.0443049	0.233297	5.24773	1.35355
GO:1990000	amyloid fibril formation	2	2788	3	21946	0.0443049	0.233297	5.24773	1.35355
GO:0035722	interleukin-12-mediated signaling pathway	2	2788	3	21946	0.0443049	0.233297	5.24773	1.35355
GO:0072757	cellular response to camptothecin	2	2788	3	21946	0.0443049	0.233297	5.24773	1.35355
GO:0060748	tertiary branching involved in mammary gland duct morphogenesis	2	2788	3	21946	0.0443049	0.233297	5.24773	1.35355
GO:0033157	regulation of intracellular protein transport	2	2788	3	21946	0.0443049	0.233297	5.24773	1.35355
GO:0038110	interleukin-2-mediated signaling pathway	2	2788	3	21946	0.0443049	0.233297	5.24773	1.35355
GO:0002158	osteoclast proliferation	2	2788	3	21946	0.0443049	0.233297	5.24773	1.35355
GO:0032800	receptor biosynthetic process	2	2788	3	21946	0.0443049	0.233297	5.24773	1.35355
GO:0019885	antigen processing and presentation of endogenous peptide antigen via MHC class I	2	2788	3	21946	0.0443049	0.233297	5.24773	1.35355
GO:0051142	positive regulation of NK T cell proliferation	2	2788	3	21946	0.0443049	0.233297	5.24773	1.35355
GO:0019860	uracil metabolic process	2	2788	3	21946	0.0443049	0.233297	5.24773	1.35355
GO:0072012	glomerulus vasculature development	2	2788	3	21946	0.0443049	0.233297	5.24773	1.35355
GO:0051106	positive regulation of DNA ligation	2	2788	3	21946	0.0443049	0.233297	5.24773	1.35355
GO:0009624	response to nematode	2	2788	3	21946	0.0443049	0.233297	5.24773	1.35355
GO:0002924	negative regulation of humoral immune response mediated by circulating immunoglobulin	2	2788	3	21946	0.0443049	0.233297	5.24773	1.35355
GO:0042167	heme catabolic process	2	2788	3	21946	0.0443049	0.233297	5.24773	1.35355
GO:0030174	regulation of DNA-dependent DNA replication initiation	2	2788	3	21946	0.0443049	0.233297	5.24773	1.35355
GO:1901740	negative regulation of myoblast fusion	2	2788	3	21946	0.0443049	0.233297	5.24773	1.35355
GO:0000320	re-entry into mitotic cell cycle	2	2788	3	21946	0.0443049	0.233297	5.24773	1.35355
GO:0046546	development of primary male sexual characteristics	2	2788	3	21946	0.0443049	0.233297	5.24773	1.35355
GO:0060856	establishment of blood-brain barrier	2	2788	3	21946	0.0443049	0.233297	5.24773	1.35355
GO:0051653	spindle localization	2	2788	3	21946	0.0443049	0.233297	5.24773	1.35355
GO:0000053	argininosuccinate metabolic process	2	2788	3	21946	0.0443049	0.233297	5.24773	1.35355
GO:0003136	negative regulation of heart induction by canonical Wnt signaling pathway	2	2788	3	21946	0.0443049	0.233297	5.24773	1.35355
GO:0060559	positive regulation of calcidiol 1-monooxygenase activity	2	2788	3	21946	0.0443049	0.233297	5.24773	1.35355
GO:0060585	positive regulation of prostaglandin-endoperoxide synthase activity	2	2788	3	21946	0.0443049	0.233297	5.24773	1.35355
GO:0071221	cellular response to bacterial lipopeptide	2	2788	3	21946	0.0443049	0.233297	5.24773	1.35355
GO:0071226	cellular response to molecule of fungal origin	2	2788	3	21946	0.0443049	0.233297	5.24773	1.35355
GO:0071225	cellular response to muramyl dipeptide	2	2788	3	21946	0.0443049	0.233297	5.24773	1.35355
GO:0006206	pyrimidine nucleobase metabolic process	2	2788	3	21946	0.0443049	0.233297	5.24773	1.35355
GO:0042758	long-chain fatty acid catabolic process	2	2788	3	21946	0.0443049	0.233297	5.24773	1.35355
GO:0003199	endocardial cushion to mesenchymal transition involved in heart valve formation	2	2788	3	21946	0.0443049	0.233297	5.24773	1.35355
GO:0006227	dUDP biosynthetic process	2	2788	3	21946	0.0443049	0.233297	5.24773	1.35355
GO:0090310	negative regulation of methylation-dependent chromatin silencing	2	2788	3	21946	0.0443049	0.233297	5.24773	1.35355
GO:0015911	plasma membrane long-chain fatty acid transport	2	2788	3	21946	0.0443049	0.233297	5.24773	1.35355
GO:0060544	regulation of necroptotic process	2	2788	3	21946	0.0443049	0.233297	5.24773	1.35355
GO:0009263	deoxyribonucleotide biosynthetic process	2	2788	3	21946	0.0443049	0.233297	5.24773	1.35355
GO:0048852	diencephalon morphogenesis	2	2788	3	21946	0.0443049	0.233297	5.24773	1.35355
GO:0046209	nitric oxide metabolic process	2	2788	3	21946	0.0443049	0.233297	5.24773	1.35355
GO:0071389	cellular response to mineralocorticoid stimulus	2	2788	3	21946	0.0443049	0.233297	5.24773	1.35355
GO:0036146	cellular response to mycotoxin	2	2788	3	21946	0.0443049	0.233297	5.24773	1.35355
GO:0032608	interferon-beta production	2	2788	3	21946	0.0443049	0.233297	5.24773	1.35355
GO:0061184	positive regulation of dermatome development	2	2788	3	21946	0.0443049	0.233297	5.24773	1.35355
GO:0032649	regulation of interferon-gamma production	2	2788	3	21946	0.0443049	0.233297	5.24773	1.35355
GO:0061153	trachea gland development	2	2788	3	21946	0.0443049	0.233297	5.24773	1.35355
GO:0097068	response to thyroxine	2	2788	3	21946	0.0443049	0.233297	5.24773	1.35355
GO:0008037	cell recognition	2	2788	3	21946	0.0443049	0.233297	5.24773	1.35355
GO:0045869	negative regulation of single stranded viral RNA replication via double stranded DNA intermediate	2	2788	3	21946	0.0443049	0.233297	5.24773	1.35355
GO:0043215	daunorubicin transport	2	2788	3	21946	0.0443049	0.233297	5.24773	1.35355
GO:0002756	MyD88-independent toll-like receptor signaling pathway	2	2788	3	21946	0.0443049	0.233297	5.24773	1.35355
GO:0034340	response to type I interferon	2	2788	3	21946	0.0443049	0.233297	5.24773	1.35355
GO:0002768	immune response-regulating cell surface receptor signaling pathway	2	2788	3	21946	0.0443049	0.233297	5.24773	1.35355
GO:0031296	B cell costimulation	2	2788	3	21946	0.0443049	0.233297	5.24773	1.35355
GO:2000553	positive regulation of T-helper 2 cell cytokine production	2	2788	3	21946	0.0443049	0.233297	5.24773	1.35355
GO:0033031	positive regulation of neutrophil apoptotic process	2	2788	3	21946	0.0443049	0.233297	5.24773	1.35355
GO:0046068	cGMP metabolic process	2	2788	3	21946	0.0443049	0.233297	5.24773	1.35355
GO:0002489	antigen processing and presentation of endogenous peptide antigen via MHC class Ib via ER pathway, TAP-dependent	2	2788	3	21946	0.0443049	0.233297	5.24773	1.35355
GO:0034058	endosomal vesicle fusion	2	2788	3	21946	0.0443049	0.233297	5.24773	1.35355
GO:1900158	negative regulation of bone mineralization involved in bone maturation	2	2788	3	21946	0.0443049	0.233297	5.24773	1.35355
GO:2001242	regulation of intrinsic apoptotic signaling pathway	2	2788	3	21946	0.0443049	0.233297	5.24773	1.35355
GO:0060336	negative regulation of interferon-gamma-mediated signaling pathway	2	2788	3	21946	0.0443049	0.233297	5.24773	1.35355
GO:0051490	negative regulation of filopodium assembly	2	2788	3	21946	0.0443049	0.233297	5.24773	1.35355
GO:0010972	negative regulation of G2/M transition of mitotic cell cycle	2	2788	3	21946	0.0443049	0.233297	5.24773	1.35355
GO:0033605	positive regulation of catecholamine secretion	2	2788	3	21946	0.0443049	0.233297	5.24773	1.35355
GO:0042520	positive regulation of tyrosine phosphorylation of Stat4 protein	2	2788	3	21946	0.0443049	0.233297	5.24773	1.35355
GO:0010893	positive regulation of steroid biosynthetic process	2	2788	3	21946	0.0443049	0.233297	5.24773	1.35355
GO:0086070	SA node cell to atrial cardiac muscle cell communication	2	2788	3	21946	0.0443049	0.233297	5.24773	1.35355
GO:0001996	positive regulation of heart rate by epinephrine-norepinephrine	2	2788	3	21946	0.0443049	0.233297	5.24773	1.35355
GO:0001997	positive regulation of the force of heart contraction by epinephrine-norepinephrine	2	2788	3	21946	0.0443049	0.233297	5.24773	1.35355
GO:0086015	SA node cell action potential	2	2788	3	21946	0.0443049	0.233297	5.24773	1.35355
GO:0032269	negative regulation of cellular protein metabolic process	2	2788	3	21946	0.0443049	0.233297	5.24773	1.35355
GO:0045586	regulation of gamma-delta T cell differentiation	2	2788	3	21946	0.0443049	0.233297	5.24773	1.35355
GO:0045590	negative regulation of regulatory T cell differentiation	2	2788	3	21946	0.0443049	0.233297	5.24773	1.35355
GO:0015732	prostaglandin transport	2	2788	3	21946	0.0443049	0.233297	5.24773	1.35355
GO:0060480	lung goblet cell differentiation	2	2788	3	21946	0.0443049	0.233297	5.24773	1.35355
GO:0002576	platelet degranulation	2	2788	3	21946	0.0443049	0.233297	5.24773	1.35355
GO:0003006	developmental process involved in reproduction	2	2788	3	21946	0.0443049	0.233297	5.24773	1.35355
GO:0031959	mineralocorticoid receptor signaling pathway	2	2788	3	21946	0.0443049	0.233297	5.24773	1.35355
GO:0003051	angiotensin-mediated drinking behavior	2	2788	3	21946	0.0443049	0.233297	5.24773	1.35355
GO:2001181	positive regulation of interleukin-10 secretion	2	2788	3	21946	0.0443049	0.233297	5.24773	1.35355
GO:0016344	meiotic chromosome movement towards spindle pole	2	2788	3	21946	0.0443049	0.233297	5.24773	1.35355
GO:0006123	mitochondrial electron transport, cytochrome c to oxygen	2	2788	3	21946	0.0443049	0.233297	5.24773	1.35355
GO:0071173	spindle assembly checkpoint	2	2788	3	21946	0.0443049	0.233297	5.24773	1.35355
GO:0021681	cerebellar granular layer development	2	2788	3	21946	0.0443049	0.233297	5.24773	1.35355
GO:0044346	fibroblast apoptotic process	2	2788	3	21946	0.0443049	0.233297	5.24773	1.35355
GO:2000721	positive regulation of transcription from RNA polymerase II promoter involved in smooth muscle cell differentiation	2	2788	3	21946	0.0443049	0.233297	5.24773	1.35355
GO:0045626	negative regulation of T-helper 1 cell differentiation	2	2788	3	21946	0.0443049	0.233297	5.24773	1.35355
GO:0032349	positive regulation of aldosterone biosynthetic process	2	2788	3	21946	0.0443049	0.233297	5.24773	1.35355
GO:0090271	positive regulation of fibroblast growth factor production	2	2788	3	21946	0.0443049	0.233297	5.24773	1.35355
GO:0002554	serotonin secretion by platelet	2	2788	3	21946	0.0443049	0.233297	5.24773	1.35355
GO:0006925	inflammatory cell apoptotic process	2	2788	3	21946	0.0443049	0.233297	5.24773	1.35355
GO:0010159	specification of organ position	2	2788	3	21946	0.0443049	0.233297	5.24773	1.35355
GO:0015858	nucleoside transport	2	2788	3	21946	0.0443049	0.233297	5.24773	1.35355
GO:0043433	negative regulation of sequence-specific DNA binding transcription factor activity	13	2788	62	21946	0.0455075	0.238947	1.6505	1.34192
GO:0009966	regulation of signal transduction	13	2788	62	21946	0.0455075	0.238947	1.6505	1.34192
GO:0043085	positive regulation of catalytic activity	13	2788	62	21946	0.0455075	0.238947	1.6505	1.34192
GO:0050885	neuromuscular process controlling balance	12	2788	56	21946	0.0460944	0.241799	1.68677	1.33635
GO:0032781	positive regulation of ATPase activity	7	2788	27	21946	0.0472874	0.24371	2.04078	1.32525
GO:0006885	regulation of pH	7	2788	27	21946	0.0472874	0.24371	2.04078	1.32525
GO:0033574	response to testosterone	7	2788	27	21946	0.0472874	0.24371	2.04078	1.32525
GO:0051260	protein homooligomerization	31	2788	180	21946	0.0474191	0.24371	1.35566	1.32405
GO:0072112	glomerular visceral epithelial cell differentiation	3	2788	7	21946	0.048266	0.24371	3.37354	1.31636
GO:0060100	positive regulation of phagocytosis, engulfment	3	2788	7	21946	0.048266	0.24371	3.37354	1.31636
GO:0032963	collagen metabolic process	3	2788	7	21946	0.048266	0.24371	3.37354	1.31636
GO:0031666	positive regulation of lipopolysaccharide-mediated signaling pathway	3	2788	7	21946	0.048266	0.24371	3.37354	1.31636
GO:0010666	positive regulation of cardiac muscle cell apoptotic process	3	2788	7	21946	0.048266	0.24371	3.37354	1.31636
GO:0006725	cellular aromatic compound metabolic process	3	2788	7	21946	0.048266	0.24371	3.37354	1.31636
GO:0015696	ammonium transport	3	2788	7	21946	0.048266	0.24371	3.37354	1.31636
GO:0050869	negative regulation of B cell activation	3	2788	7	21946	0.048266	0.24371	3.37354	1.31636
GO:0014066	regulation of phosphatidylinositol 3-kinase signaling	3	2788	7	21946	0.048266	0.24371	3.37354	1.31636
GO:0032731	positive regulation of interleukin-1 beta production	3	2788	7	21946	0.048266	0.24371	3.37354	1.31636
GO:0001574	ganglioside biosynthetic process	3	2788	7	21946	0.048266	0.24371	3.37354	1.31636
GO:0060022	hard palate development	3	2788	7	21946	0.048266	0.24371	3.37354	1.31636
GO:0051974	negative regulation of telomerase activity	3	2788	7	21946	0.048266	0.24371	3.37354	1.31636
GO:0002138	retinoic acid biosynthetic process	3	2788	7	21946	0.048266	0.24371	3.37354	1.31636
GO:0060055	angiogenesis involved in wound healing	3	2788	7	21946	0.048266	0.24371	3.37354	1.31636
GO:0085029	extracellular matrix assembly	3	2788	7	21946	0.048266	0.24371	3.37354	1.31636
GO:0006208	pyrimidine nucleobase catabolic process	3	2788	7	21946	0.048266	0.24371	3.37354	1.31636
GO:0048048	embryonic eye morphogenesis	3	2788	7	21946	0.048266	0.24371	3.37354	1.31636
GO:0006221	pyrimidine nucleotide biosynthetic process	3	2788	7	21946	0.048266	0.24371	3.37354	1.31636
GO:0032466	negative regulation of cytokinesis	3	2788	7	21946	0.048266	0.24371	3.37354	1.31636
GO:0002726	positive regulation of T cell cytokine production	3	2788	7	21946	0.048266	0.24371	3.37354	1.31636
GO:0034351	negative regulation of glial cell apoptotic process	3	2788	7	21946	0.048266	0.24371	3.37354	1.31636
GO:0002467	germinal center formation	3	2788	7	21946	0.048266	0.24371	3.37354	1.31636
GO:1900119	positive regulation of execution phase of apoptosis	3	2788	7	21946	0.048266	0.24371	3.37354	1.31636
GO:0042541	hemoglobin biosynthetic process	3	2788	7	21946	0.048266	0.24371	3.37354	1.31636
GO:0006002	fructose 6-phosphate metabolic process	3	2788	7	21946	0.048266	0.24371	3.37354	1.31636
GO:0051461	positive regulation of corticotropin secretion	3	2788	7	21946	0.048266	0.24371	3.37354	1.31636
GO:0010870	positive regulation of receptor biosynthetic process	3	2788	7	21946	0.048266	0.24371	3.37354	1.31636
GO:0048643	positive regulation of skeletal muscle tissue development	3	2788	7	21946	0.048266	0.24371	3.37354	1.31636
GO:0015718	monocarboxylic acid transport	3	2788	7	21946	0.048266	0.24371	3.37354	1.31636
GO:0002438	acute inflammatory response to antigenic stimulus	3	2788	7	21946	0.048266	0.24371	3.37354	1.31636
GO:0045577	regulation of B cell differentiation	3	2788	7	21946	0.048266	0.24371	3.37354	1.31636
GO:0010042	response to manganese ion	3	2788	7	21946	0.048266	0.24371	3.37354	1.31636
GO:1901385	regulation of voltage-gated calcium channel activity	3	2788	7	21946	0.048266	0.24371	3.37354	1.31636
GO:2000727	positive regulation of cardiac muscle cell differentiation	3	2788	7	21946	0.048266	0.24371	3.37354	1.31636
GO:0045627	positive regulation of T-helper 1 cell differentiation	3	2788	7	21946	0.048266	0.24371	3.37354	1.31636
GO:0006068	ethanol catabolic process	3	2788	7	21946	0.048266	0.24371	3.37354	1.31636
GO:0009887	organ morphogenesis	19	2788	101	21946	0.0502784	0.25364	1.48079	1.29862
GO:0045776	negative regulation of blood pressure	8	2788	33	21946	0.0504361	0.253972	1.90826	1.29726
GO:0007416	synapse assembly	8	2788	33	21946	0.0504361	0.253972	1.90826	1.29726
GO:0006979	response to oxidative stress	24	2788	134	21946	0.0508301	0.255723	1.40984	1.29388
GO:0031572	G2 DNA damage checkpoint	6	2788	22	21946	0.0515861	0.258351	2.1468	1.28747
GO:0050850	positive regulation of calcium-mediated signaling	6	2788	22	21946	0.0515861	0.258351	2.1468	1.28747
GO:0045216	cell-cell junction organization	6	2788	22	21946	0.0515861	0.258351	2.1468	1.28747
GO:0071385	cellular response to glucocorticoid stimulus	6	2788	22	21946	0.0515861	0.258351	2.1468	1.28747
GO:0046835	carbohydrate phosphorylation	6	2788	22	21946	0.0515861	0.258351	2.1468	1.28747
GO:0051291	protein heterooligomerization	16	2788	82	21946	0.0516386	0.25838	1.53592	1.28703
GO:0010942	positive regulation of cell death	9	2788	39	21946	0.0520618	0.260262	1.81652	1.28348
GO:0031398	positive regulation of protein ubiquitination	11	2788	51	21946	0.0525232	0.262331	1.69779	1.27965
GO:0001841	neural tube formation	5	2788	17	21946	0.0549386	0.272334	2.31517	1.26012
GO:0071480	cellular response to gamma radiation	5	2788	17	21946	0.0549386	0.272334	2.31517	1.26012
GO:0006826	iron ion transport	5	2788	17	21946	0.0549386	0.272334	2.31517	1.26012
GO:0007274	neuromuscular synaptic transmission	5	2788	17	21946	0.0549386	0.272334	2.31517	1.26012
GO:0009165	nucleotide biosynthetic process	5	2788	17	21946	0.0549386	0.272334	2.31517	1.26012
GO:0032930	positive regulation of superoxide anion generation	4	2788	12	21946	0.0555111	0.272334	2.62386	1.25562
GO:0042267	natural killer cell mediated cytotoxicity	4	2788	12	21946	0.0555111	0.272334	2.62386	1.25562
GO:0071625	vocalization behavior	4	2788	12	21946	0.0555111	0.272334	2.62386	1.25562
GO:0050832	defense response to fungus	4	2788	12	21946	0.0555111	0.272334	2.62386	1.25562
GO:0035815	positive regulation of renal sodium excretion	4	2788	12	21946	0.0555111	0.272334	2.62386	1.25562
GO:0097284	hepatocyte apoptotic process	4	2788	12	21946	0.0555111	0.272334	2.62386	1.25562
GO:0045744	negative regulation of G-protein coupled receptor protein signaling pathway	4	2788	12	21946	0.0555111	0.272334	2.62386	1.25562
GO:0045745	positive regulation of G-protein coupled receptor protein signaling pathway	4	2788	12	21946	0.0555111	0.272334	2.62386	1.25562
GO:0035589	G-protein coupled purinergic nucleotide receptor signaling pathway	4	2788	12	21946	0.0555111	0.272334	2.62386	1.25562
GO:0045060	negative thymic T cell selection	4	2788	12	21946	0.0555111	0.272334	2.62386	1.25562
GO:0045019	negative regulation of nitric oxide biosynthetic process	4	2788	12	21946	0.0555111	0.272334	2.62386	1.25562
GO:0060317	cardiac epithelial to mesenchymal transition	4	2788	12	21946	0.0555111	0.272334	2.62386	1.25562
GO:0060394	negative regulation of pathway-restricted SMAD protein phosphorylation	4	2788	12	21946	0.0555111	0.272334	2.62386	1.25562
GO:0035313	wound healing, spreading of epidermal cells	4	2788	12	21946	0.0555111	0.272334	2.62386	1.25562
GO:0043922	negative regulation by host of viral transcription	4	2788	12	21946	0.0555111	0.272334	2.62386	1.25562
GO:0048015	phosphatidylinositol-mediated signaling	7	2788	28	21946	0.0563909	0.27616	1.9679	1.24879
GO:0043113	receptor clustering	7	2788	28	21946	0.0563909	0.27616	1.9679	1.24879
GO:0034644	cellular response to UV	8	2788	34	21946	0.0588961	0.287919	1.85214	1.22991
GO:0030282	bone mineralization	8	2788	34	21946	0.0588961	0.287919	1.85214	1.22991
GO:0045907	positive regulation of vasoconstriction	9	2788	40	21946	0.059907	0.292602	1.77111	1.22252
GO:0036342	post-anal tail morphogenesis	6	2788	23	21946	0.062567	0.304069	2.05346	1.20365
GO:0031146	SCF-dependent proteasomal ubiquitin-dependent protein catabolic process	6	2788	23	21946	0.062567	0.304069	2.05346	1.20365
GO:0071345	cellular response to cytokine stimulus	6	2788	23	21946	0.062567	0.304069	2.05346	1.20365
GO:0050900	leukocyte migration	6	2788	23	21946	0.062567	0.304069	2.05346	1.20365
GO:0044344	cellular response to fibroblast growth factor stimulus	6	2788	23	21946	0.062567	0.304069	2.05346	1.20365
GO:0045165	cell fate commitment	13	2788	65	21946	0.0630621	0.304069	1.57432	1.20023
GO:0060021	palate development	15	2788	78	21946	0.0647142	0.304069	1.51377	1.189
GO:0000724	double-strand break repair via homologous recombination	12	2788	59	21946	0.0649469	0.304069	1.601	1.18744
GO:2000134	negative regulation of G1/S transition of mitotic cell cycle	7	2788	29	21946	0.066507	0.304069	1.90004	1.17713
GO:0046686	response to cadmium ion	7	2788	29	21946	0.066507	0.304069	1.90004	1.17713
GO:0032147	activation of protein kinase activity	7	2788	29	21946	0.066507	0.304069	1.90004	1.17713
GO:0001958	endochondral ossification	7	2788	29	21946	0.066507	0.304069	1.90004	1.17713
GO:0046627	negative regulation of insulin receptor signaling pathway	8	2788	35	21946	0.0681978	0.304069	1.79922	1.16623
GO:0030901	midbrain development	8	2788	35	21946	0.0681978	0.304069	1.79922	1.16623
GO:0000079	regulation of cyclin-dependent protein serine/threonine kinase activity	8	2788	35	21946	0.0681978	0.304069	1.79922	1.16623
GO:0045786	negative regulation of cell cycle	8	2788	35	21946	0.0681978	0.304069	1.79922	1.16623
GO:0046718	viral entry into host cell	5	2788	18	21946	0.068394	0.304069	2.18655	1.16498
GO:0060707	trophoblast giant cell differentiation	5	2788	18	21946	0.068394	0.304069	2.18655	1.16498
GO:0045987	positive regulation of smooth muscle contraction	5	2788	18	21946	0.068394	0.304069	2.18655	1.16498
GO:0030539	male genitalia development	5	2788	18	21946	0.068394	0.304069	2.18655	1.16498
GO:0002526	acute inflammatory response	5	2788	18	21946	0.068394	0.304069	2.18655	1.16498
GO:1901215	negative regulation of neuron death	9	2788	41	21946	0.0684694	0.304069	1.72791	1.1645
GO:0045665	negative regulation of neuron differentiation	13	2788	66	21946	0.0697924	0.304069	1.55047	1.15619
GO:0006687	glycosphingolipid metabolic process	3	2788	8	21946	0.0700866	0.304069	2.95185	1.15437
GO:0007097	nuclear migration	3	2788	8	21946	0.0700866	0.304069	2.95185	1.15437
GO:0001776	leukocyte homeostasis	3	2788	8	21946	0.0700866	0.304069	2.95185	1.15437
GO:0015670	carbon dioxide transport	3	2788	8	21946	0.0700866	0.304069	2.95185	1.15437
GO:0050871	positive regulation of B cell activation	3	2788	8	21946	0.0700866	0.304069	2.95185	1.15437
GO:0086002	cardiac muscle cell action potential involved in contraction	3	2788	8	21946	0.0700866	0.304069	2.95185	1.15437
GO:0051382	kinetochore assembly	3	2788	8	21946	0.0700866	0.304069	2.95185	1.15437
GO:0045416	positive regulation of interleukin-8 biosynthetic process	3	2788	8	21946	0.0700866	0.304069	2.95185	1.15437
GO:0042347	negative regulation of NF-kappaB import into nucleus	3	2788	8	21946	0.0700866	0.304069	2.95185	1.15437
GO:0090050	positive regulation of cell migration involved in sprouting angiogenesis	3	2788	8	21946	0.0700866	0.304069	2.95185	1.15437
GO:0090051	negative regulation of cell migration involved in sprouting angiogenesis	3	2788	8	21946	0.0700866	0.304069	2.95185	1.15437
GO:0090037	positive regulation of protein kinase C signaling	3	2788	8	21946	0.0700866	0.304069	2.95185	1.15437
GO:0046785	microtubule polymerization	3	2788	8	21946	0.0700866	0.304069	2.95185	1.15437
GO:0090557	establishment of endothelial intestinal barrier	3	2788	8	21946	0.0700866	0.304069	2.95185	1.15437
GO:0070988	demethylation	3	2788	8	21946	0.0700866	0.304069	2.95185	1.15437
GO:0014824	artery smooth muscle contraction	3	2788	8	21946	0.0700866	0.304069	2.95185	1.15437
GO:0060710	chorio-allantoic fusion	3	2788	8	21946	0.0700866	0.304069	2.95185	1.15437
GO:0050671	positive regulation of lymphocyte proliferation	3	2788	8	21946	0.0700866	0.304069	2.95185	1.15437
GO:0042118	endothelial cell activation	3	2788	8	21946	0.0700866	0.304069	2.95185	1.15437
GO:0042119	neutrophil activation	3	2788	8	21946	0.0700866	0.304069	2.95185	1.15437
GO:0045838	positive regulation of membrane potential	3	2788	8	21946	0.0700866	0.304069	2.95185	1.15437
GO:0061037	negative regulation of cartilage development	3	2788	8	21946	0.0700866	0.304069	2.95185	1.15437
GO:0002675	positive regulation of acute inflammatory response	3	2788	8	21946	0.0700866	0.304069	2.95185	1.15437
GO:0035590	purinergic nucleotide receptor signaling pathway	3	2788	8	21946	0.0700866	0.304069	2.95185	1.15437
GO:0030823	regulation of cGMP metabolic process	3	2788	8	21946	0.0700866	0.304069	2.95185	1.15437
GO:0071361	cellular response to ethanol	3	2788	8	21946	0.0700866	0.304069	2.95185	1.15437
GO:0030850	prostate gland development	3	2788	8	21946	0.0700866	0.304069	2.95185	1.15437
GO:0006333	chromatin assembly or disassembly	3	2788	8	21946	0.0700866	0.304069	2.95185	1.15437
GO:0043279	response to alkaloid	3	2788	8	21946	0.0700866	0.304069	2.95185	1.15437
GO:2001214	positive regulation of vasculogenesis	3	2788	8	21946	0.0700866	0.304069	2.95185	1.15437
GO:0006892	post-Golgi vesicle-mediated transport	3	2788	8	21946	0.0700866	0.304069	2.95185	1.15437
GO:2001256	regulation of store-operated calcium entry	3	2788	8	21946	0.0700866	0.304069	2.95185	1.15437
GO:0060340	positive regulation of type I interferon-mediated signaling pathway	3	2788	8	21946	0.0700866	0.304069	2.95185	1.15437
GO:0019227	neuronal action potential propagation	3	2788	8	21946	0.0700866	0.304069	2.95185	1.15437
GO:0010884	positive regulation of lipid storage	3	2788	8	21946	0.0700866	0.304069	2.95185	1.15437
GO:0060452	positive regulation of cardiac muscle contraction	3	2788	8	21946	0.0700866	0.304069	2.95185	1.15437
GO:0030644	cellular chloride ion homeostasis	3	2788	8	21946	0.0700866	0.304069	2.95185	1.15437
GO:0040020	regulation of meiosis	3	2788	8	21946	0.0700866	0.304069	2.95185	1.15437
GO:0015074	DNA integration	3	2788	8	21946	0.0700866	0.304069	2.95185	1.15437
GO:0006111	regulation of gluconeogenesis	3	2788	8	21946	0.0700866	0.304069	2.95185	1.15437
GO:0034115	negative regulation of heterotypic cell-cell adhesion	3	2788	8	21946	0.0700866	0.304069	2.95185	1.15437
GO:0043616	keratinocyte proliferation	4	2788	13	21946	0.0723735	0.304069	2.42203	1.14042
GO:0050884	neuromuscular process controlling posture	4	2788	13	21946	0.0723735	0.304069	2.42203	1.14042
GO:0042416	dopamine biosynthetic process	4	2788	13	21946	0.0723735	0.304069	2.42203	1.14042
GO:0033993	response to lipid	4	2788	13	21946	0.0723735	0.304069	2.42203	1.14042
GO:0010469	regulation of receptor activity	4	2788	13	21946	0.0723735	0.304069	2.42203	1.14042
GO:2000251	positive regulation of actin cytoskeleton reorganization	4	2788	13	21946	0.0723735	0.304069	2.42203	1.14042
GO:0030225	macrophage differentiation	4	2788	13	21946	0.0723735	0.304069	2.42203	1.14042
GO:0051642	centrosome localization	4	2788	13	21946	0.0723735	0.304069	2.42203	1.14042
GO:0036092	phosphatidylinositol-3-phosphate biosynthetic process	4	2788	13	21946	0.0723735	0.304069	2.42203	1.14042
GO:0021895	cerebral cortex neuron differentiation	4	2788	13	21946	0.0723735	0.304069	2.42203	1.14042
GO:0010389	regulation of G2/M transition of mitotic cell cycle	4	2788	13	21946	0.0723735	0.304069	2.42203	1.14042
GO:0043281	regulation of cysteine-type endopeptidase activity involved in apoptotic process	4	2788	13	21946	0.0723735	0.304069	2.42203	1.14042
GO:0006882	cellular zinc ion homeostasis	4	2788	13	21946	0.0723735	0.304069	2.42203	1.14042
GO:0009992	cellular water homeostasis	4	2788	13	21946	0.0723735	0.304069	2.42203	1.14042
GO:0090179	planar cell polarity pathway involved in neural tube closure	4	2788	13	21946	0.0723735	0.304069	2.42203	1.14042
GO:0060307	regulation of ventricular cardiac muscle cell membrane repolarization	4	2788	13	21946	0.0723735	0.304069	2.42203	1.14042
GO:0060444	branching involved in mammary gland duct morphogenesis	4	2788	13	21946	0.0723735	0.304069	2.42203	1.14042
GO:0033630	positive regulation of cell adhesion mediated by integrin	4	2788	13	21946	0.0723735	0.304069	2.42203	1.14042
GO:0006486	protein glycosylation	26	2788	153	21946	0.0738535	0.304069	1.33766	1.13163
GO:0019915	lipid storage	6	2788	24	21946	0.0748176	0.304069	1.9679	1.126
GO:0008585	female gonad development	6	2788	24	21946	0.0748176	0.304069	1.9679	1.126
GO:0007259	JAK-STAT cascade	6	2788	24	21946	0.0748176	0.304069	1.9679	1.126
GO:0032312	regulation of ARF GTPase activity	6	2788	24	21946	0.0748176	0.304069	1.9679	1.126
GO:0006730	one-carbon metabolic process	7	2788	30	21946	0.0776437	0.304069	1.8367	1.10989
GO:0010506	regulation of autophagy	7	2788	30	21946	0.0776437	0.304069	1.8367	1.10989
GO:0019369	arachidonic acid metabolic process	8	2788	36	21946	0.0783498	0.304069	1.74924	1.10596
GO:1901224	positive regulation of NIK/NF-kappaB signaling	2	2788	4	21946	0.0811964	0.304069	3.9358	1.09046
GO:0072102	glomerulus morphogenesis	2	2788	4	21946	0.0811964	0.304069	3.9358	1.09046
GO:0002248	connective tissue replacement involved in inflammatory response wound healing	2	2788	4	21946	0.0811964	0.304069	3.9358	1.09046
GO:0050779	RNA destabilization	2	2788	4	21946	0.0811964	0.304069	3.9358	1.09046
GO:0043648	dicarboxylic acid metabolic process	2	2788	4	21946	0.0811964	0.304069	3.9358	1.09046
GO:0031670	cellular response to nutrient	2	2788	4	21946	0.0811964	0.304069	3.9358	1.09046
GO:0007100	mitotic centrosome separation	2	2788	4	21946	0.0811964	0.304069	3.9358	1.09046
GO:0097461	ferric iron import into cell	2	2788	4	21946	0.0811964	0.304069	3.9358	1.09046
GO:0030311	poly-N-acetyllactosamine biosynthetic process	2	2788	4	21946	0.0811964	0.304069	3.9358	1.09046
GO:0010669	epithelial structure maintenance	2	2788	4	21946	0.0811964	0.304069	3.9358	1.09046
GO:0010664	negative regulation of striated muscle cell apoptotic process	2	2788	4	21946	0.0811964	0.304069	3.9358	1.09046
GO:0043549	regulation of kinase activity	2	2788	4	21946	0.0811964	0.304069	3.9358	1.09046
GO:0019087	transformation of host cell by virus	2	2788	4	21946	0.0811964	0.304069	3.9358	1.09046
GO:0070314	G1 to G0 transition	2	2788	4	21946	0.0811964	0.304069	3.9358	1.09046
GO:0070317	negative regulation of G0 to G1 transition	2	2788	4	21946	0.0811964	0.304069	3.9358	1.09046
GO:0046654	tetrahydrofolate biosynthetic process	2	2788	4	21946	0.0811964	0.304069	3.9358	1.09046
GO:0045345	positive regulation of MHC class I biosynthetic process	2	2788	4	21946	0.0811964	0.304069	3.9358	1.09046
GO:0060977	coronary vasculature morphogenesis	2	2788	4	21946	0.0811964	0.304069	3.9358	1.09046
GO:0051315	attachment of mitotic spindle microtubules to kinetochore	2	2788	4	21946	0.0811964	0.304069	3.9358	1.09046
GO:2000035	regulation of stem cell division	2	2788	4	21946	0.0811964	0.304069	3.9358	1.09046
GO:0006742	NADP catabolic process	2	2788	4	21946	0.0811964	0.304069	3.9358	1.09046
GO:0060214	endocardium formation	2	2788	4	21946	0.0811964	0.304069	3.9358	1.09046
GO:0009812	flavonoid metabolic process	2	2788	4	21946	0.0811964	0.304069	3.9358	1.09046
GO:0060279	positive regulation of ovulation	2	2788	4	21946	0.0811964	0.304069	3.9358	1.09046
GO:0007127	meiosis I	2	2788	4	21946	0.0811964	0.304069	3.9358	1.09046
GO:0042345	regulation of NF-kappaB import into nucleus	2	2788	4	21946	0.0811964	0.304069	3.9358	1.09046
GO:0071799	cellular response to prostaglandin D stimulus	2	2788	4	21946	0.0811964	0.304069	3.9358	1.09046
GO:0003340	negative regulation of mesenchymal to epithelial transition involved in metanephros morphogenesis	2	2788	4	21946	0.0811964	0.304069	3.9358	1.09046
GO:0003357	noradrenergic neuron differentiation	2	2788	4	21946	0.0811964	0.304069	3.9358	1.09046
GO:0071464	cellular response to hydrostatic pressure	2	2788	4	21946	0.0811964	0.304069	3.9358	1.09046
GO:0038026	reelin-mediated signaling pathway	2	2788	4	21946	0.0811964	0.304069	3.9358	1.09046
GO:0038007	netrin-activated signaling pathway	2	2788	4	21946	0.0811964	0.304069	3.9358	1.09046
GO:0097237	cellular response to toxic substance	2	2788	4	21946	0.0811964	0.304069	3.9358	1.09046
GO:0098535	de novo centriole assembly	2	2788	4	21946	0.0811964	0.304069	3.9358	1.09046
GO:0030104	water homeostasis	2	2788	4	21946	0.0811964	0.304069	3.9358	1.09046
GO:0006477	protein sulfation	2	2788	4	21946	0.0811964	0.304069	3.9358	1.09046
GO:0043374	CD8-positive, alpha-beta T cell differentiation	2	2788	4	21946	0.0811964	0.304069	3.9358	1.09046
GO:0019695	choline metabolic process	2	2788	4	21946	0.0811964	0.304069	3.9358	1.09046
GO:0017038	protein import	2	2788	4	21946	0.0811964	0.304069	3.9358	1.09046
GO:0002839	positive regulation of immune response to tumor cell	2	2788	4	21946	0.0811964	0.304069	3.9358	1.09046
GO:0010470	regulation of gastrulation	2	2788	4	21946	0.0811964	0.304069	3.9358	1.09046
GO:0030050	vesicle transport along actin filament	2	2788	4	21946	0.0811964	0.304069	3.9358	1.09046
GO:0046464	acylglycerol catabolic process	2	2788	4	21946	0.0811964	0.304069	3.9358	1.09046
GO:0045132	meiotic chromosome segregation	2	2788	4	21946	0.0811964	0.304069	3.9358	1.09046
GO:0034465	response to carbon monoxide	2	2788	4	21946	0.0811964	0.304069	3.9358	1.09046
GO:0030091	protein repair	2	2788	4	21946	0.0811964	0.304069	3.9358	1.09046
GO:0042063	gliogenesis	2	2788	4	21946	0.0811964	0.304069	3.9358	1.09046
GO:0033158	regulation of protein import into nucleus, translocation	2	2788	4	21946	0.0811964	0.304069	3.9358	1.09046
GO:0042093	T-helper cell differentiation	2	2788	4	21946	0.0811964	0.304069	3.9358	1.09046
GO:0045123	cellular extravasation	2	2788	4	21946	0.0811964	0.304069	3.9358	1.09046
GO:2000255	negative regulation of male germ cell proliferation	2	2788	4	21946	0.0811964	0.304069	3.9358	1.09046
GO:0098609	cell-cell adhesion	2	2788	4	21946	0.0811964	0.304069	3.9358	1.09046
GO:0070243	regulation of thymocyte apoptotic process	2	2788	4	21946	0.0811964	0.304069	3.9358	1.09046
GO:0051987	positive regulation of attachment of spindle microtubules to kinetochore	2	2788	4	21946	0.0811964	0.304069	3.9358	1.09046
GO:0006564	L-serine biosynthetic process	2	2788	4	21946	0.0811964	0.304069	3.9358	1.09046
GO:0060073	micturition	2	2788	4	21946	0.0811964	0.304069	3.9358	1.09046
GO:0038165	oncostatin-M-mediated signaling pathway	2	2788	4	21946	0.0811964	0.304069	3.9358	1.09046
GO:0034508	centromere complex assembly	2	2788	4	21946	0.0811964	0.304069	3.9358	1.09046
GO:0010543	regulation of platelet activation	2	2788	4	21946	0.0811964	0.304069	3.9358	1.09046
GO:0010510	regulation of acetyl-CoA biosynthetic process from pyruvate	2	2788	4	21946	0.0811964	0.304069	3.9358	1.09046
GO:0042107	cytokine metabolic process	2	2788	4	21946	0.0811964	0.304069	3.9358	1.09046
GO:0042117	monocyte activation	2	2788	4	21946	0.0811964	0.304069	3.9358	1.09046
GO:0033227	dsRNA transport	2	2788	4	21946	0.0811964	0.304069	3.9358	1.09046
GO:0060842	arterial endothelial cell differentiation	2	2788	4	21946	0.0811964	0.304069	3.9358	1.09046
GO:0045226	extracellular polysaccharide biosynthetic process	2	2788	4	21946	0.0811964	0.304069	3.9358	1.09046
GO:0071504	cellular response to heparin	2	2788	4	21946	0.0811964	0.304069	3.9358	1.09046
GO:0003100	regulation of systemic arterial blood pressure by endothelin	2	2788	4	21946	0.0811964	0.304069	3.9358	1.09046
GO:0072540	T-helper 17 cell lineage commitment	2	2788	4	21946	0.0811964	0.304069	3.9358	1.09046
GO:0003183	mitral valve morphogenesis	2	2788	4	21946	0.0811964	0.304069	3.9358	1.09046
GO:0003150	muscular septum morphogenesis	2	2788	4	21946	0.0811964	0.304069	3.9358	1.09046
GO:0006235	dTTP biosynthetic process	2	2788	4	21946	0.0811964	0.304069	3.9358	1.09046
GO:0090330	regulation of platelet aggregation	2	2788	4	21946	0.0811964	0.304069	3.9358	1.09046
GO:0043137	DNA replication, removal of RNA primer	2	2788	4	21946	0.0811964	0.304069	3.9358	1.09046
GO:0032489	regulation of Cdc42 protein signal transduction	2	2788	4	21946	0.0811964	0.304069	3.9358	1.09046
GO:0010273	detoxification of copper ion	2	2788	4	21946	0.0811964	0.304069	3.9358	1.09046
GO:0060547	negative regulation of necrotic cell death	2	2788	4	21946	0.0811964	0.304069	3.9358	1.09046
GO:0034261	negative regulation of Ras GTPase activity	2	2788	4	21946	0.0811964	0.304069	3.9358	1.09046
GO:0090382	phagosome maturation	2	2788	4	21946	0.0811964	0.304069	3.9358	1.09046
GO:0033092	positive regulation of immature T cell proliferation in thymus	2	2788	4	21946	0.0811964	0.304069	3.9358	1.09046
GO:0060675	ureteric bud morphogenesis	2	2788	4	21946	0.0811964	0.304069	3.9358	1.09046
GO:0045064	T-helper 2 cell differentiation	2	2788	4	21946	0.0811964	0.304069	3.9358	1.09046
GO:0071322	cellular response to carbohydrate stimulus	2	2788	4	21946	0.0811964	0.304069	3.9358	1.09046
GO:1900245	positive regulation of MDA-5 signaling pathway	2	2788	4	21946	0.0811964	0.304069	3.9358	1.09046
GO:0030835	negative regulation of actin filament depolymerization	2	2788	4	21946	0.0811964	0.304069	3.9358	1.09046
GO:1903364	positive regulation of cellular protein catabolic process	2	2788	4	21946	0.0811964	0.304069	3.9358	1.09046
GO:1902065	response to L-glutamate	2	2788	4	21946	0.0811964	0.304069	3.9358	1.09046
GO:0045899	positive regulation of RNA polymerase II transcriptional preinitiation complex assembly	2	2788	4	21946	0.0811964	0.304069	3.9358	1.09046
GO:0006273	lagging strand elongation	2	2788	4	21946	0.0811964	0.304069	3.9358	1.09046
GO:0014706	striated muscle tissue development	2	2788	4	21946	0.0811964	0.304069	3.9358	1.09046
GO:2000507	positive regulation of energy homeostasis	2	2788	4	21946	0.0811964	0.304069	3.9358	1.09046
GO:0002762	negative regulation of myeloid leukocyte differentiation	2	2788	4	21946	0.0811964	0.304069	3.9358	1.09046
GO:2000510	positive regulation of dendritic cell chemotaxis	2	2788	4	21946	0.0811964	0.304069	3.9358	1.09046
GO:1901532	regulation of hematopoietic progenitor cell differentiation	2	2788	4	21946	0.0811964	0.304069	3.9358	1.09046
GO:0002741	positive regulation of cytokine secretion involved in immune response	2	2788	4	21946	0.0811964	0.304069	3.9358	1.09046
GO:0002481	antigen processing and presentation of exogenous protein antigen via MHC class Ib, TAP-dependent	2	2788	4	21946	0.0811964	0.304069	3.9358	1.09046
GO:0002485	antigen processing and presentation of endogenous peptide antigen via MHC class I via ER pathway, TAP-dependent	2	2788	4	21946	0.0811964	0.304069	3.9358	1.09046
GO:0046060	dATP metabolic process	2	2788	4	21946	0.0811964	0.304069	3.9358	1.09046
GO:0060318	definitive erythrocyte differentiation	2	2788	4	21946	0.0811964	0.304069	3.9358	1.09046
GO:2001257	regulation of cation channel activity	2	2788	4	21946	0.0811964	0.304069	3.9358	1.09046
GO:0060335	positive regulation of interferon-gamma-mediated signaling pathway	2	2788	4	21946	0.0811964	0.304069	3.9358	1.09046
GO:0010936	negative regulation of macrophage cytokine production	2	2788	4	21946	0.0811964	0.304069	3.9358	1.09046
GO:1903251	multi-ciliated epithelial cell differentiation	2	2788	4	21946	0.0811964	0.304069	3.9358	1.09046
GO:0010922	positive regulation of phosphatase activity	2	2788	4	21946	0.0811964	0.304069	3.9358	1.09046
GO:0060397	JAK-STAT cascade involved in growth hormone signaling pathway	2	2788	4	21946	0.0811964	0.304069	3.9358	1.09046
GO:0042518	negative regulation of tyrosine phosphorylation of Stat3 protein	2	2788	4	21946	0.0811964	0.304069	3.9358	1.09046
GO:0042524	negative regulation of tyrosine phosphorylation of Stat5 protein	2	2788	4	21946	0.0811964	0.304069	3.9358	1.09046
GO:0032204	regulation of telomere maintenance	2	2788	4	21946	0.0811964	0.304069	3.9358	1.09046
GO:0071800	podosome assembly	2	2788	4	21946	0.0811964	0.304069	3.9358	1.09046
GO:0032225	regulation of synaptic transmission, dopaminergic	2	2788	4	21946	0.0811964	0.304069	3.9358	1.09046
GO:0021569	rhombomere 3 development	2	2788	4	21946	0.0811964	0.304069	3.9358	1.09046
GO:0015705	iodide transport	2	2788	4	21946	0.0811964	0.304069	3.9358	1.09046
GO:0090168	Golgi reassembly	2	2788	4	21946	0.0811964	0.304069	3.9358	1.09046
GO:0010002	cardioblast differentiation	2	2788	4	21946	0.0811964	0.304069	3.9358	1.09046
GO:0045578	negative regulation of B cell differentiation	2	2788	4	21946	0.0811964	0.304069	3.9358	1.09046
GO:0002430	complement receptor mediated signaling pathway	2	2788	4	21946	0.0811964	0.304069	3.9358	1.09046
GO:0031914	negative regulation of synaptic plasticity	2	2788	4	21946	0.0811964	0.304069	3.9358	1.09046
GO:0060447	bud outgrowth involved in lung branching	2	2788	4	21946	0.0811964	0.304069	3.9358	1.09046
GO:0060439	trachea morphogenesis	2	2788	4	21946	0.0811964	0.304069	3.9358	1.09046
GO:2001171	positive regulation of ATP biosynthetic process	2	2788	4	21946	0.0811964	0.304069	3.9358	1.09046
GO:0042662	negative regulation of mesodermal cell fate specification	2	2788	4	21946	0.0811964	0.304069	3.9358	1.09046
GO:0040013	negative regulation of locomotion	2	2788	4	21946	0.0811964	0.304069	3.9358	1.09046
GO:0033632	regulation of cell-cell adhesion mediated by integrin	2	2788	4	21946	0.0811964	0.304069	3.9358	1.09046
GO:0006089	lactate metabolic process	2	2788	4	21946	0.0811964	0.304069	3.9358	1.09046
GO:0045602	negative regulation of endothelial cell differentiation	2	2788	4	21946	0.0811964	0.304069	3.9358	1.09046
GO:0009157	deoxyribonucleoside monophosphate biosynthetic process	2	2788	4	21946	0.0811964	0.304069	3.9358	1.09046
GO:0034138	toll-like receptor 3 signaling pathway	2	2788	4	21946	0.0811964	0.304069	3.9358	1.09046
GO:0002551	mast cell chemotaxis	2	2788	4	21946	0.0811964	0.304069	3.9358	1.09046
GO:0006816	calcium ion transport	24	2788	141	21946	0.0820105	0.304069	1.33985	1.08613
GO:0018105	peptidyl-serine phosphorylation	17	2788	94	21946	0.0830907	0.304069	1.42359	1.08045
GO:0032094	response to food	5	2788	19	21946	0.0834982	0.304069	2.07147	1.07832
GO:0006541	glutamine metabolic process	5	2788	19	21946	0.0834982	0.304069	2.07147	1.07832
GO:0046597	negative regulation of viral entry into host cell	5	2788	19	21946	0.0834982	0.304069	2.07147	1.07832
GO:0007548	sex differentiation	5	2788	19	21946	0.0834982	0.304069	2.07147	1.07832
GO:0090398	cellular senescence	5	2788	19	21946	0.0834982	0.304069	2.07147	1.07832
GO:0030866	cortical actin cytoskeleton organization	5	2788	19	21946	0.0834982	0.304069	2.07147	1.07832
GO:0031290	retinal ganglion cell axon guidance	5	2788	19	21946	0.0834982	0.304069	2.07147	1.07832
GO:0090102	cochlea development	5	2788	19	21946	0.0834982	0.304069	2.07147	1.07832
GO:0035307	positive regulation of protein dephosphorylation	5	2788	19	21946	0.0834982	0.304069	2.07147	1.07832
GO:0009749	response to glucose	15	2788	81	21946	0.0844322	0.304069	1.4577	1.07349
GO:0032091	negative regulation of protein binding	9	2788	43	21946	0.0877762	0.304069	1.64754	1.05662
GO:0022008	neurogenesis	9	2788	43	21946	0.0877762	0.304069	1.64754	1.05662
GO:0001895	retina homeostasis	6	2788	25	21946	0.0883283	0.304069	1.88918	1.0539
GO:0030100	regulation of endocytosis	6	2788	25	21946	0.0883283	0.304069	1.88918	1.0539
GO:0072332	intrinsic apoptotic signaling pathway by p53 class mediator	6	2788	25	21946	0.0883283	0.304069	1.88918	1.0539
GO:0015711	organic anion transport	6	2788	25	21946	0.0883283	0.304069	1.88918	1.0539
GO:0007265	Ras protein signal transduction	8	2788	37	21946	0.0893532	0.304069	1.70197	1.04889
GO:0050821	protein stabilization	17	2788	95	21946	0.0897798	0.304069	1.4086	1.04682
GO:0031623	receptor internalization	7	2788	31	21946	0.089798	0.304069	1.77746	1.04673
GO:0048568	embryonic organ development	7	2788	31	21946	0.089798	0.304069	1.77746	1.04673
GO:0045184	establishment of protein localization	7	2788	31	21946	0.089798	0.304069	1.77746	1.04673
GO:0032467	positive regulation of cytokinesis	7	2788	31	21946	0.089798	0.304069	1.77746	1.04673
GO:0043586	tongue development	4	2788	14	21946	0.091512	0.304069	2.24903	1.03852
GO:0010667	negative regulation of cardiac muscle cell apoptotic process	4	2788	14	21946	0.091512	0.304069	2.24903	1.03852
GO:0060993	kidney morphogenesis	4	2788	14	21946	0.091512	0.304069	2.24903	1.03852
GO:0042417	dopamine metabolic process	4	2788	14	21946	0.091512	0.304069	2.24903	1.03852
GO:0051298	centrosome duplication	4	2788	14	21946	0.091512	0.304069	2.24903	1.03852
GO:2000353	positive regulation of endothelial cell apoptotic process	4	2788	14	21946	0.091512	0.304069	2.24903	1.03852
GO:0042953	lipoprotein transport	4	2788	14	21946	0.091512	0.304069	2.24903	1.03852
GO:0042993	positive regulation of transcription factor import into nucleus	4	2788	14	21946	0.091512	0.304069	2.24903	1.03852
GO:0030048	actin filament-based movement	4	2788	14	21946	0.091512	0.304069	2.24903	1.03852
GO:0060766	negative regulation of androgen receptor signaling pathway	4	2788	14	21946	0.091512	0.304069	2.24903	1.03852
GO:0060081	membrane hyperpolarization	4	2788	14	21946	0.091512	0.304069	2.24903	1.03852
GO:0051146	striated muscle cell differentiation	4	2788	14	21946	0.091512	0.304069	2.24903	1.03852
GO:0008272	sulfate transport	4	2788	14	21946	0.091512	0.304069	2.24903	1.03852
GO:0071354	cellular response to interleukin-6	4	2788	14	21946	0.091512	0.304069	2.24903	1.03852
GO:0050482	arachidonic acid secretion	4	2788	14	21946	0.091512	0.304069	2.24903	1.03852
GO:0051443	positive regulation of ubiquitin-protein transferase activity	4	2788	14	21946	0.091512	0.304069	2.24903	1.03852
GO:0007271	synaptic transmission, cholinergic	4	2788	14	21946	0.091512	0.304069	2.24903	1.03852
GO:0043950	positive regulation of cAMP-mediated signaling	4	2788	14	21946	0.091512	0.304069	2.24903	1.03852
GO:0046939	nucleotide phosphorylation	4	2788	14	21946	0.091512	0.304069	2.24903	1.03852
GO:0031000	response to caffeine	4	2788	14	21946	0.091512	0.304069	2.24903	1.03852
GO:0034122	negative regulation of toll-like receptor signaling pathway	4	2788	14	21946	0.091512	0.304069	2.24903	1.03852
GO:0016043	cellular component organization	3	2788	9	21946	0.0954872	0.304069	2.62386	1.02005
GO:0010745	negative regulation of macrophage derived foam cell differentiation	3	2788	9	21946	0.0954872	0.304069	2.62386	1.02005
GO:0046638	positive regulation of alpha-beta T cell differentiation	3	2788	9	21946	0.0954872	0.304069	2.62386	1.02005
GO:0043551	regulation of phosphatidylinositol 3-kinase activity	3	2788	9	21946	0.0954872	0.304069	2.62386	1.02005
GO:0001771	immunological synapse formation	3	2788	9	21946	0.0954872	0.304069	2.62386	1.02005
GO:1900745	positive regulation of p38MAPK cascade	3	2788	9	21946	0.0954872	0.304069	2.62386	1.02005
GO:0007184	SMAD protein import into nucleus	3	2788	9	21946	0.0954872	0.304069	2.62386	1.02005
GO:0071732	cellular response to nitric oxide	3	2788	9	21946	0.0954872	0.304069	2.62386	1.02005
GO:0035234	ectopic germ cell programmed cell death	3	2788	9	21946	0.0954872	0.304069	2.62386	1.02005
GO:0051001	negative regulation of nitric-oxide synthase activity	3	2788	9	21946	0.0954872	0.304069	2.62386	1.02005
GO:0051013	microtubule severing	3	2788	9	21946	0.0954872	0.304069	2.62386	1.02005
GO:0014050	negative regulation of glutamate secretion	3	2788	9	21946	0.0954872	0.304069	2.62386	1.02005
GO:0097202	activation of cysteine-type endopeptidase activity	3	2788	9	21946	0.0954872	0.304069	2.62386	1.02005
GO:0042994	cytoplasmic sequestering of transcription factor	3	2788	9	21946	0.0954872	0.304069	2.62386	1.02005
GO:0043303	mast cell degranulation	3	2788	9	21946	0.0954872	0.304069	2.62386	1.02005
GO:0097178	ruffle assembly	3	2788	9	21946	0.0954872	0.304069	2.62386	1.02005
GO:0071435	potassium ion export	3	2788	9	21946	0.0954872	0.304069	2.62386	1.02005
GO:0032835	glomerulus development	3	2788	9	21946	0.0954872	0.304069	2.62386	1.02005
GO:0060056	mammary gland involution	3	2788	9	21946	0.0954872	0.304069	2.62386	1.02005
GO:0071539	protein localization to centrosome	3	2788	9	21946	0.0954872	0.304069	2.62386	1.02005
GO:0048016	inositol phosphate-mediated signaling	3	2788	9	21946	0.0954872	0.304069	2.62386	1.02005
GO:0016572	histone phosphorylation	3	2788	9	21946	0.0954872	0.304069	2.62386	1.02005
GO:0061180	mammary gland epithelium development	3	2788	9	21946	0.0954872	0.304069	2.62386	1.02005
GO:0045906	negative regulation of vasoconstriction	3	2788	9	21946	0.0954872	0.304069	2.62386	1.02005
GO:0009311	oligosaccharide metabolic process	3	2788	9	21946	0.0954872	0.304069	2.62386	1.02005
GO:0061099	negative regulation of protein tyrosine kinase activity	3	2788	9	21946	0.0954872	0.304069	2.62386	1.02005
GO:0071318	cellular response to ATP	3	2788	9	21946	0.0954872	0.304069	2.62386	1.02005
GO:0002455	humoral immune response mediated by circulating immunoglobulin	3	2788	9	21946	0.0954872	0.304069	2.62386	1.02005
GO:0030516	regulation of axon extension	3	2788	9	21946	0.0954872	0.304069	2.62386	1.02005
GO:0001960	negative regulation of cytokine-mediated signaling pathway	3	2788	9	21946	0.0954872	0.304069	2.62386	1.02005
GO:0001973	adenosine receptor signaling pathway	3	2788	9	21946	0.0954872	0.304069	2.62386	1.02005
GO:0090129	positive regulation of synapse maturation	3	2788	9	21946	0.0954872	0.304069	2.62386	1.02005
GO:0000733	DNA strand renaturation	3	2788	9	21946	0.0954872	0.304069	2.62386	1.02005
GO:2000772	regulation of cellular senescence	3	2788	9	21946	0.0954872	0.304069	2.62386	1.02005
GO:0015844	monoamine transport	3	2788	9	21946	0.0954872	0.304069	2.62386	1.02005
GO:0006006	glucose metabolic process	12	2788	63	21946	0.097029	0.304069	1.49935	1.0131
GO:0021915	neural tube development	9	2788	44	21946	0.0985228	0.304069	1.6101	1.00646
GO:0045332	phospholipid translocation	5	2788	20	21946	0.100202	0.304069	1.9679	0.999124
GO:0097503	sialylation	5	2788	20	21946	0.100202	0.304069	1.9679	0.999124
GO:0033137	negative regulation of peptidyl-serine phosphorylation	5	2788	20	21946	0.100202	0.304069	1.9679	0.999124
GO:0030193	regulation of blood coagulation	5	2788	20	21946	0.100202	0.304069	1.9679	0.999124
GO:0010906	regulation of glucose metabolic process	5	2788	20	21946	0.100202	0.304069	1.9679	0.999124
GO:0007189	adenylate cyclase-activating G-protein coupled receptor signaling pathway	8	2788	38	21946	0.101202	0.304069	1.65718	0.994811
GO:0071277	cellular response to calcium ion	8	2788	38	21946	0.101202	0.304069	1.65718	0.994811
GO:0048167	regulation of synaptic plasticity	8	2788	38	21946	0.101202	0.304069	1.65718	0.994811
GO:0045859	regulation of protein kinase activity	8	2788	38	21946	0.101202	0.304069	1.65718	0.994811
GO:0043401	steroid hormone mediated signaling pathway	11	2788	57	21946	0.101403	0.304069	1.51908	0.993949
GO:0006814	sodium ion transport	21	2788	124	21946	0.102643	0.304069	1.33309	0.98867
GO:2001240	negative regulation of extrinsic apoptotic signaling pathway in absence of ligand	7	2788	32	21946	0.102957	0.304069	1.72191	0.987345
GO:0048535	lymph node development	6	2788	26	21946	0.103073	0.304069	1.81652	0.986853
GO:0071479	cellular response to ionizing radiation	6	2788	26	21946	0.103073	0.304069	1.81652	0.986853
GO:0045773	positive regulation of axon extension	6	2788	26	21946	0.103073	0.304069	1.81652	0.986853
GO:0007626	locomotory behavior	17	2788	97	21946	0.104163	0.304069	1.37956	0.982286
GO:0007275	multicellular organismal development	140	2788	997	21946	0.106692	0.304069	1.10534	0.971868
GO:0034220	ion transmembrane transport	33	2788	209	21946	0.109323	0.304069	1.24288	0.961289
GO:0001503	ossification	16	2788	91	21946	0.109961	0.304069	1.38402	0.958762
GO:0051865	protein autoubiquitination	9	2788	45	21946	0.109991	0.304069	1.57432	0.958643
GO:0051781	positive regulation of cell division	9	2788	45	21946	0.109991	0.304069	1.57432	0.958643
GO:0098655	cation transmembrane transport	22	2788	132	21946	0.109998	0.304069	1.31193	0.958615
GO:0008584	male gonad development	17	2788	98	21946	0.111859	0.304069	1.36548	0.95133
GO:2000179	positive regulation of neural precursor cell proliferation	4	2788	15	21946	0.112778	0.304069	2.09909	0.947775
GO:0010633	negative regulation of epithelial cell migration	4	2788	15	21946	0.112778	0.304069	2.09909	0.947775
GO:2000045	regulation of G1/S transition of mitotic cell cycle	4	2788	15	21946	0.112778	0.304069	2.09909	0.947775
GO:0030949	positive regulation of vascular endothelial growth factor receptor signaling pathway	4	2788	15	21946	0.112778	0.304069	2.09909	0.947775
GO:0051016	barbed-end actin filament capping	4	2788	15	21946	0.112778	0.304069	2.09909	0.947775
GO:0070997	neuron death	4	2788	15	21946	0.112778	0.304069	2.09909	0.947775
GO:0055117	regulation of cardiac muscle contraction	4	2788	15	21946	0.112778	0.304069	2.09909	0.947775
GO:0071398	cellular response to fatty acid	4	2788	15	21946	0.112778	0.304069	2.09909	0.947775
GO:0001946	lymphangiogenesis	4	2788	15	21946	0.112778	0.304069	2.09909	0.947775
GO:0046887	positive regulation of hormone secretion	4	2788	15	21946	0.112778	0.304069	2.09909	0.947775
GO:0010039	response to iron ion	4	2788	15	21946	0.112778	0.304069	2.09909	0.947775
GO:0040015	negative regulation of multicellular organism growth	4	2788	15	21946	0.112778	0.304069	2.09909	0.947775
GO:0016042	lipid catabolic process	18	2788	105	21946	0.113386	0.304069	1.34942	0.945439
GO:0030509	BMP signaling pathway	14	2788	78	21946	0.113526	0.304069	1.41285	0.944905
GO:0097192	extrinsic apoptotic signaling pathway in absence of ligand	8	2788	39	21946	0.113883	0.304069	1.61469	0.943539
GO:0051496	positive regulation of stress fiber assembly	8	2788	39	21946	0.113883	0.304069	1.61469	0.943539
GO:0030522	intracellular receptor signaling pathway	8	2788	39	21946	0.113883	0.304069	1.61469	0.943539
GO:0071897	DNA biosynthetic process	8	2788	39	21946	0.113883	0.304069	1.61469	0.943539
GO:0016485	protein processing	12	2788	65	21946	0.116112	0.304069	1.45322	0.935124
GO:0060070	canonical Wnt signaling pathway	15	2788	85	21946	0.116132	0.304069	1.3891	0.935049
GO:0006813	potassium ion transport	22	2788	133	21946	0.116764	0.304069	1.30207	0.932692
GO:0042220	response to cocaine	7	2788	33	21946	0.117097	0.304069	1.66973	0.931454
GO:0046676	negative regulation of insulin secretion	7	2788	33	21946	0.117097	0.304069	1.66973	0.931454
GO:1902475	L-alpha-amino acid transmembrane transport	7	2788	33	21946	0.117097	0.304069	1.66973	0.931454
GO:0045595	regulation of cell differentiation	7	2788	33	21946	0.117097	0.304069	1.66973	0.931454
GO:0070371	ERK1 and ERK2 cascade	5	2788	21	21946	0.118432	0.304069	1.87419	0.926533
GO:0051899	membrane depolarization	5	2788	21	21946	0.118432	0.304069	1.87419	0.926533
GO:0006520	cellular amino acid metabolic process	5	2788	21	21946	0.118432	0.304069	1.87419	0.926533
GO:0071526	semaphorin-plexin signaling pathway	5	2788	21	21946	0.118432	0.304069	1.87419	0.926533
GO:0045663	positive regulation of myoblast differentiation	5	2788	21	21946	0.118432	0.304069	1.87419	0.926533
GO:0010718	positive regulation of epithelial to mesenchymal transition	6	2788	27	21946	0.119012	0.304069	1.74924	0.924408
GO:0051225	spindle assembly	6	2788	27	21946	0.119012	0.304069	1.74924	0.924408
GO:0016126	sterol biosynthetic process	6	2788	27	21946	0.119012	0.304069	1.74924	0.924408
GO:0043392	negative regulation of DNA binding	6	2788	27	21946	0.119012	0.304069	1.74924	0.924408
GO:0002931	response to ischemia	6	2788	27	21946	0.119012	0.304069	1.74924	0.924408
GO:0045880	positive regulation of smoothened signaling pathway	6	2788	27	21946	0.119012	0.304069	1.74924	0.924408
GO:0009411	response to UV	9	2788	46	21946	0.122169	0.304069	1.54009	0.913039
GO:0043330	response to exogenous dsRNA	9	2788	46	21946	0.122169	0.304069	1.54009	0.913039
GO:0046632	alpha-beta T cell differentiation	3	2788	10	21946	0.123999	0.304069	2.36148	0.906582
GO:0007099	centriole replication	3	2788	10	21946	0.123999	0.304069	2.36148	0.906582
GO:0051895	negative regulation of focal adhesion assembly	3	2788	10	21946	0.123999	0.304069	2.36148	0.906582
GO:0051024	positive regulation of immunoglobulin secretion	3	2788	10	21946	0.123999	0.304069	2.36148	0.906582
GO:0030031	cell projection assembly	3	2788	10	21946	0.123999	0.304069	2.36148	0.906582
GO:0033126	positive regulation of GTP catabolic process	3	2788	10	21946	0.123999	0.304069	2.36148	0.906582
GO:0043534	blood vessel endothelial cell migration	3	2788	10	21946	0.123999	0.304069	2.36148	0.906582
GO:0031110	regulation of microtubule polymerization or depolymerization	3	2788	10	21946	0.123999	0.304069	2.36148	0.906582
GO:0010226	response to lithium ion	3	2788	10	21946	0.123999	0.304069	2.36148	0.906582
GO:0035584	calcium-mediated signaling using intracellular calcium source	3	2788	10	21946	0.123999	0.304069	2.36148	0.906582
GO:0030816	positive regulation of cAMP metabolic process	3	2788	10	21946	0.123999	0.304069	2.36148	0.906582
GO:2000484	positive regulation of interleukin-8 secretion	3	2788	10	21946	0.123999	0.304069	2.36148	0.906582
GO:0090162	establishment of epithelial cell polarity	3	2788	10	21946	0.123999	0.304069	2.36148	0.906582
GO:0071875	adrenergic receptor signaling pathway	3	2788	10	21946	0.123999	0.304069	2.36148	0.906582
GO:0060402	calcium ion transport into cytosol	3	2788	10	21946	0.123999	0.304069	2.36148	0.906582
GO:0050793	regulation of developmental process	2	2788	5	21946	0.124139	0.304069	3.14864	0.90609
GO:1902510	regulation of apoptotic DNA fragmentation	2	2788	5	21946	0.124139	0.304069	3.14864	0.90609
GO:2000171	negative regulation of dendrite development	2	2788	5	21946	0.124139	0.304069	3.14864	0.90609
GO:0071681	cellular response to indole-3-methanol	2	2788	5	21946	0.124139	0.304069	3.14864	0.90609
GO:0050787	detoxification of mercury ion	2	2788	5	21946	0.124139	0.304069	3.14864	0.90609
GO:0060923	cardiac muscle cell fate commitment	2	2788	5	21946	0.124139	0.304069	3.14864	0.90609
GO:0043587	tongue morphogenesis	2	2788	5	21946	0.124139	0.304069	3.14864	0.90609
GO:0034629	cellular protein complex localization	2	2788	5	21946	0.124139	0.304069	3.14864	0.90609
GO:0001714	endodermal cell fate specification	2	2788	5	21946	0.124139	0.304069	3.14864	0.90609
GO:0031584	activation of phospholipase D activity	2	2788	5	21946	0.124139	0.304069	3.14864	0.90609
GO:0031581	hemidesmosome assembly	2	2788	5	21946	0.124139	0.304069	3.14864	0.90609
GO:0022614	membrane to membrane docking	2	2788	5	21946	0.124139	0.304069	3.14864	0.90609
GO:0043567	regulation of insulin-like growth factor receptor signaling pathway	2	2788	5	21946	0.124139	0.304069	3.14864	0.90609
GO:0007044	cell-substrate junction assembly	2	2788	5	21946	0.124139	0.304069	3.14864	0.90609
GO:0060956	endocardial cell differentiation	2	2788	5	21946	0.124139	0.304069	3.14864	0.90609
GO:0046684	response to pyrethroid	2	2788	5	21946	0.124139	0.304069	3.14864	0.90609
GO:0060236	regulation of mitotic spindle organization	2	2788	5	21946	0.124139	0.304069	3.14864	0.90609
GO:0051387	negative regulation of neurotrophin TRK receptor signaling pathway	2	2788	5	21946	0.124139	0.304069	3.14864	0.90609
GO:0010757	negative regulation of plasminogen activation	2	2788	5	21946	0.124139	0.304069	3.14864	0.90609
GO:0001812	positive regulation of type I hypersensitivity	2	2788	5	21946	0.124139	0.304069	3.14864	0.90609
GO:0050861	positive regulation of B cell receptor signaling pathway	2	2788	5	21946	0.124139	0.304069	3.14864	0.90609
GO:0002328	pro-B cell differentiation	2	2788	5	21946	0.124139	0.304069	3.14864	0.90609
GO:0050819	negative regulation of coagulation	2	2788	5	21946	0.124139	0.304069	3.14864	0.90609
GO:0002309	T cell proliferation involved in immune response	2	2788	5	21946	0.124139	0.304069	3.14864	0.90609
GO:0071481	cellular response to X-ray	2	2788	5	21946	0.124139	0.304069	3.14864	0.90609
GO:0071447	cellular response to hydroperoxide	2	2788	5	21946	0.124139	0.304069	3.14864	0.90609
GO:0014063	negative regulation of serotonin secretion	2	2788	5	21946	0.124139	0.304069	3.14864	0.90609
GO:0014043	negative regulation of neuron maturation	2	2788	5	21946	0.124139	0.304069	3.14864	0.90609
GO:0032736	positive regulation of interleukin-13 production	2	2788	5	21946	0.124139	0.304069	3.14864	0.90609
GO:0031394	positive regulation of prostaglandin biosynthetic process	2	2788	5	21946	0.124139	0.304069	3.14864	0.90609
GO:0022414	reproductive process	2	2788	5	21946	0.124139	0.304069	3.14864	0.90609
GO:0002860	positive regulation of natural killer cell mediated cytotoxicity directed against tumor cell target	2	2788	5	21946	0.124139	0.304069	3.14864	0.90609
GO:0070100	negative regulation of chemokine-mediated signaling pathway	2	2788	5	21946	0.124139	0.304069	3.14864	0.90609
GO:0060718	chorionic trophoblast cell differentiation	2	2788	5	21946	0.124139	0.304069	3.14864	0.90609
GO:1901857	positive regulation of cellular respiration	2	2788	5	21946	0.124139	0.304069	3.14864	0.90609
GO:0072711	cellular response to hydroxyurea	2	2788	5	21946	0.124139	0.304069	3.14864	0.90609
GO:2000467	positive regulation of glycogen (starch) synthase activity	2	2788	5	21946	0.124139	0.304069	3.14864	0.90609
GO:0061333	renal tubule morphogenesis	2	2788	5	21946	0.124139	0.304069	3.14864	0.90609
GO:0060028	convergent extension involved in axis elongation	2	2788	5	21946	0.124139	0.304069	3.14864	0.90609
GO:2000271	positive regulation of fibroblast apoptotic process	2	2788	5	21946	0.124139	0.304069	3.14864	0.90609
GO:0022602	ovulation cycle process	2	2788	5	21946	0.124139	0.304069	3.14864	0.90609
GO:0035912	dorsal aorta morphogenesis	2	2788	5	21946	0.124139	0.304069	3.14864	0.90609
GO:0060033	anatomical structure regression	2	2788	5	21946	0.124139	0.304069	3.14864	0.90609
GO:0002904	positive regulation of B cell apoptotic process	2	2788	5	21946	0.124139	0.304069	3.14864	0.90609
GO:0002906	negative regulation of mature B cell apoptotic process	2	2788	5	21946	0.124139	0.304069	3.14864	0.90609
GO:0046578	regulation of Ras protein signal transduction	2	2788	5	21946	0.124139	0.304069	3.14864	0.90609
GO:2000343	positive regulation of chemokine (C-X-C motif) ligand 2 production	2	2788	5	21946	0.124139	0.304069	3.14864	0.90609
GO:0071280	cellular response to copper ion	2	2788	5	21946	0.124139	0.304069	3.14864	0.90609
GO:0000055	ribosomal large subunit export from nucleus	2	2788	5	21946	0.124139	0.304069	3.14864	0.90609
GO:0060563	neuroepithelial cell differentiation	2	2788	5	21946	0.124139	0.304069	3.14864	0.90609
GO:0003105	negative regulation of glomerular filtration	2	2788	5	21946	0.124139	0.304069	3.14864	0.90609
GO:0060575	intestinal epithelial cell differentiation	2	2788	5	21946	0.124139	0.304069	3.14864	0.90609
GO:0061014	positive regulation of mRNA catabolic process	2	2788	5	21946	0.124139	0.304069	3.14864	0.90609
GO:0061009	common bile duct development	2	2788	5	21946	0.124139	0.304069	3.14864	0.90609
GO:0042759	long-chain fatty acid biosynthetic process	2	2788	5	21946	0.124139	0.304069	3.14864	0.90609
GO:0048808	male genitalia morphogenesis	2	2788	5	21946	0.124139	0.304069	3.14864	0.90609
GO:0070741	response to interleukin-6	2	2788	5	21946	0.124139	0.304069	3.14864	0.90609
GO:0002636	positive regulation of germinal center formation	2	2788	5	21946	0.124139	0.304069	3.14864	0.90609
GO:0090383	phagosome acidification	2	2788	5	21946	0.124139	0.304069	3.14864	0.90609
GO:0002686	negative regulation of leukocyte migration	2	2788	5	21946	0.124139	0.304069	3.14864	0.90609
GO:0003211	cardiac ventricle formation	2	2788	5	21946	0.124139	0.304069	3.14864	0.90609
GO:0071377	cellular response to glucagon stimulus	2	2788	5	21946	0.124139	0.304069	3.14864	0.90609
GO:0003209	cardiac atrium morphogenesis	2	2788	5	21946	0.124139	0.304069	3.14864	0.90609
GO:0048143	astrocyte activation	2	2788	5	21946	0.124139	0.304069	3.14864	0.90609
GO:0036101	leukotriene B4 catabolic process	2	2788	5	21946	0.124139	0.304069	3.14864	0.90609
GO:0032642	regulation of chemokine production	2	2788	5	21946	0.124139	0.304069	3.14864	0.90609
GO:1902004	positive regulation of beta-amyloid formation	2	2788	5	21946	0.124139	0.304069	3.14864	0.90609
GO:0097066	response to thyroid hormone	2	2788	5	21946	0.124139	0.304069	3.14864	0.90609
GO:0021891	olfactory bulb interneuron development	2	2788	5	21946	0.124139	0.304069	3.14864	0.90609
GO:0009396	folic acid-containing compound biosynthetic process	2	2788	5	21946	0.124139	0.304069	3.14864	0.90609
GO:0060662	salivary gland cavitation	2	2788	5	21946	0.124139	0.304069	3.14864	0.90609
GO:0060666	dichotomous subdivision of terminal units involved in salivary gland branching	2	2788	5	21946	0.124139	0.304069	3.14864	0.90609
GO:0002740	negative regulation of cytokine secretion involved in immune response	2	2788	5	21946	0.124139	0.304069	3.14864	0.90609
GO:0072643	interferon-gamma secretion	2	2788	5	21946	0.124139	0.304069	3.14864	0.90609
GO:0046321	positive regulation of fatty acid oxidation	2	2788	5	21946	0.124139	0.304069	3.14864	0.90609
GO:1900165	negative regulation of interleukin-6 secretion	2	2788	5	21946	0.124139	0.304069	3.14864	0.90609
GO:0050996	positive regulation of lipid catabolic process	2	2788	5	21946	0.124139	0.304069	3.14864	0.90609
GO:1900116	extracellular negative regulation of signal transduction	2	2788	5	21946	0.124139	0.304069	3.14864	0.90609
GO:0016242	negative regulation of macroautophagy	2	2788	5	21946	0.124139	0.304069	3.14864	0.90609
GO:0019318	hexose metabolic process	2	2788	5	21946	0.124139	0.304069	3.14864	0.90609
GO:0051447	negative regulation of meiotic cell cycle	2	2788	5	21946	0.124139	0.304069	3.14864	0.90609
GO:0030578	PML body organization	2	2788	5	21946	0.124139	0.304069	3.14864	0.90609
GO:0016264	gap junction assembly	2	2788	5	21946	0.124139	0.304069	3.14864	0.90609
GO:0007253	cytoplasmic sequestering of NF-kappaB	2	2788	5	21946	0.124139	0.304069	3.14864	0.90609
GO:0046878	positive regulation of saliva secretion	2	2788	5	21946	0.124139	0.304069	3.14864	0.90609
GO:0016199	axon midline choice point recognition	2	2788	5	21946	0.124139	0.304069	3.14864	0.90609
GO:0021521	ventral spinal cord interneuron specification	2	2788	5	21946	0.124139	0.304069	3.14864	0.90609
GO:0001936	regulation of endothelial cell proliferation	2	2788	5	21946	0.124139	0.304069	3.14864	0.90609
GO:0033564	anterior/posterior axon guidance	2	2788	5	21946	0.124139	0.304069	3.14864	0.90609
GO:0086011	membrane repolarization during action potential	2	2788	5	21946	0.124139	0.304069	3.14864	0.90609
GO:0086012	membrane depolarization during cardiac muscle cell action potential	2	2788	5	21946	0.124139	0.304069	3.14864	0.90609
GO:0033554	cellular response to stress	2	2788	5	21946	0.124139	0.304069	3.14864	0.90609
GO:0046010	positive regulation of circadian sleep/wake cycle, non-REM sleep	2	2788	5	21946	0.124139	0.304069	3.14864	0.90609
GO:0010044	response to aluminum ion	2	2788	5	21946	0.124139	0.304069	3.14864	0.90609
GO:0006987	activation of signaling protein activity involved in unfolded protein response	2	2788	5	21946	0.124139	0.304069	3.14864	0.90609
GO:0045719	negative regulation of glycogen biosynthetic process	2	2788	5	21946	0.124139	0.304069	3.14864	0.90609
GO:0033631	cell-cell adhesion mediated by integrin	2	2788	5	21946	0.124139	0.304069	3.14864	0.90609
GO:0010991	negative regulation of SMAD protein complex assembly	2	2788	5	21946	0.124139	0.304069	3.14864	0.90609
GO:0033634	positive regulation of cell-cell adhesion mediated by integrin	2	2788	5	21946	0.124139	0.304069	3.14864	0.90609
GO:0033629	negative regulation of cell adhesion mediated by integrin	2	2788	5	21946	0.124139	0.304069	3.14864	0.90609
GO:0044351	macropinocytosis	2	2788	5	21946	0.124139	0.304069	3.14864	0.90609
GO:0033625	positive regulation of integrin activation	2	2788	5	21946	0.124139	0.304069	3.14864	0.90609
GO:0045601	regulation of endothelial cell differentiation	2	2788	5	21946	0.124139	0.304069	3.14864	0.90609
GO:0032364	oxygen homeostasis	2	2788	5	21946	0.124139	0.304069	3.14864	0.90609
GO:0045621	positive regulation of lymphocyte differentiation	2	2788	5	21946	0.124139	0.304069	3.14864	0.90609
GO:0019388	galactose catabolic process	2	2788	5	21946	0.124139	0.304069	3.14864	0.90609
GO:0043088	regulation of Cdc42 GTPase activity	2	2788	5	21946	0.124139	0.304069	3.14864	0.90609
GO:0090266	regulation of mitotic cell cycle spindle assembly checkpoint	2	2788	5	21946	0.124139	0.304069	3.14864	0.90609
GO:0070633	transepithelial transport	2	2788	5	21946	0.124139	0.304069	3.14864	0.90609
GO:0002553	histamine secretion by mast cell	2	2788	5	21946	0.124139	0.304069	3.14864	0.90609
GO:0032482	Rab protein signal transduction	12	2788	66	21946	0.126405	0.304069	1.4312	0.898236
GO:2000119	negative regulation of sodium-dependent phosphate transport	1	2788	1	21946	0.127039	0.304069	7.87159	0.896063
GO:0002253	activation of immune response	1	2788	1	21946	0.127039	0.304069	7.87159	0.896063
GO:0006608	snRNP protein import into nucleus	1	2788	1	21946	0.127039	0.304069	7.87159	0.896063
GO:0039507	suppression by virus of host molecular function	1	2788	1	21946	0.127039	0.304069	7.87159	0.896063
GO:1902572	negative regulation of serine-type peptidase activity	1	2788	1	21946	0.127039	0.304069	7.87159	0.896063
GO:1901256	regulation of macrophage colony-stimulating factor production	1	2788	1	21946	0.127039	0.304069	7.87159	0.896063
GO:0060138	fetal process involved in parturition	1	2788	1	21946	0.127039	0.304069	7.87159	0.896063
GO:0072110	glomerular mesangial cell proliferation	1	2788	1	21946	0.127039	0.304069	7.87159	0.896063
GO:0002228	natural killer cell mediated immunity	1	2788	1	21946	0.127039	0.304069	7.87159	0.896063
GO:2000143	negative regulation of DNA-templated transcription, initiation	1	2788	1	21946	0.127039	0.304069	7.87159	0.896063
GO:0032928	regulation of superoxide anion generation	1	2788	1	21946	0.127039	0.304069	7.87159	0.896063
GO:0044089	positive regulation of cellular component biogenesis	1	2788	1	21946	0.127039	0.304069	7.87159	0.896063
GO:2000170	positive regulation of peptidyl-cysteine S-nitrosylation	1	2788	1	21946	0.127039	0.304069	7.87159	0.896063
GO:0002292	T cell differentiation involved in immune response	1	2788	1	21946	0.127039	0.304069	7.87159	0.896063
GO:1902523	positive regulation of protein K63-linked ubiquitination	1	2788	1	21946	0.127039	0.304069	7.87159	0.896063
GO:1902524	positive regulation of protein K48-linked ubiquitination	1	2788	1	21946	0.127039	0.304069	7.87159	0.896063
GO:1902527	positive regulation of protein monoubiquitination	1	2788	1	21946	0.127039	0.304069	7.87159	0.896063
GO:0006653	1,2-diacyl-sn-glycero-3-phosphocholine metabolic process	1	2788	1	21946	0.127039	0.304069	7.87159	0.896063
GO:1902519	response to docetaxel trihydrate	1	2788	1	21946	0.127039	0.304069	7.87159	0.896063
GO:0061430	bone trabecula morphogenesis	1	2788	1	21946	0.127039	0.304069	7.87159	0.896063
GO:0032901	positive regulation of neurotrophin production	1	2788	1	21946	0.127039	0.304069	7.87159	0.896063
GO:1903001	negative regulation of lipid transport across blood brain barrier	1	2788	1	21946	0.127039	0.304069	7.87159	0.896063
GO:1903002	positive regulation of lipid transport across blood brain barrier	1	2788	1	21946	0.127039	0.304069	7.87159	0.896063
GO:0072184	renal vesicle progenitor cell differentiation	1	2788	1	21946	0.127039	0.304069	7.87159	0.896063
GO:0032960	regulation of inositol trisphosphate biosynthetic process	1	2788	1	21946	0.127039	0.304069	7.87159	0.896063
GO:0006690	icosanoid metabolic process	1	2788	1	21946	0.127039	0.304069	7.87159	0.896063
GO:0072183	negative regulation of nephron tubule epithelial cell differentiation	1	2788	1	21946	0.127039	0.304069	7.87159	0.896063
GO:1990262	anti-Mullerian hormone signaling pathway	1	2788	1	21946	0.127039	0.304069	7.87159	0.896063
GO:1990264	peptidyl-tyrosine dephosphorylation involved in inactivation of protein kinase activity	1	2788	1	21946	0.127039	0.304069	7.87159	0.896063
GO:0072173	metanephric tubule morphogenesis	1	2788	1	21946	0.127039	0.304069	7.87159	0.896063
GO:0031620	regulation of fever generation	1	2788	1	21946	0.127039	0.304069	7.87159	0.896063
GO:0042313	protein kinase C deactivation	1	2788	1	21946	0.127039	0.304069	7.87159	0.896063
GO:1903038	negative regulation of leukocyte cell-cell adhesion	1	2788	1	21946	0.127039	0.304069	7.87159	0.896063
GO:0032938	negative regulation of translation in response to oxidative stress	1	2788	1	21946	0.127039	0.304069	7.87159	0.896063
GO:0072143	mesangial cell development	1	2788	1	21946	0.127039	0.304069	7.87159	0.896063
GO:0072163	mesonephric epithelium development	1	2788	1	21946	0.127039	0.304069	7.87159	0.896063
GO:0072169	specification of posterior mesonephric tubule identity	1	2788	1	21946	0.127039	0.304069	7.87159	0.896063
GO:0010714	positive regulation of collagen metabolic process	1	2788	1	21946	0.127039	0.304069	7.87159	0.896063
GO:0072168	specification of anterior mesonephric tubule identity	1	2788	1	21946	0.127039	0.304069	7.87159	0.896063
GO:0031651	negative regulation of heat generation	1	2788	1	21946	0.127039	0.304069	7.87159	0.896063
GO:0051234	establishment of localization	1	2788	1	21946	0.127039	0.304069	7.87159	0.896063
GO:0010727	negative regulation of hydrogen peroxide metabolic process	1	2788	1	21946	0.127039	0.304069	7.87159	0.896063
GO:0030264	nuclear fragmentation involved in apoptotic nuclear change	1	2788	1	21946	0.127039	0.304069	7.87159	0.896063
GO:0010651	negative regulation of cell communication by electrical coupling	1	2788	1	21946	0.127039	0.304069	7.87159	0.896063
GO:0046633	alpha-beta T cell proliferation	1	2788	1	21946	0.127039	0.304069	7.87159	0.896063
GO:0046635	positive regulation of alpha-beta T cell activation	1	2788	1	21946	0.127039	0.304069	7.87159	0.896063
GO:0046636	negative regulation of alpha-beta T cell activation	1	2788	1	21946	0.127039	0.304069	7.87159	0.896063
GO:0035927	RNA import into mitochondrion	1	2788	1	21946	0.127039	0.304069	7.87159	0.896063
GO:0030237	female sex determination	1	2788	1	21946	0.127039	0.304069	7.87159	0.896063
GO:0032011	ARF protein signal transduction	1	2788	1	21946	0.127039	0.304069	7.87159	0.896063
GO:0043545	molybdopterin cofactor metabolic process	1	2788	1	21946	0.127039	0.304069	7.87159	0.896063
GO:0051164	L-xylitol metabolic process	1	2788	1	21946	0.127039	0.304069	7.87159	0.896063
GO:0042228	interleukin-8 biosynthetic process	1	2788	1	21946	0.127039	0.304069	7.87159	0.896063
GO:0007063	regulation of sister chromatid cohesion	1	2788	1	21946	0.127039	0.304069	7.87159	0.896063
GO:0046601	positive regulation of centriole replication	1	2788	1	21946	0.127039	0.304069	7.87159	0.896063
GO:0033301	cell cycle comprising mitosis without cytokinesis	1	2788	1	21946	0.127039	0.304069	7.87159	0.896063
GO:0033382	maintenance of granzyme B location in T cell secretory granule	1	2788	1	21946	0.127039	0.304069	7.87159	0.896063
GO:0019088	immortalization of host cell by virus	1	2788	1	21946	0.127039	0.304069	7.87159	0.896063
GO:0033371	T cell secretory granule organization	1	2788	1	21946	0.127039	0.304069	7.87159	0.896063
GO:0033373	maintenance of protease location in mast cell secretory granule	1	2788	1	21946	0.127039	0.304069	7.87159	0.896063
GO:0071641	negative regulation of macrophage inflammatory protein 1 alpha production	1	2788	1	21946	0.127039	0.304069	7.87159	0.896063
GO:0050726	positive regulation of interleukin-1 alpha biosynthetic process	1	2788	1	21946	0.127039	0.304069	7.87159	0.896063
GO:0034699	response to luteinizing hormone	1	2788	1	21946	0.127039	0.304069	7.87159	0.896063
GO:0050720	interleukin-1 beta biosynthetic process	1	2788	1	21946	0.127039	0.304069	7.87159	0.896063
GO:0001766	membrane raft polarization	1	2788	1	21946	0.127039	0.304069	7.87159	0.896063
GO:0071663	positive regulation of granzyme B production	1	2788	1	21946	0.127039	0.304069	7.87159	0.896063
GO:0032097	positive regulation of response to food	1	2788	1	21946	0.127039	0.304069	7.87159	0.896063
GO:0071608	macrophage inflammatory protein-1 alpha production	1	2788	1	21946	0.127039	0.304069	7.87159	0.896063
GO:0045342	MHC class II biosynthetic process	1	2788	1	21946	0.127039	0.304069	7.87159	0.896063
GO:0032078	negative regulation of endodeoxyribonuclease activity	1	2788	1	21946	0.127039	0.304069	7.87159	0.896063
GO:0060981	cell migration involved in coronary angiogenesis	1	2788	1	21946	0.127039	0.304069	7.87159	0.896063
GO:0032077	positive regulation of deoxyribonuclease activity	1	2788	1	21946	0.127039	0.304069	7.87159	0.896063
GO:0032075	positive regulation of nuclease activity	1	2788	1	21946	0.127039	0.304069	7.87159	0.896063
GO:0046680	response to DDT	1	2788	1	21946	0.127039	0.304069	7.87159	0.896063
GO:0070304	positive regulation of stress-activated protein kinase signaling cascade	1	2788	1	21946	0.127039	0.304069	7.87159	0.896063
GO:2000230	negative regulation of pancreatic stellate cell proliferation	1	2788	1	21946	0.127039	0.304069	7.87159	0.896063
GO:0045357	regulation of interferon-beta biosynthetic process	1	2788	1	21946	0.127039	0.304069	7.87159	0.896063
GO:0045362	positive regulation of interleukin-1 biosynthetic process	1	2788	1	21946	0.127039	0.304069	7.87159	0.896063
GO:0033387	putrescine biosynthetic process from ornithine	1	2788	1	21946	0.127039	0.304069	7.87159	0.896063
GO:0071621	granulocyte chemotaxis	1	2788	1	21946	0.127039	0.304069	7.87159	0.896063
GO:0050701	interleukin-1 secretion	1	2788	1	21946	0.127039	0.304069	7.87159	0.896063
GO:2000225	negative regulation of testosterone biosynthetic process	1	2788	1	21946	0.127039	0.304069	7.87159	0.896063
GO:0072220	metanephric descending thin limb development	1	2788	1	21946	0.127039	0.304069	7.87159	0.896063
GO:0072223	metanephric glomerular mesangium development	1	2788	1	21946	0.127039	0.304069	7.87159	0.896063
GO:0002344	B cell affinity maturation	1	2788	1	21946	0.127039	0.304069	7.87159	0.896063
GO:0002335	mature B cell differentiation	1	2788	1	21946	0.127039	0.304069	7.87159	0.896063
GO:0006711	estrogen catabolic process	1	2788	1	21946	0.127039	0.304069	7.87159	0.896063
GO:0072230	metanephric proximal straight tubule development	1	2788	1	21946	0.127039	0.304069	7.87159	0.896063
GO:0072234	metanephric nephron tubule development	1	2788	1	21946	0.127039	0.304069	7.87159	0.896063
GO:0072232	metanephric proximal convoluted tubule segment 2 development	1	2788	1	21946	0.127039	0.304069	7.87159	0.896063
GO:2000043	regulation of cardiac cell fate specification	1	2788	1	21946	0.127039	0.304069	7.87159	0.896063
GO:2000042	negative regulation of double-strand break repair via homologous recombination	1	2788	1	21946	0.127039	0.304069	7.87159	0.896063
GO:0090096	positive regulation of metanephric cap mesenchymal cell proliferation	1	2788	1	21946	0.127039	0.304069	7.87159	0.896063
GO:0090094	metanephric cap mesenchymal cell proliferation involved in metanephros development	1	2788	1	21946	0.127039	0.304069	7.87159	0.896063
GO:0070486	leukocyte aggregation	1	2788	1	21946	0.127039	0.304069	7.87159	0.896063
GO:0070471	uterine smooth muscle contraction	1	2788	1	21946	0.127039	0.304069	7.87159	0.896063
GO:2000063	positive regulation of ureter smooth muscle cell differentiation	1	2788	1	21946	0.127039	0.304069	7.87159	0.896063
GO:2000062	negative regulation of ureter smooth muscle cell differentiation	1	2788	1	21946	0.127039	0.304069	7.87159	0.896063
GO:1902414	protein localization to cell junction	1	2788	1	21946	0.127039	0.304069	7.87159	0.896063
GO:0002384	hepatic immune response	1	2788	1	21946	0.127039	0.304069	7.87159	0.896063
GO:0006743	ubiquinone metabolic process	1	2788	1	21946	0.127039	0.304069	7.87159	0.896063
GO:1902409	mitotic cytokinetic cell separation	1	2788	1	21946	0.127039	0.304069	7.87159	0.896063
GO:0002397	MHC class I protein complex assembly	1	2788	1	21946	0.127039	0.304069	7.87159	0.896063
GO:2000066	positive regulation of cortisol biosynthetic process	1	2788	1	21946	0.127039	0.304069	7.87159	0.896063
GO:2000081	positive regulation of canonical Wnt signaling pathway involved in controlling type B pancreatic cell proliferation	1	2788	1	21946	0.127039	0.304069	7.87159	0.896063
GO:2000080	negative regulation of canonical Wnt signaling pathway involved in controlling type B pancreatic cell proliferation	1	2788	1	21946	0.127039	0.304069	7.87159	0.896063
GO:1901184	regulation of ERBB signaling pathway	1	2788	1	21946	0.127039	0.304069	7.87159	0.896063
GO:0042413	carnitine catabolic process	1	2788	1	21946	0.127039	0.304069	7.87159	0.896063
GO:0030421	defecation	1	2788	1	21946	0.127039	0.304069	7.87159	0.896063
GO:0016119	carotene metabolic process	1	2788	1	21946	0.127039	0.304069	7.87159	0.896063
GO:2000097	regulation of smooth muscle cell-matrix adhesion	1	2788	1	21946	0.127039	0.304069	7.87159	0.896063
GO:1990134	epithelial cell apoptotic process involved in palatal shelf morphogenesis	1	2788	1	21946	0.127039	0.304069	7.87159	0.896063
GO:0016121	carotene catabolic process	1	2788	1	21946	0.127039	0.304069	7.87159	0.896063
GO:0016116	carotenoid metabolic process	1	2788	1	21946	0.127039	0.304069	7.87159	0.896063
GO:0042443	phenylethylamine metabolic process	1	2788	1	21946	0.127039	0.304069	7.87159	0.896063
GO:1990166	protein localization to site of double-strand break	1	2788	1	21946	0.127039	0.304069	7.87159	0.896063
GO:0021502	neural fold elevation formation	1	2788	1	21946	0.127039	0.304069	7.87159	0.896063
GO:0001912	positive regulation of leukocyte mediated cytotoxicity	1	2788	1	21946	0.127039	0.304069	7.87159	0.896063
GO:0001914	regulation of T cell mediated cytotoxicity	1	2788	1	21946	0.127039	0.304069	7.87159	0.896063
GO:0072259	metanephric interstitial fibroblast development	1	2788	1	21946	0.127039	0.304069	7.87159	0.896063
GO:1902498	regulation of protein autoubiquitination	1	2788	1	21946	0.127039	0.304069	7.87159	0.896063
GO:0072275	metanephric glomerulus morphogenesis	1	2788	1	21946	0.127039	0.304069	7.87159	0.896063
GO:0072274	metanephric glomerular basement membrane development	1	2788	1	21946	0.127039	0.304069	7.87159	0.896063
GO:0072273	metanephric nephron morphogenesis	1	2788	1	21946	0.127039	0.304069	7.87159	0.896063
GO:0010847	regulation of chromatin assembly	1	2788	1	21946	0.127039	0.304069	7.87159	0.896063
GO:0045403	negative regulation of interleukin-4 biosynthetic process	1	2788	1	21946	0.127039	0.304069	7.87159	0.896063
GO:0001828	inner cell mass cellular morphogenesis	1	2788	1	21946	0.127039	0.304069	7.87159	0.896063
GO:0010771	negative regulation of cell morphogenesis involved in differentiation	1	2788	1	21946	0.127039	0.304069	7.87159	0.896063
GO:0071718	sodium-independent icosanoid transport	1	2788	1	21946	0.127039	0.304069	7.87159	0.896063
GO:0045428	regulation of nitric oxide biosynthetic process	1	2788	1	21946	0.127039	0.304069	7.87159	0.896063
GO:0007108	cytokinesis, initiation of separation	1	2788	1	21946	0.127039	0.304069	7.87159	0.896063
GO:0010754	negative regulation of cGMP-mediated signaling	1	2788	1	21946	0.127039	0.304069	7.87159	0.896063
GO:0010752	regulation of cGMP-mediated signaling	1	2788	1	21946	0.127039	0.304069	7.87159	0.896063
GO:0001811	negative regulation of type I hypersensitivity	1	2788	1	21946	0.127039	0.304069	7.87159	0.896063
GO:0010767	regulation of transcription from RNA polymerase II promoter in response to UV-induced DNA damage	1	2788	1	21946	0.127039	0.304069	7.87159	0.896063
GO:0042339	keratan sulfate metabolic process	1	2788	1	21946	0.127039	0.304069	7.87159	0.896063
GO:0001869	negative regulation of complement activation, lectin pathway	1	2788	1	21946	0.127039	0.304069	7.87159	0.896063
GO:0046705	CDP biosynthetic process	1	2788	1	21946	0.127039	0.304069	7.87159	0.896063
GO:0046711	GDP biosynthetic process	1	2788	1	21946	0.127039	0.304069	7.87159	0.896063
GO:0046713	borate transport	1	2788	1	21946	0.127039	0.304069	7.87159	0.896063
GO:0007164	establishment of tissue polarity	1	2788	1	21946	0.127039	0.304069	7.87159	0.896063
GO:0046722	lactic acid secretion	1	2788	1	21946	0.127039	0.304069	7.87159	0.896063
GO:0048521	negative regulation of behavior	1	2788	1	21946	0.127039	0.304069	7.87159	0.896063
GO:0070430	positive regulation of nucleotide-binding oligomerization domain containing 1 signaling pathway	1	2788	1	21946	0.127039	0.304069	7.87159	0.896063
GO:0033488	cholesterol biosynthetic process via 24,25-dihydrolanosterol	1	2788	1	21946	0.127039	0.304069	7.87159	0.896063
GO:0070433	negative regulation of nucleotide-binding oligomerization domain containing 2 signaling pathway	1	2788	1	21946	0.127039	0.304069	7.87159	0.896063
GO:0007192	adenylate cyclase-activating serotonin receptor signaling pathway	1	2788	1	21946	0.127039	0.304069	7.87159	0.896063
GO:0090032	negative regulation of steroid hormone biosynthetic process	1	2788	1	21946	0.127039	0.304069	7.87159	0.896063
GO:0070460	thyroid-stimulating hormone secretion	1	2788	1	21946	0.127039	0.304069	7.87159	0.896063
GO:0070462	plus-end specific microtubule depolymerization	1	2788	1	21946	0.127039	0.304069	7.87159	0.896063
GO:0050857	positive regulation of antigen receptor-mediated signaling pathway	1	2788	1	21946	0.127039	0.304069	7.87159	0.896063
GO:0002316	follicular B cell differentiation	1	2788	1	21946	0.127039	0.304069	7.87159	0.896063
GO:0090025	regulation of monocyte chemotaxis	1	2788	1	21946	0.127039	0.304069	7.87159	0.896063
GO:0070429	negative regulation of nucleotide-binding oligomerization domain containing 1 signaling pathway	1	2788	1	21946	0.127039	0.304069	7.87159	0.896063
GO:0044146	negative regulation of growth of symbiont involved in interaction with host	1	2788	1	21946	0.127039	0.304069	7.87159	0.896063
GO:2000108	positive regulation of leukocyte apoptotic process	1	2788	1	21946	0.127039	0.304069	7.87159	0.896063
GO:0050823	peptide antigen stabilization	1	2788	1	21946	0.127039	0.304069	7.87159	0.896063
GO:1902311	regulation of copper ion transmembrane transport	1	2788	1	21946	0.127039	0.304069	7.87159	0.896063
GO:0051885	positive regulation of anagen	1	2788	1	21946	0.127039	0.304069	7.87159	0.896063
GO:0048242	epinephrine secretion	1	2788	1	21946	0.127039	0.304069	7.87159	0.896063
GO:0051882	mitochondrial depolarization	1	2788	1	21946	0.127039	0.304069	7.87159	0.896063
GO:0070164	negative regulation of adiponectin secretion	1	2788	1	21946	0.127039	0.304069	7.87159	0.896063
GO:2000359	regulation of binding of sperm to zona pellucida	1	2788	1	21946	0.127039	0.304069	7.87159	0.896063
GO:2000358	positive regulation of kidney smooth muscle cell differentiation	1	2788	1	21946	0.127039	0.304069	7.87159	0.896063
GO:2000357	negative regulation of kidney smooth muscle cell differentiation	1	2788	1	21946	0.127039	0.304069	7.87159	0.896063
GO:0042941	D-alanine transport	1	2788	1	21946	0.127039	0.304069	7.87159	0.896063
GO:2000363	positive regulation of prostaglandin-E synthase activity	1	2788	1	21946	0.127039	0.304069	7.87159	0.896063
GO:0048264	determination of ventral identity	1	2788	1	21946	0.127039	0.304069	7.87159	0.896063
GO:2000391	positive regulation of neutrophil extravasation	1	2788	1	21946	0.127039	0.304069	7.87159	0.896063
GO:2000399	negative regulation of thymocyte aggregation	1	2788	1	21946	0.127039	0.304069	7.87159	0.896063
GO:0014034	neural crest cell fate commitment	1	2788	1	21946	0.127039	0.304069	7.87159	0.896063
GO:0071444	cellular response to pheromone	1	2788	1	21946	0.127039	0.304069	7.87159	0.896063
GO:0036270	response to diuretic	1	2788	1	21946	0.127039	0.304069	7.87159	0.896063
GO:0036269	swimming behavior	1	2788	1	21946	0.127039	0.304069	7.87159	0.896063
GO:1902303	negative regulation of potassium ion export	1	2788	1	21946	0.127039	0.304069	7.87159	0.896063
GO:0030954	astral microtubule nucleation	1	2788	1	21946	0.127039	0.304069	7.87159	0.896063
GO:0071461	cellular response to redox state	1	2788	1	21946	0.127039	0.304069	7.87159	0.896063
GO:0071469	cellular response to alkaline pH	1	2788	1	21946	0.127039	0.304069	7.87159	0.896063
GO:0038030	non-canonical Wnt signaling pathway via MAPK cascade	1	2788	1	21946	0.127039	0.304069	7.87159	0.896063
GO:0014045	establishment of endothelial blood-brain barrier	1	2788	1	21946	0.127039	0.304069	7.87159	0.896063
GO:0097222	mitochondrial mRNA polyadenylation	1	2788	1	21946	0.127039	0.304069	7.87159	0.896063
GO:1990029	vasomotion	1	2788	1	21946	0.127039	0.304069	7.87159	0.896063
GO:0032701	negative regulation of interleukin-18 production	1	2788	1	21946	0.127039	0.304069	7.87159	0.896063
GO:0051041	positive regulation of calcium-independent cell-cell adhesion	1	2788	1	21946	0.127039	0.304069	7.87159	0.896063
GO:0006430	lysyl-tRNA aminoacylation	1	2788	1	21946	0.127039	0.304069	7.87159	0.896063
GO:0097241	hematopoietic stem cell migration to bone marrow	1	2788	1	21946	0.127039	0.304069	7.87159	0.896063
GO:0006426	glycyl-tRNA aminoacylation	1	2788	1	21946	0.127039	0.304069	7.87159	0.896063
GO:0019730	antimicrobial humoral response	1	2788	1	21946	0.127039	0.304069	7.87159	0.896063
GO:0032765	positive regulation of mast cell cytokine production	1	2788	1	21946	0.127039	0.304069	7.87159	0.896063
GO:1902362	melanocyte apoptotic process	1	2788	1	21946	0.127039	0.304069	7.87159	0.896063
GO:1902367	negative regulation of Notch signaling pathway involved in somitogenesis	1	2788	1	21946	0.127039	0.304069	7.87159	0.896063
GO:0042991	transcription factor import into nucleus	1	2788	1	21946	0.127039	0.304069	7.87159	0.896063
GO:0032732	positive regulation of interleukin-1 production	1	2788	1	21946	0.127039	0.304069	7.87159	0.896063
GO:0035712	T-helper 2 cell activation	1	2788	1	21946	0.127039	0.304069	7.87159	0.896063
GO:0035713	response to nitrogen dioxide	1	2788	1	21946	0.127039	0.304069	7.87159	0.896063
GO:0035714	cellular response to nitrogen dioxide	1	2788	1	21946	0.127039	0.304069	7.87159	0.896063
GO:0032687	negative regulation of interferon-alpha production	1	2788	1	21946	0.127039	0.304069	7.87159	0.896063
GO:0070965	positive regulation of neutrophil mediated killing of fungus	1	2788	1	21946	0.127039	0.304069	7.87159	0.896063
GO:0035709	memory T cell activation	1	2788	1	21946	0.127039	0.304069	7.87159	0.896063
GO:0035705	T-helper 17 cell chemotaxis	1	2788	1	21946	0.127039	0.304069	7.87159	0.896063
GO:0032674	regulation of interleukin-5 production	1	2788	1	21946	0.127039	0.304069	7.87159	0.896063
GO:0070951	regulation of neutrophil mediated killing of gram-negative bacterium	1	2788	1	21946	0.127039	0.304069	7.87159	0.896063
GO:0035702	monocyte homeostasis	1	2788	1	21946	0.127039	0.304069	7.87159	0.896063
GO:0043369	CD4-positive or CD8-positive, alpha-beta T cell lineage commitment	1	2788	1	21946	0.127039	0.304069	7.87159	0.896063
GO:0060700	regulation of ribonuclease activity	1	2788	1	21946	0.127039	0.304069	7.87159	0.896063
GO:0070981	L-asparagine biosynthetic process	1	2788	1	21946	0.127039	0.304069	7.87159	0.896063
GO:0018377	protein myristoylation	1	2788	1	21946	0.127039	0.304069	7.87159	0.896063
GO:0030003	cellular cation homeostasis	1	2788	1	21946	0.127039	0.304069	7.87159	0.896063
GO:0042044	fluid transport	1	2788	1	21946	0.127039	0.304069	7.87159	0.896063
GO:0043378	positive regulation of CD8-positive, alpha-beta T cell differentiation	1	2788	1	21946	0.127039	0.304069	7.87159	0.896063
GO:0070977	bone maturation	1	2788	1	21946	0.127039	0.304069	7.87159	0.896063
GO:0070926	regulation of ATP:ADP antiporter activity	1	2788	1	21946	0.127039	0.304069	7.87159	0.896063
GO:0043310	negative regulation of eosinophil degranulation	1	2788	1	21946	0.127039	0.304069	7.87159	0.896063
GO:0097185	cellular response to azide	1	2788	1	21946	0.127039	0.304069	7.87159	0.896063
GO:0009450	gamma-aminobutyric acid catabolic process	1	2788	1	21946	0.127039	0.304069	7.87159	0.896063
GO:0002882	positive regulation of chronic inflammatory response to non-antigenic stimulus	1	2788	1	21946	0.127039	0.304069	7.87159	0.896063
GO:0002875	negative regulation of chronic inflammatory response to antigenic stimulus	1	2788	1	21946	0.127039	0.304069	7.87159	0.896063
GO:0014856	skeletal muscle cell proliferation	1	2788	1	21946	0.127039	0.304069	7.87159	0.896063
GO:0045137	development of primary sexual characteristics	1	2788	1	21946	0.127039	0.304069	7.87159	0.896063
GO:0046466	membrane lipid catabolic process	1	2788	1	21946	0.127039	0.304069	7.87159	0.896063
GO:2000405	negative regulation of T cell migration	1	2788	1	21946	0.127039	0.304069	7.87159	0.896063
GO:0035789	metanephric mesenchymal cell migration	1	2788	1	21946	0.127039	0.304069	7.87159	0.896063
GO:0071403	cellular response to high density lipoprotein particle stimulus	1	2788	1	21946	0.127039	0.304069	7.87159	0.896063
GO:0035787	cell migration involved in kidney development	1	2788	1	21946	0.127039	0.304069	7.87159	0.896063
GO:0035782	mature natural killer cell chemotaxis	1	2788	1	21946	0.127039	0.304069	7.87159	0.896063
GO:0060782	regulation of mesenchymal cell proliferation involved in prostate gland development	1	2788	1	21946	0.127039	0.304069	7.87159	0.896063
GO:0035783	CD4-positive, alpha-beta T cell costimulation	1	2788	1	21946	0.127039	0.304069	7.87159	0.896063
GO:0060783	mesenchymal smoothened signaling pathway involved in prostate gland development	1	2788	1	21946	0.127039	0.304069	7.87159	0.896063
GO:0060785	regulation of apoptosis involved in tissue homeostasis	1	2788	1	21946	0.127039	0.304069	7.87159	0.896063
GO:0002853	negative regulation of T cell mediated cytotoxicity directed against tumor cell target	1	2788	1	21946	0.127039	0.304069	7.87159	0.896063
GO:2000415	positive regulation of fibronectin-dependent thymocyte migration	1	2788	1	21946	0.127039	0.304069	7.87159	0.896063
GO:0002859	negative regulation of natural killer cell mediated cytotoxicity directed against tumor cell target	1	2788	1	21946	0.127039	0.304069	7.87159	0.896063
GO:0070105	positive regulation of interleukin-6-mediated signaling pathway	1	2788	1	21946	0.127039	0.304069	7.87159	0.896063
GO:0035772	interleukin-13-mediated signaling pathway	1	2788	1	21946	0.127039	0.304069	7.87159	0.896063
GO:0034441	plasma lipoprotein particle oxidation	1	2788	1	21946	0.127039	0.304069	7.87159	0.896063
GO:0034440	lipid oxidation	1	2788	1	21946	0.127039	0.304069	7.87159	0.896063
GO:2000420	negative regulation of eosinophil extravasation	1	2788	1	21946	0.127039	0.304069	7.87159	0.896063
GO:0035768	endothelial cell chemotaxis to fibroblast growth factor	1	2788	1	21946	0.127039	0.304069	7.87159	0.896063
GO:0035769	B cell chemotaxis across high endothelial venule	1	2788	1	21946	0.127039	0.304069	7.87159	0.896063
GO:2000439	positive regulation of monocyte extravasation	1	2788	1	21946	0.127039	0.304069	7.87159	0.896063
GO:0070994	detection of oxidative stress	1	2788	1	21946	0.127039	0.304069	7.87159	0.896063
GO:2000446	regulation of macrophage migration inhibitory factor signaling pathway	1	2788	1	21946	0.127039	0.304069	7.87159	0.896063
GO:0046434	organophosphate catabolic process	1	2788	1	21946	0.127039	0.304069	7.87159	0.896063
GO:2000452	regulation of CD8-positive, alpha-beta cytotoxic T cell extravasation	1	2788	1	21946	0.127039	0.304069	7.87159	0.896063
GO:2000451	positive regulation of CD8-positive, alpha-beta T cell extravasation	1	2788	1	21946	0.127039	0.304069	7.87159	0.896063
GO:0014876	response to injury involved in regulation of muscle adaptation	1	2788	1	21946	0.127039	0.304069	7.87159	0.896063
GO:0014895	smooth muscle hypertrophy	1	2788	1	21946	0.127039	0.304069	7.87159	0.896063
GO:0060739	mesenchymal-epithelial cell signaling involved in prostate gland development	1	2788	1	21946	0.127039	0.304069	7.87159	0.896063
GO:2000464	positive regulation of astrocyte chemotaxis	1	2788	1	21946	0.127039	0.304069	7.87159	0.896063
GO:0034477	U6 snRNA 3'-end processing	1	2788	1	21946	0.127039	0.304069	7.87159	0.896063
GO:2000466	negative regulation of glycogen (starch) synthase activity	1	2788	1	21946	0.127039	0.304069	7.87159	0.896063
GO:0036363	transforming growth factor beta activation	1	2788	1	21946	0.127039	0.304069	7.87159	0.896063
GO:1902204	positive regulation of hepatocyte growth factor receptor signaling pathway	1	2788	1	21946	0.127039	0.304069	7.87159	0.896063
GO:1902206	negative regulation of interleukin-2-mediated signaling pathway	1	2788	1	21946	0.127039	0.304069	7.87159	0.896063
GO:0023057	negative regulation of signaling	1	2788	1	21946	0.127039	0.304069	7.87159	0.896063
GO:1902212	negative regulation of prolactin signaling pathway	1	2788	1	21946	0.127039	0.304069	7.87159	0.896063
GO:1902215	negative regulation of interleukin-4-mediated signaling pathway	1	2788	1	21946	0.127039	0.304069	7.87159	0.896063
GO:0048389	intermediate mesoderm development	1	2788	1	21946	0.127039	0.304069	7.87159	0.896063
GO:0036343	psychomotor behavior	1	2788	1	21946	0.127039	0.304069	7.87159	0.896063
GO:1902227	negative regulation of macrophage colony-stimulating factor signaling pathway	1	2788	1	21946	0.127039	0.304069	7.87159	0.896063
GO:1903556	negative regulation of tumor necrosis factor superfamily cytokine production	1	2788	1	21946	0.127039	0.304069	7.87159	0.896063
GO:0061346	planar cell polarity pathway involved in heart morphogenesis	1	2788	1	21946	0.127039	0.304069	7.87159	0.896063
GO:0045299	otolith mineralization	1	2788	1	21946	0.127039	0.304069	7.87159	0.896063
GO:0032805	positive regulation of low-density lipoprotein particle receptor catabolic process	1	2788	1	21946	0.127039	0.304069	7.87159	0.896063
GO:0051969	regulation of transmission of nerve impulse	1	2788	1	21946	0.127039	0.304069	7.87159	0.896063
GO:0006535	cysteine biosynthetic process from serine	1	2788	1	21946	0.127039	0.304069	7.87159	0.896063
GO:0070235	regulation of activation-induced cell death of T cells	1	2788	1	21946	0.127039	0.304069	7.87159	0.896063
GO:0061317	canonical Wnt signaling pathway involved in cardiac muscle cell fate commitment	1	2788	1	21946	0.127039	0.304069	7.87159	0.896063
GO:0048337	positive regulation of mesodermal cell fate specification	1	2788	1	21946	0.127039	0.304069	7.87159	0.896063
GO:0051985	negative regulation of chromosome segregation	1	2788	1	21946	0.127039	0.304069	7.87159	0.896063
GO:0006566	threonine metabolic process	1	2788	1	21946	0.127039	0.304069	7.87159	0.896063
GO:0097350	neutrophil clearance	1	2788	1	21946	0.127039	0.304069	7.87159	0.896063
GO:0072087	renal vesicle development	1	2788	1	21946	0.127039	0.304069	7.87159	0.896063
GO:0097343	ripoptosome assembly	1	2788	1	21946	0.127039	0.304069	7.87159	0.896063
GO:0051160	L-xylitol catabolic process	1	2788	1	21946	0.127039	0.304069	7.87159	0.896063
GO:0032817	regulation of natural killer cell proliferation	1	2788	1	21946	0.127039	0.304069	7.87159	0.896063
GO:1902233	negative regulation of positive thymic T cell selection	1	2788	1	21946	0.127039	0.304069	7.87159	0.896063
GO:0038195	urokinase plasminogen activator signaling pathway	1	2788	1	21946	0.127039	0.304069	7.87159	0.896063
GO:0097325	melanocyte proliferation	1	2788	1	21946	0.127039	0.304069	7.87159	0.896063
GO:0061369	negative regulation of testicular blood vessel morphogenesis	1	2788	1	21946	0.127039	0.304069	7.87159	0.896063
GO:0006581	acetylcholine catabolic process	1	2788	1	21946	0.127039	0.304069	7.87159	0.896063
GO:0044819	mitotic G1/S transition checkpoint	1	2788	1	21946	0.127039	0.304069	7.87159	0.896063
GO:0038172	interleukin-33-mediated signaling pathway	1	2788	1	21946	0.127039	0.304069	7.87159	0.896063
GO:1903589	positive regulation of blood vessel endothelial cell proliferation involved in sprouting angiogenesis	1	2788	1	21946	0.127039	0.304069	7.87159	0.896063
GO:0006592	ornithine biosynthetic process	1	2788	1	21946	0.127039	0.304069	7.87159	0.896063
GO:1903597	negative regulation of gap junction assembly	1	2788	1	21946	0.127039	0.304069	7.87159	0.896063
GO:0032850	positive regulation of ARF GTPase activity	1	2788	1	21946	0.127039	0.304069	7.87159	0.896063
GO:0060809	mesodermal to mesenchymal transition involved in gastrulation	1	2788	1	21946	0.127039	0.304069	7.87159	0.896063
GO:0060807	regulation of transcription from RNA polymerase II promoter involved in definitive endodermal cell fate specification	1	2788	1	21946	0.127039	0.304069	7.87159	0.896063
GO:0010534	regulation of activation of JAK2 kinase activity	1	2788	1	21946	0.127039	0.304069	7.87159	0.896063
GO:0002923	regulation of humoral immune response mediated by circulating immunoglobulin	1	2788	1	21946	0.127039	0.304069	7.87159	0.896063
GO:0038096	Fc-gamma receptor signaling pathway involved in phagocytosis	1	2788	1	21946	0.127039	0.304069	7.87159	0.896063
GO:0010522	regulation of calcium ion transport into cytosol	1	2788	1	21946	0.127039	0.304069	7.87159	0.896063
GO:0009595	detection of biotic stimulus	1	2788	1	21946	0.127039	0.304069	7.87159	0.896063
GO:0044752	response to human chorionic gonadotropin	1	2788	1	21946	0.127039	0.304069	7.87159	0.896063
GO:0035874	cellular response to copper ion starvation	1	2788	1	21946	0.127039	0.304069	7.87159	0.896063
GO:0042108	positive regulation of cytokine biosynthetic process	1	2788	1	21946	0.127039	0.304069	7.87159	0.896063
GO:0097274	urea homeostasis	1	2788	1	21946	0.127039	0.304069	7.87159	0.896063
GO:0051066	dihydrobiopterin metabolic process	1	2788	1	21946	0.127039	0.304069	7.87159	0.896063
GO:1900408	negative regulation of cellular response to oxidative stress	1	2788	1	21946	0.127039	0.304069	7.87159	0.896063
GO:0034589	hydroxyproline transport	1	2788	1	21946	0.127039	0.304069	7.87159	0.896063
GO:0001680	tRNA 3'-terminal CCA addition	1	2788	1	21946	0.127039	0.304069	7.87159	0.896063
GO:1900424	regulation of defense response to bacterium	1	2788	1	21946	0.127039	0.304069	7.87159	0.896063
GO:0033233	regulation of protein sumoylation	1	2788	1	21946	0.127039	0.304069	7.87159	0.896063
GO:0008291	acetylcholine metabolic process	1	2788	1	21946	0.127039	0.304069	7.87159	0.896063
GO:2000308	negative regulation of tumor necrosis factor (ligand) superfamily member 11 production	1	2788	1	21946	0.127039	0.304069	7.87159	0.896063
GO:0003402	planar cell polarity pathway involved in axis elongation	1	2788	1	21946	0.127039	0.304069	7.87159	0.896063
GO:2000330	positive regulation of T-helper 17 cell lineage commitment	1	2788	1	21946	0.127039	0.304069	7.87159	0.896063
GO:2000334	positive regulation of blood microparticle formation	1	2788	1	21946	0.127039	0.304069	7.87159	0.896063
GO:1901731	positive regulation of platelet aggregation	1	2788	1	21946	0.127039	0.304069	7.87159	0.896063
GO:0001697	histamine-induced gastric acid secretion	1	2788	1	21946	0.127039	0.304069	7.87159	0.896063
GO:0001698	gastrin-induced gastric acid secretion	1	2788	1	21946	0.127039	0.304069	7.87159	0.896063
GO:2000349	negative regulation of CD40 signaling pathway	1	2788	1	21946	0.127039	0.304069	7.87159	0.896063
GO:0071503	response to heparin	1	2788	1	21946	0.127039	0.304069	7.87159	0.896063
GO:0051643	endoplasmic reticulum localization	1	2788	1	21946	0.127039	0.304069	7.87159	0.896063
GO:0048006	antigen processing and presentation, endogenous lipid antigen via MHC class Ib	1	2788	1	21946	0.127039	0.304069	7.87159	0.896063
GO:0051651	maintenance of location in cell	1	2788	1	21946	0.127039	0.304069	7.87159	0.896063
GO:0072573	tolerance induction to lipopolysaccharide	1	2788	1	21946	0.127039	0.304069	7.87159	0.896063
GO:0048017	inositol lipid-mediated signaling	1	2788	1	21946	0.127039	0.304069	7.87159	0.896063
GO:1903429	regulation of cell maturation	1	2788	1	21946	0.127039	0.304069	7.87159	0.896063
GO:0002699	positive regulation of immune effector process	1	2788	1	21946	0.127039	0.304069	7.87159	0.896063
GO:0060565	inhibition of mitotic anaphase-promoting complex activity	1	2788	1	21946	0.127039	0.304069	7.87159	0.896063
GO:1902999	negative regulation of phospholipid efflux	1	2788	1	21946	0.127039	0.304069	7.87159	0.896063
GO:0036049	peptidyl-lysine desuccinylation	1	2788	1	21946	0.127039	0.304069	7.87159	0.896063
GO:0060550	positive regulation of fructose 1,6-bisphosphate 1-phosphatase activity	1	2788	1	21946	0.127039	0.304069	7.87159	0.896063
GO:0036047	peptidyl-lysine demalonylation	1	2788	1	21946	0.127039	0.304069	7.87159	0.896063
GO:0060552	positive regulation of fructose 1,6-bisphosphate metabolic process	1	2788	1	21946	0.127039	0.304069	7.87159	0.896063
GO:0036048	protein desuccinylation	1	2788	1	21946	0.127039	0.304069	7.87159	0.896063
GO:0003142	cardiogenic plate morphogenesis	1	2788	1	21946	0.127039	0.304069	7.87159	0.896063
GO:1901676	positive regulation of histone H3-K27 acetylation	1	2788	1	21946	0.127039	0.304069	7.87159	0.896063
GO:0007502	digestive tract mesoderm development	1	2788	1	21946	0.127039	0.304069	7.87159	0.896063
GO:0051615	histamine uptake	1	2788	1	21946	0.127039	0.304069	7.87159	0.896063
GO:0060588	negative regulation of lipoprotein lipid oxidation	1	2788	1	21946	0.127039	0.304069	7.87159	0.896063
GO:0003106	negative regulation of glomerular filtration by angiotensin	1	2788	1	21946	0.127039	0.304069	7.87159	0.896063
GO:0000080	mitotic G1 phase	1	2788	1	21946	0.127039	0.304069	7.87159	0.896063
GO:1900369	negative regulation of RNA interference	1	2788	1	21946	0.127039	0.304069	7.87159	0.896063
GO:0036018	cellular response to erythropoietin	1	2788	1	21946	0.127039	0.304069	7.87159	0.896063
GO:0003174	mitral valve development	1	2788	1	21946	0.127039	0.304069	7.87159	0.896063
GO:1902159	regulation of cyclic nucleotide-gated ion channel activity	1	2788	1	21946	0.127039	0.304069	7.87159	0.896063
GO:0085032	modulation by symbiont of host I-kappaB kinase/NF-kappaB cascade	1	2788	1	21946	0.127039	0.304069	7.87159	0.896063
GO:0061044	negative regulation of vascular wound healing	1	2788	1	21946	0.127039	0.304069	7.87159	0.896063
GO:0006214	thymidine catabolic process	1	2788	1	21946	0.127039	0.304069	7.87159	0.896063
GO:0097012	response to granulocyte macrophage colony-stimulating factor	1	2788	1	21946	0.127039	0.304069	7.87159	0.896063
GO:2001057	reactive nitrogen species metabolic process	1	2788	1	21946	0.127039	0.304069	7.87159	0.896063
GO:1902178	fibroblast growth factor receptor apoptotic signaling pathway	1	2788	1	21946	0.127039	0.304069	7.87159	0.896063
GO:0021814	cell motility involved in cerebral cortex radial glia guided migration	1	2788	1	21946	0.127039	0.304069	7.87159	0.896063
GO:0036060	slit diaphragm assembly	1	2788	1	21946	0.127039	0.304069	7.87159	0.896063
GO:0085018	maintenance of symbiont-containing vacuole by host	1	2788	1	21946	0.127039	0.304069	7.87159	0.896063
GO:0003167	atrioventricular bundle cell differentiation	1	2788	1	21946	0.127039	0.304069	7.87159	0.896063
GO:0006240	dCDP biosynthetic process	1	2788	1	21946	0.127039	0.304069	7.87159	0.896063
GO:0000915	actomyosin contractile ring assembly	1	2788	1	21946	0.127039	0.304069	7.87159	0.896063
GO:0006225	UDP biosynthetic process	1	2788	1	21946	0.127039	0.304069	7.87159	0.896063
GO:0032509	endosome transport via multivesicular body sorting pathway	1	2788	1	21946	0.127039	0.304069	7.87159	0.896063
GO:0006231	dTMP biosynthetic process	1	2788	1	21946	0.127039	0.304069	7.87159	0.896063
GO:0006161	deoxyguanosine catabolic process	1	2788	1	21946	0.127039	0.304069	7.87159	0.896063
GO:0052063	induction by symbiont of defense-related host nitric oxide production	1	2788	1	21946	0.127039	0.304069	7.87159	0.896063
GO:0007497	posterior midgut development	1	2788	1	21946	0.127039	0.304069	7.87159	0.896063
GO:0043105	negative regulation of GTP cyclohydrolase I activity	1	2788	1	21946	0.127039	0.304069	7.87159	0.896063
GO:0045769	negative regulation of asymmetric cell division	1	2788	1	21946	0.127039	0.304069	7.87159	0.896063
GO:0018153	isopeptide cross-linking via N6-(L-isoglutamyl)-L-lysine	1	2788	1	21946	0.127039	0.304069	7.87159	0.896063
GO:0006178	guanine salvage	1	2788	1	21946	0.127039	0.304069	7.87159	0.896063
GO:0019477	L-lysine catabolic process	1	2788	1	21946	0.127039	0.304069	7.87159	0.896063
GO:0006145	purine nucleobase catabolic process	1	2788	1	21946	0.127039	0.304069	7.87159	0.896063
GO:0006149	deoxyinosine catabolic process	1	2788	1	21946	0.127039	0.304069	7.87159	0.896063
GO:0006147	guanine catabolic process	1	2788	1	21946	0.127039	0.304069	7.87159	0.896063
GO:0006148	inosine catabolic process	1	2788	1	21946	0.127039	0.304069	7.87159	0.896063
GO:0090319	positive regulation of chylomicron remodeling	1	2788	1	21946	0.127039	0.304069	7.87159	0.896063
GO:0090317	negative regulation of intracellular protein transport	1	2788	1	21946	0.127039	0.304069	7.87159	0.896063
GO:0032423	regulation of mismatch repair	1	2788	1	21946	0.127039	0.304069	7.87159	0.896063
GO:0090327	negative regulation of locomotion involved in locomotory behavior	1	2788	1	21946	0.127039	0.304069	7.87159	0.896063
GO:0021768	nucleus accumbens development	1	2788	1	21946	0.127039	0.304069	7.87159	0.896063
GO:0090321	positive regulation of chylomicron remnant clearance	1	2788	1	21946	0.127039	0.304069	7.87159	0.896063
GO:0040040	thermosensory behavior	1	2788	1	21946	0.127039	0.304069	7.87159	0.896063
GO:0035509	negative regulation of myosin-light-chain-phosphatase activity	1	2788	1	21946	0.127039	0.304069	7.87159	0.896063
GO:0002605	negative regulation of dendritic cell antigen processing and presentation	1	2788	1	21946	0.127039	0.304069	7.87159	0.896063
GO:0035505	positive regulation of myosin light chain kinase activity	1	2788	1	21946	0.127039	0.304069	7.87159	0.896063
GO:0006185	dGDP biosynthetic process	1	2788	1	21946	0.127039	0.304069	7.87159	0.896063
GO:2000627	positive regulation of miRNA catabolic process	1	2788	1	21946	0.127039	0.304069	7.87159	0.896063
GO:2000620	positive regulation of histone H4-K16 acetylation	1	2788	1	21946	0.127039	0.304069	7.87159	0.896063
GO:1902952	positive regulation of dendritic spine maintenance	1	2788	1	21946	0.127039	0.304069	7.87159	0.896063
GO:1902951	negative regulation of dendritic spine maintenance	1	2788	1	21946	0.127039	0.304069	7.87159	0.896063
[truncated: 3,530 more rows]

## Sheet: AllGO2Gene
GOID	GOTerm	QueryID	Symbol	Description	P-Value	FDR	Enrichment
GO:0002376	immune system process	Mx1	Mx1	Myxovirus influenza virus resistance protein 1 isoform 1	1.66954e-64	9.23086e-61	3.91331
GO:0002376	immune system process	Cfd	Cfd	Cfd protein	1.66954e-64	9.23086e-61	3.91331
GO:0002376	immune system process	Sp110	Sp110	MGC118608 protein	1.66954e-64	9.23086e-61	3.91331
GO:0002376	immune system process	H2-Ab1	H2-Ab1	MHC class II antigen A beta 1	1.66954e-64	9.23086e-61	3.91331
GO:0002376	immune system process	Aim2	Aim2	Interferon-inducible protein AIM2	1.66954e-64	9.23086e-61	3.91331
GO:0002376	immune system process	Ddx58	Ddx58	Ddx58 protein	1.66954e-64	9.23086e-61	3.91331
GO:0002376	immune system process	Jak2	Jak2	Tyrosine-protein kinase JAK2	1.66954e-64	9.23086e-61	3.91331
GO:0002376	immune system process	Lyn	Lyn	Tyrosine-protein kinase Lyn	1.66954e-64	9.23086e-61	3.91331
GO:0002376	immune system process	Itk	Itk	Non-specific protein-tyrosine kinase	1.66954e-64	9.23086e-61	3.91331
GO:0002376	immune system process	Tril	Tril	TLR4 interactor with leucine rich repeats	1.66954e-64	9.23086e-61	3.91331
GO:0002376	immune system process	Psmb9	Psmb9	Proteasome subunit beta type-9	1.66954e-64	9.23086e-61	3.91331
GO:0002376	immune system process	Nlrc5	Nlrc5	Protein NLRC5	1.66954e-64	9.23086e-61	3.91331
GO:0002376	immune system process	Vtcn1	Vtcn1	V-set domain containing T-cell activation inhibitor 1	1.66954e-64	9.23086e-61	3.91331
GO:0002376	immune system process	Cd300e	Cd300e	CMRF35-like molecule 2	1.66954e-64	9.23086e-61	3.91331
GO:0002376	immune system process	B2m	B2m	Beta-2-microglobulin	1.66954e-64	9.23086e-61	3.91331
GO:0002376	immune system process	Naip2	Naip2	Baculoviral IAP repeat-containing protein 1b	1.66954e-64	9.23086e-61	3.91331
GO:0002376	immune system process	Trpm4	Trpm4	Transient receptor potential cation channel subfamily M member 4	1.66954e-64	9.23086e-61	3.91331
GO:0002376	immune system process	Ifitm1	Ifitm1	Interferon-induced transmembrane protein 1	1.66954e-64	9.23086e-61	3.91331
GO:0002376	immune system process	Tnfaip8l2	Tnfaip8l2	Tumor necrosis factor alpha-induced protein 8-like protein 2	1.66954e-64	9.23086e-61	3.91331
GO:0002376	immune system process	Ticam2	Ticam2	TIR domain-containing adapter molecule 2	1.66954e-64	9.23086e-61	3.91331
GO:0002376	immune system process	Cd300lg	Cd300lg	CMRF35-like molecule 9	1.66954e-64	9.23086e-61	3.91331
GO:0002376	immune system process	Bst2	Bst2	Bone marrow stromal antigen 2	1.66954e-64	9.23086e-61	3.91331
GO:0002376	immune system process	Irf7	Irf7	Interferon regulatory factor 7, isoform CRA_b	1.66954e-64	9.23086e-61	3.91331
GO:0002376	immune system process	Clec5a	Clec5a	C-type lectin domain family 5 member A	1.66954e-64	9.23086e-61	3.91331
GO:0002376	immune system process	Cd14	Cd14	Monocyte differentiation antigen CD14	1.66954e-64	9.23086e-61	3.91331
GO:0002376	immune system process	Erap1	Erap1	Putative uncharacterized protein	1.66954e-64	9.23086e-61	3.91331
GO:0002376	immune system process	Rsad2	Rsad2	Radical S-adenosyl methionine domain-containing protein 2	1.66954e-64	9.23086e-61	3.91331
GO:0002376	immune system process	Oasl2	Oasl2	2'-5'-oligoadenylate synthase-like protein 2	1.66954e-64	9.23086e-61	3.91331
GO:0002376	immune system process	Iigp1	Iigp1	Interferon-gamma-inducible GTPase Ifgga1 protein	1.66954e-64	9.23086e-61	3.91331
GO:0002376	immune system process	Clec4a2	Clec4a2	ASL1/Clec4a2 fusion protein	1.66954e-64	9.23086e-61	3.91331
GO:0002376	immune system process	Dhx58	Dhx58	Putative uncharacterized protein	1.66954e-64	9.23086e-61	3.91331
GO:0002376	immune system process	Serpina3g	Serpina3g	Serine protease inhibitor A3G	1.66954e-64	9.23086e-61	3.91331
GO:0002376	immune system process	Tbk1	Tbk1	TANK-binding kinase 1	1.66954e-64	9.23086e-61	3.91331
GO:0002376	immune system process	Zbp1	Zbp1	Z-DNA-binding protein 1	1.66954e-64	9.23086e-61	3.91331
GO:0002376	immune system process	Dclre1c	Dclre1c	Protein artemis	1.66954e-64	9.23086e-61	3.91331
GO:0002376	immune system process	Il4ra	Il4ra	Il4ra protein	1.66954e-64	9.23086e-61	3.91331
GO:0002376	immune system process	Ptpn22	Ptpn22	Protein-tyrosine-phosphatase	1.66954e-64	9.23086e-61	3.91331
GO:0002376	immune system process	Oas2	Oas2	2'-5'-oligoadenylate synthase 2	1.66954e-64	9.23086e-61	3.91331
GO:0002376	immune system process	Mefv	Mefv	Mefv protein	1.66954e-64	9.23086e-61	3.91331
GO:0002376	immune system process	Pml	Pml	Promyelocytic leukemia	1.66954e-64	9.23086e-61	3.91331
GO:0002376	immune system process	Map3k8	Map3k8	Mitogen-activated protein kinase kinase kinase 8	1.66954e-64	9.23086e-61	3.91331
GO:0002376	immune system process	Cr2	Cr2	Complement receptor type 2	1.66954e-64	9.23086e-61	3.91331
GO:0002376	immune system process	Cadm1	Cadm1	RA175 isoform f	1.66954e-64	9.23086e-61	3.91331
GO:0002376	immune system process	Clec7a	Clec7a	C-type lectin domain family 7 member A	1.66954e-64	9.23086e-61	3.91331
GO:0002376	immune system process	Olr1	Olr1	Oxidized low-density lipoprotein receptor 1	1.66954e-64	9.23086e-61	3.91331
GO:0002376	immune system process	Tlr9	Tlr9	Toll-like receptor 9	1.66954e-64	9.23086e-61	3.91331
GO:0002376	immune system process	Naip6	Naip6	Birc1f protein	1.66954e-64	9.23086e-61	3.91331
GO:0002376	immune system process	Dbnl	Dbnl	Drebrin-like protein	1.66954e-64	9.23086e-61	3.91331
GO:0002376	immune system process	Tlr13	Tlr13	Toll-like receptor 13	1.66954e-64	9.23086e-61	3.91331
GO:0002376	immune system process	Ctps	Ctps	CTP synthase 1	1.66954e-64	9.23086e-61	3.91331
GO:0002376	immune system process	Oas3	Oas3	2'-5'-oligoadenylate synthase 3	1.66954e-64	9.23086e-61	3.91331
GO:0002376	immune system process	C3	C3	Complement component 3d	1.66954e-64	9.23086e-61	3.91331
GO:0002376	immune system process	Sla2	Sla2	Src-like-adaptor 2	1.66954e-64	9.23086e-61	3.91331
GO:0002376	immune system process	Pstpip1	Pstpip1	Proline-serine-threonine phosphatase-interacting protein 1	1.66954e-64	9.23086e-61	3.91331
GO:0002376	immune system process	March1	March1	E3 ubiquitin-protein ligase MARCH1	1.66954e-64	9.23086e-61	3.91331
GO:0002376	immune system process	Cd40	Cd40	Tumor necrosis factor receptor superfamily member 5	1.66954e-64	9.23086e-61	3.91331
GO:0002376	immune system process	Cd74	Cd74	H-2 class II histocompatibility antigen gamma chain	1.66954e-64	9.23086e-61	3.91331
GO:0002376	immune system process	Syk	Syk	Tyrosine-protein kinase SYK	1.66954e-64	9.23086e-61	3.91331
GO:0002376	immune system process	Tlr6	Tlr6	Toll-like receptor 6	1.66954e-64	9.23086e-61	3.91331
GO:0002376	immune system process	Adar	Adar	Adenosine deaminase acting on RNA	1.66954e-64	9.23086e-61	3.91331
GO:0002376	immune system process	Naip5	Naip5	Neuronal apoptosis inhibitory protein 5	1.66954e-64	9.23086e-61	3.91331
GO:0002376	immune system process	Txk	Txk	Non-specific protein-tyrosine kinase	1.66954e-64	9.23086e-61	3.91331
GO:0002376	immune system process	Nrros	Nrros	Negative regulator of reactive oxygen species	1.66954e-64	9.23086e-61	3.91331
GO:0002376	immune system process	Ltf	Ltf	Lactoferrin	1.66954e-64	9.23086e-61	3.91331
GO:0002376	immune system process	Tlr7	Tlr7	Toll-like receptor 7	1.66954e-64	9.23086e-61	3.91331
GO:0002376	immune system process	Spon2	Spon2	Putative uncharacterized protein	1.66954e-64	9.23086e-61	3.91331
GO:0002376	immune system process	C4bp	C4bp	C4b-binding protein	1.66954e-64	9.23086e-61	3.91331
GO:0002376	immune system process	C1ra	C1ra	Putative uncharacterized protein	1.66954e-64	9.23086e-61	3.91331
GO:0002376	immune system process	Tlr4	Tlr4	Toll-like receptor 4	1.66954e-64	9.23086e-61	3.91331
GO:0002376	immune system process	Eif2ak2	Eif2ak2	Interferon-induced, double-stranded RNA-activated protein kinase	1.66954e-64	9.23086e-61	3.91331
GO:0002376	immune system process	Ets1	Ets1	Protein C-ets-1	1.66954e-64	9.23086e-61	3.91331
GO:0002376	immune system process	Tmem173	Tmem173	Stimulator of interferon genes protein	1.66954e-64	9.23086e-61	3.91331
GO:0002376	immune system process	Dab2ip	Dab2ip	Disabled homolog 2-interacting protein	1.66954e-64	9.23086e-61	3.91331
GO:0002376	immune system process	Tlr1	Tlr1	Toll-like receptor 1	1.66954e-64	9.23086e-61	3.91331
GO:0002376	immune system process	Cfb	Cfb	Complement factor B	1.66954e-64	9.23086e-61	3.91331
GO:0002376	immune system process	Mx2	Mx2	Interferon-induced Mx2	1.66954e-64	9.23086e-61	3.91331
GO:0002376	immune system process	C1s1	C1s1	Protein C1s1	1.66954e-64	9.23086e-61	3.91331
GO:0002376	immune system process	Pglyrp1	Pglyrp1	Peptidoglycan recognition protein 1	1.66954e-64	9.23086e-61	3.91331
GO:0002376	immune system process	Ifih1	Ifih1	Melanoma differentiation-associated protein 5	1.66954e-64	9.23086e-61	3.91331
GO:0002376	immune system process	Irgm1	Irgm1	Interferon-gamma-inducible GTPase Ifggd3 protein	1.66954e-64	9.23086e-61	3.91331
GO:0002376	immune system process	C4b	C4b	Complement component 4B (Childo blood group)	1.66954e-64	9.23086e-61	3.91331
GO:0002376	immune system process	Psma1	Psma1	Proteasome subunit alpha type-1	1.66954e-64	9.23086e-61	3.91331
GO:0002376	immune system process	C1qc	C1qc	Complement C1q subcomponent subunit C	1.66954e-64	9.23086e-61	3.91331
GO:0002376	immune system process	Nod1	Nod1	NOD1	1.66954e-64	9.23086e-61	3.91331
GO:0002376	immune system process	Samhd1	Samhd1	Deoxynucleoside triphosphate triphosphohydrolase SAMHD1	1.66954e-64	9.23086e-61	3.91331
GO:0002376	immune system process	Myd88	Myd88	Myeloid differentiation primary response protein MyD88	1.66954e-64	9.23086e-61	3.91331
GO:0002376	immune system process	Ffar2	Ffar2	Free fatty acid receptor 2	1.66954e-64	9.23086e-61	3.91331
GO:0002376	immune system process	H2-T23	H2-T23	MHC classIb Qa1	1.66954e-64	9.23086e-61	3.91331
GO:0002376	immune system process	H2-Aa	H2-Aa	Beta-2-microglobulin	1.66954e-64	9.23086e-61	3.91331
GO:0002376	immune system process	Fgr	Fgr	Tyrosine-protein kinase Fgr	1.66954e-64	9.23086e-61	3.91331
GO:0002376	immune system process	Cd180	Cd180	CD180 antigen	1.66954e-64	9.23086e-61	3.91331
GO:0002376	immune system process	Pdcd1	Pdcd1	Programmed cell death protein 1	1.66954e-64	9.23086e-61	3.91331
GO:0002376	immune system process	Amica1	Amica1	Junctional adhesion molecule-like	1.66954e-64	9.23086e-61	3.91331
GO:0002376	immune system process	Themis2	Themis2	Protein THEMIS2	1.66954e-64	9.23086e-61	3.91331
GO:0002376	immune system process	Apobec3	Apobec3	Apobec3 splice variant	1.66954e-64	9.23086e-61	3.91331
GO:0002376	immune system process	Tlr3	Tlr3	Putative uncharacterized protein	1.66954e-64	9.23086e-61	3.91331
GO:0002376	immune system process	Ifitm3	Ifitm3	Interferon-induced transmembrane protein 3	1.66954e-64	9.23086e-61	3.91331
GO:0002376	immune system process	Pirb	Pirb	Lilrb3 protein	1.66954e-64	9.23086e-61	3.91331
GO:0002376	immune system process	Ripk2	Ripk2	Ripk2 protein	1.66954e-64	9.23086e-61	3.91331
GO:0002376	immune system process	Unc93b1	Unc93b1	Protein unc-93 homolog B1	1.66954e-64	9.23086e-61	3.91331
GO:0002376	immune system process	Nlrc4	Nlrc4	NLR family CARD domain-containing protein 4	1.66954e-64	9.23086e-61	3.91331
GO:0002376	immune system process	Tnfrsf13c	Tnfrsf13c	BAFF receptor	1.66954e-64	9.23086e-61	3.91331
GO:0002376	immune system process	Ifi30	Ifi30	Gamma-interferon-inducible lysosomal thiol reductase	1.66954e-64	9.23086e-61	3.91331
GO:0002376	immune system process	Csf1	Csf1	Macrophage colony-stimulating factor 1	1.66954e-64	9.23086e-61	3.91331
GO:0002376	immune system process	Tapbpl	Tapbpl	Tapasin-related protein	1.66954e-64	9.23086e-61	3.91331
GO:0002376	immune system process	Lcn2	Lcn2	Neutrophil gelatinase-associated lipocalin	1.66954e-64	9.23086e-61	3.91331
GO:0002376	immune system process	Kcnn4	Kcnn4	Small conductance calcium activated potassium channel type4 transcript variant 2	1.66954e-64	9.23086e-61	3.91331
GO:0002376	immune system process	Clec4n	Clec4n	C-type lectin domain family 4, member n, isoform CRA_a	1.66954e-64	9.23086e-61	3.91331
GO:0002376	immune system process	Lat2	Lat2	Linker for activation of T-cells family member 2	1.66954e-64	9.23086e-61	3.91331
GO:0002376	immune system process	H2-K1	H2-K1	H-2 class I histocompatibility antigen, K-K alpha chain	1.66954e-64	9.23086e-61	3.91331
GO:0002376	immune system process	Mb21d1	Mb21d1	Cyclic GMP-AMP synthase	1.66954e-64	9.23086e-61	3.91331
GO:0002376	immune system process	Map4k2	Map4k2	Mitogen-activated protein kinase kinase kinase kinase 2	1.66954e-64	9.23086e-61	3.91331
GO:0002376	immune system process	Il23a	Il23a	Interleukin-23 subunit alpha	1.66954e-64	9.23086e-61	3.91331
GO:0002376	immune system process	Fcgr1	Fcgr1	High affinity immunoglobulin gamma Fc receptor I	1.66954e-64	9.23086e-61	3.91331
GO:0002376	immune system process	Clec4d	Clec4d	C-type lectin domain family 4, member d	1.66954e-64	9.23086e-61	3.91331
GO:0002376	immune system process	Bcl10	Bcl10	B-cell leukemia/lymphoma 10	1.66954e-64	9.23086e-61	3.91331
GO:0002376	immune system process	Oas1a	Oas1a	2'-5'-oligoadenylate synthase 1A	1.66954e-64	9.23086e-61	3.91331
GO:0002376	immune system process	Prg2	Prg2	Proteoglycan 2, bone marrow	1.66954e-64	9.23086e-61	3.91331
GO:0002376	immune system process	Ahr	Ahr	Aryl hydrocarbon receptor	1.66954e-64	9.23086e-61	3.91331
GO:0002376	immune system process	Herc6	Herc6	E3 ISG15--protein ligase Herc6	1.66954e-64	9.23086e-61	3.91331
GO:0002376	immune system process	Irf5	Irf5	Interferon regulatory factor 5 bone marrow variant	1.66954e-64	9.23086e-61	3.91331
GO:0002376	immune system process	Pik3cd	Pik3cd	Phosphatidylinositol 4,5-bisphosphate 3-kinase catalytic subunit delta isoform	1.66954e-64	9.23086e-61	3.91331
GO:0002376	immune system process	Trim25	Trim25	Putative uncharacterized protein	1.66954e-64	9.23086e-61	3.91331
GO:0002376	immune system process	Gbp2b	Gbp2b	Guanylate binding protein 1	1.66954e-64	9.23086e-61	3.91331
GO:0002376	immune system process	H2-Q7	H2-Q7	H-2 class I histocompatibility antigen, Q7 alpha chain	1.66954e-64	9.23086e-61	3.91331
GO:0002376	immune system process	Klrk1	Klrk1	NKG2-D type II integral membrane protein	1.66954e-64	9.23086e-61	3.91331
GO:0002376	immune system process	Irf1	Irf1	Interferon regulatory factor 1	1.66954e-64	9.23086e-61	3.91331
GO:0002376	immune system process	C1qa	C1qa	Complement C1q subcomponent subunit A	1.66954e-64	9.23086e-61	3.91331
GO:0002376	immune system process	Tlr2	Tlr2	Toll-like receptor 2	1.66954e-64	9.23086e-61	3.91331
GO:0002376	immune system process	Oas1b	Oas1b	Inactive 2'-5'-oligoadenylate synthase 1B	1.66954e-64	9.23086e-61	3.91331
GO:0002376	immune system process	Ifit3	Ifit3	Ifit3 protein	1.66954e-64	9.23086e-61	3.91331
GO:0002376	immune system process	Hck	Hck	Non-specific protein-tyrosine kinase	1.66954e-64	9.23086e-61	3.91331
GO:0002376	immune system process	Clec4e	Clec4e	C-type lectin domain family 4, member e, isoform CRA_a	1.66954e-64	9.23086e-61	3.91331
GO:0002376	immune system process	Cd79b	Cd79b	B-cell antigen receptor complex-associated protein beta chain	1.66954e-64	9.23086e-61	3.91331
GO:0002376	immune system process	Serping1	Serping1	Plasma protease C1 inhibitor	1.66954e-64	9.23086e-61	3.91331
GO:0002376	immune system process	Cd79a	Cd79a	B-cell antigen receptor complex-associated protein alpha chain	1.66954e-64	9.23086e-61	3.91331
GO:0002376	immune system process	Skap1	Skap1	Src kinase-associated phosphoprotein 1	1.66954e-64	9.23086e-61	3.91331
GO:0002376	immune system process	Cd300lf	Cd300lf	CMRF35-like molecule 1	1.66954e-64	9.23086e-61	3.91331
GO:0002376	immune system process	C1rb	C1rb	Complement C1r-B subcomponent	1.66954e-64	9.23086e-61	3.91331
GO:0002376	immune system process	Il27	Il27	Interleukin-27 subunit alpha	1.66954e-64	9.23086e-61	3.91331
GO:0002376	immune system process	Klrg1	Klrg1	Killer cell lectin-like receptor subfamily G member 1	1.66954e-64	9.23086e-61	3.91331
GO:0002376	immune system process	Myo1g	Myo1g	Unconventional myosin-Ig	1.66954e-64	9.23086e-61	3.91331
GO:0002376	immune system process	Cd86	Cd86	T-lymphocyte activation antigen CD86	1.66954e-64	9.23086e-61	3.91331
GO:0002376	immune system process	Isg20	Isg20	Putative uncharacterized protein	1.66954e-64	9.23086e-61	3.91331
GO:0002376	immune system process	Pycard	Pycard	PYD and CARD domain containing	1.66954e-64	9.23086e-61	3.91331
GO:0002376	immune system process	Eomes	Eomes	Eomesodermin homolog	1.66954e-64	9.23086e-61	3.91331
GO:0002376	immune system process	Cd1d1	Cd1d1	Antigen-presenting glycoprotein CD1d1	1.66954e-64	9.23086e-61	3.91331
GO:0002376	immune system process	Rnf135	Rnf135	Ring finger protein 135	1.66954e-64	9.23086e-61	3.91331
GO:0002376	immune system process	Sema4a	Sema4a	Semaphorin-4A	1.66954e-64	9.23086e-61	3.91331
GO:0002376	immune system process	Ifit2	Ifit2	Interferon-induced protein with tetratricopeptide repeats 2	1.66954e-64	9.23086e-61	3.91331
GO:0002376	immune system process	Ly86	Ly86	Lymphocyte antigen 86	1.66954e-64	9.23086e-61	3.91331
GO:0002376	immune system process	Oasl1	Oasl1	2'-5'-oligoadenylate synthase-like protein 1	1.66954e-64	9.23086e-61	3.91331
GO:0002376	immune system process	Cd300ld	Cd300ld	CMRF35-like molecule 5	1.66954e-64	9.23086e-61	3.91331
GO:0002376	immune system process	Gper1	Gper1	G-protein coupled estrogen receptor 1	1.66954e-64	9.23086e-61	3.91331
GO:0002376	immune system process	C1qb	C1qb	Complement C1q subcomponent subunit B	1.66954e-64	9.23086e-61	3.91331
GO:0002376	immune system process	Ptk2b	Ptk2b	Protein-tyrosine kinase 2-beta	1.66954e-64	9.23086e-61	3.91331
GO:0002376	immune system process	H2-DMb1	H2-DMb1	Class II histocompatibility antigen, M beta 1 chain	1.66954e-64	9.23086e-61	3.91331
GO:0002376	immune system process	Ifit1	Ifit1	Putative uncharacterized protein	1.66954e-64	9.23086e-61	3.91331
GO:0002376	immune system process	Tlr11	Tlr11	Toll-like receptor 11	1.66954e-64	9.23086e-61	3.91331
GO:0002376	immune system process	Pik3cg	Pik3cg	Phosphoinositide-3-kinase gamma polypeptide	1.66954e-64	9.23086e-61	3.91331
GO:0002376	immune system process	Nod2	Nod2	CARD15 short isoform	1.66954e-64	9.23086e-61	3.91331
GO:0002376	immune system process	Il1f9	Il1f9	Interleukin-36 gamma	1.66954e-64	9.23086e-61	3.91331
GO:0002376	immune system process	Tap2	Tap2	Transporter 2 ATP-binding cassette sub-family B	1.66954e-64	9.23086e-61	3.91331
GO:0002376	immune system process	C1rl	C1rl	Complement C1r subcomponent-like protein	1.66954e-64	9.23086e-61	3.91331
GO:0002376	immune system process	Fcamr	Fcamr	High affinity immunoglobulin alpha and immunoglobulin mu Fc receptor	1.66954e-64	9.23086e-61	3.91331
GO:0002376	immune system process	Lax1	Lax1	Lymphocyte transmembrane adapter 1	1.66954e-64	9.23086e-61	3.91331
GO:0002376	immune system process	Psmb8	Psmb8	Proteasome subunit beta type-8	1.66954e-64	9.23086e-61	3.91331
GO:0002376	immune system process	Rnf19b	Rnf19b	E3 ubiquitin-protein ligase RNF19B	1.66954e-64	9.23086e-61	3.91331
GO:0002376	immune system process	Msrb1	Msrb1	Selenoprotein X 1	1.66954e-64	9.23086e-61	3.91331
GO:0002376	immune system process	Exo1	Exo1	Exonuclease 1	1.66954e-64	9.23086e-61	3.91331
GO:0002376	immune system process	H2-Q4	H2-Q4	MHC class I like protein GS10	1.66954e-64	9.23086e-61	3.91331
GO:0002376	immune system process	Zc3hav1	Zc3hav1	Zinc finger CCCH-type antiviral protein 1	1.66954e-64	9.23086e-61	3.91331
GO:0002376	immune system process	H2-Eb1	H2-Eb1	Putative MHC class II antigen E beta 1 isoform 2	1.66954e-64	9.23086e-61	3.91331
GO:0002376	immune system process	Cfp	Cfp	Complement factor properdin	1.66954e-64	9.23086e-61	3.91331
GO:0045087	innate immune response	Mx1	Mx1	Myxovirus influenza virus resistance protein 1 isoform 1	6.59713e-38	1.82378e-34	3.26322
GO:0045087	innate immune response	Cfd	Cfd	Cfd protein	6.59713e-38	1.82378e-34	3.26322
GO:0045087	innate immune response	Sp110	Sp110	MGC118608 protein	6.59713e-38	1.82378e-34	3.26322
GO:0045087	innate immune response	Aim2	Aim2	Interferon-inducible protein AIM2	6.59713e-38	1.82378e-34	3.26322
GO:0045087	innate immune response	Ddx58	Ddx58	Ddx58 protein	6.59713e-38	1.82378e-34	3.26322
GO:0045087	innate immune response	Jak2	Jak2	Tyrosine-protein kinase JAK2	6.59713e-38	1.82378e-34	3.26322
GO:0045087	innate immune response	Lyn	Lyn	Tyrosine-protein kinase Lyn	6.59713e-38	1.82378e-34	3.26322
GO:0045087	innate immune response	Itk	Itk	Non-specific protein-tyrosine kinase	6.59713e-38	1.82378e-34	3.26322
GO:0045087	innate immune response	Tril	Tril	TLR4 interactor with leucine rich repeats	6.59713e-38	1.82378e-34	3.26322
GO:0045087	innate immune response	Nlrc5	Nlrc5	Protein NLRC5	6.59713e-38	1.82378e-34	3.26322
GO:0045087	innate immune response	Naip2	Naip2	Baculoviral IAP repeat-containing protein 1b	6.59713e-38	1.82378e-34	3.26322
GO:0045087	innate immune response	Ptk6	Ptk6	Non-specific protein-tyrosine kinase	6.59713e-38	1.82378e-34	3.26322
GO:0045087	innate immune response	Ifitm1	Ifitm1	Interferon-induced transmembrane protein 1	6.59713e-38	1.82378e-34	3.26322
GO:0045087	innate immune response	Tnfaip8l2	Tnfaip8l2	Tumor necrosis factor alpha-induced protein 8-like protein 2	6.59713e-38	1.82378e-34	3.26322
GO:0045087	innate immune response	Ticam2	Ticam2	TIR domain-containing adapter molecule 2	6.59713e-38	1.82378e-34	3.26322
GO:0045087	innate immune response	Bst2	Bst2	Bone marrow stromal antigen 2	6.59713e-38	1.82378e-34	3.26322
GO:0045087	innate immune response	Irf7	Irf7	Interferon regulatory factor 7, isoform CRA_b	6.59713e-38	1.82378e-34	3.26322
GO:0045087	innate immune response	Clec5a	Clec5a	C-type lectin domain family 5 member A	6.59713e-38	1.82378e-34	3.26322
GO:0045087	innate immune response	Cd14	Cd14	Monocyte differentiation antigen CD14	6.59713e-38	1.82378e-34	3.26322
GO:0045087	innate immune response	Styk1	Styk1	Serine/threonine/tyrosine kinase 1	6.59713e-38	1.82378e-34	3.26322
GO:0045087	innate immune response	Rsad2	Rsad2	Radical S-adenosyl methionine domain-containing protein 2	6.59713e-38	1.82378e-34	3.26322
GO:0045087	innate immune response	Oasl2	Oasl2	2'-5'-oligoadenylate synthase-like protein 2	6.59713e-38	1.82378e-34	3.26322
GO:0045087	innate immune response	Iigp1	Iigp1	Interferon-gamma-inducible GTPase Ifgga1 protein	6.59713e-38	1.82378e-34	3.26322
GO:0045087	innate immune response	Clec4a2	Clec4a2	ASL1/Clec4a2 fusion protein	6.59713e-38	1.82378e-34	3.26322
GO:0045087	innate immune response	Ptx3	Ptx3	Pentraxin-related protein PTX3	6.59713e-38	1.82378e-34	3.26322
GO:0045087	innate immune response	Dhx58	Dhx58	Putative uncharacterized protein	6.59713e-38	1.82378e-34	3.26322
GO:0045087	innate immune response	Lck	Lck	Proto-oncogene tyrosine-protein kinase LCK	6.59713e-38	1.82378e-34	3.26322
GO:0045087	innate immune response	Tbk1	Tbk1	TANK-binding kinase 1	6.59713e-38	1.82378e-34	3.26322
GO:0045087	innate immune response	Zbp1	Zbp1	Z-DNA-binding protein 1	6.59713e-38	1.82378e-34	3.26322
GO:0045087	innate immune response	Tnk2	Tnk2	Activated CDC42 kinase 1	6.59713e-38	1.82378e-34	3.26322
GO:0045087	innate immune response	Oas2	Oas2	2'-5'-oligoadenylate synthase 2	6.59713e-38	1.82378e-34	3.26322
GO:0045087	innate immune response	Mefv	Mefv	Mefv protein	6.59713e-38	1.82378e-34	3.26322
GO:0045087	innate immune response	Pml	Pml	Promyelocytic leukemia	6.59713e-38	1.82378e-34	3.26322
GO:0045087	innate immune response	Cr2	Cr2	Complement receptor type 2	6.59713e-38	1.82378e-34	3.26322
GO:0045087	innate immune response	Relb	Relb	Transcription factor RelB	6.59713e-38	1.82378e-34	3.26322
GO:0045087	innate immune response	Clec7a	Clec7a	C-type lectin domain family 7 member A	6.59713e-38	1.82378e-34	3.26322
GO:0045087	innate immune response	Tlr9	Tlr9	Toll-like receptor 9	6.59713e-38	1.82378e-34	3.26322
GO:0045087	innate immune response	Naip6	Naip6	Birc1f protein	6.59713e-38	1.82378e-34	3.26322
GO:0045087	innate immune response	Tlr13	Tlr13	Toll-like receptor 13	6.59713e-38	1.82378e-34	3.26322
GO:0045087	innate immune response	Trim14	Trim14	Tripartite motif-containing 14	6.59713e-38	1.82378e-34	3.26322
GO:0045087	innate immune response	Cybb	Cybb	Cytochrome b-245 heavy chain	6.59713e-38	1.82378e-34	3.26322
GO:0045087	innate immune response	Oas3	Oas3	2'-5'-oligoadenylate synthase 3	6.59713e-38	1.82378e-34	3.26322
GO:0045087	innate immune response	Trim21	Trim21	E3 ubiquitin-protein ligase TRIM21	6.59713e-38	1.82378e-34	3.26322
GO:0045087	innate immune response	C3	C3	Complement component 3d	6.59713e-38	1.82378e-34	3.26322
GO:0045087	innate immune response	Pstpip1	Pstpip1	Proline-serine-threonine phosphatase-interacting protein 1	6.59713e-38	1.82378e-34	3.26322
GO:0045087	innate immune response	Cyba	Cyba	Cytochrome b-245, alpha polypeptide, isoform CRA_a	6.59713e-38	1.82378e-34	3.26322
GO:0045087	innate immune response	Syk	Syk	Tyrosine-protein kinase SYK	6.59713e-38	1.82378e-34	3.26322
GO:0045087	innate immune response	Tlr6	Tlr6	Toll-like receptor 6	6.59713e-38	1.82378e-34	3.26322
GO:0045087	innate immune response	Adar	Adar	Adenosine deaminase acting on RNA	6.59713e-38	1.82378e-34	3.26322
GO:0045087	innate immune response	Naip5	Naip5	Neuronal apoptosis inhibitory protein 5	6.59713e-38	1.82378e-34	3.26322
GO:0045087	innate immune response	Txk	Txk	Non-specific protein-tyrosine kinase	6.59713e-38	1.82378e-34	3.26322
GO:0045087	innate immune response	Nrros	Nrros	Negative regulator of reactive oxygen species	6.59713e-38	1.82378e-34	3.26322
GO:0045087	innate immune response	Tlr7	Tlr7	Toll-like receptor 7	6.59713e-38	1.82378e-34	3.26322
GO:0045087	innate immune response	Spon2	Spon2	Putative uncharacterized protein	6.59713e-38	1.82378e-34	3.26322
GO:0045087	innate immune response	C4bp	C4bp	C4b-binding protein	6.59713e-38	1.82378e-34	3.26322
GO:0045087	innate immune response	C1ra	C1ra	Putative uncharacterized protein	6.59713e-38	1.82378e-34	3.26322
GO:0045087	innate immune response	Tnfsf4	Tnfsf4	Tumor necrosis factor (Ligand) superfamily member 4	6.59713e-38	1.82378e-34	3.26322
GO:0045087	innate immune response	Tlr4	Tlr4	Toll-like receptor 4	6.59713e-38	1.82378e-34	3.26322
GO:0045087	innate immune response	Eif2ak2	Eif2ak2	Interferon-induced, double-stranded RNA-activated protein kinase	6.59713e-38	1.82378e-34	3.26322
GO:0045087	innate immune response	Tmem173	Tmem173	Stimulator of interferon genes protein	6.59713e-38	1.82378e-34	3.26322
GO:0045087	innate immune response	Dab2ip	Dab2ip	Disabled homolog 2-interacting protein	6.59713e-38	1.82378e-34	3.26322
GO:0045087	innate immune response	Tlr1	Tlr1	Toll-like receptor 1	6.59713e-38	1.82378e-34	3.26322
GO:0045087	innate immune response	Cfb	Cfb	Complement factor B	6.59713e-38	1.82378e-34	3.26322
GO:0045087	innate immune response	Mx2	Mx2	Interferon-induced Mx2	6.59713e-38	1.82378e-34	3.26322
GO:0045087	innate immune response	C1s1	C1s1	Protein C1s1	6.59713e-38	1.82378e-34	3.26322
GO:0045087	innate immune response	Pglyrp1	Pglyrp1	Peptidoglycan recognition protein 1	6.59713e-38	1.82378e-34	3.26322
GO:0045087	innate immune response	Ifih1	Ifih1	Melanoma differentiation-associated protein 5	6.59713e-38	1.82378e-34	3.26322
GO:0045087	innate immune response	Irgm1	Irgm1	Interferon-gamma-inducible GTPase Ifggd3 protein	6.59713e-38	1.82378e-34	3.26322
GO:0045087	innate immune response	C4b	C4b	Complement component 4B (Childo blood group)	6.59713e-38	1.82378e-34	3.26322
GO:0045087	innate immune response	Malt1	Malt1	Mucosa-associated lymphoid tissue lymphoma translocation protein 1 homolog	6.59713e-38	1.82378e-34	3.26322
GO:0045087	innate immune response	C1qc	C1qc	Complement C1q subcomponent subunit C	6.59713e-38	1.82378e-34	3.26322
GO:0045087	innate immune response	Nod1	Nod1	NOD1	6.59713e-38	1.82378e-34	3.26322
GO:0045087	innate immune response	Samhd1	Samhd1	Deoxynucleoside triphosphate triphosphohydrolase SAMHD1	6.59713e-38	1.82378e-34	3.26322
GO:0045087	innate immune response	Myd88	Myd88	Myeloid differentiation primary response protein MyD88	6.59713e-38	1.82378e-34	3.26322
GO:0045087	innate immune response	Fgr	Fgr	Tyrosine-protein kinase Fgr	6.59713e-38	1.82378e-34	3.26322
GO:0045087	innate immune response	Cd180	Cd180	CD180 antigen	6.59713e-38	1.82378e-34	3.26322
GO:0045087	innate immune response	Apobec3	Apobec3	Apobec3 splice variant	6.59713e-38	1.82378e-34	3.26322
GO:0045087	innate immune response	Tlr3	Tlr3	Putative uncharacterized protein	6.59713e-38	1.82378e-34	3.26322
GO:0045087	innate immune response	Ifitm3	Ifitm3	Interferon-induced transmembrane protein 3	6.59713e-38	1.82378e-34	3.26322
GO:0045087	innate immune response	Ripk2	Ripk2	Ripk2 protein	6.59713e-38	1.82378e-34	3.26322
GO:0045087	innate immune response	Unc93b1	Unc93b1	Protein unc-93 homolog B1	6.59713e-38	1.82378e-34	3.26322
GO:0045087	innate immune response	Nlrc4	Nlrc4	NLR family CARD domain-containing protein 4	6.59713e-38	1.82378e-34	3.26322
GO:0045087	innate immune response	Csf1	Csf1	Macrophage colony-stimulating factor 1	6.59713e-38	1.82378e-34	3.26322
GO:0045087	innate immune response	Blk	Blk	Tyrosine-protein kinase Blk	6.59713e-38	1.82378e-34	3.26322
GO:0045087	innate immune response	Lcn2	Lcn2	Neutrophil gelatinase-associated lipocalin	6.59713e-38	1.82378e-34	3.26322
GO:0045087	innate immune response	Clec4n	Clec4n	C-type lectin domain family 4, member n, isoform CRA_a	6.59713e-38	1.82378e-34	3.26322
GO:0045087	innate immune response	Mb21d1	Mb21d1	Cyclic GMP-AMP synthase	6.59713e-38	1.82378e-34	3.26322
GO:0045087	innate immune response	Map4k2	Map4k2	Mitogen-activated protein kinase kinase kinase kinase 2	6.59713e-38	1.82378e-34	3.26322
GO:0045087	innate immune response	Il23a	Il23a	Interleukin-23 subunit alpha	6.59713e-38	1.82378e-34	3.26322
GO:0045087	innate immune response	Fes	Fes	Tyrosine-protein kinase Fes/Fps	6.59713e-38	1.82378e-34	3.26322
GO:0045087	innate immune response	Fcgr1	Fcgr1	High affinity immunoglobulin gamma Fc receptor I	6.59713e-38	1.82378e-34	3.26322
GO:0045087	innate immune response	Clec4d	Clec4d	C-type lectin domain family 4, member d	6.59713e-38	1.82378e-34	3.26322
GO:0045087	innate immune response	Bcl10	Bcl10	B-cell leukemia/lymphoma 10	6.59713e-38	1.82378e-34	3.26322
GO:0045087	innate immune response	Oas1a	Oas1a	2'-5'-oligoadenylate synthase 1A	6.59713e-38	1.82378e-34	3.26322
GO:0045087	innate immune response	Herc6	Herc6	E3 ISG15--protein ligase Herc6	6.59713e-38	1.82378e-34	3.26322
GO:0045087	innate immune response	Irf5	Irf5	Interferon regulatory factor 5 bone marrow variant	6.59713e-38	1.82378e-34	3.26322
GO:0045087	innate immune response	Pik3cd	Pik3cd	Phosphatidylinositol 4,5-bisphosphate 3-kinase catalytic subunit delta isoform	6.59713e-38	1.82378e-34	3.26322
GO:0045087	innate immune response	Trim25	Trim25	Putative uncharacterized protein	6.59713e-38	1.82378e-34	3.26322
GO:0045087	innate immune response	Trim59	Trim59	Tripartite motif-containing protein 59	6.59713e-38	1.82378e-34	3.26322
GO:0045087	innate immune response	Klrk1	Klrk1	NKG2-D type II integral membrane protein	6.59713e-38	1.82378e-34	3.26322
GO:0045087	innate immune response	Irf1	Irf1	Interferon regulatory factor 1	6.59713e-38	1.82378e-34	3.26322
GO:0045087	innate immune response	C1qa	C1qa	Complement C1q subcomponent subunit A	6.59713e-38	1.82378e-34	3.26322
GO:0045087	innate immune response	Tlr2	Tlr2	Toll-like receptor 2	6.59713e-38	1.82378e-34	3.26322
GO:0045087	innate immune response	Oas1b	Oas1b	Inactive 2'-5'-oligoadenylate synthase 1B	6.59713e-38	1.82378e-34	3.26322
GO:0045087	innate immune response	Ifit3	Ifit3	Ifit3 protein	6.59713e-38	1.82378e-34	3.26322
GO:0045087	innate immune response	Hck	Hck	Non-specific protein-tyrosine kinase	6.59713e-38	1.82378e-34	3.26322
GO:0045087	innate immune response	Serping1	Serping1	Plasma protease C1 inhibitor	6.59713e-38	1.82378e-34	3.26322
GO:0045087	innate immune response	C1rb	C1rb	Complement C1r-B subcomponent	6.59713e-38	1.82378e-34	3.26322
GO:0045087	innate immune response	Il27	Il27	Interleukin-27 subunit alpha	6.59713e-38	1.82378e-34	3.26322
GO:0045087	innate immune response	Klrg1	Klrg1	Killer cell lectin-like receptor subfamily G member 1	6.59713e-38	1.82378e-34	3.26322
GO:0045087	innate immune response	Isg20	Isg20	Putative uncharacterized protein	6.59713e-38	1.82378e-34	3.26322
GO:0045087	innate immune response	Pycard	Pycard	PYD and CARD domain containing	6.59713e-38	1.82378e-34	3.26322
GO:0045087	innate immune response	Cd1d1	Cd1d1	Antigen-presenting glycoprotein CD1d1	6.59713e-38	1.82378e-34	3.26322
GO:0045087	innate immune response	Rnf135	Rnf135	Ring finger protein 135	6.59713e-38	1.82378e-34	3.26322
GO:0045087	innate immune response	Ifit2	Ifit2	Interferon-induced protein with tetratricopeptide repeats 2	6.59713e-38	1.82378e-34	3.26322
GO:0045087	innate immune response	Ly86	Ly86	Lymphocyte antigen 86	6.59713e-38	1.82378e-34	3.26322
GO:0045087	innate immune response	Oasl1	Oasl1	2'-5'-oligoadenylate synthase-like protein 1	6.59713e-38	1.82378e-34	3.26322
GO:0045087	innate immune response	Nfkb2	Nfkb2	Putative uncharacterized protein	6.59713e-38	1.82378e-34	3.26322
GO:0045087	innate immune response	Gper1	Gper1	G-protein coupled estrogen receptor 1	6.59713e-38	1.82378e-34	3.26322
GO:0045087	innate immune response	C1qb	C1qb	Complement C1q subcomponent subunit B	6.59713e-38	1.82378e-34	3.26322
GO:0045087	innate immune response	Ptk2b	Ptk2b	Protein-tyrosine kinase 2-beta	6.59713e-38	1.82378e-34	3.26322
GO:0045087	innate immune response	Ifit1	Ifit1	Putative uncharacterized protein	6.59713e-38	1.82378e-34	3.26322
GO:0045087	innate immune response	Tlr11	Tlr11	Toll-like receptor 11	6.59713e-38	1.82378e-34	3.26322
GO:0045087	innate immune response	Nod2	Nod2	CARD15 short isoform	6.59713e-38	1.82378e-34	3.26322
GO:0045087	innate immune response	Il1f9	Il1f9	Interleukin-36 gamma	6.59713e-38	1.82378e-34	3.26322
GO:0045087	innate immune response	Bmx	Bmx	Non-specific protein-tyrosine kinase	6.59713e-38	1.82378e-34	3.26322
GO:0045087	innate immune response	C1rl	C1rl	Complement C1r subcomponent-like protein	6.59713e-38	1.82378e-34	3.26322
GO:0045087	innate immune response	Srms	Srms	Non-specific protein-tyrosine kinase	6.59713e-38	1.82378e-34	3.26322
GO:0045087	innate immune response	Msrb1	Msrb1	Selenoprotein X 1	6.59713e-38	1.82378e-34	3.26322
GO:0045087	innate immune response	Zc3hav1	Zc3hav1	Zinc finger CCCH-type antiviral protein 1	6.59713e-38	1.82378e-34	3.26322
GO:0045087	innate immune response	Cfp	Cfp	Complement factor properdin	6.59713e-38	1.82378e-34	3.26322
GO:0006954	inflammatory response	Ptafr	Ptafr	Platelet activating factor receptor	1.92319e-32	3.54445e-29	3.1987
GO:0006954	inflammatory response	Bdkrb1	Bdkrb1	MCG1159	1.92319e-32	3.54445e-29	3.1987
GO:0006954	inflammatory response	Ccr5	Ccr5	C-C chemokine receptor type 5	1.92319e-32	3.54445e-29	3.1987
GO:0006954	inflammatory response	Aim2	Aim2	Interferon-inducible protein AIM2	1.92319e-32	3.54445e-29	3.1987
GO:0006954	inflammatory response	Il15	Il15	Interleukin-15	1.92319e-32	3.54445e-29	3.1987
GO:0006954	inflammatory response	Jak2	Jak2	Tyrosine-protein kinase JAK2	1.92319e-32	3.54445e-29	3.1987
GO:0006954	inflammatory response	Alox5	Alox5	Arachidonate 5-lipoxygenase, isoform CRA_a	1.92319e-32	3.54445e-29	3.1987
GO:0006954	inflammatory response	Lyn	Lyn	Tyrosine-protein kinase Lyn	1.92319e-32	3.54445e-29	3.1987
GO:0006954	inflammatory response	Tril	Tril	TLR4 interactor with leucine rich repeats	1.92319e-32	3.54445e-29	3.1987
GO:0006954	inflammatory response	Naip2	Naip2	Baculoviral IAP repeat-containing protein 1b	1.92319e-32	3.54445e-29	3.1987
GO:0006954	inflammatory response	Il1b	Il1b	Interleukin-1 beta	1.92319e-32	3.54445e-29	3.1987
GO:0006954	inflammatory response	Ticam2	Ticam2	TIR domain-containing adapter molecule 2	1.92319e-32	3.54445e-29	3.1987
GO:0006954	inflammatory response	Chst2	Chst2	Carbohydrate sulfotransferase 2	1.92319e-32	3.54445e-29	3.1987
GO:0006954	inflammatory response	Slc11a1	Slc11a1	Natural resistance-associated macrophage protein 1	1.92319e-32	3.54445e-29	3.1987
GO:0006954	inflammatory response	Il10	Il10	Interleukin-10	1.92319e-32	3.54445e-29	3.1987
GO:0006954	inflammatory response	Ccr1	Ccr1	C-C chemokine receptor type 1	1.92319e-32	3.54445e-29	3.1987
GO:0006954	inflammatory response	Ciita	Ciita	MHC class II transactivator	1.92319e-32	3.54445e-29	3.1987
GO:0006954	inflammatory response	Cd14	Cd14	Monocyte differentiation antigen CD14	1.92319e-32	3.54445e-29	3.1987
GO:0006954	inflammatory response	Thbs1	Thbs1	Thrombospondin-1	1.92319e-32	3.54445e-29	3.1987
GO:0006954	inflammatory response	Tnfrsf1b	Tnfrsf1b	Tumor necrosis factor receptor superfamily member 1B	1.92319e-32	3.54445e-29	3.1987
GO:0006954	inflammatory response	Ccl24	Ccl24	C-C motif chemokine 24	1.92319e-32	3.54445e-29	3.1987
GO:0006954	inflammatory response	Nfkbid	Nfkbid	NF-kappa-B inhibitor delta	1.92319e-32	3.54445e-29	3.1987
GO:0006954	inflammatory response	Ccl4	Ccl4	C-C motif chemokine 4	1.92319e-32	3.54445e-29	3.1987
GO:0006954	inflammatory response	Mefv	Mefv	Mefv protein	1.92319e-32	3.54445e-29	3.1987
GO:0006954	inflammatory response	Ccrl2	Ccrl2	C-C chemokine receptor-like 2	1.92319e-32	3.54445e-29	3.1987
GO:0006954	inflammatory response	Relb	Relb	Transcription factor RelB	1.92319e-32	3.54445e-29	3.1987
GO:0006954	inflammatory response	Clec7a	Clec7a	C-type lectin domain family 7 member A	1.92319e-32	3.54445e-29	3.1987
GO:0006954	inflammatory response	Olr1	Olr1	Oxidized low-density lipoprotein receptor 1	1.92319e-32	3.54445e-29	3.1987
GO:0006954	inflammatory response	Tlr9	Tlr9	Toll-like receptor 9	1.92319e-32	3.54445e-29	3.1987
GO:0006954	inflammatory response	Sema7a	Sema7a	Semaphorin-7A	1.92319e-32	3.54445e-29	3.1987
GO:0006954	inflammatory response	Naip6	Naip6	Birc1f protein	1.92319e-32	3.54445e-29	3.1987
GO:0006954	inflammatory response	Tlr13	Tlr13	Toll-like receptor 13	1.92319e-32	3.54445e-29	3.1987
GO:0006954	inflammatory response	Cybb	Cybb	Cytochrome b-245 heavy chain	1.92319e-32	3.54445e-29	3.1987
GO:0006954	inflammatory response	Ptgs2	Ptgs2	Prostaglandin G/H synthase 2	1.92319e-32	3.54445e-29	3.1987
GO:0006954	inflammatory response	Cxcl11	Cxcl11	C-X-C motif chemokine 11	1.92319e-32	3.54445e-29	3.1987
GO:0006954	inflammatory response	C3	C3	Complement component 3d	1.92319e-32	3.54445e-29	3.1987
GO:0006954	inflammatory response	Pstpip1	Pstpip1	Proline-serine-threonine phosphatase-interacting protein 1	1.92319e-32	3.54445e-29	3.1987
GO:0006954	inflammatory response	Cd40	Cd40	Tumor necrosis factor receptor superfamily member 5	1.92319e-32	3.54445e-29	3.1987
GO:0006954	inflammatory response	Cyba	Cyba	Cytochrome b-245, alpha polypeptide, isoform CRA_a	1.92319e-32	3.54445e-29	3.1987
GO:0006954	inflammatory response	Tlr6	Tlr6	Toll-like receptor 6	1.92319e-32	3.54445e-29	3.1987
GO:0006954	inflammatory response	Naip5	Naip5	Neuronal apoptosis inhibitory protein 5	1.92319e-32	3.54445e-29	3.1987
GO:0006954	inflammatory response	Nrros	Nrros	Negative regulator of reactive oxygen species	1.92319e-32	3.54445e-29	3.1987
GO:0006954	inflammatory response	Pla2g7	Pla2g7	Phospholipase A2, group VII (Platelet-activating factor acetylhydrolase, plasma), isoform CRA_b	1.92319e-32	3.54445e-29	3.1987
GO:0006954	inflammatory response	Nos2	Nos2	Nitric oxide synthase 2	1.92319e-32	3.54445e-29	3.1987
GO:0006954	inflammatory response	Mmp25	Mmp25	Matrix metalloproteinase-25	1.92319e-32	3.54445e-29	3.1987
GO:0006954	inflammatory response	Tlr7	Tlr7	Toll-like receptor 7	1.92319e-32	3.54445e-29	3.1987
GO:0006954	inflammatory response	Chil1	Chil1	Chitinase-3-like protein 1	1.92319e-32	3.54445e-29	3.1987
GO:0006954	inflammatory response	Ncf1	Ncf1	Neutrophil cytosol factor 1	1.92319e-32	3.54445e-29	3.1987
GO:0006954	inflammatory response	Ccr3	Ccr3	Probable C-C chemokine receptor type 3	1.92319e-32	3.54445e-29	3.1987
GO:0006954	inflammatory response	Tnfsf4	Tnfsf4	Tumor necrosis factor (Ligand) superfamily member 4	1.92319e-32	3.54445e-29	3.1987
GO:0006954	inflammatory response	Tlr4	Tlr4	Toll-like receptor 4	1.92319e-32	3.54445e-29	3.1987
GO:0006954	inflammatory response	Dab2ip	Dab2ip	Disabled homolog 2-interacting protein	1.92319e-32	3.54445e-29	3.1987
GO:0006954	inflammatory response	Tlr1	Tlr1	Toll-like receptor 1	1.92319e-32	3.54445e-29	3.1987
GO:0006954	inflammatory response	Adam8	Adam8	Disintegrin and metalloproteinase domain-containing protein 8	1.92319e-32	3.54445e-29	3.1987
GO:0006954	inflammatory response	Ndst1	Ndst1	Bifunctional heparan sulfate N-deacetylase/N-sulfotransferase 1	1.92319e-32	3.54445e-29	3.1987
GO:0006954	inflammatory response	Cxcr6	Cxcr6	C-X-C chemokine receptor type 6	1.92319e-32	3.54445e-29	3.1987
GO:0006954	inflammatory response	Il6	Il6	Interleukin 6, isoform CRA_b	1.92319e-32	3.54445e-29	3.1987
GO:0006954	inflammatory response	Cxcl9	Cxcl9	C-X-C motif chemokine 9	1.92319e-32	3.54445e-29	3.1987
GO:0006954	inflammatory response	Ccr2	Ccr2	C-C chemokine receptor type 2	1.92319e-32	3.54445e-29	3.1987
GO:0006954	inflammatory response	C4b	C4b	Complement component 4B (Childo blood group)	1.92319e-32	3.54445e-29	3.1987
GO:0006954	inflammatory response	Serpina3n	Serpina3n	Serine protease inhibitor A3N	1.92319e-32	3.54445e-29	3.1987
GO:0006954	inflammatory response	Hdac5	Hdac5	Histone deacetylase 5	1.92319e-32	3.54445e-29	3.1987
GO:0006954	inflammatory response	Myd88	Myd88	Myeloid differentiation primary response protein MyD88	1.92319e-32	3.54445e-29	3.1987
GO:0006954	inflammatory response	Ffar2	Ffar2	Free fatty acid receptor 2	1.92319e-32	3.54445e-29	3.1987
GO:0006954	inflammatory response	Bmp6	Bmp6	Bone morphogenetic protein 6	1.92319e-32	3.54445e-29	3.1987
GO:0006954	inflammatory response	Cxcl10	Cxcl10	C-X-C motif chemokine 10	1.92319e-32	3.54445e-29	3.1987
GO:0006954	inflammatory response	Ccl5	Ccl5	C-C motif chemokine 5	1.92319e-32	3.54445e-29	3.1987
GO:0006954	inflammatory response	Cd180	Cd180	CD180 antigen	1.92319e-32	3.54445e-29	3.1987
GO:0006954	inflammatory response	Themis2	Themis2	Protein THEMIS2	1.92319e-32	3.54445e-29	3.1987
GO:0006954	inflammatory response	Tnfaip3	Tnfaip3	Tumor necrosis factor alpha-induced protein 3	1.92319e-32	3.54445e-29	3.1987
GO:0006954	inflammatory response	Cxcl1	Cxcl1	C-X-C motif chemokine	1.92319e-32	3.54445e-29	3.1987
GO:0006954	inflammatory response	Tlr3	Tlr3	Putative uncharacterized protein	1.92319e-32	3.54445e-29	3.1987
GO:0006954	inflammatory response	Sele	Sele	E-selectin	1.92319e-32	3.54445e-29	3.1987
GO:0006954	inflammatory response	Ccl22	Ccl22	C-C motif chemokine 22	1.92319e-32	3.54445e-29	3.1987
GO:0006954	inflammatory response	Nlrc4	Nlrc4	NLR family CARD domain-containing protein 4	1.92319e-32	3.54445e-29	3.1987
GO:0006954	inflammatory response	Csf1	Csf1	Macrophage colony-stimulating factor 1	1.92319e-32	3.54445e-29	3.1987
GO:0006954	inflammatory response	Ccl3	Ccl3	C-C motif chemokine 3	1.92319e-32	3.54445e-29	3.1987
GO:0006954	inflammatory response	Il23a	Il23a	Interleukin-23 subunit alpha	1.92319e-32	3.54445e-29	3.1987
GO:0006954	inflammatory response	Ccl20	Ccl20	C-C motif chemokine 20	1.92319e-32	3.54445e-29	3.1987
GO:0006954	inflammatory response	Ccl11	Ccl11	Eotaxin	1.92319e-32	3.54445e-29	3.1987
GO:0006954	inflammatory response	Tbxa2r	Tbxa2r	Thromboxane A2 receptor	1.92319e-32	3.54445e-29	3.1987
GO:0006954	inflammatory response	Cxcl2	Cxcl2	C-X-C motif chemokine 2	1.92319e-32	3.54445e-29	3.1987
GO:0006954	inflammatory response	Chst1	Chst1	Carbohydrate sulfotransferase 1	1.92319e-32	3.54445e-29	3.1987
GO:0006954	inflammatory response	Pik3cd	Pik3cd	Phosphatidylinositol 4,5-bisphosphate 3-kinase catalytic subunit delta isoform	1.92319e-32	3.54445e-29	3.1987
GO:0006954	inflammatory response	Cxcl13	Cxcl13	C-X-C motif chemokine 13	1.92319e-32	3.54445e-29	3.1987
GO:0006954	inflammatory response	Chst4	Chst4	Carbohydrate sulfotransferase 4	1.92319e-32	3.54445e-29	3.1987
GO:0006954	inflammatory response	Tnfrsf1a	Tnfrsf1a	Tumor necrosis factor receptor superfamily member 1A	1.92319e-32	3.54445e-29	3.1987
GO:0006954	inflammatory response	Tlr2	Tlr2	Toll-like receptor 2	1.92319e-32	3.54445e-29	3.1987
GO:0006954	inflammatory response	Nlrp3	Nlrp3	NACHT, LRR and PYD domains-containing protein 3	1.92319e-32	3.54445e-29	3.1987
GO:0006954	inflammatory response	Hck	Hck	Non-specific protein-tyrosine kinase	1.92319e-32	3.54445e-29	3.1987
GO:0006954	inflammatory response	Selp	Selp	P-selectin	1.92319e-32	3.54445e-29	3.1987
GO:0006954	inflammatory response	Ggt5	Ggt5	Gamma-glutamyltransferase 5	1.92319e-32	3.54445e-29	3.1987
GO:0006954	inflammatory response	Crlf2	Crlf2	Crlf2 protein	1.92319e-32	3.54445e-29	3.1987
GO:0006954	inflammatory response	Ccl2	Ccl2	C-C motif chemokine 2	1.92319e-32	3.54445e-29	3.1987
GO:0006954	inflammatory response	Il27	Il27	Interleukin-27 subunit alpha	1.92319e-32	3.54445e-29	3.1987
GO:0006954	inflammatory response	Pycard	Pycard	PYD and CARD domain containing	1.92319e-32	3.54445e-29	3.1987
GO:0006954	inflammatory response	Ccl12	Ccl12	C-C motif chemokine 12	1.92319e-32	3.54445e-29	3.1987
GO:0006954	inflammatory response	Pparg	Pparg	Peroxisome proliferator activated receptor gamma 2	1.92319e-32	3.54445e-29	3.1987
GO:0006954	inflammatory response	Chil4	Chil4	Chitinase-like protein 4	1.92319e-32	3.54445e-29	3.1987
GO:0006954	inflammatory response	Nfkbiz	Nfkbiz	NF-kappa-B inhibitor zeta	1.92319e-32	3.54445e-29	3.1987
GO:0006954	inflammatory response	Ly86	Ly86	Lymphocyte antigen 86	1.92319e-32	3.54445e-29	3.1987
GO:0006954	inflammatory response	Cxcl5	Cxcl5	C-X-C motif chemokine 5	1.92319e-32	3.54445e-29	3.1987
GO:0006954	inflammatory response	Nfkb2	Nfkb2	Putative uncharacterized protein	1.92319e-32	3.54445e-29	3.1987
GO:0006954	inflammatory response	Gper1	Gper1	G-protein coupled estrogen receptor 1	1.92319e-32	3.54445e-29	3.1987
GO:0006954	inflammatory response	Ccl8	Ccl8	C-C motif chemokine 8	1.92319e-32	3.54445e-29	3.1987
GO:0006954	inflammatory response	Tnip1	Tnip1	TNFAIP3-interacting protein 1	1.92319e-32	3.54445e-29	3.1987
GO:0006954	inflammatory response	Ido1	Ido1	Indoleamine 2,3-dioxygenase 1	1.92319e-32	3.54445e-29	3.1987
GO:0006954	inflammatory response	Tlr11	Tlr11	Toll-like receptor 11	1.92319e-32	3.54445e-29	3.1987
GO:0006954	inflammatory response	Pik3cg	Pik3cg	Phosphoinositide-3-kinase gamma polypeptide	1.92319e-32	3.54445e-29	3.1987
GO:0006954	inflammatory response	Nod2	Nod2	CARD15 short isoform	1.92319e-32	3.54445e-29	3.1987
GO:0006954	inflammatory response	Il1f9	Il1f9	Interleukin-36 gamma	1.92319e-32	3.54445e-29	3.1987
GO:0006954	inflammatory response	Cyp26b1	Cyp26b1	Cytochrome P450 26B1	1.92319e-32	3.54445e-29	3.1987
GO:0006954	inflammatory response	Ccl7	Ccl7	C-C motif chemokine 7	1.92319e-32	3.54445e-29	3.1987
GO:0006954	inflammatory response	Il1a	Il1a	Interleukin-1 alpha	1.92319e-32	3.54445e-29	3.1987
GO:0006954	inflammatory response	Elf3	Elf3	ETS-related transcription factor Elf-3	1.92319e-32	3.54445e-29	3.1987
GO:0006955	immune response	H2-Ab1	H2-Ab1	MHC class II antigen A beta 1	7.67801e-31	1.06129e-27	3.2202
GO:0006955	immune response	Ccr5	Ccr5	C-C chemokine receptor type 5	7.67801e-31	1.06129e-27	3.2202
GO:0006955	immune response	Il15	Il15	Interleukin-15	7.67801e-31	1.06129e-27	3.2202
GO:0006955	immune response	Was	Was	Wiskott-Aldrich syndrome protein homolog	7.67801e-31	1.06129e-27	3.2202
GO:0006955	immune response	Il1b	Il1b	Interleukin-1 beta	7.67801e-31	1.06129e-27	3.2202
GO:0006955	immune response	Xcl1	Xcl1	Lymphotactin	7.67801e-31	1.06129e-27	3.2202
GO:0006955	immune response	Fasl	Fasl	Fas ligand	7.67801e-31	1.06129e-27	3.2202
GO:0006955	immune response	Osm	Osm	Oncostatin-M	7.67801e-31	1.06129e-27	3.2202
GO:0006955	immune response	Ulbp1	Ulbp1	UL16-binding protein-like transcript 1 splice variant	7.67801e-31	1.06129e-27	3.2202
GO:0006955	immune response	Serpinb9	Serpinb9	Serine (Or cysteine) peptidase inhibitor, clade B, member 9	7.67801e-31	1.06129e-27	3.2202
GO:0006955	immune response	Cd274	Cd274	PD-L1	7.67801e-31	1.06129e-27	3.2202
GO:0006955	immune response	Il10	Il10	Interleukin-10	7.67801e-31	1.06129e-27	3.2202
GO:0006955	immune response	Ccr1	Ccr1	C-C chemokine receptor type 1	7.67801e-31	1.06129e-27	3.2202
GO:0006955	immune response	Thbs1	Thbs1	Thrombospondin-1	7.67801e-31	1.06129e-27	3.2202
GO:0006955	immune response	Tnfrsf1b	Tnfrsf1b	Tumor necrosis factor receptor superfamily member 1B	7.67801e-31	1.06129e-27	3.2202
GO:0006955	immune response	Azgp1	Azgp1	Zinc-alpha-2-glycoprotein	7.67801e-31	1.06129e-27	3.2202
GO:0006955	immune response	Oasl2	Oasl2	2'-5'-oligoadenylate synthase-like protein 2	7.67801e-31	1.06129e-27	3.2202
GO:0006955	immune response	Ccl24	Ccl24	C-C motif chemokine 24	7.67801e-31	1.06129e-27	3.2202
GO:0006955	immune response	Il2ra	Il2ra	Interleukin-2 receptor subunit alpha	7.67801e-31	1.06129e-27	3.2202
GO:0006955	immune response	Ccl4	Ccl4	C-C motif chemokine 4	7.67801e-31	1.06129e-27	3.2202
GO:0006955	immune response	Oas1g	Oas1g	Oas1g protein	7.67801e-31	1.06129e-27	3.2202
GO:0006955	immune response	Oas2	Oas2	2'-5'-oligoadenylate synthase 2	7.67801e-31	1.06129e-27	3.2202
GO:0006955	immune response	Tlr9	Tlr9	Toll-like receptor 9	7.67801e-31	1.06129e-27	3.2202
GO:0006955	immune response	Psg17	Psg17	Pregnancy specific glycoprotein 17	7.67801e-31	1.06129e-27	3.2202
GO:0006955	immune response	Tnfsf8	Tnfsf8	Tumor necrosis factor ligand superfamily member 8	7.67801e-31	1.06129e-27	3.2202
GO:0006955	immune response	Ptger4	Ptger4	Prostaglandin E2 receptor EP4 subtype	7.67801e-31	1.06129e-27	3.2202
GO:0006955	immune response	Oas3	Oas3	2'-5'-oligoadenylate synthase 3	7.67801e-31	1.06129e-27	3.2202
GO:0006955	immune response	Cxcl11	Cxcl11	C-X-C motif chemokine 11	7.67801e-31	1.06129e-27	3.2202
GO:0006955	immune response	March1	March1	E3 ubiquitin-protein ligase MARCH1	7.67801e-31	1.06129e-27	3.2202
GO:0006955	immune response	Cd74	Cd74	H-2 class II histocompatibility antigen gamma chain	7.67801e-31	1.06129e-27	3.2202
GO:0006955	immune response	Tlr6	Tlr6	Toll-like receptor 6	7.67801e-31	1.06129e-27	3.2202
GO:0006955	immune response	Lif	Lif	Leukemia inhibitory factor	7.67801e-31	1.06129e-27	3.2202
GO:0006955	immune response	Nrros	Nrros	Negative regulator of reactive oxygen species	7.67801e-31	1.06129e-27	3.2202
GO:0006955	immune response	Tlr7	Tlr7	Toll-like receptor 7	7.67801e-31	1.06129e-27	3.2202
GO:0006955	immune response	Chil1	Chil1	Chitinase-3-like protein 1	7.67801e-31	1.06129e-27	3.2202
GO:0006955	immune response	Tnfsf4	Tnfsf4	Tumor necrosis factor (Ligand) superfamily member 4	7.67801e-31	1.06129e-27	3.2202
GO:0006955	immune response	Tlr4	Tlr4	Toll-like receptor 4	7.67801e-31	1.06129e-27	3.2202
GO:0006955	immune response	Tgtp2	Tgtp2	Putative uncharacterized protein	7.67801e-31	1.06129e-27	3.2202
GO:0006955	immune response	Tlr1	Tlr1	Toll-like receptor 1	7.67801e-31	1.06129e-27	3.2202
GO:0006955	immune response	Vav1	Vav1	Proto-oncogene vav	7.67801e-31	1.06129e-27	3.2202
GO:0006955	immune response	Il6	Il6	Interleukin 6, isoform CRA_b	7.67801e-31	1.06129e-27	3.2202
GO:0006955	immune response	Cxcl9	Cxcl9	C-X-C motif chemokine 9	7.67801e-31	1.06129e-27	3.2202
GO:0006955	immune response	Ccr2	Ccr2	C-C chemokine receptor type 2	7.67801e-31	1.06129e-27	3.2202
GO:0006955	immune response	Fcgrt	Fcgrt	IgG receptor FcRn large subunit p51	7.67801e-31	1.06129e-27	3.2202
GO:0006955	immune response	P2ry14	P2ry14	Purinergic receptor P2Y, G-protein coupled, 14, isoform CRA_a	7.67801e-31	1.06129e-27	3.2202
GO:0006955	immune response	C1qc	C1qc	Complement C1q subcomponent subunit C	7.67801e-31	1.06129e-27	3.2202
GO:0006955	immune response	Fcgr2b	Fcgr2b	Low affinity immunoglobulin gamma Fc region receptor II	7.67801e-31	1.06129e-27	3.2202
GO:0006955	immune response	Cxcr5	Cxcr5	C-X-C chemokine receptor type 5	7.67801e-31	1.06129e-27	3.2202
GO:0006955	immune response	Myd88	Myd88	Myeloid differentiation primary response protein MyD88	7.67801e-31	1.06129e-27	3.2202
GO:0006955	immune response	Bmp6	Bmp6	Bone morphogenetic protein 6	7.67801e-31	1.06129e-27	3.2202
GO:0006955	immune response	Enpp2	Enpp2	Ectonucleotide pyrophosphatase/phosphodiesterase family member 2	7.67801e-31	1.06129e-27	3.2202
GO:0006955	immune response	Cxcl10	Cxcl10	C-X-C motif chemokine 10	7.67801e-31	1.06129e-27	3.2202
GO:0006955	immune response	H2-T23	H2-T23	MHC classIb Qa1	7.67801e-31	1.06129e-27	3.2202
GO:0006955	immune response	H2-Aa	H2-Aa	Beta-2-microglobulin	7.67801e-31	1.06129e-27	3.2202
GO:0006955	immune response	Ccl5	Ccl5	C-C motif chemokine 5	7.67801e-31	1.06129e-27	3.2202
GO:0006955	immune response	Cxcl1	Cxcl1	C-X-C motif chemokine	7.67801e-31	1.06129e-27	3.2202
GO:0006955	immune response	Ccl22	Ccl22	C-C motif chemokine 22	7.67801e-31	1.06129e-27	3.2202
GO:0006955	immune response	Tnfsf14	Tnfsf14	Tumor necrosis factor ligand superfamily member 14	7.67801e-31	1.06129e-27	3.2202
GO:0006955	immune response	Vtn	Vtn	Vitronectin	7.67801e-31	1.06129e-27	3.2202
GO:0006955	immune response	H2-T24	H2-T24	Protein H2-T24	7.67801e-31	1.06129e-27	3.2202
GO:0006955	immune response	H2-K1	H2-K1	H-2 class I histocompatibility antigen, K-K alpha chain	7.67801e-31	1.06129e-27	3.2202
GO:0006955	immune response	Ccl3	Ccl3	C-C motif chemokine 3	7.67801e-31	1.06129e-27	3.2202
GO:0006955	immune response	Il23a	Il23a	Interleukin-23 subunit alpha	7.67801e-31	1.06129e-27	3.2202
GO:0006955	immune response	Oas1e	Oas1e	Protein Oas1e	7.67801e-31	1.06129e-27	3.2202
GO:0006955	immune response	Oas1a	Oas1a	2'-5'-oligoadenylate synthase 1A	7.67801e-31	1.06129e-27	3.2202
GO:0006955	immune response	Prg2	Prg2	Proteoglycan 2, bone marrow	7.67801e-31	1.06129e-27	3.2202
GO:0006955	immune response	Ccl20	Ccl20	C-C motif chemokine 20	7.67801e-31	1.06129e-27	3.2202
GO:0006955	immune response	Ccl11	Ccl11	Eotaxin	7.67801e-31	1.06129e-27	3.2202
GO:0006955	immune response	Cxcl2	Cxcl2	C-X-C motif chemokine 2	7.67801e-31	1.06129e-27	3.2202
GO:0006955	immune response	H2-T10	H2-T10	Protein H2-T10	7.67801e-31	1.06129e-27	3.2202
GO:0006955	immune response	Gzmc	Gzmc	Granzyme C	7.67801e-31	1.06129e-27	3.2202
GO:0006955	immune response	Csf3	Csf3	Granulocyte colony-stimulating factor	7.67801e-31	1.06129e-27	3.2202
GO:0006955	immune response	Cxcl13	Cxcl13	C-X-C motif chemokine 13	7.67801e-31	1.06129e-27	3.2202
GO:0006955	immune response	Nfil3	Nfil3	Nuclear factor interleukin-3-regulated protein	7.67801e-31	1.06129e-27	3.2202
GO:0006955	immune response	H2-Q7	H2-Q7	H-2 class I histocompatibility antigen, Q7 alpha chain	7.67801e-31	1.06129e-27	3.2202
GO:0006955	immune response	Tgfbr3	Tgfbr3	Transforming growth factor beta receptor type 3	7.67801e-31	1.06129e-27	3.2202
GO:0006955	immune response	Ifng	Ifng	Interferon gamma	7.67801e-31	1.06129e-27	3.2202
GO:0006955	immune response	Tlr2	Tlr2	Toll-like receptor 2	7.67801e-31	1.06129e-27	3.2202
GO:0006955	immune response	Endou	Endou	Poly(U)-specific endoribonuclease	7.67801e-31	1.06129e-27	3.2202
GO:0006955	immune response	Oas1b	Oas1b	Inactive 2'-5'-oligoadenylate synthase 1B	7.67801e-31	1.06129e-27	3.2202
GO:0006955	immune response	Tgtp1	Tgtp1	Tgtp protein	7.67801e-31	1.06129e-27	3.2202
GO:0006955	immune response	Smad6	Smad6	Mothers against decapentaplegic homolog 6	7.67801e-31	1.06129e-27	3.2202
GO:0006955	immune response	Clec4e	Clec4e	C-type lectin domain family 4, member e, isoform CRA_a	7.67801e-31	1.06129e-27	3.2202
GO:0006955	immune response	Ccl2	Ccl2	C-C motif chemokine 2	7.67801e-31	1.06129e-27	3.2202
GO:0006955	immune response	Ccl9	Ccl9	C-C motif chemokine 9	7.67801e-31	1.06129e-27	3.2202
GO:0006955	immune response	Procr	Procr	Endothelial protein C receptor	7.67801e-31	1.06129e-27	3.2202
GO:0006955	immune response	Ccl12	Ccl12	C-C motif chemokine 12	7.67801e-31	1.06129e-27	3.2202
GO:0006955	immune response	Gbp6	Gbp6	Protein Gbp6	7.67801e-31	1.06129e-27	3.2202
GO:0006955	immune response	Cd1d1	Cd1d1	Antigen-presenting glycoprotein CD1d1	7.67801e-31	1.06129e-27	3.2202
GO:0006955	immune response	Tnfsf13b	Tnfsf13b	Tumor necrosis factor (Ligand) superfamily, member 13b, isoform CRA_a	7.67801e-31	1.06129e-27	3.2202
GO:0006955	immune response	Chil4	Chil4	Chitinase-like protein 4	7.67801e-31	1.06129e-27	3.2202
GO:0006955	immune response	Oasl1	Oasl1	2'-5'-oligoadenylate synthase-like protein 1	7.67801e-31	1.06129e-27	3.2202
GO:0006955	immune response	Cxcl5	Cxcl5	C-X-C motif chemokine 5	7.67801e-31	1.06129e-27	3.2202
GO:0006955	immune response	Irf8	Irf8	Interferon regulatory factor 8	7.67801e-31	1.06129e-27	3.2202
GO:0006955	immune response	Ccl8	Ccl8	C-C motif chemokine 8	7.67801e-31	1.06129e-27	3.2202
GO:0006955	immune response	H2-DMb1	H2-DMb1	Class II histocompatibility antigen, M beta 1 chain	7.67801e-31	1.06129e-27	3.2202
GO:0006955	immune response	H2-Q5	H2-Q5	MHC class I antigen canonical splice variant H2-Q5	7.67801e-31	1.06129e-27	3.2202
GO:0006955	immune response	H2-T22	H2-T22	MHC classIb T22	7.67801e-31	1.06129e-27	3.2202
GO:0006955	immune response	Tnfsf10	Tnfsf10	Tumor necrosis factor ligand superfamily member 10	7.67801e-31	1.06129e-27	3.2202
GO:0006955	immune response	Fcamr	Fcamr	High affinity immunoglobulin alpha and immunoglobulin mu Fc receptor	7.67801e-31	1.06129e-27	3.2202
GO:0006955	immune response	Ccl7	Ccl7	C-C motif chemokine 7	7.67801e-31	1.06129e-27	3.2202
GO:0006955	immune response	Cx3cl1	Cx3cl1	Fractalkine	7.67801e-31	1.06129e-27	3.2202
GO:0006955	immune response	Lax1	Lax1	Lymphocyte transmembrane adapter 1	7.67801e-31	1.06129e-27	3.2202
GO:0006955	immune response	H2-Q4	H2-Q4	MHC class I like protein GS10	7.67801e-31	1.06129e-27	3.2202
GO:0006955	immune response	Susd2	Susd2	Sushi domain-containing protein 2	7.67801e-31	1.06129e-27	3.2202
GO:0006955	immune response	Il1a	Il1a	Interleukin-1 alpha	7.67801e-31	1.06129e-27	3.2202
GO:0006955	immune response	H2-Eb1	H2-Eb1	Putative MHC class II antigen E beta 1 isoform 2	7.67801e-31	1.06129e-27	3.2202
GO:0006955	immune response	Csf2	Csf2	Granulocyte-macrophage colony-stimulating factor	7.67801e-31	1.06129e-27	3.2202
GO:0051607	defense response to virus	Mx1	Mx1	Myxovirus influenza virus resistance protein 1 isoform 1	1.03374e-21	1.14312e-18	3.57292
GO:0051607	defense response to virus	Hyal2	Hyal2	Hyaluronidase-2	1.03374e-21	1.14312e-18	3.57292
GO:0051607	defense response to virus	Ddx58	Ddx58	Ddx58 protein	1.03374e-21	1.14312e-18	3.57292
GO:0051607	defense response to virus	Nlrc5	Nlrc5	Protein NLRC5	1.03374e-21	1.14312e-18	3.57292
GO:0051607	defense response to virus	Ifitm1	Ifitm1	Interferon-induced transmembrane protein 1	1.03374e-21	1.14312e-18	3.57292
GO:0051607	defense response to virus	Bst2	Bst2	Bone marrow stromal antigen 2	1.03374e-21	1.14312e-18	3.57292
GO:0051607	defense response to virus	Itgax	Itgax	Putative uncharacterized protein	1.03374e-21	1.14312e-18	3.57292
GO:0051607	defense response to virus	Rsad2	Rsad2	Radical S-adenosyl methionine domain-containing protein 2	1.03374e-21	1.14312e-18	3.57292
GO:0051607	defense response to virus	Oasl2	Oasl2	2'-5'-oligoadenylate synthase-like protein 2	1.03374e-21	1.14312e-18	3.57292
GO:0051607	defense response to virus	Prf1	Prf1	Perforin 1 (Pore forming protein)	1.03374e-21	1.14312e-18	3.57292
GO:0051607	defense response to virus	Dhx58	Dhx58	Putative uncharacterized protein	1.03374e-21	1.14312e-18	3.57292
GO:0051607	defense response to virus	Tbk1	Tbk1	TANK-binding kinase 1	1.03374e-21	1.14312e-18	3.57292
GO:0051607	defense response to virus	Zbp1	Zbp1	Z-DNA-binding protein 1	1.03374e-21	1.14312e-18	3.57292
GO:0051607	defense response to virus	Ncr1	Ncr1	Putative uncharacterized protein	1.03374e-21	1.14312e-18	3.57292
GO:0051607	defense response to virus	Oas1g	Oas1g	Oas1g protein	1.03374e-21	1.14312e-18	3.57292
GO:0051607	defense response to virus	Oas2	Oas2	2'-5'-oligoadenylate synthase 2	1.03374e-21	1.14312e-18	3.57292
GO:0051607	defense response to virus	Pml	Pml	Promyelocytic leukemia	1.03374e-21	1.14312e-18	3.57292
GO:0051607	defense response to virus	Tlr9	Tlr9	Toll-like receptor 9	1.03374e-21	1.14312e-18	3.57292
GO:0051607	defense response to virus	Oas3	Oas3	2'-5'-oligoadenylate synthase 3	1.03374e-21	1.14312e-18	3.57292
GO:0051607	defense response to virus	Cd40	Cd40	Tumor necrosis factor receptor superfamily member 5	1.03374e-21	1.14312e-18	3.57292
GO:0051607	defense response to virus	Adar	Adar	Adenosine deaminase acting on RNA	1.03374e-21	1.14312e-18	3.57292
GO:0051607	defense response to virus	Apobec1	Apobec1	C->U-editing enzyme APOBEC-1	1.03374e-21	1.14312e-18	3.57292
GO:0051607	defense response to virus	Tlr7	Tlr7	Toll-like receptor 7	1.03374e-21	1.14312e-18	3.57292
GO:0051607	defense response to virus	Spon2	Spon2	Putative uncharacterized protein	1.03374e-21	1.14312e-18	3.57292
GO:0051607	defense response to virus	Eif2ak2	Eif2ak2	Interferon-induced, double-stranded RNA-activated protein kinase	1.03374e-21	1.14312e-18	3.57292
GO:0051607	defense response to virus	Tmem173	Tmem173	Stimulator of interferon genes protein	1.03374e-21	1.14312e-18	3.57292
GO:0051607	defense response to virus	Mx2	Mx2	Interferon-induced Mx2	1.03374e-21	1.14312e-18	3.57292
GO:0051607	defense response to virus	Il6	Il6	Interleukin 6, isoform CRA_b	1.03374e-21	1.14312e-18	3.57292
GO:0051607	defense response to virus	Ifih1	Ifih1	Melanoma differentiation-associated protein 5	1.03374e-21	1.14312e-18	3.57292
GO:0051607	defense response to virus	Cxcl9	Cxcl9	C-X-C motif chemokine 9	1.03374e-21	1.14312e-18	3.57292
GO:0051607	defense response to virus	Abcc9	Abcc9	Hemi ATP-binding cassette protein SUR2A-55	1.03374e-21	1.14312e-18	3.57292
GO:0051607	defense response to virus	Samhd1	Samhd1	Deoxynucleoside triphosphate triphosphohydrolase SAMHD1	1.03374e-21	1.14312e-18	3.57292
GO:0051607	defense response to virus	Pmaip1	Pmaip1	Phorbol-12-myristate-13-acetate-induced protein 1	1.03374e-21	1.14312e-18	3.57292
GO:0051607	defense response to virus	Cxcl10	Cxcl10	C-X-C motif chemokine 10	1.03374e-21	1.14312e-18	3.57292
GO:0051607	defense response to virus	Il12b	Il12b	Interleukin-12 subunit beta	1.03374e-21	1.14312e-18	3.57292
GO:0051607	defense response to virus	Apobec3	Apobec3	Apobec3 splice variant	1.03374e-21	1.14312e-18	3.57292
GO:0051607	defense response to virus	Tlr3	Tlr3	Putative uncharacterized protein	1.03374e-21	1.14312e-18	3.57292
GO:0051607	defense response to virus	Ifitm3	Ifitm3	Interferon-induced transmembrane protein 3	1.03374e-21	1.14312e-18	3.57292
GO:0051607	defense response to virus	Unc93b1	Unc93b1	Protein unc-93 homolog B1	1.03374e-21	1.14312e-18	3.57292
GO:0051607	defense response to virus	Il33	Il33	Interleukin-33	1.03374e-21	1.14312e-18	3.57292
GO:0051607	defense response to virus	Mb21d1	Mb21d1	Cyclic GMP-AMP synthase	1.03374e-21	1.14312e-18	3.57292
GO:0051607	defense response to virus	Il23a	Il23a	Interleukin-23 subunit alpha	1.03374e-21	1.14312e-18	3.57292
GO:0051607	defense response to virus	Oas1e	Oas1e	Protein Oas1e	1.03374e-21	1.14312e-18	3.57292
GO:0051607	defense response to virus	Oas1a	Oas1a	2'-5'-oligoadenylate synthase 1A	1.03374e-21	1.14312e-18	3.57292
GO:0051607	defense response to virus	Irf5	Irf5	Interferon regulatory factor 5 bone marrow variant	1.03374e-21	1.14312e-18	3.57292
GO:0051607	defense response to virus	Trim25	Trim25	Putative uncharacterized protein	1.03374e-21	1.14312e-18	3.57292
GO:0051607	defense response to virus	Gbp2b	Gbp2b	Guanylate binding protein 1	1.03374e-21	1.14312e-18	3.57292
GO:0051607	defense response to virus	Ddx60	Ddx60	Protein Ddx60	1.03374e-21	1.14312e-18	3.57292
GO:0051607	defense response to virus	Ptprc	Ptprc	Receptor-type tyrosine-protein phosphatase C	1.03374e-21	1.14312e-18	3.57292
GO:0051607	defense response to virus	Irf1	Irf1	Interferon regulatory factor 1	1.03374e-21	1.14312e-18	3.57292
GO:0051607	defense response to virus	Ifng	Ifng	Interferon gamma	1.03374e-21	1.14312e-18	3.57292
GO:0051607	defense response to virus	Oas1b	Oas1b	Inactive 2'-5'-oligoadenylate synthase 1B	1.03374e-21	1.14312e-18	3.57292
GO:0051607	defense response to virus	Ifit3	Ifit3	Ifit3 protein	1.03374e-21	1.14312e-18	3.57292
GO:0051607	defense response to virus	Nlrp3	Nlrp3	NACHT, LRR and PYD domains-containing protein 3	1.03374e-21	1.14312e-18	3.57292
GO:0051607	defense response to virus	Cd207	Cd207	C-type lectin domain family 4 member K	1.03374e-21	1.14312e-18	3.57292
GO:0051607	defense response to virus	Cd86	Cd86	T-lymphocyte activation antigen CD86	1.03374e-21	1.14312e-18	3.57292
GO:0051607	defense response to virus	Isg20	Isg20	Putative uncharacterized protein	1.03374e-21	1.14312e-18	3.57292
GO:0051607	defense response to virus	Pycard	Pycard	PYD and CARD domain containing	1.03374e-21	1.14312e-18	3.57292
GO:0051607	defense response to virus	Ifit2	Ifit2	Interferon-induced protein with tetratricopeptide repeats 2	1.03374e-21	1.14312e-18	3.57292
GO:0051607	defense response to virus	Oasl1	Oasl1	2'-5'-oligoadenylate synthase-like protein 1	1.03374e-21	1.14312e-18	3.57292
GO:0051607	defense response to virus	Isg15	Isg15	ISG15 ubiquitin-like modifier	1.03374e-21	1.14312e-18	3.57292
GO:0051607	defense response to virus	Ifit1	Ifit1	Putative uncharacterized protein	1.03374e-21	1.14312e-18	3.57292
GO:0051607	defense response to virus	Cxadr	Cxadr	Coxsackievirus and adenovirus receptor homolog	1.03374e-21	1.14312e-18	3.57292
GO:0051607	defense response to virus	Zc3hav1	Zc3hav1	Zinc finger CCCH-type antiviral protein 1	1.03374e-21	1.14312e-18	3.57292
GO:0009615	response to virus	Mx1	Mx1	Myxovirus influenza virus resistance protein 1 isoform 1	1.04756e-20	9.65329e-18	4.19248
GO:0009615	response to virus	Hyal2	Hyal2	Hyaluronidase-2	1.04756e-20	9.65329e-18	4.19248
GO:0009615	response to virus	Ddx58	Ddx58	Ddx58 protein	1.04756e-20	9.65329e-18	4.19248
GO:0009615	response to virus	Xcl1	Xcl1	Lymphotactin	1.04756e-20	9.65329e-18	4.19248
GO:0009615	response to virus	Ifitm1	Ifitm1	Interferon-induced transmembrane protein 1	1.04756e-20	9.65329e-18	4.19248
GO:0009615	response to virus	Bcl3	Bcl3	B-cell lymphoma 3 protein homolog	1.04756e-20	9.65329e-18	4.19248
GO:0009615	response to virus	Bst2	Bst2	Bone marrow stromal antigen 2	1.04756e-20	9.65329e-18	4.19248
GO:0009615	response to virus	Clec5a	Clec5a	C-type lectin domain family 5 member A	1.04756e-20	9.65329e-18	4.19248
GO:0009615	response to virus	Rsad2	Rsad2	Radical S-adenosyl methionine domain-containing protein 2	1.04756e-20	9.65329e-18	4.19248
GO:0009615	response to virus	Oasl2	Oasl2	2'-5'-oligoadenylate synthase-like protein 2	1.04756e-20	9.65329e-18	4.19248
GO:0009615	response to virus	Psma2	Psma2	Proteasome subunit alpha type-2	1.04756e-20	9.65329e-18	4.19248
GO:0009615	response to virus	Ifi27l2a	Ifi27l2a	Interferon alpha-inducible protein 27-like protein 2A	1.04756e-20	9.65329e-18	4.19248
GO:0009615	response to virus	Dhx58	Dhx58	Putative uncharacterized protein	1.04756e-20	9.65329e-18	4.19248
GO:0009615	response to virus	Irak3	Irak3	Interleukin-1 receptor-associated kinase 3	1.04756e-20	9.65329e-18	4.19248
GO:0009615	response to virus	Oas2	Oas2	2'-5'-oligoadenylate synthase 2	1.04756e-20	9.65329e-18	4.19248
GO:0009615	response to virus	Ace2	Ace2	Angiotensin I converting enzyme 2	1.04756e-20	9.65329e-18	4.19248
GO:0009615	response to virus	Tlr9	Tlr9	Toll-like receptor 9	1.04756e-20	9.65329e-18	4.19248
GO:0009615	response to virus	Tlr13	Tlr13	Toll-like receptor 13	1.04756e-20	9.65329e-18	4.19248
GO:0009615	response to virus	Tbx21	Tbx21	T-box 21	1.04756e-20	9.65329e-18	4.19248
GO:0009615	response to virus	Oas3	Oas3	2'-5'-oligoadenylate synthase 3	1.04756e-20	9.65329e-18	4.19248
GO:0009615	response to virus	Batf3	Batf3	Basic leucine zipper transcriptional factor ATF-like 3	1.04756e-20	9.65329e-18	4.19248
GO:0009615	response to virus	Adar	Adar	Adenosine deaminase acting on RNA	1.04756e-20	9.65329e-18	4.19248
GO:0009615	response to virus	Tnfsf4	Tnfsf4	Tumor necrosis factor (Ligand) superfamily member 4	1.04756e-20	9.65329e-18	4.19248
GO:0009615	response to virus	Eif2ak2	Eif2ak2	Interferon-induced, double-stranded RNA-activated protein kinase	1.04756e-20	9.65329e-18	4.19248
GO:0009615	response to virus	Tgtp2	Tgtp2	Putative uncharacterized protein	1.04756e-20	9.65329e-18	4.19248
GO:0009615	response to virus	Mx2	Mx2	Interferon-induced Mx2	1.04756e-20	9.65329e-18	4.19248
GO:0009615	response to virus	Dclk1	Dclk1	Dclk1 protein	1.04756e-20	9.65329e-18	4.19248
GO:0009615	response to virus	Ifih1	Ifih1	Melanoma differentiation-associated protein 5	1.04756e-20	9.65329e-18	4.19248
GO:0009615	response to virus	Odc1	Odc1	Ornithine decarboxylase	1.04756e-20	9.65329e-18	4.19248
GO:0009615	response to virus	Myd88	Myd88	Myeloid differentiation primary response protein MyD88	1.04756e-20	9.65329e-18	4.19248
GO:0009615	response to virus	Cxcl10	Cxcl10	C-X-C motif chemokine 10	1.04756e-20	9.65329e-18	4.19248
GO:0009615	response to virus	Pim2	Pim2	Serine/threonine-protein kinase pim-2	1.04756e-20	9.65329e-18	4.19248
GO:0009615	response to virus	Tlr3	Tlr3	Putative uncharacterized protein	1.04756e-20	9.65329e-18	4.19248
GO:0009615	response to virus	Ifitm3	Ifitm3	Interferon-induced transmembrane protein 3	1.04756e-20	9.65329e-18	4.19248
GO:0009615	response to virus	Lcn2	Lcn2	Neutrophil gelatinase-associated lipocalin	1.04756e-20	9.65329e-18	4.19248
GO:0009615	response to virus	Klra8	Klra8	Putative uncharacterized protein	1.04756e-20	9.65329e-18	4.19248
GO:0009615	response to virus	Oas1a	Oas1a	2'-5'-oligoadenylate synthase 1A	1.04756e-20	9.65329e-18	4.19248
GO:0009615	response to virus	Ddx60	Ddx60	Protein Ddx60	1.04756e-20	9.65329e-18	4.19248
GO:0009615	response to virus	Pvr	Pvr	Tumor-associated glycoprotein E4	1.04756e-20	9.65329e-18	4.19248
GO:0009615	response to virus	Ifng	Ifng	Interferon gamma	1.04756e-20	9.65329e-18	4.19248
GO:0009615	response to virus	Oas1b	Oas1b	Inactive 2'-5'-oligoadenylate synthase 1B	1.04756e-20	9.65329e-18	4.19248
GO:0009615	response to virus	Cyp1a1	Cyp1a1	Cytochrome P450 1A1	1.04756e-20	9.65329e-18	4.19248
GO:0009615	response to virus	Tgtp1	Tgtp1	Tgtp protein	1.04756e-20	9.65329e-18	4.19248
GO:0009615	response to virus	Ifit3	Ifit3	Ifit3 protein	1.04756e-20	9.65329e-18	4.19248
GO:0009615	response to virus	Isg20	Isg20	Putative uncharacterized protein	1.04756e-20	9.65329e-18	4.19248
GO:0009615	response to virus	Ifit2	Ifit2	Interferon-induced protein with tetratricopeptide repeats 2	1.04756e-20	9.65329e-18	4.19248
GO:0009615	response to virus	Oasl1	Oasl1	2'-5'-oligoadenylate synthase-like protein 1	1.04756e-20	9.65329e-18	4.19248
GO:0009615	response to virus	Ifit1	Ifit1	Putative uncharacterized protein	1.04756e-20	9.65329e-18	4.19248
GO:0009615	response to virus	Zc3hav1	Zc3hav1	Zinc finger CCCH-type antiviral protein 1	1.04756e-20	9.65329e-18	4.19248
GO:0007049	cell cycle	Mcm6	Mcm6	DNA replication licensing factor MCM6	5.05731e-18	3.99455e-15	2.00368
GO:0007049	cell cycle	Vash1	Vash1	Vasohibin 1	5.05731e-18	3.99455e-15	2.00368
GO:0007049	cell cycle	Aurkb	Aurkb	Aurora kinase B	5.05731e-18	3.99455e-15	2.00368
GO:0007049	cell cycle	Kifc1	Kifc1	Kinesin-like protein KIFC1	5.05731e-18	3.99455e-15	2.00368
GO:0007049	cell cycle	Ccne1	Ccne1	Ccne1 protein	5.05731e-18	3.99455e-15	2.00368
GO:0007049	cell cycle	Brca1	Brca1	Breast cancer type 1 susceptibility protein homolog	5.05731e-18	3.99455e-15	2.00368
GO:0007049	cell cycle	Esco2	Esco2	Putative uncharacterized protein	5.05731e-18	3.99455e-15	2.00368
GO:0007049	cell cycle	Incenp	Incenp	Inner centromere protein	5.05731e-18	3.99455e-15	2.00368
GO:0007049	cell cycle	Dbf4	Dbf4	DBF4 homolog (S. cerevisiae)	5.05731e-18	3.99455e-15	2.00368
GO:0007049	cell cycle	Rbl1	Rbl1	Putative uncharacterized protein	5.05731e-18	3.99455e-15	2.00368
GO:0007049	cell cycle	Timeless	Timeless	Protein timeless homolog	5.05731e-18	3.99455e-15	2.00368
GO:0007049	cell cycle	Ncapd2	Ncapd2	Condensin complex subunit 1	5.05731e-18	3.99455e-15	2.00368
GO:0007049	cell cycle	Foxo4	Foxo4	Forkhead box protein O4	5.05731e-18	3.99455e-15	2.00368
GO:0007049	cell cycle	Racgap1	Racgap1	Rac GTPase-activating protein 1	5.05731e-18	3.99455e-15	2.00368
GO:0007049	cell cycle	Knstrn	Knstrn	DNA segment, Chr 2, ERATO Doi 750, expressed, isoform CRA_c	5.05731e-18	3.99455e-15	2.00368
GO:0007049	cell cycle	E2f7	E2f7	Transcription factor E2F7	5.05731e-18	3.99455e-15	2.00368
GO:0007049	cell cycle	Ndc80	Ndc80	Kinetochore protein NDC80 homolog	5.05731e-18	3.99455e-15	2.00368
GO:0007049	cell cycle	Ube2c	Ube2c	Ubiquitin-conjugating enzyme E2C	5.05731e-18	3.99455e-15	2.00368
GO:0007049	cell cycle	Mybl2	Mybl2	Myb-related protein B	5.05731e-18	3.99455e-15	2.00368
GO:0007049	cell cycle	Mitd1	Mitd1	MIT domain-containing protein 1	5.05731e-18	3.99455e-15	2.00368
GO:0007049	cell cycle	Mapk13	Mapk13	Mitogen-activated protein kinase 13	5.05731e-18	3.99455e-15	2.00368
GO:0007049	cell cycle	Rcc1	Rcc1	Regulator of chromosome condensation	5.05731e-18	3.99455e-15	2.00368
GO:0007049	cell cycle	Kif20b	Kif20b	Kinesin-like protein KIF20B	5.05731e-18	3.99455e-15	2.00368
GO:0007049	cell cycle	Misp	Misp	Mitotic interactor and substrate of PLK1	5.05731e-18	3.99455e-15	2.00368
GO:0007049	cell cycle	Pim1	Pim1	Serine/threonine-protein kinase pim-1	5.05731e-18	3.99455e-15	2.00368
GO:0007049	cell cycle	Ccnf	Ccnf	Cyclin-F	5.05731e-18	3.99455e-15	2.00368
GO:0007049	cell cycle	Ddias	Ddias	DNA damage-induced apoptosis suppressor protein	5.05731e-18	3.99455e-15	2.00368
GO:0007049	cell cycle	Syce2	Syce2	Synaptonemal complex central element protein 2	5.05731e-18	3.99455e-15	2.00368
GO:0007049	cell cycle	Sept3	Sept3	MKIAA4169 protein	5.05731e-18	3.99455e-15	2.00368
GO:0007049	cell cycle	Sgol1	Sgol1	Shugoshin-like 1	5.05731e-18	3.99455e-15	2.00368
GO:0007049	cell cycle	Bub1	Bub1	Mitotic checkpoint serine/threonine-protein kinase BUB1	5.05731e-18	3.99455e-15	2.00368
GO:0007049	cell cycle	Plk1	Plk1	Polo like kinase	5.05731e-18	3.99455e-15	2.00368
GO:0007049	cell cycle	Spdl1	Spdl1	Protein Spindly	5.05731e-18	3.99455e-15	2.00368
GO:0007049	cell cycle	Ikzf1	Ikzf1	DNA-binding protein Ikaros	5.05731e-18	3.99455e-15	2.00368
GO:0007049	cell cycle	Mis18bp1	Mis18bp1	Putative uncharacterized protein	5.05731e-18	3.99455e-15	2.00368
GO:0007049	cell cycle	Ccnd1	Ccnd1	Putative cyclin D1b	5.05731e-18	3.99455e-15	2.00368
GO:0007049	cell cycle	Spag5	Spag5	S17 protein	5.05731e-18	3.99455e-15	2.00368
GO:0007049	cell cycle	Mcm3	Mcm3	DNA replication licensing factor MCM3	5.05731e-18	3.99455e-15	2.00368
GO:0007049	cell cycle	Cdkn3	Cdkn3	Cyclin-dependent kinase inhibitor 3	5.05731e-18	3.99455e-15	2.00368
GO:0007049	cell cycle	Nek2	Nek2	Serine/threonine-protein kinase Nek2	5.05731e-18	3.99455e-15	2.00368
GO:0007049	cell cycle	Zwilch	Zwilch	Protein zwilch homolog	5.05731e-18	3.99455e-15	2.00368
GO:0007049	cell cycle	Chaf1b	Chaf1b	Chromatin assembly factor 1 subunit B	5.05731e-18	3.99455e-15	2.00368
GO:0007049	cell cycle	Mcidas	Mcidas	Multicilin	5.05731e-18	3.99455e-15	2.00368
GO:0007049	cell cycle	Kif13a	Kif13a	Kinesin-like protein	5.05731e-18	3.99455e-15	2.00368
GO:0007049	cell cycle	Cdc6	Cdc6	Cell division control protein 6 homolog	5.05731e-18	3.99455e-15	2.00368
GO:0007049	cell cycle	Aspm	Aspm	Abnormal spindle-like microcephaly associated splice variant 1	5.05731e-18	3.99455e-15	2.00368
GO:0007049	cell cycle	Nsl1	Nsl1	Kinetochore-associated protein NSL1 homolog	5.05731e-18	3.99455e-15	2.00368
GO:0007049	cell cycle	Map3k8	Map3k8	Mitogen-activated protein kinase kinase kinase 8	5.05731e-18	3.99455e-15	2.00368
GO:0007049	cell cycle	Rassf4	Rassf4	Ras association domain-containing protein 4	5.05731e-18	3.99455e-15	2.00368
GO:0007049	cell cycle	Uhrf1	Uhrf1	E3 ubiquitin-protein ligase UHRF1	5.05731e-18	3.99455e-15	2.00368
GO:0007049	cell cycle	Mad2l1	Mad2l1	Putative uncharacterized protein	5.05731e-18	3.99455e-15	2.00368
GO:0007049	cell cycle	Dusp1	Dusp1	Dual specificity protein phosphatase 1	5.05731e-18	3.99455e-15	2.00368
GO:0007049	cell cycle	Ccnb2	Ccnb2	G2/mitotic-specific cyclin-B2	5.05731e-18	3.99455e-15	2.00368
GO:0007049	cell cycle	Hells	Hells	Lymphocyte-specific helicase	5.05731e-18	3.99455e-15	2.00368
GO:0007049	cell cycle	Ckap2	Ckap2	Cytoskeleton-associated protein 2	5.05731e-18	3.99455e-15	2.00368
GO:0007049	cell cycle	Plk3	Plk3	Serine/threonine-protein kinase PLK3	5.05731e-18	3.99455e-15	2.00368
GO:0007049	cell cycle	Kntc1	Kntc1	Kinetochore-associated protein 1	5.05731e-18	3.99455e-15	2.00368
GO:0007049	cell cycle	Trim21	Trim21	E3 ubiquitin-protein ligase TRIM21	5.05731e-18	3.99455e-15	2.00368
GO:0007049	cell cycle	Prc1	Prc1	Protein regulator of cytokinesis 1, isoform CRA_e	5.05731e-18	3.99455e-15	2.00368
GO:0007049	cell cycle	Mcm2	Mcm2	DNA replication licensing factor MCM2	5.05731e-18	3.99455e-15	2.00368
GO:0007049	cell cycle	Foxm1	Foxm1	Forkhead box protein M1	5.05731e-18	3.99455e-15	2.00368
GO:0007049	cell cycle	Dlgap5	Dlgap5	Disks large-associated protein 5	5.05731e-18	3.99455e-15	2.00368
GO:0007049	cell cycle	Cdc7	Cdc7	Cell division cycle 7 (S. cerevisiae), isoform CRA_a	5.05731e-18	3.99455e-15	2.00368
GO:0007049	cell cycle	Kif11	Kif11	Kinesin-like protein KIF11	5.05731e-18	3.99455e-15	2.00368
GO:0007049	cell cycle	Fbxo5	Fbxo5	F-box only protein 5	5.05731e-18	3.99455e-15	2.00368
GO:0007049	cell cycle	Cenpw	Cenpw	MCG20021	5.05731e-18	3.99455e-15	2.00368
GO:0007049	cell cycle	Nup37	Nup37	Nucleoporin Nup37	5.05731e-18	3.99455e-15	2.00368
GO:0007049	cell cycle	Pim3	Pim3	Serine/threonine-protein kinase pim-3	5.05731e-18	3.99455e-15	2.00368
GO:0007049	cell cycle	Cdkn1a	Cdkn1a	Cyclin-dependent kinase inhibitor 1A variant 2	5.05731e-18	3.99455e-15	2.00368
GO:0007049	cell cycle	Ncapg2	Ncapg2	Putative uncharacterized protein	5.05731e-18	3.99455e-15	2.00368
GO:0007049	cell cycle	Mcm4	Mcm4	DNA replication licensing factor MCM4	5.05731e-18	3.99455e-15	2.00368
GO:0007049	cell cycle	Smc2	Smc2	Structural maintenance of chromosomes protein 2	5.05731e-18	3.99455e-15	2.00368
GO:0007049	cell cycle	Ercc6l	Ercc6l	DNA excision repair protein ERCC-6-like	5.05731e-18	3.99455e-15	2.00368
GO:0007049	cell cycle	Tpx2	Tpx2	Targeting protein for Xklp2	5.05731e-18	3.99455e-15	2.00368
GO:0007049	cell cycle	Ect2	Ect2	Protein ECT2	5.05731e-18	3.99455e-15	2.00368
GO:0007049	cell cycle	Lin9	Lin9	Protein lin-9 homolog	5.05731e-18	3.99455e-15	2.00368
GO:0007049	cell cycle	Dab2ip	Dab2ip	Disabled homolog 2-interacting protein	5.05731e-18	3.99455e-15	2.00368
GO:0007049	cell cycle	Lzts1	Lzts1	Leucine zipper, putative tumor suppressor 1	5.05731e-18	3.99455e-15	2.00368
GO:0007049	cell cycle	Chek1	Chek1	Serine/threonine-protein kinase Chk1	5.05731e-18	3.99455e-15	2.00368
GO:0007049	cell cycle	Hepacam2	Hepacam2	HEPACAM family member 2	5.05731e-18	3.99455e-15	2.00368
GO:0007049	cell cycle	Ccna2	Ccna2	Cyclin-A2	5.05731e-18	3.99455e-15	2.00368
GO:0007049	cell cycle	Mcm5	Mcm5	DNA replication licensing factor MCM5	5.05731e-18	3.99455e-15	2.00368
GO:0007049	cell cycle	Nuf2	Nuf2	Kinetochore protein Nuf2	5.05731e-18	3.99455e-15	2.00368
GO:0007049	cell cycle	Birc5	Birc5	Baculoviral IAP repeat-containing protein 5	5.05731e-18	3.99455e-15	2.00368
GO:0007049	cell cycle	Ccnb1	Ccnb1	Cyclin b1 variant 1	5.05731e-18	3.99455e-15	2.00368
GO:0007049	cell cycle	Cdc20	Cdc20	Cell division cycle protein 20 homolog	5.05731e-18	3.99455e-15	2.00368
GO:0007049	cell cycle	Kif2c	Kif2c	Kinesin-like protein KIF2C	5.05731e-18	3.99455e-15	2.00368
GO:0007049	cell cycle	Wdr6	Wdr6	Putative uncharacterized protein	5.05731e-18	3.99455e-15	2.00368
GO:0007049	cell cycle	Fancd2	Fancd2	MCG132961	5.05731e-18	3.99455e-15	2.00368
GO:0007049	cell cycle	Cdca5	Cdca5	Sororin	5.05731e-18	3.99455e-15	2.00368
GO:0007049	cell cycle	Kif23	Kif23	Kinesin-like protein KIF23	5.05731e-18	3.99455e-15	2.00368
GO:0007049	cell cycle	Lig1	Lig1	DNA ligase 1	5.05731e-18	3.99455e-15	2.00368
GO:0007049	cell cycle	Aurka	Aurka	Aurora kinase A, isoform CRA_b	5.05731e-18	3.99455e-15	2.00368
GO:0007049	cell cycle	Pim2	Pim2	Serine/threonine-protein kinase pim-2	5.05731e-18	3.99455e-15	2.00368
GO:0007049	cell cycle	Melk	Melk	Maternal embryonic leucine zipper kinase	5.05731e-18	3.99455e-15	2.00368
GO:0007049	cell cycle	Ccne2	Ccne2	Cyclin E2, isoform CRA_a	5.05731e-18	3.99455e-15	2.00368
GO:0007049	cell cycle	Pkmyt1	Pkmyt1	Membrane-associated tyrosine- and threonine-specific cdc2-inhibitory kinase	5.05731e-18	3.99455e-15	2.00368
GO:0007049	cell cycle	Ttc28	Ttc28	Tetratricopeptide repeat protein 28	5.05731e-18	3.99455e-15	2.00368
GO:0007049	cell cycle	Cdca8	Cdca8	Borealin	5.05731e-18	3.99455e-15	2.00368
GO:0007049	cell cycle	Bub1b	Bub1b	Putative uncharacterized protein	5.05731e-18	3.99455e-15	2.00368
GO:0007049	cell cycle	Klhl13	Klhl13	Klhl13 protein	5.05731e-18	3.99455e-15	2.00368
GO:0007049	cell cycle	Tbrg1	Tbrg1	Transforming growth factor beta regulator 1	5.05731e-18	3.99455e-15	2.00368
GO:0007049	cell cycle	Haus3	Haus3	HAUS augmin-like complex subunit 3	5.05731e-18	3.99455e-15	2.00368
GO:0007049	cell cycle	Gmnn	Gmnn	Geminin, isoform CRA_a	5.05731e-18	3.99455e-15	2.00368
GO:0007049	cell cycle	Clspn	Clspn	Claspin	5.05731e-18	3.99455e-15	2.00368
GO:0007049	cell cycle	Cdca2	Cdca2	Cell division cycle-associated protein 2	5.05731e-18	3.99455e-15	2.00368
GO:0007049	cell cycle	Katna1	Katna1	Katanin p60 ATPase-containing subunit A1	5.05731e-18	3.99455e-15	2.00368
GO:0007049	cell cycle	Gsg2	Gsg2	Germ cell-specific gene 2	5.05731e-18	3.99455e-15	2.00368
GO:0007049	cell cycle	Chaf1a	Chaf1a	Putative uncharacterized protein	5.05731e-18	3.99455e-15	2.00368
GO:0007049	cell cycle	Stard13	Stard13	StAR-related lipid transfer protein 13	5.05731e-18	3.99455e-15	2.00368
GO:0007049	cell cycle	Cks1b	Cks1b	Cyclin-dependent kinases regulatory subunit 1	5.05731e-18	3.99455e-15	2.00368
GO:0007049	cell cycle	Casc5	Casc5	Protein CASC5	5.05731e-18	3.99455e-15	2.00368
GO:0007049	cell cycle	Ahr	Ahr	Aryl hydrocarbon receptor	5.05731e-18	3.99455e-15	2.00368
GO:0007049	cell cycle	Bex2	Bex2	Protein BEX2	5.05731e-18	3.99455e-15	2.00368
GO:0007049	cell cycle	H2afx	H2afx	Histone H2AX	5.05731e-18	3.99455e-15	2.00368
GO:0007049	cell cycle	Cdca3	Cdca3	Cell division cycle-associated protein 3	5.05731e-18	3.99455e-15	2.00368
GO:0007049	cell cycle	Spc24	Spc24	SPC24, NDC80 kinetochore complex component, homolog (S. cerevisiae)	5.05731e-18	3.99455e-15	2.00368
GO:0007049	cell cycle	E2f8	E2f8	Transcription factor E2F8	5.05731e-18	3.99455e-15	2.00368
GO:0007049	cell cycle	Marveld1	Marveld1	MARVEL domain-containing protein 1	5.05731e-18	3.99455e-15	2.00368
GO:0007049	cell cycle	Cdk1	Cdk1	Cyclin-dependent kinase 1	5.05731e-18	3.99455e-15	2.00368
GO:0007049	cell cycle	Chtf18	Chtf18	Chromosome transmission fidelity protein 18 homolog	5.05731e-18	3.99455e-15	2.00368
GO:0007049	cell cycle	Prkcd	Prkcd	Protein kinase C delta variant IX	5.05731e-18	3.99455e-15	2.00368
GO:0007049	cell cycle	Kif18b	Kif18b	Kinesin-like protein KIF18B	5.05731e-18	3.99455e-15	2.00368
GO:0007049	cell cycle	Nup43	Nup43	Nucleoporin Nup43	5.05731e-18	3.99455e-15	2.00368
GO:0007049	cell cycle	Nusap1	Nusap1	Nucleolar and spindle-associated protein 1	5.05731e-18	3.99455e-15	2.00368
GO:0007049	cell cycle	Fanci	Fanci	Fanconi anemia group I protein homolog	5.05731e-18	3.99455e-15	2.00368
GO:0007049	cell cycle	Fbxl7	Fbxl7	F-box/LRR-repeat protein 7	5.05731e-18	3.99455e-15	2.00368
GO:0007049	cell cycle	Specc1l	Specc1l	Cytospin-A	5.05731e-18	3.99455e-15	2.00368
GO:0007049	cell cycle	Cep55	Cep55	Centrosomal protein of 55 kDa	5.05731e-18	3.99455e-15	2.00368
GO:0007049	cell cycle	Rbbp8	Rbbp8	DNA endonuclease RBBP8	5.05731e-18	3.99455e-15	2.00368
GO:0007049	cell cycle	Fam64a	Fam64a	Protein FAM64A	5.05731e-18	3.99455e-15	2.00368
GO:0007049	cell cycle	Ska1	Ska1	Spindle and kinetochore-associated protein 1	5.05731e-18	3.99455e-15	2.00368
GO:0007049	cell cycle	Mlf1	Mlf1	Myeloid leukemia factor 1, isoform CRA_c	5.05731e-18	3.99455e-15	2.00368
GO:0007049	cell cycle	Pmf1	Pmf1	Putative uncharacterized protein	5.05731e-18	3.99455e-15	2.00368
GO:0007049	cell cycle	Sycp2	Sycp2	Synaptonemal complex protein 2	5.05731e-18	3.99455e-15	2.00368
GO:0007049	cell cycle	Usp39	Usp39	U4/U6.U5 tri-snRNP-associated protein 2	5.05731e-18	3.99455e-15	2.00368
GO:0007049	cell cycle	Gper1	Gper1	G-protein coupled estrogen receptor 1	5.05731e-18	3.99455e-15	2.00368
GO:0007049	cell cycle	Ticrr	Ticrr	Putative uncharacterized protein	5.05731e-18	3.99455e-15	2.00368
GO:0007049	cell cycle	Arf6	Arf6	ADP-ribosylation factor 6	5.05731e-18	3.99455e-15	2.00368
GO:0007049	cell cycle	Mapk3	Mapk3	Mitogen-activated protein kinase 3	5.05731e-18	3.99455e-15	2.00368
GO:0007049	cell cycle	Suv39h2	Suv39h2	Histone-lysine N-methyltransferase SUV39H2	5.05731e-18	3.99455e-15	2.00368
GO:0007049	cell cycle	Cks2	Cks2	Cyclin-dependent kinases regulatory subunit 2	5.05731e-18	3.99455e-15	2.00368
GO:0007049	cell cycle	Spc25	Spc25	Kinetochore protein Spc25	5.05731e-18	3.99455e-15	2.00368
GO:0007049	cell cycle	Gas1	Gas1	Growth arrest-specific protein 1	5.05731e-18	3.99455e-15	2.00368
GO:0007049	cell cycle	Ska3	Ska3	Spindle and kinetochore-associated protein 3	5.05731e-18	3.99455e-15	2.00368
GO:0007049	cell cycle	Ran	Ran	GTP-binding nuclear protein Ran	5.05731e-18	3.99455e-15	2.00368
GO:0007049	cell cycle	Mastl	Mastl	Serine/threonine-protein kinase greatwall	5.05731e-18	3.99455e-15	2.00368
GO:0007049	cell cycle	Anln	Anln	Anln protein	5.05731e-18	3.99455e-15	2.00368
GO:0007049	cell cycle	Nasp	Nasp	Nuclear autoantigenic sperm protein (Histone-binding), isoform CRA_c	5.05731e-18	3.99455e-15	2.00368
GO:0007049	cell cycle	Cenpe	Cenpe	Kinesin-like protein	5.05731e-18	3.99455e-15	2.00368
GO:0007049	cell cycle	Cdt1	Cdt1	DNA replication factor Cdt1	5.05731e-18	3.99455e-15	2.00368
GO:0007049	cell cycle	Sass6	Sass6	Putative uncharacterized protein	5.05731e-18	3.99455e-15	2.00368
GO:0007049	cell cycle	Rgs14	Rgs14	Regulator of G-protein-signaling 14	5.05731e-18	3.99455e-15	2.00368
GO:0007049	cell cycle	Cdc25c	Cdc25c	M-phase inducer phosphatase 3	5.05731e-18	3.99455e-15	2.00368
GO:0032496	response to lipopolysaccharide	Ptafr	Ptafr	Platelet activating factor receptor	2.76034e-16	1.90774e-13	2.8907
GO:0032496	response to lipopolysaccharide	Bdkrb1	Bdkrb1	MCG1159	2.76034e-16	1.90774e-13	2.8907
GO:0032496	response to lipopolysaccharide	Jak2	Jak2	Tyrosine-protein kinase JAK2	2.76034e-16	1.90774e-13	2.8907
GO:0032496	response to lipopolysaccharide	Casp1	Casp1	Caspase-1	2.76034e-16	1.90774e-13	2.8907
GO:0032496	response to lipopolysaccharide	Ptges	Ptges	Putative uncharacterized protein	2.76034e-16	1.90774e-13	2.8907
GO:0032496	response to lipopolysaccharide	Il1b	Il1b	Interleukin-1 beta	2.76034e-16	1.90774e-13	2.8907
GO:0032496	response to lipopolysaccharide	Casp8	Casp8	Caspase-8	2.76034e-16	1.90774e-13	2.8907
GO:0032496	response to lipopolysaccharide	Fasl	Fasl	Fas ligand	2.76034e-16	1.90774e-13	2.8907
GO:0032496	response to lipopolysaccharide	Slc11a1	Slc11a1	Natural resistance-associated macrophage protein 1	2.76034e-16	1.90774e-13	2.8907
GO:0032496	response to lipopolysaccharide	Il10	Il10	Interleukin-10	2.76034e-16	1.90774e-13	2.8907
GO:0032496	response to lipopolysaccharide	Cd14	Cd14	Monocyte differentiation antigen CD14	2.76034e-16	1.90774e-13	2.8907
GO:0032496	response to lipopolysaccharide	Sftpc	Sftpc	Pulmonary surfactant-associated protein C	2.76034e-16	1.90774e-13	2.8907
GO:0032496	response to lipopolysaccharide	Tnfrsf1b	Tnfrsf1b	Tumor necrosis factor receptor superfamily member 1B	2.76034e-16	1.90774e-13	2.8907
GO:0032496	response to lipopolysaccharide	Plcg2	Plcg2	1-phosphatidylinositol 4,5-bisphosphate phosphodiesterase gamma-2	2.76034e-16	1.90774e-13	2.8907
GO:0032496	response to lipopolysaccharide	Nlrc3	Nlrc3	Caterpillar 16.2	2.76034e-16	1.90774e-13	2.8907
GO:0032496	response to lipopolysaccharide	Ptgfr	Ptgfr	Prostaglandin F2-alpha receptor	2.76034e-16	1.90774e-13	2.8907
GO:0032496	response to lipopolysaccharide	Irak3	Irak3	Interleukin-1 receptor-associated kinase 3	2.76034e-16	1.90774e-13	2.8907
GO:0032496	response to lipopolysaccharide	Maob	Maob	Amine oxidase [flavin-containing] B	2.76034e-16	1.90774e-13	2.8907
GO:0032496	response to lipopolysaccharide	Ptger4	Ptger4	Prostaglandin E2 receptor EP4 subtype	2.76034e-16	1.90774e-13	2.8907
GO:0032496	response to lipopolysaccharide	Ptgs2	Ptgs2	Prostaglandin G/H synthase 2	2.76034e-16	1.90774e-13	2.8907
GO:0032496	response to lipopolysaccharide	Foxp1	Foxp1	Forkhead box protein P1	2.76034e-16	1.90774e-13	2.8907
GO:0032496	response to lipopolysaccharide	Stat1	Stat1	Signal transducer and activator of transcription 1	2.76034e-16	1.90774e-13	2.8907
GO:0032496	response to lipopolysaccharide	Cxcl11	Cxcl11	C-X-C motif chemokine 11	2.76034e-16	1.90774e-13	2.8907
GO:0032496	response to lipopolysaccharide	Sod2	Sod2	Superoxide dismutase [Mn], mitochondrial	2.76034e-16	1.90774e-13	2.8907
GO:0032496	response to lipopolysaccharide	Nos2	Nos2	Nitric oxide synthase 2	2.76034e-16	1.90774e-13	2.8907
GO:0032496	response to lipopolysaccharide	Ace	Ace	Angiotensin-converting enzyme	2.76034e-16	1.90774e-13	2.8907
GO:0032496	response to lipopolysaccharide	Muc5ac	Muc5ac	Protein Muc5ac	2.76034e-16	1.90774e-13	2.8907
GO:0032496	response to lipopolysaccharide	Spon2	Spon2	Putative uncharacterized protein	2.76034e-16	1.90774e-13	2.8907
GO:0032496	response to lipopolysaccharide	Tlr4	Tlr4	Toll-like receptor 4	2.76034e-16	1.90774e-13	2.8907
GO:0032496	response to lipopolysaccharide	Eif2ak2	Eif2ak2	Interferon-induced, double-stranded RNA-activated protein kinase	2.76034e-16	1.90774e-13	2.8907
GO:0032496	response to lipopolysaccharide	Icam1	Icam1	Intercellular adhesion molecule 1	2.76034e-16	1.90774e-13	2.8907
GO:0032496	response to lipopolysaccharide	Litaf	Litaf	Lipopolysaccharide-induced tumor necrosis factor-alpha factor homolog	2.76034e-16	1.90774e-13	2.8907
GO:0032496	response to lipopolysaccharide	Il12rb2	Il12rb2	Interleukin-12 receptor subunit beta-2	2.76034e-16	1.90774e-13	2.8907
GO:0032496	response to lipopolysaccharide	Il6	Il6	Interleukin 6, isoform CRA_b	2.76034e-16	1.90774e-13	2.8907
GO:0032496	response to lipopolysaccharide	Cxcl9	Cxcl9	C-X-C motif chemokine 9	2.76034e-16	1.90774e-13	2.8907
GO:0032496	response to lipopolysaccharide	Serpina3n	Serpina3n	Serine protease inhibitor A3N	2.76034e-16	1.90774e-13	2.8907
GO:0032496	response to lipopolysaccharide	Myd88	Myd88	Myeloid differentiation primary response protein MyD88	2.76034e-16	1.90774e-13	2.8907
GO:0032496	response to lipopolysaccharide	Il18bp	Il18bp	Interleukin-18-binding protein	2.76034e-16	1.90774e-13	2.8907
GO:0032496	response to lipopolysaccharide	Cxcl10	Cxcl10	C-X-C motif chemokine 10	2.76034e-16	1.90774e-13	2.8907
GO:0032496	response to lipopolysaccharide	Alpl	Alpl	Alkaline phosphatase, tissue-nonspecific isozyme	2.76034e-16	1.90774e-13	2.8907
GO:0032496	response to lipopolysaccharide	Edn1	Edn1	Endothelin-1	2.76034e-16	1.90774e-13	2.8907
GO:0032496	response to lipopolysaccharide	Nfkbia	Nfkbia	NF-kappa-B inhibitor alpha	2.76034e-16	1.90774e-13	2.8907
GO:0032496	response to lipopolysaccharide	Cxcl1	Cxcl1	C-X-C motif chemokine	2.76034e-16	1.90774e-13	2.8907
GO:0032496	response to lipopolysaccharide	Tbxa2r	Tbxa2r	Thromboxane A2 receptor	2.76034e-16	1.90774e-13	2.8907
GO:0032496	response to lipopolysaccharide	Cxcl2	Cxcl2	C-X-C motif chemokine 2	2.76034e-16	1.90774e-13	2.8907
GO:0032496	response to lipopolysaccharide	Il10ra	Il10ra	Interleukin-10 receptor subunit alpha	2.76034e-16	1.90774e-13	2.8907
GO:0032496	response to lipopolysaccharide	Cxcl13	Cxcl13	C-X-C motif chemokine 13	2.76034e-16	1.90774e-13	2.8907
GO:0032496	response to lipopolysaccharide	Trib1	Trib1	Tribbles homolog 1	2.76034e-16	1.90774e-13	2.8907
GO:0032496	response to lipopolysaccharide	Tnfrsf1a	Tnfrsf1a	Tumor necrosis factor receptor superfamily member 1A	2.76034e-16	1.90774e-13	2.8907
GO:0032496	response to lipopolysaccharide	Tlr2	Tlr2	Toll-like receptor 2	2.76034e-16	1.90774e-13	2.8907
GO:0032496	response to lipopolysaccharide	Cyp1a1	Cyp1a1	Cytochrome P450 1A1	2.76034e-16	1.90774e-13	2.8907
GO:0032496	response to lipopolysaccharide	Ncf2	Ncf2	Neutrophil cytosol factor 2	2.76034e-16	1.90774e-13	2.8907
GO:0032496	response to lipopolysaccharide	Vcam1	Vcam1	Vascular cell adhesion protein 1	2.76034e-16	1.90774e-13	2.8907
GO:0032496	response to lipopolysaccharide	Gch1	Gch1	GTP cyclohydrolase 1	2.76034e-16	1.90774e-13	2.8907
GO:0032496	response to lipopolysaccharide	Ccl2	Ccl2	C-C motif chemokine 2	2.76034e-16	1.90774e-13	2.8907
GO:0032496	response to lipopolysaccharide	Cebpb	Cebpb	NF-IL6	2.76034e-16	1.90774e-13	2.8907
GO:0032496	response to lipopolysaccharide	Cd86	Cd86	T-lymphocyte activation antigen CD86	2.76034e-16	1.90774e-13	2.8907
GO:0032496	response to lipopolysaccharide	Cxcl5	Cxcl5	C-X-C motif chemokine 5	2.76034e-16	1.90774e-13	2.8907
GO:0032496	response to lipopolysaccharide	Mapk3	Mapk3	Mitogen-activated protein kinase 3	2.76034e-16	1.90774e-13	2.8907
GO:0032496	response to lipopolysaccharide	Ido1	Ido1	Indoleamine 2,3-dioxygenase 1	2.76034e-16	1.90774e-13	2.8907
GO:0032496	response to lipopolysaccharide	Thbd	Thbd	Thrombomodulin	2.76034e-16	1.90774e-13	2.8907
GO:0032496	response to lipopolysaccharide	Nod2	Nod2	CARD15 short isoform	2.76034e-16	1.90774e-13	2.8907
GO:0032496	response to lipopolysaccharide	Ednrb	Ednrb	Endothelin B receptor	2.76034e-16	1.90774e-13	2.8907
GO:0032496	response to lipopolysaccharide	Il1rn	Il1rn	Interleukin-1 receptor antagonist protein	2.76034e-16	1.90774e-13	2.8907
GO:0032496	response to lipopolysaccharide	Fmo1	Fmo1	Dimethylaniline monooxygenase [N-oxide-forming] 1	2.76034e-16	1.90774e-13	2.8907
GO:0007155	cell adhesion	Thbs3	Thbs3	Thrombospondin-3	3.84005e-16	2.35907e-13	1.99684
GO:0007155	cell adhesion	Srpx2	Srpx2	Sushi repeat-containing protein SRPX2	3.84005e-16	2.35907e-13	1.99684
GO:0007155	cell adhesion	Cdh16	Cdh16	Putative uncharacterized protein	3.84005e-16	2.35907e-13	1.99684
GO:0007155	cell adhesion	Ctnnd2	Ctnnd2	Ctnnd2 protein	3.84005e-16	2.35907e-13	1.99684
GO:0007155	cell adhesion	Parvg	Parvg	Gamma-parvin	3.84005e-16	2.35907e-13	1.99684
GO:0007155	cell adhesion	Itga4	Itga4	Integrin alpha-4	3.84005e-16	2.35907e-13	1.99684
GO:0007155	cell adhesion	Pcdhga11	Pcdhga11	Protein Pcdhga11	3.84005e-16	2.35907e-13	1.99684
GO:0007155	cell adhesion	Pcdhb12	Pcdhb12	Protocadherin beta 12	3.84005e-16	2.35907e-13	1.99684
GO:0007155	cell adhesion	Dpp4	Dpp4	Dipeptidyl peptidase 4	3.84005e-16	2.35907e-13	1.99684
GO:0007155	cell adhesion	Clstn1	Clstn1	Calsyntenin-1	3.84005e-16	2.35907e-13	1.99684
GO:0007155	cell adhesion	Pcdhac2	Pcdhac2	Protein Pcdhac2	3.84005e-16	2.35907e-13	1.99684
GO:0007155	cell adhesion	Amigo3	Amigo3	Amphoterin-induced protein 3	3.84005e-16	2.35907e-13	1.99684
GO:0007155	cell adhesion	Epha1	Epha1	Ephrin type-A receptor 1	3.84005e-16	2.35907e-13	1.99684
GO:0007155	cell adhesion	Klra7	Klra7	Truncated lectin-related NK cell receptor	3.84005e-16	2.35907e-13	1.99684
GO:0007155	cell adhesion	Cadm3	Cadm3	Immunoglobulin superfamily, member 4B, isoform CRA_a	3.84005e-16	2.35907e-13	1.99684
GO:0007155	cell adhesion	Itgax	Itgax	Putative uncharacterized protein	3.84005e-16	2.35907e-13	1.99684
GO:0007155	cell adhesion	Cd36	Cd36	CD36 antigen variant	3.84005e-16	2.35907e-13	1.99684
GO:0007155	cell adhesion	Thbs1	Thbs1	Thrombospondin-1	3.84005e-16	2.35907e-13	1.99684
GO:0007155	cell adhesion	Azgp1	Azgp1	Zinc-alpha-2-glycoprotein	3.84005e-16	2.35907e-13	1.99684
GO:0007155	cell adhesion	Klra3	Klra3	Killer cell lectin-like receptor 3	3.84005e-16	2.35907e-13	1.99684
GO:0007155	cell adhesion	Tnfrsf12a	Tnfrsf12a	Tumor necrosis factor receptor superfamily member 12A	3.84005e-16	2.35907e-13	1.99684
GO:0007155	cell adhesion	Jup	Jup	Junction plakoglobin	3.84005e-16	2.35907e-13	1.99684
GO:0007155	cell adhesion	Eng	Eng	S-endoglin	3.84005e-16	2.35907e-13	1.99684
GO:0007155	cell adhesion	F5	F5	Coagulation factor V	3.84005e-16	2.35907e-13	1.99684
GO:0007155	cell adhesion	Has1	Has1	Hyaluronan synthase1	3.84005e-16	2.35907e-13	1.99684
GO:0007155	cell adhesion	Lpxn	Lpxn	Lpxn protein	3.84005e-16	2.35907e-13	1.99684
GO:0007155	cell adhesion	Vwf	Vwf	Vwf protein	3.84005e-16	2.35907e-13	1.99684
GO:0007155	cell adhesion	Emilin2	Emilin2	Elastin microfibril interfacer 2	3.84005e-16	2.35907e-13	1.99684
GO:0007155	cell adhesion	Col8a1	Col8a1	Collagen alpha-1(VIII) chain	3.84005e-16	2.35907e-13	1.99684
GO:0007155	cell adhesion	Amigo2	Amigo2	Adhesion molecule with Ig like domain 2	3.84005e-16	2.35907e-13	1.99684
GO:0007155	cell adhesion	Cadm1	Cadm1	RA175 isoform f	3.84005e-16	2.35907e-13	1.99684
GO:0007155	cell adhesion	Itga8	Itga8	Integrin alpha-8	3.84005e-16	2.35907e-13	1.99684
GO:0007155	cell adhesion	Olr1	Olr1	Oxidized low-density lipoprotein receptor 1	3.84005e-16	2.35907e-13	1.99684
GO:0007155	cell adhesion	Fermt3	Fermt3	Putative uncharacterized protein	3.84005e-16	2.35907e-13	1.99684
GO:0007155	cell adhesion	Troap	Troap	Tastin	3.84005e-16	2.35907e-13	1.99684
GO:0007155	cell adhesion	Cntnap1	Cntnap1	Contactin-associated protein 1	3.84005e-16	2.35907e-13	1.99684
GO:0007155	cell adhesion	Nid2	Nid2	Nidogen-2	3.84005e-16	2.35907e-13	1.99684
GO:0007155	cell adhesion	Egfl7	Egfl7	Epidermal growth factor-like protein 7	3.84005e-16	2.35907e-13	1.99684
GO:0007155	cell adhesion	Fat3	Fat3	Protocadherin Fat 3	3.84005e-16	2.35907e-13	1.99684
GO:0007155	cell adhesion	Wisp2	Wisp2	WNT1-inducible-signaling pathway protein 2	3.84005e-16	2.35907e-13	1.99684
GO:0007155	cell adhesion	Itga7	Itga7	Integrin alpha-7	3.84005e-16	2.35907e-13	1.99684
GO:0007155	cell adhesion	Fat4	Fat4	Protocadherin Fat 4	3.84005e-16	2.35907e-13	1.99684
GO:0007155	cell adhesion	Pstpip1	Pstpip1	Proline-serine-threonine phosphatase-interacting protein 1	3.84005e-16	2.35907e-13	1.99684
GO:0007155	cell adhesion	Tnc	Tnc	Tnc protein	3.84005e-16	2.35907e-13	1.99684
GO:0007155	cell adhesion	Ache	Ache	Acetylcholinesterase	3.84005e-16	2.35907e-13	1.99684
GO:0007155	cell adhesion	Gp9	Gp9	Platelet glycoprotein IX	3.84005e-16	2.35907e-13	1.99684
GO:0007155	cell adhesion	Mfge8	Mfge8	Lactadherin	3.84005e-16	2.35907e-13	1.99684
GO:0007155	cell adhesion	Acan	Acan	Aggrecan core protein	3.84005e-16	2.35907e-13	1.99684
GO:0007155	cell adhesion	Edil3	Edil3	EGF-like repeat and discoidin I-like domain-containing protein 3	3.84005e-16	2.35907e-13	1.99684
GO:0007155	cell adhesion	Spon2	Spon2	Putative uncharacterized protein	3.84005e-16	2.35907e-13	1.99684
GO:0007155	cell adhesion	Pgm5	Pgm5	Pgm5 protein	3.84005e-16	2.35907e-13	1.99684
GO:0007155	cell adhesion	Efnb2	Efnb2	Ephrin-B2	3.84005e-16	2.35907e-13	1.99684
GO:0007155	cell adhesion	Icam1	Icam1	Intercellular adhesion molecule 1	3.84005e-16	2.35907e-13	1.99684
GO:0007155	cell adhesion	Myh10	Myh10	Myosin-10	3.84005e-16	2.35907e-13	1.99684
GO:0007155	cell adhesion	Cdhr2	Cdhr2	Pcdh24 protein	3.84005e-16	2.35907e-13	1.99684
GO:0007155	cell adhesion	Celsr2	Celsr2	Cadherin EGF LAG seven-pass G-type receptor 2	3.84005e-16	2.35907e-13	1.99684
GO:0007155	cell adhesion	Tgfbi	Tgfbi	Transforming growth factor, beta induced	3.84005e-16	2.35907e-13	1.99684
GO:0007155	cell adhesion	Chl1	Chl1	Neural cell adhesion molecule L1-like protein	3.84005e-16	2.35907e-13	1.99684
GO:0007155	cell adhesion	Gp5	Gp5	Platelet glycoprotein V	3.84005e-16	2.35907e-13	1.99684
GO:0007155	cell adhesion	Itga5	Itga5	Integrin alpha-5	3.84005e-16	2.35907e-13	1.99684
GO:0007155	cell adhesion	Vcan	Vcan	Versican core protein	3.84005e-16	2.35907e-13	1.99684
GO:0007155	cell adhesion	Klra6	Klra6	Klra6 protein	3.84005e-16	2.35907e-13	1.99684
GO:0007155	cell adhesion	Nrxn1	Nrxn1	Neurexin-1-beta	3.84005e-16	2.35907e-13	1.99684
GO:0007155	cell adhesion	Cdhr5	Cdhr5	Mucin and cadherin like, isoform CRA_a	3.84005e-16	2.35907e-13	1.99684
GO:0007155	cell adhesion	Pcdh12	Pcdh12	Protocadherin 12, isoform CRA_b	3.84005e-16	2.35907e-13	1.99684
GO:0007155	cell adhesion	Hpse	Hpse	Heparanase	3.84005e-16	2.35907e-13	1.99684
GO:0007155	cell adhesion	Ptprm	Ptprm	Receptor-type tyrosine-protein phosphatase mu	3.84005e-16	2.35907e-13	1.99684
GO:0007155	cell adhesion	Frem2	Frem2	Fras1 related extracellular matrix protein 2	3.84005e-16	2.35907e-13	1.99684
GO:0007155	cell adhesion	Vmp1	Vmp1	Vacuole membrane protein 1	3.84005e-16	2.35907e-13	1.99684
GO:0007155	cell adhesion	Itgb5	Itgb5	Integrin beta-5	3.84005e-16	2.35907e-13	1.99684
GO:0007155	cell adhesion	Amica1	Amica1	Junctional adhesion molecule-like	3.84005e-16	2.35907e-13	1.99684
GO:0007155	cell adhesion	Sele	Sele	E-selectin	3.84005e-16	2.35907e-13	1.99684
GO:0007155	cell adhesion	Siglece	Siglece	Sialic acid binding Ig-like lectin E	3.84005e-16	2.35907e-13	1.99684
GO:0007155	cell adhesion	Ptprs	Ptprs	Receptor-type tyrosine-protein phosphatase S	3.84005e-16	2.35907e-13	1.99684
GO:0007155	cell adhesion	Pcdh1	Pcdh1	Protein Pcdh1	3.84005e-16	2.35907e-13	1.99684
GO:0007155	cell adhesion	Igsf11	Igsf11	Immunoglobulin superfamily member 11	3.84005e-16	2.35907e-13	1.99684
GO:0007155	cell adhesion	Npnt	Npnt	Nephronectin	3.84005e-16	2.35907e-13	1.99684
GO:0007155	cell adhesion	Cyfip2	Cyfip2	Cytoplasmic FMR1-interacting protein 2	3.84005e-16	2.35907e-13	1.99684
GO:0007155	cell adhesion	Lama3	Lama3	Putative uncharacterized protein	3.84005e-16	2.35907e-13	1.99684
GO:0007155	cell adhesion	Vtn	Vtn	Vitronectin	3.84005e-16	2.35907e-13	1.99684
GO:0007155	cell adhesion	Has2	Has2	Hyaluronan synthase 2	3.84005e-16	2.35907e-13	1.99684
GO:0007155	cell adhesion	Fes	Fes	Tyrosine-protein kinase Fes/Fps	3.84005e-16	2.35907e-13	1.99684
GO:0007155	cell adhesion	Pcdhb9	Pcdhb9	Protein Pcdhb9	3.84005e-16	2.35907e-13	1.99684
GO:0007155	cell adhesion	Klra8	Klra8	Putative uncharacterized protein	3.84005e-16	2.35907e-13	1.99684
GO:0007155	cell adhesion	Fbln5	Fbln5	Fibulin-5	3.84005e-16	2.35907e-13	1.99684
GO:0007155	cell adhesion	Wisp1	Wisp1	WNT1-inducible-signaling pathway protein 1	3.84005e-16	2.35907e-13	1.99684
GO:0007155	cell adhesion	Ly9	Ly9	T-lymphocyte surface antigen Ly-9	3.84005e-16	2.35907e-13	1.99684
GO:0007155	cell adhesion	Tnfaip6	Tnfaip6	Tumor necrosis factor-inducible gene 6 protein	3.84005e-16	2.35907e-13	1.99684
GO:0007155	cell adhesion	Col6a5	Col6a5	Collagen alpha-5(VI) chain	3.84005e-16	2.35907e-13	1.99684
GO:0007155	cell adhesion	Zan	Zan	Zonadhesin	3.84005e-16	2.35907e-13	1.99684
GO:0007155	cell adhesion	Klra1	Klra1	T-cell surface glycoprotein YE1/48	3.84005e-16	2.35907e-13	1.99684
GO:0007155	cell adhesion	Klra2	Klra2	Killer cell lectin-like receptor subfamily A member 2	3.84005e-16	2.35907e-13	1.99684
GO:0007155	cell adhesion	Pcdh17	Pcdh17	Protein Pcdh17	3.84005e-16	2.35907e-13	1.99684
GO:0007155	cell adhesion	Podxl2	Podxl2	Podocalyxin-like protein 2	3.84005e-16	2.35907e-13	1.99684
GO:0007155	cell adhesion	Dchs1	Dchs1	Protocadherin-16	3.84005e-16	2.35907e-13	1.99684
GO:0007155	cell adhesion	Ctgf	Ctgf	Connective tissue growth factor	3.84005e-16	2.35907e-13	1.99684
GO:0007155	cell adhesion	Ephb1	Ephb1	Putative uncharacterized protein	3.84005e-16	2.35907e-13	1.99684
GO:0007155	cell adhesion	Sell	Sell	L-selectin isoform v2	3.84005e-16	2.35907e-13	1.99684
GO:0007155	cell adhesion	Negr1	Negr1	Neuronal growth regulator 1	3.84005e-16	2.35907e-13	1.99684
GO:0007155	cell adhesion	Nuak1	Nuak1	NUAK family SNF1-like kinase 1	3.84005e-16	2.35907e-13	1.99684
GO:0007155	cell adhesion	Selp	Selp	P-selectin	3.84005e-16	2.35907e-13	1.99684
GO:0007155	cell adhesion	Itgb2	Itgb2	Integrin beta-2	3.84005e-16	2.35907e-13	1.99684
GO:0007155	cell adhesion	Cd47	Cd47	Leukocyte surface antigen CD47	3.84005e-16	2.35907e-13	1.99684
GO:0007155	cell adhesion	Specc1l	Specc1l	Cytospin-A	3.84005e-16	2.35907e-13	1.99684
GO:0007155	cell adhesion	Vcam1	Vcam1	Vascular cell adhesion protein 1	3.84005e-16	2.35907e-13	1.99684
GO:0007155	cell adhesion	Bcan	Bcan	Putative uncharacterized protein	3.84005e-16	2.35907e-13	1.99684
GO:0007155	cell adhesion	Siglec1	Siglec1	Sialoadhesin	3.84005e-16	2.35907e-13	1.99684
GO:0007155	cell adhesion	Itgae	Itgae	Integrin alpha E, epithelial-associated	3.84005e-16	2.35907e-13	1.99684
GO:0007155	cell adhesion	Cdh4	Cdh4	Cadherin-4	3.84005e-16	2.35907e-13	1.99684
GO:0007155	cell adhesion	Selplg	Selplg	Selectin, platelet (P-selectin) ligand, isoform CRA_b	3.84005e-16	2.35907e-13	1.99684
GO:0007155	cell adhesion	Cdhr4	Cdhr4	Protein Cdhr4	3.84005e-16	2.35907e-13	1.99684
GO:0007155	cell adhesion	Col6a2	Col6a2	Collagen alpha-2(VI) chain	3.84005e-16	2.35907e-13	1.99684
GO:0007155	cell adhesion	Tmem8b	Tmem8b	Transmembrane protein 8B	3.84005e-16	2.35907e-13	1.99684
GO:0007155	cell adhesion	Klra4	Klra4	Killer cell lectin-like receptor subfamily A member 32	3.84005e-16	2.35907e-13	1.99684
GO:0007155	cell adhesion	Ptk2b	Ptk2b	Protein-tyrosine kinase 2-beta	3.84005e-16	2.35907e-13	1.99684
GO:0007155	cell adhesion	Fap	Fap	Prolyl endopeptidase FAP	3.84005e-16	2.35907e-13	1.99684
GO:0007155	cell adhesion	Lamb2	Lamb2	Putative uncharacterized protein	3.84005e-16	2.35907e-13	1.99684
GO:0007155	cell adhesion	Cdh2	Cdh2	Cadherin-2	3.84005e-16	2.35907e-13	1.99684
GO:0007155	cell adhesion	Cdh5	Cdh5	Cadherin-5	3.84005e-16	2.35907e-13	1.99684
GO:0007155	cell adhesion	Cyp1b1	Cyp1b1	Putative uncharacterized protein	3.84005e-16	2.35907e-13	1.99684
GO:0007155	cell adhesion	Itgal	Itgal	Itgal protein	3.84005e-16	2.35907e-13	1.99684
GO:0007155	cell adhesion	Bmx	Bmx	Non-specific protein-tyrosine kinase	3.84005e-16	2.35907e-13	1.99684
GO:0007155	cell adhesion	Itgb7	Itgb7	Integrin beta-7	3.84005e-16	2.35907e-13	1.99684
GO:0007155	cell adhesion	Itgam	Itgam	CD11b	3.84005e-16	2.35907e-13	1.99684
GO:0007155	cell adhesion	Clstn2	Clstn2	Calsyntenin-2	3.84005e-16	2.35907e-13	1.99684
GO:0007155	cell adhesion	Cx3cl1	Cx3cl1	Fractalkine	3.84005e-16	2.35907e-13	1.99684
GO:0007155	cell adhesion	Pcdhb19	Pcdhb19	Putative uncharacterized protein	3.84005e-16	2.35907e-13	1.99684
GO:0007155	cell adhesion	Lgals3bp	Lgals3bp	Galectin-3-binding protein	3.84005e-16	2.35907e-13	1.99684
GO:0007155	cell adhesion	Atp1b2	Atp1b2	Sodium/potassium-transporting ATPase subunit beta-2	3.84005e-16	2.35907e-13	1.99684
GO:0007155	cell adhesion	Muc4	Muc4	Mucin-4	3.84005e-16	2.35907e-13	1.99684
GO:0007155	cell adhesion	Arvcf	Arvcf	Armadillo repeat protein deleted in velo-cardio-facial syndrome homolog	3.84005e-16	2.35907e-13	1.99684
GO:0007155	cell adhesion	Ptpru	Ptpru	Receptor-type tyrosine-protein phosphatase U	3.84005e-16	2.35907e-13	1.99684
GO:0007155	cell adhesion	Ephb4	Ephb4	Receptor protein-tyrosine kinase	3.84005e-16	2.35907e-13	1.99684
GO:0007155	cell adhesion	Cxadr	Cxadr	Coxsackievirus and adenovirus receptor homolog	3.84005e-16	2.35907e-13	1.99684
GO:0007155	cell adhesion	Nrcam	Nrcam	Nrcam protein	3.84005e-16	2.35907e-13	1.99684
GO:0007155	cell adhesion	Tln2	Tln2	Tln2 protein	3.84005e-16	2.35907e-13	1.99684
GO:0007155	cell adhesion	Siglecf	Siglecf	Siglec5 protein	3.84005e-16	2.35907e-13	1.99684
GO:0007155	cell adhesion	Cd22	Cd22	B-cell receptor CD22	3.84005e-16	2.35907e-13	1.99684
GO:0050729	positive regulation of inflammatory response	Pla2g4a	Pla2g4a	Cytosolic phospholipase A2	1.91915e-14	9.82522e-12	4.94263
GO:0050729	positive regulation of inflammatory response	Hyal2	Hyal2	Hyaluronidase-2	1.91915e-14	9.82522e-12	4.94263
GO:0050729	positive regulation of inflammatory response	Ccr5	Ccr5	C-C chemokine receptor type 5	1.91915e-14	9.82522e-12	4.94263
GO:0050729	positive regulation of inflammatory response	Jak2	Jak2	Tyrosine-protein kinase JAK2	1.91915e-14	9.82522e-12	4.94263
GO:0050729	positive regulation of inflammatory response	Serpine1	Serpine1	Serine or cysteine peptidase inhibitor clade E member 1	1.91915e-14	9.82522e-12	4.94263
GO:0050729	positive regulation of inflammatory response	Ccl24	Ccl24	C-C motif chemokine 24	1.91915e-14	9.82522e-12	4.94263
GO:0050729	positive regulation of inflammatory response	Tlr9	Tlr9	Toll-like receptor 9	1.91915e-14	9.82522e-12	4.94263
GO:0050729	positive regulation of inflammatory response	Ptger4	Ptger4	Prostaglandin E2 receptor EP4 subtype	1.91915e-14	9.82522e-12	4.94263
GO:0050729	positive regulation of inflammatory response	Ace	Ace	Angiotensin-converting enzyme	1.91915e-14	9.82522e-12	4.94263
GO:0050729	positive regulation of inflammatory response	Tnfsf4	Tnfsf4	Tumor necrosis factor (Ligand) superfamily member 4	1.91915e-14	9.82522e-12	4.94263
GO:0050729	positive regulation of inflammatory response	Tlr4	Tlr4	Toll-like receptor 4	1.91915e-14	9.82522e-12	4.94263
GO:0050729	positive regulation of inflammatory response	Adam8	Adam8	Disintegrin and metalloproteinase domain-containing protein 8	1.91915e-14	9.82522e-12	4.94263
GO:0050729	positive regulation of inflammatory response	Ctss	Ctss	Cathepsin S	1.91915e-14	9.82522e-12	4.94263
GO:0050729	positive regulation of inflammatory response	Ccr2	Ccr2	C-C chemokine receptor type 2	1.91915e-14	9.82522e-12	4.94263
GO:0050729	positive regulation of inflammatory response	Tlr3	Tlr3	Putative uncharacterized protein	1.91915e-14	9.82522e-12	4.94263
GO:0050729	positive regulation of inflammatory response	Il33	Il33	Interleukin-33	1.91915e-14	9.82522e-12	4.94263
GO:0050729	positive regulation of inflammatory response	Ccl3	Ccl3	C-C motif chemokine 3	1.91915e-14	9.82522e-12	4.94263
GO:0050729	positive regulation of inflammatory response	Fabp4	Fabp4	Fatty acid-binding protein, adipocyte	1.91915e-14	9.82522e-12	4.94263
GO:0050729	positive regulation of inflammatory response	Adora3	Adora3	Adenosine receptor A3	1.91915e-14	9.82522e-12	4.94263
GO:0050729	positive regulation of inflammatory response	Tnfrsf1a	Tnfrsf1a	Tumor necrosis factor receptor superfamily member 1A	1.91915e-14	9.82522e-12	4.94263
GO:0050729	positive regulation of inflammatory response	Tlr2	Tlr2	Toll-like receptor 2	1.91915e-14	9.82522e-12	4.94263
GO:0050729	positive regulation of inflammatory response	Il1rl1	Il1rl1	Interleukin-1 receptor-like 1	1.91915e-14	9.82522e-12	4.94263
GO:0050729	positive regulation of inflammatory response	Cd47	Cd47	Leukocyte surface antigen CD47	1.91915e-14	9.82522e-12	4.94263
GO:0050729	positive regulation of inflammatory response	Tnip1	Tnip1	TNFAIP3-interacting protein 1	1.91915e-14	9.82522e-12	4.94263
GO:0050729	positive regulation of inflammatory response	Tlr11	Tlr11	Toll-like receptor 11	1.91915e-14	9.82522e-12	4.94263
GO:0050729	positive regulation of inflammatory response	Cx3cl1	Cx3cl1	Fractalkine	1.91915e-14	9.82522e-12	4.94263
GO:0050729	positive regulation of inflammatory response	Tgm2	Tgm2	Protein-glutamine gamma-glutamyltransferase 2	1.91915e-14	9.82522e-12	4.94263
GO:0035458	cellular response to interferon-beta	Trex1	Trex1	Three-prime repair exonuclease 1	1.95474e-14	9.82522e-12	6.12235
GO:0035458	cellular response to interferon-beta	Aim2	Aim2	Interferon-inducible protein AIM2	1.95474e-14	9.82522e-12	6.12235
GO:0035458	cellular response to interferon-beta	Gbp2	Gbp2	Interferon-induced guanylate-binding protein 2	1.95474e-14	9.82522e-12	6.12235
GO:0035458	cellular response to interferon-beta	Gm4951	Gm4951	Interferon-gamma-inducible GTPase Ifgga2 protein	1.95474e-14	9.82522e-12	6.12235
GO:0035458	cellular response to interferon-beta	Iigp1	Iigp1	Interferon-gamma-inducible GTPase Ifgga1 protein	1.95474e-14	9.82522e-12	6.12235
GO:0035458	cellular response to interferon-beta	Pyhin1	Pyhin1	Pyrin and HIN domain-containing protein 1	1.95474e-14	9.82522e-12	6.12235
GO:0035458	cellular response to interferon-beta	Stat1	Stat1	Signal transducer and activator of transcription 1	1.95474e-14	9.82522e-12	6.12235
GO:0035458	cellular response to interferon-beta	Ifi204	Ifi204	Interferon-activable protein 204	1.95474e-14	9.82522e-12	6.12235
GO:0035458	cellular response to interferon-beta	Tmem173	Tmem173	Stimulator of interferon genes protein	1.95474e-14	9.82522e-12	6.12235
GO:0035458	cellular response to interferon-beta	Ifi203	Ifi203	Interferon-activable protein 203	1.95474e-14	9.82522e-12	6.12235
GO:0035458	cellular response to interferon-beta	Gbp3	Gbp3	Guanylate-binding protein 4	1.95474e-14	9.82522e-12	6.12235
GO:0035458	cellular response to interferon-beta	Pnpt1	Pnpt1	Putative uncharacterized protein	1.95474e-14	9.82522e-12	6.12235
GO:0035458	cellular response to interferon-beta	Tlr3	Tlr3	Putative uncharacterized protein	1.95474e-14	9.82522e-12	6.12235
GO:0035458	cellular response to interferon-beta	Gbp2b	Gbp2b	Guanylate binding protein 1	1.95474e-14	9.82522e-12	6.12235
GO:0035458	cellular response to interferon-beta	Irf1	Irf1	Interferon regulatory factor 1	1.95474e-14	9.82522e-12	6.12235
GO:0035458	cellular response to interferon-beta	Tgtp1	Tgtp1	Tgtp protein	1.95474e-14	9.82522e-12	6.12235
GO:0035458	cellular response to interferon-beta	Ifit3	Ifit3	Ifit3 protein	1.95474e-14	9.82522e-12	6.12235
GO:0035458	cellular response to interferon-beta	Ifi205	Ifi205	Interferon-activable protein 205-A	1.95474e-14	9.82522e-12	6.12235
GO:0035458	cellular response to interferon-beta	Gbp6	Gbp6	Protein Gbp6	1.95474e-14	9.82522e-12	6.12235
GO:0035458	cellular response to interferon-beta	Igtp	Igtp	Protein Igtp	1.95474e-14	9.82522e-12	6.12235
GO:0035458	cellular response to interferon-beta	Ifit1	Ifit1	Putative uncharacterized protein	1.95474e-14	9.82522e-12	6.12235
GO:0006935	chemotaxis	Ptafr	Ptafr	Platelet activating factor receptor	4.73021e-14	2.17945e-11	3.11055
GO:0006935	chemotaxis	Ccr5	Ccr5	C-C chemokine receptor type 5	4.73021e-14	2.17945e-11	3.11055
GO:0006935	chemotaxis	Lyn	Lyn	Tyrosine-protein kinase Lyn	4.73021e-14	2.17945e-11	3.11055
GO:0006935	chemotaxis	Xcl1	Xcl1	Lymphotactin	4.73021e-14	2.17945e-11	3.11055
GO:0006935	chemotaxis	Cklf	Cklf	Chemokine-like factor	4.73021e-14	2.17945e-11	3.11055
GO:0006935	chemotaxis	Ccr1	Ccr1	C-C chemokine receptor type 1	4.73021e-14	2.17945e-11	3.11055
GO:0006935	chemotaxis	Ccl24	Ccl24	C-C motif chemokine 24	4.73021e-14	2.17945e-11	3.11055
GO:0006935	chemotaxis	Cxcl17	Cxcl17	VEGF coregulated chemokine 1	4.73021e-14	2.17945e-11	3.11055
GO:0006935	chemotaxis	Ccl4	Ccl4	C-C motif chemokine 4	4.73021e-14	2.17945e-11	3.11055
GO:0006935	chemotaxis	Pdgfrb	Pdgfrb	Tyrosine-protein kinase receptor	4.73021e-14	2.17945e-11	3.11055
GO:0006935	chemotaxis	C3ar1	C3ar1	C3a anaphylatoxin chemotactic receptor	4.73021e-14	2.17945e-11	3.11055
GO:0006935	chemotaxis	Ccrl2	Ccrl2	C-C chemokine receptor-like 2	4.73021e-14	2.17945e-11	3.11055
GO:0006935	chemotaxis	Ear2	Ear2	Uncharacterized protein	4.73021e-14	2.17945e-11	3.11055
GO:0006935	chemotaxis	Cmtm7	Cmtm7	Putative uncharacterized protein	4.73021e-14	2.17945e-11	3.11055
GO:0006935	chemotaxis	Cxcl11	Cxcl11	C-X-C motif chemokine 11	4.73021e-14	2.17945e-11	3.11055
GO:0006935	chemotaxis	Ptgdr2	Ptgdr2	Prostaglandin D2 receptor 2	4.73021e-14	2.17945e-11	3.11055
GO:0006935	chemotaxis	Ccr3	Ccr3	Probable C-C chemokine receptor type 3	4.73021e-14	2.17945e-11	3.11055
GO:0006935	chemotaxis	Cxcr6	Cxcr6	C-X-C chemokine receptor type 6	4.73021e-14	2.17945e-11	3.11055
GO:0006935	chemotaxis	Cxcl9	Cxcl9	C-X-C motif chemokine 9	4.73021e-14	2.17945e-11	3.11055
GO:0006935	chemotaxis	Ccr2	Ccr2	C-C chemokine receptor type 2	4.73021e-14	2.17945e-11	3.11055
GO:0006935	chemotaxis	Cxcr5	Cxcr5	C-X-C chemokine receptor type 5	4.73021e-14	2.17945e-11	3.11055
GO:0006935	chemotaxis	Enpp2	Enpp2	Ectonucleotide pyrophosphatase/phosphodiesterase family member 2	4.73021e-14	2.17945e-11	3.11055
GO:0006935	chemotaxis	Cxcl10	Cxcl10	C-X-C motif chemokine 10	4.73021e-14	2.17945e-11	3.11055
GO:0006935	chemotaxis	Cxcr2	Cxcr2	C-X-C chemokine receptor type 2	4.73021e-14	2.17945e-11	3.11055
GO:0006935	chemotaxis	Ccl5	Ccl5	C-C motif chemokine 5	4.73021e-14	2.17945e-11	3.11055
GO:0006935	chemotaxis	Cxcl1	Cxcl1	C-X-C motif chemokine	4.73021e-14	2.17945e-11	3.11055
GO:0006935	chemotaxis	Robo2	Robo2	Roundabout homolog 2	4.73021e-14	2.17945e-11	3.11055
GO:0006935	chemotaxis	Ccl22	Ccl22	C-C motif chemokine 22	4.73021e-14	2.17945e-11	3.11055
GO:0006935	chemotaxis	Ccl3	Ccl3	C-C motif chemokine 3	4.73021e-14	2.17945e-11	3.11055
GO:0006935	chemotaxis	Fes	Fes	Tyrosine-protein kinase Fes/Fps	4.73021e-14	2.17945e-11	3.11055
GO:0006935	chemotaxis	Ccl20	Ccl20	C-C motif chemokine 20	4.73021e-14	2.17945e-11	3.11055
GO:0006935	chemotaxis	Ccl11	Ccl11	Eotaxin	4.73021e-14	2.17945e-11	3.11055
GO:0006935	chemotaxis	Cxcl2	Cxcl2	C-X-C motif chemokine 2	4.73021e-14	2.17945e-11	3.11055
GO:0006935	chemotaxis	Pik3cd	Pik3cd	Phosphatidylinositol 4,5-bisphosphate 3-kinase catalytic subunit delta isoform	4.73021e-14	2.17945e-11	3.11055
GO:0006935	chemotaxis	Cxcl13	Cxcl13	C-X-C motif chemokine 13	4.73021e-14	2.17945e-11	3.11055
GO:0006935	chemotaxis	Fpr2	Fpr2	Formyl peptide receptor 2	4.73021e-14	2.17945e-11	3.11055
GO:0006935	chemotaxis	Dock2	Dock2	Dedicator of cytokinesis protein 2	4.73021e-14	2.17945e-11	3.11055
GO:0006935	chemotaxis	Ccl2	Ccl2	C-C motif chemokine 2	4.73021e-14	2.17945e-11	3.11055
GO:0006935	chemotaxis	Ackr4	Ackr4	Chemokine (C-C motif) receptor-like 1	4.73021e-14	2.17945e-11	3.11055
GO:0006935	chemotaxis	Ccl9	Ccl9	C-C motif chemokine 9	4.73021e-14	2.17945e-11	3.11055
GO:0006935	chemotaxis	Rac2	Rac2	Ras-related C3 botulinum toxin substrate 2	4.73021e-14	2.17945e-11	3.11055
GO:0006935	chemotaxis	Ccl12	Ccl12	C-C motif chemokine 12	4.73021e-14	2.17945e-11	3.11055
GO:0006935	chemotaxis	Cxcl5	Cxcl5	C-X-C motif chemokine 5	4.73021e-14	2.17945e-11	3.11055
GO:0006935	chemotaxis	Ccl8	Ccl8	C-C motif chemokine 8	4.73021e-14	2.17945e-11	3.11055
GO:0006935	chemotaxis	Pik3cg	Pik3cg	Phosphoinositide-3-kinase gamma polypeptide	4.73021e-14	2.17945e-11	3.11055
GO:0006935	chemotaxis	Nckap1l	Nckap1l	Putative uncharacterized protein	4.73021e-14	2.17945e-11	3.11055
GO:0006935	chemotaxis	Ccl7	Ccl7	C-C motif chemokine 7	4.73021e-14	2.17945e-11	3.11055
GO:0006935	chemotaxis	Cx3cl1	Cx3cl1	Fractalkine	4.73021e-14	2.17945e-11	3.11055
GO:0006935	chemotaxis	Robo1	Robo1	Roundabout homolog 1	4.73021e-14	2.17945e-11	3.11055
GO:0001525	angiogenesis	Vash1	Vash1	Vasohibin 1	7.3201e-14	3.00129e-11	2.49501
GO:0001525	angiogenesis	Srpx2	Srpx2	Sushi repeat-containing protein SRPX2	7.3201e-14	3.00129e-11	2.49501
GO:0001525	angiogenesis	Ang4	Ang4	Angiogenin-4	7.3201e-14	3.00129e-11	2.49501
GO:0001525	angiogenesis	Tspan12	Tspan12	Tetraspanin-12	7.3201e-14	3.00129e-11	2.49501
GO:0001525	angiogenesis	Hoxa3	Hoxa3	Homeobox protein Hox-A3	7.3201e-14	3.00129e-11	2.49501
GO:0001525	angiogenesis	Casp8	Casp8	Caspase-8	7.3201e-14	3.00129e-11	2.49501
GO:0001525	angiogenesis	Fgf1	Fgf1	Fibroblast growth factor 1, isoform CRA_d	7.3201e-14	3.00129e-11	2.49501
GO:0001525	angiogenesis	Angpt2	Angpt2	Angiopoietin 2	7.3201e-14	3.00129e-11	2.49501
GO:0001525	angiogenesis	Apold1	Apold1	Protein Apold1	7.3201e-14	3.00129e-11	2.49501
GO:0001525	angiogenesis	Flt4	Flt4	Vascular endothelial growth factor receptor 3	7.3201e-14	3.00129e-11	2.49501
GO:0001525	angiogenesis	Epha1	Epha1	Ephrin type-A receptor 1	7.3201e-14	3.00129e-11	2.49501
GO:0001525	angiogenesis	Ereg	Ereg	Proepiregulin	7.3201e-14	3.00129e-11	2.49501
GO:0001525	angiogenesis	Ptprb	Ptprb	Receptor-type tyrosine-protein phosphatase beta	7.3201e-14	3.00129e-11	2.49501
GO:0001525	angiogenesis	Hif1a	Hif1a	Putative uncharacterized protein	7.3201e-14	3.00129e-11	2.49501
GO:0001525	angiogenesis	Pik3r6	Pik3r6	Phosphoinositide 3-kinase regulatory subunit 6	7.3201e-14	3.00129e-11	2.49501
GO:0001525	angiogenesis	Tnfrsf12a	Tnfrsf12a	Tumor necrosis factor receptor superfamily member 12A	7.3201e-14	3.00129e-11	2.49501
GO:0001525	angiogenesis	Eng	Eng	S-endoglin	7.3201e-14	3.00129e-11	2.49501
GO:0001525	angiogenesis	Epas1	Epas1	Endothelial PAS domain-containing protein 1	7.3201e-14	3.00129e-11	2.49501
GO:0001525	angiogenesis	Serpine1	Serpine1	Serine or cysteine peptidase inhibitor clade E member 1	7.3201e-14	3.00129e-11	2.49501
GO:0001525	angiogenesis	Cxcl17	Cxcl17	VEGF coregulated chemokine 1	7.3201e-14	3.00129e-11	2.49501
GO:0001525	angiogenesis	Col8a1	Col8a1	Collagen alpha-1(VIII) chain	7.3201e-14	3.00129e-11	2.49501
GO:0001525	angiogenesis	Sox17	Sox17	Transcription factor SOX-17	7.3201e-14	3.00129e-11	2.49501
GO:0001525	angiogenesis	Efna1	Efna1	Ephrin-A1	7.3201e-14	3.00129e-11	2.49501
GO:0001525	angiogenesis	Thsd7a	Thsd7a	Thrombospondin type-1 domain-containing protein 7A	7.3201e-14	3.00129e-11	2.49501
GO:0001525	angiogenesis	Egfl7	Egfl7	Epidermal growth factor-like protein 7	7.3201e-14	3.00129e-11	2.49501
GO:0001525	angiogenesis	Ptgs2	Ptgs2	Prostaglandin G/H synthase 2	7.3201e-14	3.00129e-11	2.49501
GO:0001525	angiogenesis	Acvrl1	Acvrl1	Serine/threonine-protein kinase receptor R3	7.3201e-14	3.00129e-11	2.49501
GO:0001525	angiogenesis	Syk	Syk	Tyrosine-protein kinase SYK	7.3201e-14	3.00129e-11	2.49501
GO:0001525	angiogenesis	Dll4	Dll4	Delta-like protein 4	7.3201e-14	3.00129e-11	2.49501
GO:0001525	angiogenesis	Mfge8	Mfge8	Lactadherin	7.3201e-14	3.00129e-11	2.49501
GO:0001525	angiogenesis	Efnb2	Efnb2	Ephrin-B2	7.3201e-14	3.00129e-11	2.49501
GO:0001525	angiogenesis	Hbegf	Hbegf	Proheparin-binding EGF-like growth factor	7.3201e-14	3.00129e-11	2.49501
GO:0001525	angiogenesis	Dab2ip	Dab2ip	Disabled homolog 2-interacting protein	7.3201e-14	3.00129e-11	2.49501
GO:0001525	angiogenesis	Adam8	Adam8	Disintegrin and metalloproteinase domain-containing protein 8	7.3201e-14	3.00129e-11	2.49501
GO:0001525	angiogenesis	Tgfbi	Tgfbi	Transforming growth factor, beta induced	7.3201e-14	3.00129e-11	2.49501
GO:0001525	angiogenesis	Ccr2	Ccr2	C-C chemokine receptor type 2	7.3201e-14	3.00129e-11	2.49501
GO:0001525	angiogenesis	Nrxn1	Nrxn1	Neurexin-1-beta	7.3201e-14	3.00129e-11	2.49501
GO:0001525	angiogenesis	Hmox1	Hmox1	Heme oxygenase 1	7.3201e-14	3.00129e-11	2.49501
GO:0001525	angiogenesis	Plau	Plau	Urokinase-type plasminogen activator	7.3201e-14	3.00129e-11	2.49501
GO:0001525	angiogenesis	Tek	Tek	Receptor protein-tyrosine kinase	7.3201e-14	3.00129e-11	2.49501
GO:0001525	angiogenesis	Kdr	Kdr	Vascular endothelial growth factor receptor 2	7.3201e-14	3.00129e-11	2.49501
GO:0001525	angiogenesis	Tie1	Tie1	Tyrosine-protein kinase receptor Tie-1	7.3201e-14	3.00129e-11	2.49501
GO:0001525	angiogenesis	Plxnd1	Plxnd1	Plexin-D1	7.3201e-14	3.00129e-11	2.49501
GO:0001525	angiogenesis	Thy1	Thy1	Thy-1 membrane glycoprotein	7.3201e-14	3.00129e-11	2.49501
GO:0001525	angiogenesis	Emcn	Emcn	Putative uncharacterized protein	7.3201e-14	3.00129e-11	2.49501
GO:0001525	angiogenesis	Sox18	Sox18	Transcription factor SOX-18	7.3201e-14	3.00129e-11	2.49501
GO:0001525	angiogenesis	Tmem100	Tmem100	Transmembrane protein 100	7.3201e-14	3.00129e-11	2.49501
GO:0001525	angiogenesis	Pdcd10	Pdcd10	Programmed cell death protein 10	7.3201e-14	3.00129e-11	2.49501
GO:0001525	angiogenesis	Ctgf	Ctgf	Connective tissue growth factor	7.3201e-14	3.00129e-11	2.49501
GO:0001525	angiogenesis	Ephb1	Ephb1	Putative uncharacterized protein	7.3201e-14	3.00129e-11	2.49501
GO:0001525	angiogenesis	Ccl2	Ccl2	C-C motif chemokine 2	7.3201e-14	3.00129e-11	2.49501
GO:0001525	angiogenesis	Gja5	Gja5	Gap junction alpha-5 protein	7.3201e-14	3.00129e-11	2.49501
GO:0001525	angiogenesis	Zc3h12a	Zc3h12a	Ribonuclease ZC3H12A	7.3201e-14	3.00129e-11	2.49501
GO:0001525	angiogenesis	Ccl12	Ccl12	C-C motif chemokine 12	7.3201e-14	3.00129e-11	2.49501
GO:0001525	angiogenesis	Sema4a	Sema4a	Semaphorin-4A	7.3201e-14	3.00129e-11	2.49501
GO:0001525	angiogenesis	Hoxa7	Hoxa7	Homeobox protein Hox-A7	7.3201e-14	3.00129e-11	2.49501
GO:0001525	angiogenesis	Hey1	Hey1	Putative uncharacterized protein	7.3201e-14	3.00129e-11	2.49501
GO:0001525	angiogenesis	Wars	Wars	Tryptophan--tRNA ligase, cytoplasmic	7.3201e-14	3.00129e-11	2.49501
GO:0001525	angiogenesis	Angpt1	Angpt1	Angiopoietin-1	7.3201e-14	3.00129e-11	2.49501
GO:0001525	angiogenesis	Ptk2b	Ptk2b	Protein-tyrosine kinase 2-beta	7.3201e-14	3.00129e-11	2.49501
GO:0001525	angiogenesis	Meis1	Meis1	Homeobox protein Meis1	7.3201e-14	3.00129e-11	2.49501
GO:0001525	angiogenesis	Fap	Fap	Prolyl endopeptidase FAP	7.3201e-14	3.00129e-11	2.49501
GO:0001525	angiogenesis	Gna13	Gna13	Guanine nucleotide-binding protein subunit alpha-13	7.3201e-14	3.00129e-11	2.49501
GO:0001525	angiogenesis	Pik3cg	Pik3cg	Phosphoinositide-3-kinase gamma polypeptide	7.3201e-14	3.00129e-11	2.49501
GO:0001525	angiogenesis	Ephb3	Ephb3	Ephrin type-B receptor 3	7.3201e-14	3.00129e-11	2.49501
GO:0001525	angiogenesis	Cyp1b1	Cyp1b1	Putative uncharacterized protein	7.3201e-14	3.00129e-11	2.49501
GO:0001525	angiogenesis	Shh	Shh	Sonic hedgehog protein	7.3201e-14	3.00129e-11	2.49501
GO:0001525	angiogenesis	Esm1	Esm1	Endothelial cell-specific molecule 1	7.3201e-14	3.00129e-11	2.49501
GO:0001525	angiogenesis	Ephb4	Ephb4	Receptor protein-tyrosine kinase	7.3201e-14	3.00129e-11	2.49501
GO:0001525	angiogenesis	Tnfaip2	Tnfaip2	Tumor necrosis factor, alpha-induced protein 2, isoform CRA_a	7.3201e-14	3.00129e-11	2.49501
GO:0001525	angiogenesis	Nrcam	Nrcam	Nrcam protein	7.3201e-14	3.00129e-11	2.49501
GO:0007067	mitotic nuclear division	Aurkb	Aurkb	Aurora kinase B	7.59957e-14	3.00129e-11	2.36447
GO:0007067	mitotic nuclear division	Cenph	Cenph	Centromere protein H	7.59957e-14	3.00129e-11	2.36447
GO:0007067	mitotic nuclear division	Kifc1	Kifc1	Kinesin-like protein KIFC1	7.59957e-14	3.00129e-11	2.36447
GO:0007067	mitotic nuclear division	Incenp	Incenp	Inner centromere protein	7.59957e-14	3.00129e-11	2.36447
GO:0007067	mitotic nuclear division	Timeless	Timeless	Protein timeless homolog	7.59957e-14	3.00129e-11	2.36447
GO:0007067	mitotic nuclear division	Ncapd2	Ncapd2	Condensin complex subunit 1	7.59957e-14	3.00129e-11	2.36447
GO:0007067	mitotic nuclear division	Knstrn	Knstrn	DNA segment, Chr 2, ERATO Doi 750, expressed, isoform CRA_c	7.59957e-14	3.00129e-11	2.36447
GO:0007067	mitotic nuclear division	Ndc80	Ndc80	Kinetochore protein NDC80 homolog	7.59957e-14	3.00129e-11	2.36447
GO:0007067	mitotic nuclear division	Ube2c	Ube2c	Ubiquitin-conjugating enzyme E2C	7.59957e-14	3.00129e-11	2.36447
GO:0007067	mitotic nuclear division	Rcc1	Rcc1	Regulator of chromosome condensation	7.59957e-14	3.00129e-11	2.36447
GO:0007067	mitotic nuclear division	Kif20b	Kif20b	Kinesin-like protein KIF20B	7.59957e-14	3.00129e-11	2.36447
GO:0007067	mitotic nuclear division	Misp	Misp	Mitotic interactor and substrate of PLK1	7.59957e-14	3.00129e-11	2.36447
GO:0007067	mitotic nuclear division	Ccnf	Ccnf	Cyclin-F	7.59957e-14	3.00129e-11	2.36447
GO:0007067	mitotic nuclear division	Sgol1	Sgol1	Shugoshin-like 1	7.59957e-14	3.00129e-11	2.36447
GO:0007067	mitotic nuclear division	Bub1	Bub1	Mitotic checkpoint serine/threonine-protein kinase BUB1	7.59957e-14	3.00129e-11	2.36447
GO:0007067	mitotic nuclear division	Plk1	Plk1	Polo like kinase	7.59957e-14	3.00129e-11	2.36447
GO:0007067	mitotic nuclear division	Spdl1	Spdl1	Protein Spindly	7.59957e-14	3.00129e-11	2.36447
GO:0007067	mitotic nuclear division	Mis18bp1	Mis18bp1	Putative uncharacterized protein	7.59957e-14	3.00129e-11	2.36447
GO:0007067	mitotic nuclear division	Spag5	Spag5	S17 protein	7.59957e-14	3.00129e-11	2.36447
GO:0007067	mitotic nuclear division	Nek2	Nek2	Serine/threonine-protein kinase Nek2	7.59957e-14	3.00129e-11	2.36447
GO:0007067	mitotic nuclear division	Zwilch	Zwilch	Protein zwilch homolog	7.59957e-14	3.00129e-11	2.36447
GO:0007067	mitotic nuclear division	Cdc6	Cdc6	Cell division control protein 6 homolog	7.59957e-14	3.00129e-11	2.36447
GO:0007067	mitotic nuclear division	Aspm	Aspm	Abnormal spindle-like microcephaly associated splice variant 1	7.59957e-14	3.00129e-11	2.36447
GO:0007067	mitotic nuclear division	Nsl1	Nsl1	Kinetochore-associated protein NSL1 homolog	7.59957e-14	3.00129e-11	2.36447
GO:0007067	mitotic nuclear division	Mad2l1	Mad2l1	Putative uncharacterized protein	7.59957e-14	3.00129e-11	2.36447
GO:0007067	mitotic nuclear division	Ccnb2	Ccnb2	G2/mitotic-specific cyclin-B2	7.59957e-14	3.00129e-11	2.36447
GO:0007067	mitotic nuclear division	Hells	Hells	Lymphocyte-specific helicase	7.59957e-14	3.00129e-11	2.36447
GO:0007067	mitotic nuclear division	Kntc1	Kntc1	Kinetochore-associated protein 1	7.59957e-14	3.00129e-11	2.36447
GO:0007067	mitotic nuclear division	Kif11	Kif11	Kinesin-like protein KIF11	7.59957e-14	3.00129e-11	2.36447
GO:0007067	mitotic nuclear division	Fbxo5	Fbxo5	F-box only protein 5	7.59957e-14	3.00129e-11	2.36447
GO:0007067	mitotic nuclear division	Cenpw	Cenpw	MCG20021	7.59957e-14	3.00129e-11	2.36447
GO:0007067	mitotic nuclear division	Nup37	Nup37	Nucleoporin Nup37	7.59957e-14	3.00129e-11	2.36447
GO:0007067	mitotic nuclear division	Ncapg2	Ncapg2	Putative uncharacterized protein	7.59957e-14	3.00129e-11	2.36447
GO:0007067	mitotic nuclear division	Smc2	Smc2	Structural maintenance of chromosomes protein 2	7.59957e-14	3.00129e-11	2.36447
GO:0007067	mitotic nuclear division	Ercc6l	Ercc6l	DNA excision repair protein ERCC-6-like	7.59957e-14	3.00129e-11	2.36447
GO:0007067	mitotic nuclear division	Tpx2	Tpx2	Targeting protein for Xklp2	7.59957e-14	3.00129e-11	2.36447
GO:0007067	mitotic nuclear division	Hepacam2	Hepacam2	HEPACAM family member 2	7.59957e-14	3.00129e-11	2.36447
GO:0007067	mitotic nuclear division	Ccna2	Ccna2	Cyclin-A2	7.59957e-14	3.00129e-11	2.36447
GO:0007067	mitotic nuclear division	Cenpn	Cenpn	Centromere protein N	7.59957e-14	3.00129e-11	2.36447
GO:0007067	mitotic nuclear division	Nuf2	Nuf2	Kinetochore protein Nuf2	7.59957e-14	3.00129e-11	2.36447
GO:0007067	mitotic nuclear division	Birc5	Birc5	Baculoviral IAP repeat-containing protein 5	7.59957e-14	3.00129e-11	2.36447
GO:0007067	mitotic nuclear division	Ccnb1	Ccnb1	Cyclin b1 variant 1	7.59957e-14	3.00129e-11	2.36447
GO:0007067	mitotic nuclear division	Cdc20	Cdc20	Cell division cycle protein 20 homolog	7.59957e-14	3.00129e-11	2.36447
GO:0007067	mitotic nuclear division	Kif2c	Kif2c	Kinesin-like protein KIF2C	7.59957e-14	3.00129e-11	2.36447
GO:0007067	mitotic nuclear division	Cdca5	Cdca5	Sororin	7.59957e-14	3.00129e-11	2.36447
GO:0007067	mitotic nuclear division	Kif23	Kif23	Kinesin-like protein KIF23	7.59957e-14	3.00129e-11	2.36447
GO:0007067	mitotic nuclear division	Aurka	Aurka	Aurora kinase A, isoform CRA_b	7.59957e-14	3.00129e-11	2.36447
GO:0007067	mitotic nuclear division	Ttc28	Ttc28	Tetratricopeptide repeat protein 28	7.59957e-14	3.00129e-11	2.36447
GO:0007067	mitotic nuclear division	Cdca8	Cdca8	Borealin	7.59957e-14	3.00129e-11	2.36447
GO:0007067	mitotic nuclear division	Bub1b	Bub1b	Putative uncharacterized protein	7.59957e-14	3.00129e-11	2.36447
GO:0007067	mitotic nuclear division	Klhl13	Klhl13	Klhl13 protein	7.59957e-14	3.00129e-11	2.36447
GO:0007067	mitotic nuclear division	Haus3	Haus3	HAUS augmin-like complex subunit 3	7.59957e-14	3.00129e-11	2.36447
GO:0007067	mitotic nuclear division	Cdca2	Cdca2	Cell division cycle-associated protein 2	7.59957e-14	3.00129e-11	2.36447
GO:0007067	mitotic nuclear division	Katna1	Katna1	Katanin p60 ATPase-containing subunit A1	7.59957e-14	3.00129e-11	2.36447
GO:0007067	mitotic nuclear division	Gem	Gem	GTP-binding protein GEM	7.59957e-14	3.00129e-11	2.36447
GO:0007067	mitotic nuclear division	Casc5	Casc5	Protein CASC5	7.59957e-14	3.00129e-11	2.36447
GO:0007067	mitotic nuclear division	Cdca3	Cdca3	Cell division cycle-associated protein 3	7.59957e-14	3.00129e-11	2.36447
GO:0007067	mitotic nuclear division	Spc24	Spc24	SPC24, NDC80 kinetochore complex component, homolog (S. cerevisiae)	7.59957e-14	3.00129e-11	2.36447
GO:0007067	mitotic nuclear division	Vcpip1	Vcpip1	Vcpip1 protein	7.59957e-14	3.00129e-11	2.36447
GO:0007067	mitotic nuclear division	Cdk1	Cdk1	Cyclin-dependent kinase 1	7.59957e-14	3.00129e-11	2.36447
GO:0007067	mitotic nuclear division	Espl1	Espl1	Espl1 protein	7.59957e-14	3.00129e-11	2.36447
GO:0007067	mitotic nuclear division	Kif18b	Kif18b	Kinesin-like protein KIF18B	7.59957e-14	3.00129e-11	2.36447
GO:0007067	mitotic nuclear division	Nup43	Nup43	Nucleoporin Nup43	7.59957e-14	3.00129e-11	2.36447
GO:0007067	mitotic nuclear division	Nusap1	Nusap1	Nucleolar and spindle-associated protein 1	7.59957e-14	3.00129e-11	2.36447
GO:0007067	mitotic nuclear division	Fbxl7	Fbxl7	F-box/LRR-repeat protein 7	7.59957e-14	3.00129e-11	2.36447
GO:0007067	mitotic nuclear division	Cep55	Cep55	Centrosomal protein of 55 kDa	7.59957e-14	3.00129e-11	2.36447
GO:0007067	mitotic nuclear division	Rbbp8	Rbbp8	DNA endonuclease RBBP8	7.59957e-14	3.00129e-11	2.36447
GO:0007067	mitotic nuclear division	Fam64a	Fam64a	Protein FAM64A	7.59957e-14	3.00129e-11	2.36447
GO:0007067	mitotic nuclear division	Ska1	Ska1	Spindle and kinetochore-associated protein 1	7.59957e-14	3.00129e-11	2.36447
GO:0007067	mitotic nuclear division	Pmf1	Pmf1	Putative uncharacterized protein	7.59957e-14	3.00129e-11	2.36447
GO:0007067	mitotic nuclear division	Tubb3	Tubb3	Tubulin beta 3	7.59957e-14	3.00129e-11	2.36447
GO:0007067	mitotic nuclear division	Spc25	Spc25	Kinetochore protein Spc25	7.59957e-14	3.00129e-11	2.36447
GO:0007067	mitotic nuclear division	Ska3	Ska3	Spindle and kinetochore-associated protein 3	7.59957e-14	3.00129e-11	2.36447
GO:0007067	mitotic nuclear division	Ran	Ran	GTP-binding nuclear protein Ran	7.59957e-14	3.00129e-11	2.36447
GO:0007067	mitotic nuclear division	Mastl	Mastl	Serine/threonine-protein kinase greatwall	7.59957e-14	3.00129e-11	2.36447
GO:0007067	mitotic nuclear division	Anln	Anln	Anln protein	7.59957e-14	3.00129e-11	2.36447
GO:0007067	mitotic nuclear division	Cenpe	Cenpe	Kinesin-like protein	7.59957e-14	3.00129e-11	2.36447
GO:0007067	mitotic nuclear division	Rgs14	Rgs14	Regulator of G-protein-signaling 14	7.59957e-14	3.00129e-11	2.36447
GO:0007067	mitotic nuclear division	Cdc25c	Cdc25c	M-phase inducer phosphatase 3	7.59957e-14	3.00129e-11	2.36447
GO:0051301	cell division	Aurkb	Aurkb	Aurora kinase B	4.42565e-12	1.5337e-09	2.05634
GO:0051301	cell division	Kifc1	Kifc1	Kinesin-like protein KIFC1	4.42565e-12	1.5337e-09	2.05634
GO:0051301	cell division	Ccne1	Ccne1	Ccne1 protein	4.42565e-12	1.5337e-09	2.05634
GO:0051301	cell division	Incenp	Incenp	Inner centromere protein	4.42565e-12	1.5337e-09	2.05634
GO:0051301	cell division	Timeless	Timeless	Protein timeless homolog	4.42565e-12	1.5337e-09	2.05634
GO:0051301	cell division	Ncapd2	Ncapd2	Condensin complex subunit 1	4.42565e-12	1.5337e-09	2.05634
GO:0051301	cell division	Racgap1	Racgap1	Rac GTPase-activating protein 1	4.42565e-12	1.5337e-09	2.05634
GO:0051301	cell division	Knstrn	Knstrn	DNA segment, Chr 2, ERATO Doi 750, expressed, isoform CRA_c	4.42565e-12	1.5337e-09	2.05634
GO:0051301	cell division	Ndc80	Ndc80	Kinetochore protein NDC80 homolog	4.42565e-12	1.5337e-09	2.05634
GO:0051301	cell division	Ube2c	Ube2c	Ubiquitin-conjugating enzyme E2C	4.42565e-12	1.5337e-09	2.05634
GO:0051301	cell division	Mitd1	Mitd1	MIT domain-containing protein 1	4.42565e-12	1.5337e-09	2.05634
GO:0051301	cell division	Rcc1	Rcc1	Regulator of chromosome condensation	4.42565e-12	1.5337e-09	2.05634
GO:0051301	cell division	Kif20b	Kif20b	Kinesin-like protein KIF20B	4.42565e-12	1.5337e-09	2.05634
GO:0051301	cell division	Misp	Misp	Mitotic interactor and substrate of PLK1	4.42565e-12	1.5337e-09	2.05634
GO:0051301	cell division	Ccnf	Ccnf	Cyclin-F	4.42565e-12	1.5337e-09	2.05634
GO:0051301	cell division	Syce2	Syce2	Synaptonemal complex central element protein 2	4.42565e-12	1.5337e-09	2.05634
GO:0051301	cell division	Sept3	Sept3	MKIAA4169 protein	4.42565e-12	1.5337e-09	2.05634
GO:0051301	cell division	Sgol1	Sgol1	Shugoshin-like 1	4.42565e-12	1.5337e-09	2.05634
GO:0051301	cell division	Bub1	Bub1	Mitotic checkpoint serine/threonine-protein kinase BUB1	4.42565e-12	1.5337e-09	2.05634
GO:0051301	cell division	Plk1	Plk1	Polo like kinase	4.42565e-12	1.5337e-09	2.05634
GO:0051301	cell division	Spdl1	Spdl1	Protein Spindly	4.42565e-12	1.5337e-09	2.05634
GO:0051301	cell division	Mis18bp1	Mis18bp1	Putative uncharacterized protein	4.42565e-12	1.5337e-09	2.05634
GO:0051301	cell division	Ccnd1	Ccnd1	Putative cyclin D1b	4.42565e-12	1.5337e-09	2.05634
GO:0051301	cell division	Spag5	Spag5	S17 protein	4.42565e-12	1.5337e-09	2.05634
GO:0051301	cell division	Nek2	Nek2	Serine/threonine-protein kinase Nek2	4.42565e-12	1.5337e-09	2.05634
GO:0051301	cell division	Zwilch	Zwilch	Protein zwilch homolog	4.42565e-12	1.5337e-09	2.05634
GO:0051301	cell division	Kif13a	Kif13a	Kinesin-like protein	4.42565e-12	1.5337e-09	2.05634
GO:0051301	cell division	Cdc6	Cdc6	Cell division control protein 6 homolog	4.42565e-12	1.5337e-09	2.05634
GO:0051301	cell division	Aspm	Aspm	Abnormal spindle-like microcephaly associated splice variant 1	4.42565e-12	1.5337e-09	2.05634
GO:0051301	cell division	Nsl1	Nsl1	Kinetochore-associated protein NSL1 homolog	4.42565e-12	1.5337e-09	2.05634
GO:0051301	cell division	Mad2l1	Mad2l1	Putative uncharacterized protein	4.42565e-12	1.5337e-09	2.05634
GO:0051301	cell division	Ccnb2	Ccnb2	G2/mitotic-specific cyclin-B2	4.42565e-12	1.5337e-09	2.05634
GO:0051301	cell division	Hells	Hells	Lymphocyte-specific helicase	4.42565e-12	1.5337e-09	2.05634
GO:0051301	cell division	Kntc1	Kntc1	Kinetochore-associated protein 1	4.42565e-12	1.5337e-09	2.05634
GO:0051301	cell division	Prc1	Prc1	Protein regulator of cytokinesis 1, isoform CRA_e	4.42565e-12	1.5337e-09	2.05634
GO:0051301	cell division	Cdc7	Cdc7	Cell division cycle 7 (S. cerevisiae), isoform CRA_a	4.42565e-12	1.5337e-09	2.05634
GO:0051301	cell division	Kif11	Kif11	Kinesin-like protein KIF11	4.42565e-12	1.5337e-09	2.05634
GO:0051301	cell division	Fbxo5	Fbxo5	F-box only protein 5	4.42565e-12	1.5337e-09	2.05634
GO:0051301	cell division	Cenpw	Cenpw	MCG20021	4.42565e-12	1.5337e-09	2.05634
GO:0051301	cell division	Nup37	Nup37	Nucleoporin Nup37	4.42565e-12	1.5337e-09	2.05634
GO:0051301	cell division	Ncapg2	Ncapg2	Putative uncharacterized protein	4.42565e-12	1.5337e-09	2.05634
GO:0051301	cell division	Smc2	Smc2	Structural maintenance of chromosomes protein 2	4.42565e-12	1.5337e-09	2.05634
GO:0051301	cell division	Ercc6l	Ercc6l	DNA excision repair protein ERCC-6-like	4.42565e-12	1.5337e-09	2.05634
GO:0051301	cell division	Tpx2	Tpx2	Targeting protein for Xklp2	4.42565e-12	1.5337e-09	2.05634
GO:0051301	cell division	Ect2	Ect2	Protein ECT2	4.42565e-12	1.5337e-09	2.05634
GO:0051301	cell division	Hepacam2	Hepacam2	HEPACAM family member 2	4.42565e-12	1.5337e-09	2.05634
GO:0051301	cell division	Ccna2	Ccna2	Cyclin-A2	4.42565e-12	1.5337e-09	2.05634
GO:0051301	cell division	Mcm5	Mcm5	DNA replication licensing factor MCM5	4.42565e-12	1.5337e-09	2.05634
GO:0051301	cell division	Nuf2	Nuf2	Kinetochore protein Nuf2	4.42565e-12	1.5337e-09	2.05634
GO:0051301	cell division	Birc5	Birc5	Baculoviral IAP repeat-containing protein 5	4.42565e-12	1.5337e-09	2.05634
GO:0051301	cell division	Ccnb1	Ccnb1	Cyclin b1 variant 1	4.42565e-12	1.5337e-09	2.05634
GO:0051301	cell division	Cdc20	Cdc20	Cell division cycle protein 20 homolog	4.42565e-12	1.5337e-09	2.05634
GO:0051301	cell division	Kif2c	Kif2c	Kinesin-like protein KIF2C	4.42565e-12	1.5337e-09	2.05634
GO:0051301	cell division	Cdca5	Cdca5	Sororin	4.42565e-12	1.5337e-09	2.05634
GO:0051301	cell division	Kif23	Kif23	Kinesin-like protein KIF23	4.42565e-12	1.5337e-09	2.05634
GO:0051301	cell division	Lig1	Lig1	DNA ligase 1	4.42565e-12	1.5337e-09	2.05634
GO:0051301	cell division	Aurka	Aurka	Aurora kinase A, isoform CRA_b	4.42565e-12	1.5337e-09	2.05634
GO:0051301	cell division	Ccne2	Ccne2	Cyclin E2, isoform CRA_a	4.42565e-12	1.5337e-09	2.05634
GO:0051301	cell division	Ttc28	Ttc28	Tetratricopeptide repeat protein 28	4.42565e-12	1.5337e-09	2.05634
GO:0051301	cell division	Cdca8	Cdca8	Borealin	4.42565e-12	1.5337e-09	2.05634
GO:0051301	cell division	Bub1b	Bub1b	Putative uncharacterized protein	4.42565e-12	1.5337e-09	2.05634
GO:0051301	cell division	Klhl13	Klhl13	Klhl13 protein	4.42565e-12	1.5337e-09	2.05634
GO:0051301	cell division	Haus3	Haus3	HAUS augmin-like complex subunit 3	4.42565e-12	1.5337e-09	2.05634
GO:0051301	cell division	Cdca2	Cdca2	Cell division cycle-associated protein 2	4.42565e-12	1.5337e-09	2.05634
GO:0051301	cell division	Katna1	Katna1	Katanin p60 ATPase-containing subunit A1	4.42565e-12	1.5337e-09	2.05634
GO:0051301	cell division	Cks1b	Cks1b	Cyclin-dependent kinases regulatory subunit 1	4.42565e-12	1.5337e-09	2.05634
GO:0051301	cell division	Casc5	Casc5	Protein CASC5	4.42565e-12	1.5337e-09	2.05634
GO:0051301	cell division	Cdca3	Cdca3	Cell division cycle-associated protein 3	4.42565e-12	1.5337e-09	2.05634
GO:0051301	cell division	Spc24	Spc24	SPC24, NDC80 kinetochore complex component, homolog (S. cerevisiae)	4.42565e-12	1.5337e-09	2.05634
GO:0051301	cell division	Kif14	Kif14	Kinesin-like protein	4.42565e-12	1.5337e-09	2.05634
GO:0051301	cell division	Cdk1	Cdk1	Cyclin-dependent kinase 1	4.42565e-12	1.5337e-09	2.05634
GO:0051301	cell division	Kif18b	Kif18b	Kinesin-like protein KIF18B	4.42565e-12	1.5337e-09	2.05634
GO:0051301	cell division	Nup43	Nup43	Nucleoporin Nup43	4.42565e-12	1.5337e-09	2.05634
GO:0051301	cell division	Nusap1	Nusap1	Nucleolar and spindle-associated protein 1	4.42565e-12	1.5337e-09	2.05634
GO:0051301	cell division	Fbxl7	Fbxl7	F-box/LRR-repeat protein 7	4.42565e-12	1.5337e-09	2.05634
GO:0051301	cell division	Specc1l	Specc1l	Cytospin-A	4.42565e-12	1.5337e-09	2.05634
GO:0051301	cell division	Cep55	Cep55	Centrosomal protein of 55 kDa	4.42565e-12	1.5337e-09	2.05634
GO:0051301	cell division	Rbbp8	Rbbp8	DNA endonuclease RBBP8	4.42565e-12	1.5337e-09	2.05634
GO:0051301	cell division	Fam64a	Fam64a	Protein FAM64A	4.42565e-12	1.5337e-09	2.05634
GO:0051301	cell division	Ska1	Ska1	Spindle and kinetochore-associated protein 1	4.42565e-12	1.5337e-09	2.05634
GO:0051301	cell division	Pmf1	Pmf1	Putative uncharacterized protein	4.42565e-12	1.5337e-09	2.05634
GO:0051301	cell division	Sycp2	Sycp2	Synaptonemal complex protein 2	4.42565e-12	1.5337e-09	2.05634
GO:0051301	cell division	Usp39	Usp39	U4/U6.U5 tri-snRNP-associated protein 2	4.42565e-12	1.5337e-09	2.05634
GO:0051301	cell division	Arf6	Arf6	ADP-ribosylation factor 6	4.42565e-12	1.5337e-09	2.05634
GO:0051301	cell division	Cks2	Cks2	Cyclin-dependent kinases regulatory subunit 2	4.42565e-12	1.5337e-09	2.05634
GO:0051301	cell division	Spc25	Spc25	Kinetochore protein Spc25	4.42565e-12	1.5337e-09	2.05634
GO:0051301	cell division	Ska3	Ska3	Spindle and kinetochore-associated protein 3	4.42565e-12	1.5337e-09	2.05634
GO:0051301	cell division	Ran	Ran	GTP-binding nuclear protein Ran	4.42565e-12	1.5337e-09	2.05634
GO:0051301	cell division	Mastl	Mastl	Serine/threonine-protein kinase greatwall	4.42565e-12	1.5337e-09	2.05634
GO:0051301	cell division	Anln	Anln	Anln protein	4.42565e-12	1.5337e-09	2.05634
GO:0051301	cell division	Cenpe	Cenpe	Kinesin-like protein	4.42565e-12	1.5337e-09	2.05634
GO:0051301	cell division	Rgs14	Rgs14	Regulator of G-protein-signaling 14	4.42565e-12	1.5337e-09	2.05634
GO:0051301	cell division	Cdc25c	Cdc25c	M-phase inducer phosphatase 3	4.42565e-12	1.5337e-09	2.05634
GO:0042832	defense response to protozoan	Batf2	Batf2	Basic leucine zipper transcriptional factor ATF-like 2	4.43827e-12	1.5337e-09	5.90369
GO:0042832	defense response to protozoan	Bcl3	Bcl3	B-cell lymphoma 3 protein homolog	4.43827e-12	1.5337e-09	5.90369
GO:0042832	defense response to protozoan	Gbp2	Gbp2	Interferon-induced guanylate-binding protein 2	4.43827e-12	1.5337e-09	5.90369
GO:0042832	defense response to protozoan	Slc11a1	Slc11a1	Natural resistance-associated macrophage protein 1	4.43827e-12	1.5337e-09	5.90369
GO:0042832	defense response to protozoan	Irgm2	Irgm2	Interferon inducible GTPase 2, isoform CRA_a	4.43827e-12	1.5337e-09	5.90369
GO:0042832	defense response to protozoan	Batf	Batf	Basic leucine zipper transcriptional factor ATF-like	4.43827e-12	1.5337e-09	5.90369
GO:0042832	defense response to protozoan	Iigp1	Iigp1	Interferon-gamma-inducible GTPase Ifgga1 protein	4.43827e-12	1.5337e-09	5.90369
GO:0042832	defense response to protozoan	Gbp7	Gbp7	MFLJ00316 protein	4.43827e-12	1.5337e-09	5.90369
GO:0042832	defense response to protozoan	Il4ra	Il4ra	Il4ra protein	4.43827e-12	1.5337e-09	5.90369
GO:0042832	defense response to protozoan	Gbp9	Gbp9	cDNA sequence BC057170	4.43827e-12	1.5337e-09	5.90369
GO:0042832	defense response to protozoan	Il6	Il6	Interleukin 6, isoform CRA_b	4.43827e-12	1.5337e-09	5.90369
GO:0042832	defense response to protozoan	Gbp3	Gbp3	Guanylate-binding protein 4	4.43827e-12	1.5337e-09	5.90369
GO:0042832	defense response to protozoan	Il12b	Il12b	Interleukin-12 subunit beta	4.43827e-12	1.5337e-09	5.90369
GO:0042832	defense response to protozoan	Gbp10	Gbp10	Guanylate-binding protein 10	4.43827e-12	1.5337e-09	5.90369
GO:0042832	defense response to protozoan	Gbp2b	Gbp2b	Guanylate binding protein 1	4.43827e-12	1.5337e-09	5.90369
GO:0042832	defense response to protozoan	Ifng	Ifng	Interferon gamma	4.43827e-12	1.5337e-09	5.90369
GO:0042832	defense response to protozoan	Gbp6	Gbp6	Protein Gbp6	4.43827e-12	1.5337e-09	5.90369
GO:0042832	defense response to protozoan	Irf8	Irf8	Interferon regulatory factor 8	4.43827e-12	1.5337e-09	5.90369
GO:0007157	heterophilic cell-cell adhesion via plasma membrane cell adhesion molecules	Itga4	Itga4	Integrin alpha-4	1.0866e-11	3.534e-09	5.0092
GO:0007157	heterophilic cell-cell adhesion via plasma membrane cell adhesion molecules	Amigo3	Amigo3	Amphoterin-induced protein 3	1.0866e-11	3.534e-09	5.0092
GO:0007157	heterophilic cell-cell adhesion via plasma membrane cell adhesion molecules	Cadm3	Cadm3	Immunoglobulin superfamily, member 4B, isoform CRA_a	1.0866e-11	3.534e-09	5.0092
GO:0007157	heterophilic cell-cell adhesion via plasma membrane cell adhesion molecules	Amigo2	Amigo2	Adhesion molecule with Ig like domain 2	1.0866e-11	3.534e-09	5.0092
GO:0007157	heterophilic cell-cell adhesion via plasma membrane cell adhesion molecules	Cadm1	Cadm1	RA175 isoform f	1.0866e-11	3.534e-09	5.0092
GO:0007157	heterophilic cell-cell adhesion via plasma membrane cell adhesion molecules	Fat4	Fat4	Protocadherin Fat 4	1.0866e-11	3.534e-09	5.0092
GO:0007157	heterophilic cell-cell adhesion via plasma membrane cell adhesion molecules	Lgals1	Lgals1	Galectin-1	1.0866e-11	3.534e-09	5.0092
GO:0007157	heterophilic cell-cell adhesion via plasma membrane cell adhesion molecules	Itga5	Itga5	Integrin alpha-5	1.0866e-11	3.534e-09	5.0092
GO:0007157	heterophilic cell-cell adhesion via plasma membrane cell adhesion molecules	Nrxn1	Nrxn1	Neurexin-1-beta	1.0866e-11	3.534e-09	5.0092
GO:0007157	heterophilic cell-cell adhesion via plasma membrane cell adhesion molecules	Colec10	Colec10	Colec10	1.0866e-11	3.534e-09	5.0092
GO:0007157	heterophilic cell-cell adhesion via plasma membrane cell adhesion molecules	Amica1	Amica1	Junctional adhesion molecule-like	1.0866e-11	3.534e-09	5.0092
GO:0007157	heterophilic cell-cell adhesion via plasma membrane cell adhesion molecules	Ptprd	Ptprd	Protein-tyrosine-phosphatase	1.0866e-11	3.534e-09	5.0092
GO:0007157	heterophilic cell-cell adhesion via plasma membrane cell adhesion molecules	Sele	Sele	E-selectin	1.0866e-11	3.534e-09	5.0092
GO:0007157	heterophilic cell-cell adhesion via plasma membrane cell adhesion molecules	Dchs1	Dchs1	Protocadherin-16	1.0866e-11	3.534e-09	5.0092
GO:0007157	heterophilic cell-cell adhesion via plasma membrane cell adhesion molecules	Selp	Selp	P-selectin	1.0866e-11	3.534e-09	5.0092
GO:0007157	heterophilic cell-cell adhesion via plasma membrane cell adhesion molecules	Vcam1	Vcam1	Vascular cell adhesion protein 1	1.0866e-11	3.534e-09	5.0092
GO:0007157	heterophilic cell-cell adhesion via plasma membrane cell adhesion molecules	Lgals9	Lgals9	Galectin-9	1.0866e-11	3.534e-09	5.0092
GO:0007157	heterophilic cell-cell adhesion via plasma membrane cell adhesion molecules	Cdh4	Cdh4	Cadherin-4	1.0866e-11	3.534e-09	5.0092
GO:0007157	heterophilic cell-cell adhesion via plasma membrane cell adhesion molecules	Cdh2	Cdh2	Cadherin-2	1.0866e-11	3.534e-09	5.0092
GO:0007157	heterophilic cell-cell adhesion via plasma membrane cell adhesion molecules	Itgal	Itgal	Itgal protein	1.0866e-11	3.534e-09	5.0092
GO:0007157	heterophilic cell-cell adhesion via plasma membrane cell adhesion molecules	Cxadr	Cxadr	Coxsackievirus and adenovirus receptor homolog	1.0866e-11	3.534e-09	5.0092
GO:0032760	positive regulation of tumor necrosis factor production	Ccr5	Ccr5	C-C chemokine receptor type 5	1.98404e-11	6.09432e-09	4.39345
GO:0032760	positive regulation of tumor necrosis factor production	Jak2	Jak2	Tyrosine-protein kinase JAK2	1.98404e-11	6.09432e-09	4.39345
GO:0032760	positive regulation of tumor necrosis factor production	Cd36	Cd36	CD36 antigen variant	1.98404e-11	6.09432e-09	4.39345
GO:0032760	positive regulation of tumor necrosis factor production	Cd14	Cd14	Monocyte differentiation antigen CD14	1.98404e-11	6.09432e-09	4.39345
GO:0032760	positive regulation of tumor necrosis factor production	Ccl4	Ccl4	C-C motif chemokine 4	1.98404e-11	6.09432e-09	4.39345
GO:0032760	positive regulation of tumor necrosis factor production	Clec7a	Clec7a	C-type lectin domain family 7 member A	1.98404e-11	6.09432e-09	4.39345
GO:0032760	positive regulation of tumor necrosis factor production	Tlr9	Tlr9	Toll-like receptor 9	1.98404e-11	6.09432e-09	4.39345
GO:0032760	positive regulation of tumor necrosis factor production	Fcer1g	Fcer1g	High affinity immunoglobulin epsilon receptor subunit gamma	1.98404e-11	6.09432e-09	4.39345
GO:0032760	positive regulation of tumor necrosis factor production	Spon2	Spon2	Putative uncharacterized protein	1.98404e-11	6.09432e-09	4.39345
GO:0032760	positive regulation of tumor necrosis factor production	Tlr4	Tlr4	Toll-like receptor 4	1.98404e-11	6.09432e-09	4.39345
GO:0032760	positive regulation of tumor necrosis factor production	Nod1	Nod1	NOD1	1.98404e-11	6.09432e-09	4.39345
GO:0032760	positive regulation of tumor necrosis factor production	Myd88	Myd88	Myeloid differentiation primary response protein MyD88	1.98404e-11	6.09432e-09	4.39345
GO:0032760	positive regulation of tumor necrosis factor production	Il12b	Il12b	Interleukin-12 subunit beta	1.98404e-11	6.09432e-09	4.39345
GO:0032760	positive regulation of tumor necrosis factor production	Tlr3	Tlr3	Putative uncharacterized protein	1.98404e-11	6.09432e-09	4.39345
GO:0032760	positive regulation of tumor necrosis factor production	Ripk2	Ripk2	Ripk2 protein	1.98404e-11	6.09432e-09	4.39345
GO:0032760	positive regulation of tumor necrosis factor production	Ccl3	Ccl3	C-C motif chemokine 3	1.98404e-11	6.09432e-09	4.39345
GO:0032760	positive regulation of tumor necrosis factor production	Il23a	Il23a	Interleukin-23 subunit alpha	1.98404e-11	6.09432e-09	4.39345
GO:0032760	positive regulation of tumor necrosis factor production	Tnfrsf1a	Tnfrsf1a	Tumor necrosis factor receptor superfamily member 1A	1.98404e-11	6.09432e-09	4.39345
GO:0032760	positive regulation of tumor necrosis factor production	Ifng	Ifng	Interferon gamma	1.98404e-11	6.09432e-09	4.39345
GO:0032760	positive regulation of tumor necrosis factor production	Tlr2	Tlr2	Toll-like receptor 2	1.98404e-11	6.09432e-09	4.39345
GO:0032760	positive regulation of tumor necrosis factor production	Ccl2	Ccl2	C-C motif chemokine 2	1.98404e-11	6.09432e-09	4.39345
GO:0032760	positive regulation of tumor necrosis factor production	Pycard	Pycard	PYD and CARD domain containing	1.98404e-11	6.09432e-09	4.39345
GO:0032760	positive regulation of tumor necrosis factor production	Ripk1	Ripk1	Receptor-interacting serine/threonine-protein kinase 1	1.98404e-11	6.09432e-09	4.39345
GO:0032760	positive regulation of tumor necrosis factor production	Nod2	Nod2	CARD15 short isoform	1.98404e-11	6.09432e-09	4.39345
GO:0071346	cellular response to interferon-gamma	H2-Ab1	H2-Ab1	MHC class II antigen A beta 1	2.50058e-11	7.27669e-09	4.86187
GO:0071346	cellular response to interferon-gamma	Gbp2	Gbp2	Interferon-induced guanylate-binding protein 2	2.50058e-11	7.27669e-09	4.86187
GO:0071346	cellular response to interferon-gamma	Il12rb1	Il12rb1	Putative uncharacterized protein	2.50058e-11	7.27669e-09	4.86187
GO:0071346	cellular response to interferon-gamma	Ciita	Ciita	MHC class II transactivator	2.50058e-11	7.27669e-09	4.86187
GO:0071346	cellular response to interferon-gamma	Gbp7	Gbp7	MFLJ00316 protein	2.50058e-11	7.27669e-09	4.86187
GO:0071346	cellular response to interferon-gamma	Gbp9	Gbp9	cDNA sequence BC057170	2.50058e-11	7.27669e-09	4.86187
GO:0071346	cellular response to interferon-gamma	Nos2	Nos2	Nitric oxide synthase 2	2.50058e-11	7.27669e-09	4.86187
GO:0071346	cellular response to interferon-gamma	Aqp4	Aqp4	Aquaporin-4	2.50058e-11	7.27669e-09	4.86187
GO:0071346	cellular response to interferon-gamma	Gbp8	Gbp8	5830443L24Rik protein	2.50058e-11	7.27669e-09	4.86187
GO:0071346	cellular response to interferon-gamma	Gbp3	Gbp3	Guanylate-binding protein 4	2.50058e-11	7.27669e-09	4.86187
GO:0071346	cellular response to interferon-gamma	Serpina3n	Serpina3n	Serine protease inhibitor A3N	2.50058e-11	7.27669e-09	4.86187
GO:0071346	cellular response to interferon-gamma	Edn1	Edn1	Endothelin-1	2.50058e-11	7.27669e-09	4.86187
GO:0071346	cellular response to interferon-gamma	Ccl5	Ccl5	C-C motif chemokine 5	2.50058e-11	7.27669e-09	4.86187
GO:0071346	cellular response to interferon-gamma	Gbp4	Gbp4	Guanylate binding protein 4.1	2.50058e-11	7.27669e-09	4.86187
GO:0071346	cellular response to interferon-gamma	Il12b	Il12b	Interleukin-12 subunit beta	2.50058e-11	7.27669e-09	4.86187
GO:0071346	cellular response to interferon-gamma	Tlr3	Tlr3	Putative uncharacterized protein	2.50058e-11	7.27669e-09	4.86187
GO:0071346	cellular response to interferon-gamma	Gbp10	Gbp10	Guanylate-binding protein 10	2.50058e-11	7.27669e-09	4.86187
GO:0071346	cellular response to interferon-gamma	Gbp2b	Gbp2b	Guanylate binding protein 1	2.50058e-11	7.27669e-09	4.86187
GO:0071346	cellular response to interferon-gamma	Ccl2	Ccl2	C-C motif chemokine 2	2.50058e-11	7.27669e-09	4.86187
GO:0071346	cellular response to interferon-gamma	Gbp6	Gbp6	Protein Gbp6	2.50058e-11	7.27669e-09	4.86187
GO:0071346	cellular response to interferon-gamma	Gbp5	Gbp5	Putative uncharacterized protein	2.50058e-11	7.27669e-09	4.86187
GO:0045766	positive regulation of angiogenesis	Brca1	Brca1	Breast cancer type 1 susceptibility protein homolog	4.85419e-11	1.34194e-08	2.93396
GO:0045766	positive regulation of angiogenesis	Il1b	Il1b	Interleukin-1 beta	4.85419e-11	1.34194e-08	2.93396
GO:0045766	positive regulation of angiogenesis	Fgf1	Fgf1	Fibroblast growth factor 1, isoform CRA_d	4.85419e-11	1.34194e-08	2.93396
GO:0045766	positive regulation of angiogenesis	Angpt2	Angpt2	Angiopoietin 2	4.85419e-11	1.34194e-08	2.93396
GO:0045766	positive regulation of angiogenesis	Epha1	Epha1	Ephrin type-A receptor 1	4.85419e-11	1.34194e-08	2.93396
GO:0045766	positive regulation of angiogenesis	Erap1	Erap1	Putative uncharacterized protein	4.85419e-11	1.34194e-08	2.93396
GO:0045766	positive regulation of angiogenesis	Thbs1	Thbs1	Thrombospondin-1	4.85419e-11	1.34194e-08	2.93396
GO:0045766	positive regulation of angiogenesis	Pik3r6	Pik3r6	Phosphoinositide 3-kinase regulatory subunit 6	4.85419e-11	1.34194e-08	2.93396
GO:0045766	positive regulation of angiogenesis	Eng	Eng	S-endoglin	4.85419e-11	1.34194e-08	2.93396
GO:0045766	positive regulation of angiogenesis	Serpine1	Serpine1	Serine or cysteine peptidase inhibitor clade E member 1	4.85419e-11	1.34194e-08	2.93396
GO:0045766	positive regulation of angiogenesis	Ccl24	Ccl24	C-C motif chemokine 24	4.85419e-11	1.34194e-08	2.93396
GO:0045766	positive regulation of angiogenesis	Sash1	Sash1	SAM and SH3 domain-containing protein 1	4.85419e-11	1.34194e-08	2.93396
GO:0045766	positive regulation of angiogenesis	Aqp1	Aqp1	Aquaporin-1	4.85419e-11	1.34194e-08	2.93396
GO:0045766	positive regulation of angiogenesis	C3ar1	C3ar1	C3a anaphylatoxin chemotactic receptor	4.85419e-11	1.34194e-08	2.93396
GO:0045766	positive regulation of angiogenesis	Acvrl1	Acvrl1	Serine/threonine-protein kinase receptor R3	4.85419e-11	1.34194e-08	2.93396
GO:0045766	positive regulation of angiogenesis	C3	C3	Complement component 3d	4.85419e-11	1.34194e-08	2.93396
GO:0045766	positive regulation of angiogenesis	Chil1	Chil1	Chitinase-3-like protein 1	4.85419e-11	1.34194e-08	2.93396
GO:0045766	positive regulation of angiogenesis	Ccr3	Ccr3	Probable C-C chemokine receptor type 3	4.85419e-11	1.34194e-08	2.93396
GO:0045766	positive regulation of angiogenesis	Ets1	Ets1	Protein C-ets-1	4.85419e-11	1.34194e-08	2.93396
GO:0045766	positive regulation of angiogenesis	Sfrp2	Sfrp2	Secreted frizzled-related protein 2	4.85419e-11	1.34194e-08	2.93396
GO:0045766	positive regulation of angiogenesis	Hmox1	Hmox1	Heme oxygenase 1	4.85419e-11	1.34194e-08	2.93396
GO:0045766	positive regulation of angiogenesis	Cxcr2	Cxcr2	C-X-C chemokine receptor type 2	4.85419e-11	1.34194e-08	2.93396
GO:0045766	positive regulation of angiogenesis	Ccl5	Ccl5	C-C motif chemokine 5	4.85419e-11	1.34194e-08	2.93396
GO:0045766	positive regulation of angiogenesis	Cma1	Cma1	Chymase	4.85419e-11	1.34194e-08	2.93396
GO:0045766	positive regulation of angiogenesis	Tek	Tek	Receptor protein-tyrosine kinase	4.85419e-11	1.34194e-08	2.93396
GO:0045766	positive regulation of angiogenesis	F3	F3	Tissue factor	4.85419e-11	1.34194e-08	2.93396
GO:0045766	positive regulation of angiogenesis	Kdr	Kdr	Vascular endothelial growth factor receptor 2	4.85419e-11	1.34194e-08	2.93396
GO:0045766	positive regulation of angiogenesis	Ccl11	Ccl11	Eotaxin	4.85419e-11	1.34194e-08	2.93396
GO:0045766	positive regulation of angiogenesis	Tbxa2r	Tbxa2r	Thromboxane A2 receptor	4.85419e-11	1.34194e-08	2.93396
GO:0045766	positive regulation of angiogenesis	Tnfrsf1a	Tnfrsf1a	Tumor necrosis factor receptor superfamily member 1A	4.85419e-11	1.34194e-08	2.93396
GO:0045766	positive regulation of angiogenesis	Lrg1	Lrg1	Leucine-rich alpha-2-glycoprotein 1	4.85419e-11	1.34194e-08	2.93396
GO:0045766	positive regulation of angiogenesis	Itgb2	Itgb2	Integrin beta-2	4.85419e-11	1.34194e-08	2.93396
GO:0045766	positive regulation of angiogenesis	Plcg1	Plcg1	Phosphoinositide phospholipase C	4.85419e-11	1.34194e-08	2.93396
GO:0045766	positive regulation of angiogenesis	Chrna7	Chrna7	Neuronal acetylcholine receptor subunit alpha-7	4.85419e-11	1.34194e-08	2.93396
GO:0045766	positive regulation of angiogenesis	Cysltr2	Cysltr2	Cysteinyl leukotriene 2 receptor	4.85419e-11	1.34194e-08	2.93396
GO:0045766	positive regulation of angiogenesis	Btg1	Btg1	Protein BTG1	4.85419e-11	1.34194e-08	2.93396
GO:0045766	positive regulation of angiogenesis	Ptk2b	Ptk2b	Protein-tyrosine kinase 2-beta	4.85419e-11	1.34194e-08	2.93396
GO:0045766	positive regulation of angiogenesis	Cyp1b1	Cyp1b1	Putative uncharacterized protein	4.85419e-11	1.34194e-08	2.93396
GO:0045766	positive regulation of angiogenesis	Angptl3	Angptl3	Angiopoietin-like 3	4.85419e-11	1.34194e-08	2.93396
GO:0045766	positive regulation of angiogenesis	Cx3cl1	Cx3cl1	Fractalkine	4.85419e-11	1.34194e-08	2.93396
GO:0045766	positive regulation of angiogenesis	Il1a	Il1a	Interleukin-1 alpha	4.85419e-11	1.34194e-08	2.93396
GO:0042493	response to drug	Aoc1	Aoc1	Amiloride-sensitive amine oxidase [copper-containing]	5.49771e-11	1.44747e-08	2.01366
GO:0042493	response to drug	Npc1	Npc1	Niemann-Pick C1 protein	5.49771e-11	1.44747e-08	2.01366
GO:0042493	response to drug	Igfbp2	Igfbp2	Insulin-like growth factor-binding protein 2	5.49771e-11	1.44747e-08	2.01366
GO:0042493	response to drug	Casp1	Casp1	Caspase-1	5.49771e-11	1.44747e-08	2.01366
GO:0042493	response to drug	Lyn	Lyn	Tyrosine-protein kinase Lyn	5.49771e-11	1.44747e-08	2.01366
GO:0042493	response to drug	Rad54l	Rad54l	DNA repair and recombination protein RAD54-like	5.49771e-11	1.44747e-08	2.01366
GO:0042493	response to drug	B2m	B2m	Beta-2-microglobulin	5.49771e-11	1.44747e-08	2.01366
GO:0042493	response to drug	Kcnk3	Kcnk3	Potassium channel subfamily K member 3	5.49771e-11	1.44747e-08	2.01366
GO:0042493	response to drug	Abcc2	Abcc2	Canalicular multispecific organic anion transporter 1	5.49771e-11	1.44747e-08	2.01366
GO:0042493	response to drug	Il10	Il10	Interleukin-10	5.49771e-11	1.44747e-08	2.01366
GO:0042493	response to drug	Slc6a4	Slc6a4	Sodium-dependent serotonin transporter	5.49771e-11	1.44747e-08	2.01366
GO:0042493	response to drug	Thbs1	Thbs1	Thrombospondin-1	5.49771e-11	1.44747e-08	2.01366
GO:0042493	response to drug	Adra1a	Adra1a	Alpha-1A adrenergic receptor	5.49771e-11	1.44747e-08	2.01366
GO:0042493	response to drug	Ccnd1	Ccnd1	Putative cyclin D1b	5.49771e-11	1.44747e-08	2.01366
GO:0042493	response to drug	Lck	Lck	Proto-oncogene tyrosine-protein kinase LCK	5.49771e-11	1.44747e-08	2.01366
GO:0042493	response to drug	Slc6a2	Slc6a2	Sodium-dependent noradrenaline transporter	5.49771e-11	1.44747e-08	2.01366
GO:0042493	response to drug	Aldh3a1	Aldh3a1	Aldehyde dehydrogenase, dimeric NADP-preferring	5.49771e-11	1.44747e-08	2.01366
GO:0042493	response to drug	Fosl1	Fosl1	Fos-related antigen 1	5.49771e-11	1.44747e-08	2.01366
GO:0042493	response to drug	Aqp1	Aqp1	Aquaporin-1	5.49771e-11	1.44747e-08	2.01366
GO:0042493	response to drug	Tyms	Tyms	Thymidylate synthase, isoform CRA_b	5.49771e-11	1.44747e-08	2.01366
GO:0042493	response to drug	Cybb	Cybb	Cytochrome b-245 heavy chain	5.49771e-11	1.44747e-08	2.01366
GO:0042493	response to drug	Maob	Maob	Amine oxidase [flavin-containing] B	5.49771e-11	1.44747e-08	2.01366
GO:0042493	response to drug	Timp2	Timp2	Metalloproteinase inhibitor 2	5.49771e-11	1.44747e-08	2.01366
GO:0042493	response to drug	Ptgs2	Ptgs2	Prostaglandin G/H synthase 2	5.49771e-11	1.44747e-08	2.01366
GO:0042493	response to drug	Adipoq	Adipoq	Adiponectin	5.49771e-11	1.44747e-08	2.01366
GO:0042493	response to drug	Stat1	Stat1	Signal transducer and activator of transcription 1	5.49771e-11	1.44747e-08	2.01366
GO:0042493	response to drug	Adora2a	Adora2a	Adenosine receptor A2a	5.49771e-11	1.44747e-08	2.01366
GO:0042493	response to drug	Dpyd	Dpyd	Putative uncharacterized protein	5.49771e-11	1.44747e-08	2.01366
GO:0042493	response to drug	Rad54b	Rad54b	DNA repair and recombination protein RAD54B	5.49771e-11	1.44747e-08	2.01366
GO:0042493	response to drug	Sod2	Sod2	Superoxide dismutase [Mn], mitochondrial	5.49771e-11	1.44747e-08	2.01366
GO:0042493	response to drug	Cyba	Cyba	Cytochrome b-245, alpha polypeptide, isoform CRA_a	5.49771e-11	1.44747e-08	2.01366
GO:0042493	response to drug	Apobec1	Apobec1	C->U-editing enzyme APOBEC-1	5.49771e-11	1.44747e-08	2.01366
GO:0042493	response to drug	Cdkn1a	Cdkn1a	Cyclin-dependent kinase inhibitor 1A variant 2	5.49771e-11	1.44747e-08	2.01366
GO:0042493	response to drug	Inhba	Inhba	Inhibin beta A chain	5.49771e-11	1.44747e-08	2.01366
GO:0042493	response to drug	Lgals1	Lgals1	Galectin-1	5.49771e-11	1.44747e-08	2.01366
GO:0042493	response to drug	Icam1	Icam1	Intercellular adhesion molecule 1	5.49771e-11	1.44747e-08	2.01366
GO:0042493	response to drug	Calr	Calr	MCG5893	5.49771e-11	1.44747e-08	2.01366
GO:0042493	response to drug	Stat3	Stat3	Signal transducer and activator of transcription 3	5.49771e-11	1.44747e-08	2.01366
GO:0042493	response to drug	Il6	Il6	Interleukin 6, isoform CRA_b	5.49771e-11	1.44747e-08	2.01366
GO:0042493	response to drug	Sfrp2	Sfrp2	Secreted frizzled-related protein 2	5.49771e-11	1.44747e-08	2.01366
GO:0042493	response to drug	Abat	Abat	4-aminobutyrate aminotransferase, mitochondrial	5.49771e-11	1.44747e-08	2.01366
GO:0042493	response to drug	Ccnb1	Ccnb1	Cyclin b1 variant 1	5.49771e-11	1.44747e-08	2.01366
GO:0042493	response to drug	Hdac5	Hdac5	Histone deacetylase 5	5.49771e-11	1.44747e-08	2.01366
GO:0042493	response to drug	Ptprm	Ptprm	Receptor-type tyrosine-protein phosphatase mu	5.49771e-11	1.44747e-08	2.01366
GO:0042493	response to drug	Bak1	Bak1	Bcl-2 homologous antagonist/killer	5.49771e-11	1.44747e-08	2.01366
GO:0042493	response to drug	Hadh	Hadh	Hydroxyacyl-coenzyme A dehydrogenase, mitochondrial	5.49771e-11	1.44747e-08	2.01366
GO:0042493	response to drug	Edn1	Edn1	Endothelin-1	5.49771e-11	1.44747e-08	2.01366
GO:0042493	response to drug	Nfatc2	Nfatc2	Nuclear factor of-activated T-cells, cytoplasmic 2	5.49771e-11	1.44747e-08	2.01366
GO:0042493	response to drug	Fosl2	Fosl2	Fos-related antigen 2	5.49771e-11	1.44747e-08	2.01366
GO:0042493	response to drug	Abca1	Abca1	ATP-binding cassette sub-family A member 1	5.49771e-11	1.44747e-08	2.01366
GO:0042493	response to drug	Lcn2	Lcn2	Neutrophil gelatinase-associated lipocalin	5.49771e-11	1.44747e-08	2.01366
GO:0042493	response to drug	Kdr	Kdr	Vascular endothelial growth factor receptor 2	5.49771e-11	1.44747e-08	2.01366
GO:0042493	response to drug	Ccl3	Ccl3	C-C motif chemokine 3	5.49771e-11	1.44747e-08	2.01366
GO:0042493	response to drug	Abcc4	Abcc4	Abcc4 protein	5.49771e-11	1.44747e-08	2.01366
GO:0042493	response to drug	Sfrp1	Sfrp1	Secreted frizzled-related protein 1	5.49771e-11	1.44747e-08	2.01366
GO:0042493	response to drug	Dpysl2	Dpysl2	Dihydropyrimidinase-related protein 2	5.49771e-11	1.44747e-08	2.01366
GO:0042493	response to drug	Tbxa2r	Tbxa2r	Thromboxane A2 receptor	5.49771e-11	1.44747e-08	2.01366
GO:0042493	response to drug	Ifng	Ifng	Interferon gamma	5.49771e-11	1.44747e-08	2.01366
GO:0042493	response to drug	Abcb11	Abcb11	Bile salt export pump	5.49771e-11	1.44747e-08	2.01366
GO:0042493	response to drug	Cyp1a1	Cyp1a1	Cytochrome P450 1A1	5.49771e-11	1.44747e-08	2.01366
GO:0042493	response to drug	Cdk1	Cdk1	Cyclin-dependent kinase 1	5.49771e-11	1.44747e-08	2.01366
GO:0042493	response to drug	Egr1	Egr1	Early growth response protein 1	5.49771e-11	1.44747e-08	2.01366
GO:0042493	response to drug	Ncf2	Ncf2	Neutrophil cytosol factor 2	5.49771e-11	1.44747e-08	2.01366
GO:0042493	response to drug	Anxa1	Anxa1	Annexin A1	5.49771e-11	1.44747e-08	2.01366
GO:0042493	response to drug	Ccl2	Ccl2	C-C motif chemokine 2	5.49771e-11	1.44747e-08	2.01366
GO:0042493	response to drug	Cd86	Cd86	T-lymphocyte activation antigen CD86	5.49771e-11	1.44747e-08	2.01366
GO:0042493	response to drug	Abcb1b	Abcb1b	MCG1177	5.49771e-11	1.44747e-08	2.01366
GO:0042493	response to drug	Tgif1	Tgif1	Homeobox protein TGIF1	5.49771e-11	1.44747e-08	2.01366
GO:0042493	response to drug	Gnao1	Gnao1	Guanine nucleotide-binding protein G(o) subunit alpha	5.49771e-11	1.44747e-08	2.01366
GO:0042493	response to drug	Tspo	Tspo	Translocator protein	5.49771e-11	1.44747e-08	2.01366
GO:0042493	response to drug	Pparg	Pparg	Peroxisome proliferator activated receptor gamma 2	5.49771e-11	1.44747e-08	2.01366
GO:0042493	response to drug	Abcb1a	Abcb1a	Multidrug resistance protein 1A	5.49771e-11	1.44747e-08	2.01366
GO:0042493	response to drug	Apod	Apod	Apolipoprotein D	5.49771e-11	1.44747e-08	2.01366
GO:0042493	response to drug	Mdk	Mdk	Embryonic-specific truncated midkine C	5.49771e-11	1.44747e-08	2.01366
GO:0042493	response to drug	Junb	Junb	Transcription factor jun-B	5.49771e-11	1.44747e-08	2.01366
GO:0042493	response to drug	Map2k6	Map2k6	Dual-specificity mitogen-activated protein kinase kinase 6	5.49771e-11	1.44747e-08	2.01366
GO:0042493	response to drug	Ptk2b	Ptk2b	Protein-tyrosine kinase 2-beta	5.49771e-11	1.44747e-08	2.01366
GO:0042493	response to drug	Lrp8	Lrp8	Low-density lipoprotein receptor-related protein 8	5.49771e-11	1.44747e-08	2.01366
GO:0042493	response to drug	Cftr	Cftr	Cystic fibrosis transmembrane conductance regulator	5.49771e-11	1.44747e-08	2.01366
GO:0042493	response to drug	Nckap1l	Nckap1l	Putative uncharacterized protein	5.49771e-11	1.44747e-08	2.01366
GO:0042493	response to drug	Ptch1	Ptch1	Protein patched homolog 1	5.49771e-11	1.44747e-08	2.01366
GO:0042493	response to drug	Slc12a5	Slc12a5	KCC2a-S25 variant 1	5.49771e-11	1.44747e-08	2.01366
GO:0042493	response to drug	Plin2	Plin2	Perilipin-2	5.49771e-11	1.44747e-08	2.01366
GO:0042493	response to drug	Igf2	Igf2	Insulin-like growth factor 2	5.49771e-11	1.44747e-08	2.01366
GO:0042493	response to drug	Rph3al	Rph3al	Rabphilin 3A-like (Without C2 domains)	5.49771e-11	1.44747e-08	2.01366
GO:0042493	response to drug	Il1rn	Il1rn	Interleukin-1 receptor antagonist protein	5.49771e-11	1.44747e-08	2.01366
GO:0042493	response to drug	Nnmt	Nnmt	Nicotinamide N-methyltransferase	5.49771e-11	1.44747e-08	2.01366
GO:0042493	response to drug	Wfdc1	Wfdc1	Wfdc1 protein	5.49771e-11	1.44747e-08	2.01366
GO:0032755	positive regulation of interleukin-6 production	Ccr5	Ccr5	C-C chemokine receptor type 5	7.23385e-11	1.818e-08	4.19818
GO:0032755	positive regulation of interleukin-6 production	Il1b	Il1b	Interleukin-1 beta	7.23385e-11	1.818e-08	4.19818
GO:0032755	positive regulation of interleukin-6 production	Ticam2	Ticam2	TIR domain-containing adapter molecule 2	7.23385e-11	1.818e-08	4.19818
GO:0032755	positive regulation of interleukin-6 production	Mapk13	Mapk13	Mitogen-activated protein kinase 13	7.23385e-11	1.818e-08	4.19818
GO:0032755	positive regulation of interleukin-6 production	Cd36	Cd36	CD36 antigen variant	7.23385e-11	1.818e-08	4.19818
GO:0032755	positive regulation of interleukin-6 production	Rab7b	5430435G22Rik	Protein 5430435G22Rik	7.23385e-11	1.818e-08	4.19818
GO:0032755	positive regulation of interleukin-6 production	Adora2b	Adora2b	Adenosine receptor A2b	7.23385e-11	1.818e-08	4.19818
GO:0032755	positive regulation of interleukin-6 production	Tlr9	Tlr9	Toll-like receptor 9	7.23385e-11	1.818e-08	4.19818
GO:0032755	positive regulation of interleukin-6 production	Fcer1g	Fcer1g	High affinity immunoglobulin epsilon receptor subunit gamma	7.23385e-11	1.818e-08	4.19818
GO:0032755	positive regulation of interleukin-6 production	Tlr7	Tlr7	Toll-like receptor 7	7.23385e-11	1.818e-08	4.19818
GO:0032755	positive regulation of interleukin-6 production	Spon2	Spon2	Putative uncharacterized protein	7.23385e-11	1.818e-08	4.19818
GO:0032755	positive regulation of interleukin-6 production	Tnfsf4	Tnfsf4	Tumor necrosis factor (Ligand) superfamily member 4	7.23385e-11	1.818e-08	4.19818
GO:0032755	positive regulation of interleukin-6 production	Tlr4	Tlr4	Toll-like receptor 4	7.23385e-11	1.818e-08	4.19818
GO:0032755	positive regulation of interleukin-6 production	Il6	Il6	Interleukin 6, isoform CRA_b	7.23385e-11	1.818e-08	4.19818
GO:0032755	positive regulation of interleukin-6 production	Nod1	Nod1	NOD1	7.23385e-11	1.818e-08	4.19818
GO:0032755	positive regulation of interleukin-6 production	Myd88	Myd88	Myeloid differentiation primary response protein MyD88	7.23385e-11	1.818e-08	4.19818
GO:0032755	positive regulation of interleukin-6 production	Tlr3	Tlr3	Putative uncharacterized protein	7.23385e-11	1.818e-08	4.19818
GO:0032755	positive regulation of interleukin-6 production	Ripk2	Ripk2	Ripk2 protein	7.23385e-11	1.818e-08	4.19818
GO:0032755	positive regulation of interleukin-6 production	Il33	Il33	Interleukin-33	7.23385e-11	1.818e-08	4.19818
GO:0032755	positive regulation of interleukin-6 production	Tlr2	Tlr2	Toll-like receptor 2	7.23385e-11	1.818e-08	4.19818
GO:0032755	positive regulation of interleukin-6 production	Pycard	Pycard	PYD and CARD domain containing	7.23385e-11	1.818e-08	4.19818
GO:0032755	positive regulation of interleukin-6 production	Nod2	Nod2	CARD15 short isoform	7.23385e-11	1.818e-08	4.19818
GO:0032755	positive regulation of interleukin-6 production	Il1f9	Il1f9	Interleukin-36 gamma	7.23385e-11	1.818e-08	4.19818
GO:0032755	positive regulation of interleukin-6 production	Il1a	Il1a	Interleukin-1 alpha	7.23385e-11	1.818e-08	4.19818
GO:0030593	neutrophil chemotaxis	Fcgr3	Fcgr3	Low affinity immunoglobulin gamma Fc region receptor III	3.84482e-10	9.24261e-08	4.22378
GO:0030593	neutrophil chemotaxis	Il1b	Il1b	Interleukin-1 beta	3.84482e-10	9.24261e-08	4.22378
GO:0030593	neutrophil chemotaxis	Cklf	Cklf	Chemokine-like factor	3.84482e-10	9.24261e-08	4.22378
GO:0030593	neutrophil chemotaxis	Trem1	Trem1	Trem1 protein	3.84482e-10	9.24261e-08	4.22378
GO:0030593	neutrophil chemotaxis	Pde4d	Pde4d	Phosphodiesterase 4D, cAMP specific	3.84482e-10	9.24261e-08	4.22378
GO:0030593	neutrophil chemotaxis	Fcer1g	Fcer1g	High affinity immunoglobulin epsilon receptor subunit gamma	3.84482e-10	9.24261e-08	4.22378
GO:0030593	neutrophil chemotaxis	Syk	Syk	Tyrosine-protein kinase SYK	3.84482e-10	9.24261e-08	4.22378
GO:0030593	neutrophil chemotaxis	Trem3	Trem3	Protein Trem3	3.84482e-10	9.24261e-08	4.22378
GO:0030593	neutrophil chemotaxis	Vav1	Vav1	Proto-oncogene vav	3.84482e-10	9.24261e-08	4.22378
GO:0030593	neutrophil chemotaxis	Cxcr2	Cxcr2	C-X-C chemokine receptor type 2	3.84482e-10	9.24261e-08	4.22378
GO:0030593	neutrophil chemotaxis	Amica1	Amica1	Junctional adhesion molecule-like	3.84482e-10	9.24261e-08	4.22378
GO:0030593	neutrophil chemotaxis	Edn3	Edn3	Endothelin 3	3.84482e-10	9.24261e-08	4.22378
GO:0030593	neutrophil chemotaxis	Cxcl1	Cxcl1	C-X-C motif chemokine	3.84482e-10	9.24261e-08	4.22378
GO:0030593	neutrophil chemotaxis	Ccl3	Ccl3	C-C motif chemokine 3	3.84482e-10	9.24261e-08	4.22378
GO:0030593	neutrophil chemotaxis	Cxcl2	Cxcl2	C-X-C motif chemokine 2	3.84482e-10	9.24261e-08	4.22378
GO:0030593	neutrophil chemotaxis	Ifng	Ifng	Interferon gamma	3.84482e-10	9.24261e-08	4.22378
GO:0030593	neutrophil chemotaxis	Itgb2	Itgb2	Integrin beta-2	3.84482e-10	9.24261e-08	4.22378
GO:0030593	neutrophil chemotaxis	Ccl2	Ccl2	C-C motif chemokine 2	3.84482e-10	9.24261e-08	4.22378
GO:0030593	neutrophil chemotaxis	Nckap1l	Nckap1l	Putative uncharacterized protein	3.84482e-10	9.24261e-08	4.22378
GO:0030593	neutrophil chemotaxis	Itgam	Itgam	CD11b	3.84482e-10	9.24261e-08	4.22378
GO:0030593	neutrophil chemotaxis	Cx3cl1	Cx3cl1	Fractalkine	3.84482e-10	9.24261e-08	4.22378
GO:0030593	neutrophil chemotaxis	Cxadr	Cxadr	Coxsackievirus and adenovirus receptor homolog	3.84482e-10	9.24261e-08	4.22378
GO:0007059	chromosome segregation	Cenph	Cenph	Centromere protein H	1.18957e-09	2.74046e-07	3.16908
GO:0007059	chromosome segregation	Brca1	Brca1	Breast cancer type 1 susceptibility protein homolog	1.18957e-09	2.74046e-07	3.16908
GO:0007059	chromosome segregation	Esco2	Esco2	Putative uncharacterized protein	1.18957e-09	2.74046e-07	3.16908
GO:0007059	chromosome segregation	Incenp	Incenp	Inner centromere protein	1.18957e-09	2.74046e-07	3.16908
GO:0007059	chromosome segregation	Knstrn	Knstrn	DNA segment, Chr 2, ERATO Doi 750, expressed, isoform CRA_c	1.18957e-09	2.74046e-07	3.16908
GO:0007059	chromosome segregation	Ndc80	Ndc80	Kinetochore protein NDC80 homolog	1.18957e-09	2.74046e-07	3.16908
GO:0007059	chromosome segregation	Rcc1	Rcc1	Regulator of chromosome condensation	1.18957e-09	2.74046e-07	3.16908
GO:0007059	chromosome segregation	Rec8	Rec8	Meiotic recombination protein REC8 homolog	1.18957e-09	2.74046e-07	3.16908
GO:0007059	chromosome segregation	Sgol1	Sgol1	Shugoshin-like 1	1.18957e-09	2.74046e-07	3.16908
GO:0007059	chromosome segregation	Bub1	Bub1	Mitotic checkpoint serine/threonine-protein kinase BUB1	1.18957e-09	2.74046e-07	3.16908
GO:0007059	chromosome segregation	Spag5	Spag5	S17 protein	1.18957e-09	2.74046e-07	3.16908
GO:0007059	chromosome segregation	Nek2	Nek2	Serine/threonine-protein kinase Nek2	1.18957e-09	2.74046e-07	3.16908
GO:0007059	chromosome segregation	Nsl1	Nsl1	Kinetochore-associated protein NSL1 homolog	1.18957e-09	2.74046e-07	3.16908
GO:0007059	chromosome segregation	Cenpf	Cenpf	Protein Cenpf	1.18957e-09	2.74046e-07	3.16908
GO:0007059	chromosome segregation	Kif11	Kif11	Kinesin-like protein KIF11	1.18957e-09	2.74046e-07	3.16908
GO:0007059	chromosome segregation	Cenpw	Cenpw	MCG20021	1.18957e-09	2.74046e-07	3.16908
GO:0007059	chromosome segregation	Nup37	Nup37	Nucleoporin Nup37	1.18957e-09	2.74046e-07	3.16908
GO:0007059	chromosome segregation	Cenpn	Cenpn	Centromere protein N	1.18957e-09	2.74046e-07	3.16908
GO:0007059	chromosome segregation	Birc5	Birc5	Baculoviral IAP repeat-containing protein 5	1.18957e-09	2.74046e-07	3.16908
GO:0007059	chromosome segregation	Kif2c	Kif2c	Kinesin-like protein KIF2C	1.18957e-09	2.74046e-07	3.16908
GO:0007059	chromosome segregation	Cdca2	Cdca2	Cell division cycle-associated protein 2	1.18957e-09	2.74046e-07	3.16908
GO:0007059	chromosome segregation	Casc5	Casc5	Protein CASC5	1.18957e-09	2.74046e-07	3.16908
GO:0007059	chromosome segregation	Top2a	Top2a	DNA topoisomerase 2-alpha	1.18957e-09	2.74046e-07	3.16908
GO:0007059	chromosome segregation	Espl1	Espl1	Espl1 protein	1.18957e-09	2.74046e-07	3.16908
GO:0007059	chromosome segregation	Nup43	Nup43	Nucleoporin Nup43	1.18957e-09	2.74046e-07	3.16908
GO:0007059	chromosome segregation	Ska1	Ska1	Spindle and kinetochore-associated protein 1	1.18957e-09	2.74046e-07	3.16908
GO:0007059	chromosome segregation	Pmf1	Pmf1	Putative uncharacterized protein	1.18957e-09	2.74046e-07	3.16908
GO:0007059	chromosome segregation	Spc25	Spc25	Kinetochore protein Spc25	1.18957e-09	2.74046e-07	3.16908
GO:0007059	chromosome segregation	Ska3	Ska3	Spindle and kinetochore-associated protein 3	1.18957e-09	2.74046e-07	3.16908
GO:0007059	chromosome segregation	Cenpe	Cenpe	Kinesin-like protein	1.18957e-09	2.74046e-07	3.16908
GO:0007059	chromosome segregation	Rgs14	Rgs14	Regulator of G-protein-signaling 14	1.18957e-09	2.74046e-07	3.16908
GO:0045071	negative regulation of viral genome replication	Mx1	Mx1	Myxovirus influenza virus resistance protein 1 isoform 1	1.33073e-09	2.94304e-07	4.72296
GO:0045071	negative regulation of viral genome replication	Ifitm1	Ifitm1	Interferon-induced transmembrane protein 1	1.33073e-09	2.94304e-07	4.72296
GO:0045071	negative regulation of viral genome replication	Parp10	Parp10	Protein Parp10	1.33073e-09	2.94304e-07	4.72296
GO:0045071	negative regulation of viral genome replication	Bst2	Bst2	Bone marrow stromal antigen 2	1.33073e-09	2.94304e-07	4.72296
GO:0045071	negative regulation of viral genome replication	Rsad2	Rsad2	Radical S-adenosyl methionine domain-containing protein 2	1.33073e-09	2.94304e-07	4.72296
GO:0045071	negative regulation of viral genome replication	Oas3	Oas3	2'-5'-oligoadenylate synthase 3	1.33073e-09	2.94304e-07	4.72296
GO:0045071	negative regulation of viral genome replication	Adar	Adar	Adenosine deaminase acting on RNA	1.33073e-09	2.94304e-07	4.72296
GO:0045071	negative regulation of viral genome replication	Eif2ak2	Eif2ak2	Interferon-induced, double-stranded RNA-activated protein kinase	1.33073e-09	2.94304e-07	4.72296
GO:0045071	negative regulation of viral genome replication	Mx2	Mx2	Interferon-induced Mx2	1.33073e-09	2.94304e-07	4.72296
GO:0045071	negative regulation of viral genome replication	Ccl5	Ccl5	C-C motif chemokine 5	1.33073e-09	2.94304e-07	4.72296
GO:0045071	negative regulation of viral genome replication	Apobec3	Apobec3	Apobec3 splice variant	1.33073e-09	2.94304e-07	4.72296
GO:0045071	negative regulation of viral genome replication	Fam111a	Fam111a	Protein FAM111A	1.33073e-09	2.94304e-07	4.72296
GO:0045071	negative regulation of viral genome replication	Ifitm3	Ifitm3	Interferon-induced transmembrane protein 3	1.33073e-09	2.94304e-07	4.72296
GO:0045071	negative regulation of viral genome replication	Oas1b	Oas1b	Inactive 2'-5'-oligoadenylate synthase 1B	1.33073e-09	2.94304e-07	4.72296
GO:0045071	negative regulation of viral genome replication	Isg20	Isg20	Putative uncharacterized protein	1.33073e-09	2.94304e-07	4.72296
GO:0045071	negative regulation of viral genome replication	Oasl1	Oasl1	2'-5'-oligoadenylate synthase-like protein 1	1.33073e-09	2.94304e-07	4.72296
GO:0045071	negative regulation of viral genome replication	Isg15	Isg15	ISG15 ubiquitin-like modifier	1.33073e-09	2.94304e-07	4.72296
GO:0045071	negative regulation of viral genome replication	Zc3hav1	Zc3hav1	Zinc finger CCCH-type antiviral protein 1	1.33073e-09	2.94304e-07	4.72296
GO:0006260	DNA replication	Mcm6	Mcm6	DNA replication licensing factor MCM6	1.41574e-09	3.01063e-07	2.66723
GO:0006260	DNA replication	Fen1	Fen1	Flap endonuclease 1	1.41574e-09	3.01063e-07	2.66723
GO:0006260	DNA replication	Rmi2	Rmi2	RecQ-mediated genome instability protein 2	1.41574e-09	3.01063e-07	2.66723
GO:0006260	DNA replication	Blm	Blm	Bloom syndrome protein homolog	1.41574e-09	3.01063e-07	2.66723
GO:0006260	DNA replication	Brca1	Brca1	Breast cancer type 1 susceptibility protein homolog	1.41574e-09	3.01063e-07	2.66723
GO:0006260	DNA replication	Dbf4	Dbf4	DBF4 homolog (S. cerevisiae)	1.41574e-09	3.01063e-07	2.66723
GO:0006260	DNA replication	Mcm3	Mcm3	DNA replication licensing factor MCM3	1.41574e-09	3.01063e-07	2.66723
GO:0006260	DNA replication	Chaf1b	Chaf1b	Chromatin assembly factor 1 subunit B	1.41574e-09	3.01063e-07	2.66723
GO:0006260	DNA replication	Cdc6	Cdc6	Cell division control protein 6 homolog	1.41574e-09	3.01063e-07	2.66723
GO:0006260	DNA replication	Polq	Polq	Putative uncharacterized protein	1.41574e-09	3.01063e-07	2.66723
GO:0006260	DNA replication	Mcm2	Mcm2	DNA replication licensing factor MCM2	1.41574e-09	3.01063e-07	2.66723
GO:0006260	DNA replication	Rrm1	Rrm1	Ribonucleoside-diphosphate reductase large subunit	1.41574e-09	3.01063e-07	2.66723
GO:0006260	DNA replication	Mcm4	Mcm4	DNA replication licensing factor MCM4	1.41574e-09	3.01063e-07	2.66723
GO:0006260	DNA replication	Rrm2	Rrm2	Ribonucleoside-diphosphate reductase subunit M2	1.41574e-09	3.01063e-07	2.66723
GO:0006260	DNA replication	Pcna	Pcna	Proliferating cell nuclear antigen	1.41574e-09	3.01063e-07	2.66723
GO:0006260	DNA replication	Mcm5	Mcm5	DNA replication licensing factor MCM5	1.41574e-09	3.01063e-07	2.66723
GO:0006260	DNA replication	Dtl	Dtl	Denticleless protein homolog	1.41574e-09	3.01063e-07	2.66723
GO:0006260	DNA replication	Pola1	Pola1	Pola1 protein	1.41574e-09	3.01063e-07	2.66723
GO:0006260	DNA replication	Lig1	Lig1	DNA ligase 1	1.41574e-09	3.01063e-07	2.66723
GO:0006260	DNA replication	Dna2	Dna2	DNA replication ATP-dependent helicase/nuclease DNA2	1.41574e-09	3.01063e-07	2.66723
GO:0006260	DNA replication	Nfic	Nfic	Nuclear factor 1 C-type	1.41574e-09	3.01063e-07	2.66723
GO:0006260	DNA replication	Fam111a	Fam111a	Protein FAM111A	1.41574e-09	3.01063e-07	2.66723
GO:0006260	DNA replication	Tbrg1	Tbrg1	Transforming growth factor beta regulator 1	1.41574e-09	3.01063e-07	2.66723
GO:0006260	DNA replication	Chaf1a	Chaf1a	Putative uncharacterized protein	1.41574e-09	3.01063e-07	2.66723
GO:0006260	DNA replication	Rfc5	Rfc5	Replication factor C subunit 5	1.41574e-09	3.01063e-07	2.66723
GO:0006260	DNA replication	2810417H13Rik	2810417H13Rik	PCNA-associated factor	1.41574e-09	3.01063e-07	2.66723
GO:0006260	DNA replication	Chtf18	Chtf18	Chromosome transmission fidelity protein 18 homolog	1.41574e-09	3.01063e-07	2.66723
GO:0006260	DNA replication	Dnajc2	Dnajc2	DnaJ homolog subfamily C member 2	1.41574e-09	3.01063e-07	2.66723
GO:0006260	DNA replication	Pole	Pole	DNA polymerase epsilon catalytic subunit A	1.41574e-09	3.01063e-07	2.66723
GO:0006260	DNA replication	Gins2	Gins2	DNA replication complex GINS protein PSF2	1.41574e-09	3.01063e-07	2.66723
GO:0006260	DNA replication	Prim1	Prim1	DNA primase small subunit	1.41574e-09	3.01063e-07	2.66723
GO:0006260	DNA replication	Mcm10	Mcm10	Protein MCM10 homolog	1.41574e-09	3.01063e-07	2.66723
GO:0006260	DNA replication	Gins1	Gins1	MKIAA0186 protein	1.41574e-09	3.01063e-07	2.66723
GO:0006260	DNA replication	Pole2	Pole2	DNA polymerase epsilon subunit 2	1.41574e-09	3.01063e-07	2.66723
GO:0006260	DNA replication	Rfc4	Rfc4	Replication factor C subunit 4	1.41574e-09	3.01063e-07	2.66723
GO:0006260	DNA replication	Ticrr	Ticrr	Putative uncharacterized protein	1.41574e-09	3.01063e-07	2.66723
GO:0006260	DNA replication	Pola2	Pola2	DNA polymerase alpha subunit B	1.41574e-09	3.01063e-07	2.66723
GO:0006260	DNA replication	Prim2	Prim2	DNA primase large subunit	1.41574e-09	3.01063e-07	2.66723
GO:0006260	DNA replication	Rfc3	Rfc3	MCG17786, isoform CRA_a	1.41574e-09	3.01063e-07	2.66723
GO:0006260	DNA replication	Nasp	Nasp	Nuclear autoantigenic sperm protein (Histone-binding), isoform CRA_c	1.41574e-09	3.01063e-07	2.66723
GO:0006260	DNA replication	Cdt1	Cdt1	DNA replication factor Cdt1	1.41574e-09	3.01063e-07	2.66723
GO:0043123	positive regulation of I-kappaB kinase/NF-kappaB signaling	Casp1	Casp1	Caspase-1	1.67444e-09	3.42888e-07	2.49719
GO:0043123	positive regulation of I-kappaB kinase/NF-kappaB signaling	Il1b	Il1b	Interleukin-1 beta	1.67444e-09	3.42888e-07	2.49719
GO:0043123	positive regulation of I-kappaB kinase/NF-kappaB signaling	Casp8	Casp8	Caspase-8	1.67444e-09	3.42888e-07	2.49719
GO:0043123	positive regulation of I-kappaB kinase/NF-kappaB signaling	Fasl	Fasl	Fas ligand	1.67444e-09	3.42888e-07	2.49719
GO:0043123	positive regulation of I-kappaB kinase/NF-kappaB signaling	Ticam2	Ticam2	TIR domain-containing adapter molecule 2	1.67444e-09	3.42888e-07	2.49719
GO:0043123	positive regulation of I-kappaB kinase/NF-kappaB signaling	Bst2	Bst2	Bone marrow stromal antigen 2	1.67444e-09	3.42888e-07	2.49719
GO:0043123	positive regulation of I-kappaB kinase/NF-kappaB signaling	Cd36	Cd36	CD36 antigen variant	1.67444e-09	3.42888e-07	2.49719
GO:0043123	positive regulation of I-kappaB kinase/NF-kappaB signaling	Pink1	Pink1	Serine/threonine-protein kinase PINK1, mitochondrial	1.67444e-09	3.42888e-07	2.49719
GO:0043123	positive regulation of I-kappaB kinase/NF-kappaB signaling	Zdhhc13	Zdhhc13	Palmitoyltransferase ZDHHC13	1.67444e-09	3.42888e-07	2.49719
GO:0043123	positive regulation of I-kappaB kinase/NF-kappaB signaling	Tbk1	Tbk1	TANK-binding kinase 1	1.67444e-09	3.42888e-07	2.49719
GO:0043123	positive regulation of I-kappaB kinase/NF-kappaB signaling	Plekhg5	Plekhg5	Pleckstrin homology domain-containing family G member 5	1.67444e-09	3.42888e-07	2.49719
GO:0043123	positive regulation of I-kappaB kinase/NF-kappaB signaling	Lurap1	Lurap1	Uncharacterized protein	1.67444e-09	3.42888e-07	2.49719
GO:0043123	positive regulation of I-kappaB kinase/NF-kappaB signaling	Tlr9	Tlr9	Toll-like receptor 9	1.67444e-09	3.42888e-07	2.49719
GO:0043123	positive regulation of I-kappaB kinase/NF-kappaB signaling	Adipoq	Adipoq	Adiponectin	1.67444e-09	3.42888e-07	2.49719
GO:0043123	positive regulation of I-kappaB kinase/NF-kappaB signaling	Cd40	Cd40	Tumor necrosis factor receptor superfamily member 5	1.67444e-09	3.42888e-07	2.49719
GO:0043123	positive regulation of I-kappaB kinase/NF-kappaB signaling	Tlr6	Tlr6	Toll-like receptor 6	1.67444e-09	3.42888e-07	2.49719
GO:0043123	positive regulation of I-kappaB kinase/NF-kappaB signaling	Ltf	Ltf	Lactoferrin	1.67444e-09	3.42888e-07	2.49719
GO:0043123	positive regulation of I-kappaB kinase/NF-kappaB signaling	Tlr4	Tlr4	Toll-like receptor 4	1.67444e-09	3.42888e-07	2.49719
GO:0043123	positive regulation of I-kappaB kinase/NF-kappaB signaling	Lgals1	Lgals1	Galectin-1	1.67444e-09	3.42888e-07	2.49719
GO:0043123	positive regulation of I-kappaB kinase/NF-kappaB signaling	Ect2	Ect2	Protein ECT2	1.67444e-09	3.42888e-07	2.49719
GO:0043123	positive regulation of I-kappaB kinase/NF-kappaB signaling	Litaf	Litaf	Lipopolysaccharide-induced tumor necrosis factor-alpha factor homolog	1.67444e-09	3.42888e-07	2.49719
GO:0043123	positive regulation of I-kappaB kinase/NF-kappaB signaling	Malt1	Malt1	Mucosa-associated lymphoid tissue lymphoma translocation protein 1 homolog	1.67444e-09	3.42888e-07	2.49719
GO:0043123	positive regulation of I-kappaB kinase/NF-kappaB signaling	Nod1	Nod1	NOD1	1.67444e-09	3.42888e-07	2.49719
GO:0043123	positive regulation of I-kappaB kinase/NF-kappaB signaling	Myd88	Myd88	Myeloid differentiation primary response protein MyD88	1.67444e-09	3.42888e-07	2.49719
GO:0043123	positive regulation of I-kappaB kinase/NF-kappaB signaling	Hmox1	Hmox1	Heme oxygenase 1	1.67444e-09	3.42888e-07	2.49719
GO:0043123	positive regulation of I-kappaB kinase/NF-kappaB signaling	Pim2	Pim2	Serine/threonine-protein kinase pim-2	1.67444e-09	3.42888e-07	2.49719
GO:0043123	positive regulation of I-kappaB kinase/NF-kappaB signaling	S100a4	S100a4	Protein S100-A4	1.67444e-09	3.42888e-07	2.49719
GO:0043123	positive regulation of I-kappaB kinase/NF-kappaB signaling	Tlr3	Tlr3	Putative uncharacterized protein	1.67444e-09	3.42888e-07	2.49719
GO:0043123	positive regulation of I-kappaB kinase/NF-kappaB signaling	Ripk2	Ripk2	Ripk2 protein	1.67444e-09	3.42888e-07	2.49719
GO:0043123	positive regulation of I-kappaB kinase/NF-kappaB signaling	Tnfrsf19	Tnfrsf19	Tumor necrosis factor receptor superfamily member 19	1.67444e-09	3.42888e-07	2.49719
GO:0043123	positive regulation of I-kappaB kinase/NF-kappaB signaling	Clec4n	Clec4n	C-type lectin domain family 4, member n, isoform CRA_a	1.67444e-09	3.42888e-07	2.49719
GO:0043123	positive regulation of I-kappaB kinase/NF-kappaB signaling	Bcl10	Bcl10	B-cell leukemia/lymphoma 10	1.67444e-09	3.42888e-07	2.49719
GO:0043123	positive regulation of I-kappaB kinase/NF-kappaB signaling	Trim25	Trim25	Putative uncharacterized protein	1.67444e-09	3.42888e-07	2.49719
GO:0043123	positive regulation of I-kappaB kinase/NF-kappaB signaling	Tnfrsf1a	Tnfrsf1a	Tumor necrosis factor receptor superfamily member 1A	1.67444e-09	3.42888e-07	2.49719
GO:0043123	positive regulation of I-kappaB kinase/NF-kappaB signaling	Rnf31	Rnf31	E3 ubiquitin-protein ligase RNF31	1.67444e-09	3.42888e-07	2.49719
GO:0043123	positive regulation of I-kappaB kinase/NF-kappaB signaling	Sectm1a	Sectm1a	cDNA sequence BC010462, isoform CRA_b	1.67444e-09	3.42888e-07	2.49719
GO:0043123	positive regulation of I-kappaB kinase/NF-kappaB signaling	Shisa5	Shisa5	Putative uncharacterized protein	1.67444e-09	3.42888e-07	2.49719
GO:0043123	positive regulation of I-kappaB kinase/NF-kappaB signaling	Ripk1	Ripk1	Receptor-interacting serine/threonine-protein kinase 1	1.67444e-09	3.42888e-07	2.49719
GO:0043123	positive regulation of I-kappaB kinase/NF-kappaB signaling	Ikbke	Ikbke	Inhibitor of nuclear factor kappa-B kinase subunit epsilon	1.67444e-09	3.42888e-07	2.49719
GO:0043123	positive regulation of I-kappaB kinase/NF-kappaB signaling	Rhoc	Rhoc	Rho-related GTP-binding protein RhoC	1.67444e-09	3.42888e-07	2.49719
GO:0043123	positive regulation of I-kappaB kinase/NF-kappaB signaling	Tnfsf10	Tnfsf10	Tumor necrosis factor ligand superfamily member 10	1.67444e-09	3.42888e-07	2.49719
GO:0043123	positive regulation of I-kappaB kinase/NF-kappaB signaling	Nod2	Nod2	CARD15 short isoform	1.67444e-09	3.42888e-07	2.49719
GO:0043123	positive regulation of I-kappaB kinase/NF-kappaB signaling	Birc2	Birc2	Baculoviral IAP repeat-containing protein 2	1.67444e-09	3.42888e-07	2.49719
GO:0043123	positive regulation of I-kappaB kinase/NF-kappaB signaling	Zc3hav1	Zc3hav1	Zinc finger CCCH-type antiviral protein 1	1.67444e-09	3.42888e-07	2.49719
GO:0043123	positive regulation of I-kappaB kinase/NF-kappaB signaling	Tgm2	Tgm2	Protein-glutamine gamma-glutamyltransferase 2	1.67444e-09	3.42888e-07	2.49719
GO:0043123	positive regulation of I-kappaB kinase/NF-kappaB signaling	Il1a	Il1a	Interleukin-1 alpha	1.67444e-09	3.42888e-07	2.49719
GO:0019221	cytokine-mediated signaling pathway	Csf2rb2	Csf2rb2	Interleukin-3 receptor class 2 subunit beta	1.76533e-09	3.48591e-07	2.46643
GO:0019221	cytokine-mediated signaling pathway	Jak2	Jak2	Tyrosine-protein kinase JAK2	1.76533e-09	3.48591e-07	2.46643
GO:0019221	cytokine-mediated signaling pathway	Ebi3	Ebi3	Interleukin-27 subunit beta	1.76533e-09	3.48591e-07	2.46643
GO:0019221	cytokine-mediated signaling pathway	Il1b	Il1b	Interleukin-1 beta	1.76533e-09	3.48591e-07	2.46643
GO:0019221	cytokine-mediated signaling pathway	Klf6	Klf6	Krueppel-like factor 6	1.76533e-09	3.48591e-07	2.46643
GO:0019221	cytokine-mediated signaling pathway	Il2rg	Il2rg	Cytokine receptor common subunit gamma	1.76533e-09	3.48591e-07	2.46643
GO:0019221	cytokine-mediated signaling pathway	Il5ra	Il5ra	Il5ra protein	1.76533e-09	3.48591e-07	2.46643
GO:0019221	cytokine-mediated signaling pathway	Gfra2	Gfra2	GDNF family receptor alpha-2	1.76533e-09	3.48591e-07	2.46643
GO:0019221	cytokine-mediated signaling pathway	Ereg	Ereg	Proepiregulin	1.76533e-09	3.48591e-07	2.46643
GO:0019221	cytokine-mediated signaling pathway	Iigp1	Iigp1	Interferon-gamma-inducible GTPase Ifgga1 protein	1.76533e-09	3.48591e-07	2.46643
GO:0019221	cytokine-mediated signaling pathway	Il1r2	Il1r2	Interleukin-1 receptor type 2	1.76533e-09	3.48591e-07	2.46643
GO:0019221	cytokine-mediated signaling pathway	Il4ra	Il4ra	Il4ra protein	1.76533e-09	3.48591e-07	2.46643
GO:0019221	cytokine-mediated signaling pathway	Irak3	Irak3	Interleukin-1 receptor-associated kinase 3	1.76533e-09	3.48591e-07	2.46643
GO:0019221	cytokine-mediated signaling pathway	Il17rd	Il17rd	RIKEN cDNA 2810004A10	1.76533e-09	3.48591e-07	2.46643
GO:0019221	cytokine-mediated signaling pathway	Stat1	Stat1	Signal transducer and activator of transcription 1	1.76533e-09	3.48591e-07	2.46643
[truncated: 22,320 more rows]

## Sheet: AllGene2GO
QueryID	QuerySymbol	Description	GOID	GOTerm	P-Value	Enrichment
[truncated: 24,068 more rows]
