# Supplementary material for: Transcriptome analysis of a newly established mouse model of Toxoplasma gondii pneumonia
Source: Parasit Vectors. 2023 Feb 8;16:59. doi: 10.1186/s13071-022-05639-3 (PMC9906971; doi:10.1186/s13071-022-05639-3)
Supplement: Supplementary file 8 — Additional file 8: Table S7. Gene Ontology (GO) enrichment analysis of the differentially expressed transcripts (DETs) altered by T. gondii TGME49 strain. [file 13071_2022_5639_MOESM8_ESM.xlsx]

## Sheet: AllGO_Result
GOID	GOTerm	DifGene	AllDifGene	GeneInGO	AllGene	P-Value	FDR	Enrichment	(-log10P)
GO:0002376	immune system process	151	1712	350	21946	1.35433e-74	5.9997e-71	5.53045	73.8683
GO:0045087	innate immune response	116	1712	316	21946	1.63398e-48	3.61927e-45	4.70568	47.7868
GO:0006954	inflammatory response	100	1712	283	21946	3.19066e-40	4.71154e-37	4.52966	39.4961
GO:0006955	immune response	83	1712	264	21946	2.04921e-29	2.2695e-26	4.03019	28.6884
GO:0051607	defense response to virus	58	1712	141	21946	7.5773e-28	6.71348e-25	5.27303	27.1205
GO:0009615	response to virus	44	1712	92	21946	9.86817e-25	7.286e-22	6.13079	24.0058
GO:0007067	mitotic nuclear division	74	1712	263	21946	4.67846e-23	2.9608e-20	3.60685	22.3299
GO:0007049	cell cycle	122	1712	605	21946	7.36943e-23	4.08082e-20	2.58497	22.1326
GO:0032496	response to lipopolysaccharide	58	1712	177	21946	6.11476e-22	3.00982e-19	4.20055	21.2136
GO:0051301	cell division	82	1712	356	21946	2.29935e-19	1.01861e-16	2.95267	18.6384
GO:0035458	cellular response to interferon-beta	21	1712	27	21946	9.0759e-19	3.65511e-16	9.97028	18.0421
GO:0019221	cytokine-mediated signaling pathway	46	1712	150	21946	2.00754e-16	7.41116e-14	3.93114	15.6973
GO:0042832	defense response to protozoan	18	1712	24	21946	8.99148e-16	3.06402e-13	9.61419	15.0462
GO:0050729	positive regulation of inflammatory response	23	1712	43	21946	5.98326e-15	1.76706e-12	6.85663	14.2231
GO:0032760	positive regulation of tumor necrosis factor production	23	1712	43	21946	5.98326e-15	1.76706e-12	6.85663	14.2231
GO:0071222	cellular response to lipopolysaccharide	47	1712	178	21946	5.33679e-14	1.47762e-11	3.38477	13.2727
GO:0030593	neutrophil chemotaxis	21	1712	41	21946	2.83375e-13	7.38441e-11	6.56579	12.5476
GO:0071346	cellular response to interferon-gamma	19	1712	34	21946	4.82565e-13	1.18765e-10	7.16352	12.3164
GO:0043123	positive regulation of I-kappaB kinase/NF-kappaB signaling	40	1712	145	21946	8.61682e-13	2.00908e-10	3.53626	12.0647
GO:0045071	negative regulation of viral genome replication	17	1712	30	21946	6.1024e-12	1.35168e-09	7.26406	11.2145
GO:0007059	chromosome segregation	27	1712	77	21946	9.50035e-12	2.00412e-09	4.49495	11.0223
GO:0009617	response to bacterium	18	1712	36	21946	2.44027e-11	4.91381e-09	6.40946	10.6126
GO:0002237	response to molecule of bacterial origin	11	1712	13	21946	4.25405e-11	8.19368e-09	10.8468	10.3712
GO:0006935	chemotaxis	34	1712	124	21946	5.24215e-11	9.67614e-09	3.51487	10.2805
GO:0042493	response to drug	64	1712	344	21946	5.51031e-11	9.76427e-09	2.38492	10.2588
GO:0014070	response to organic cyclic compound	37	1712	147	21946	1.14578e-10	1.95223e-08	3.22653	9.9409
GO:0071347	cellular response to interleukin-1	19	1712	44	21946	1.71449e-10	2.81303e-08	5.53544	9.76587
GO:0006915	apoptotic process	88	1712	564	21946	2.71182e-10	4.20188e-08	2.00012	9.56674
GO:0032755	positive regulation of interleukin-6 production	19	1712	45	21946	2.75066e-10	4.20188e-08	5.41244	9.56056
GO:2001238	positive regulation of extrinsic apoptotic signaling pathway	16	1712	32	21946	3.16955e-10	4.68037e-08	6.40946	9.499
GO:0006260	DNA replication	32	1712	121	21946	5.27328e-10	7.41999e-08	3.39013	9.27792
GO:0050731	positive regulation of peptidyl-tyrosine phosphorylation	26	1712	84	21946	5.35981e-10	7.41999e-08	3.96776	9.27085
GO:0045576	mast cell activation	9	1712	10	21946	9.75989e-10	1.31019e-07	11.537	9.01056
GO:0007159	leukocyte cell-cell adhesion	13	1712	23	21946	2.06276e-09	2.68765e-07	7.24548	8.68555
GO:0050727	regulation of inflammatory response	19	1712	51	21946	3.46934e-09	4.39119e-07	4.77568	8.45975
GO:0043065	positive regulation of apoptotic process	53	1712	292	21946	5.98598e-09	7.09644e-07	2.32672	8.22286
GO:0019886	antigen processing and presentation of exogenous peptide antigen via MHC class II	10	1712	14	21946	6.08724e-09	7.09644e-07	9.15638	8.21558
GO:0002755	MyD88-dependent toll-like receptor signaling pathway	10	1712	14	21946	6.08724e-09	7.09644e-07	9.15638	8.21558
GO:0050830	defense response to Gram-positive bacterium	21	1712	66	21946	1.39867e-08	1.58874e-06	4.07875	7.85429
GO:0007249	I-kappaB kinase/NF-kappaB signaling	13	1712	27	21946	2.68655e-08	2.97536e-06	6.17208	7.5708
GO:0045471	response to ethanol	27	1712	106	21946	2.76455e-08	2.98706e-06	3.2652	7.55838
GO:0001525	angiogenesis	43	1712	224	21946	3.00044e-08	3.13219e-06	2.46078	7.52281
GO:0007568	aging	32	1712	141	21946	3.04028e-08	3.13219e-06	2.90926	7.51709
GO:0019882	antigen processing and presentation	23	1712	81	21946	3.26553e-08	3.28779e-06	3.63994	7.48605
GO:0071407	cellular response to organic cyclic compound	20	1712	65	21946	5.81082e-08	5.66295e-06	3.94428	7.23576
GO:0071260	cellular response to mechanical stimulus	21	1712	71	21946	5.88026e-08	5.66295e-06	3.79151	7.2306
GO:0032729	positive regulation of interferon-gamma production	16	1712	43	21946	6.11753e-08	5.73595e-06	4.76983	7.21342
GO:0071310	cellular response to organic substance	15	1712	38	21946	6.27059e-08	5.73595e-06	5.0601	7.20269
GO:0042127	regulation of cell proliferation	39	1712	198	21946	6.3445e-08	5.73595e-06	2.52494	7.1976
GO:0043066	negative regulation of apoptotic process	75	1712	514	21946	1e-07	8.86003e-06	1.87047	7
GO:0070269	pyroptosis	7	1712	8	21946	1.29606e-07	1.10415e-05	11.2166	6.88737
GO:0044406	adhesion of symbiont to host	7	1712	8	21946	1.29606e-07	1.10415e-05	11.2166	6.88737
GO:0006919	activation of cysteine-type endopeptidase activity involved in apoptotic process	21	1712	75	21946	1.66856e-07	1.39466e-05	3.5893	6.77766
GO:0042981	regulation of apoptotic process	35	1712	174	21946	1.7335e-07	1.42211e-05	2.57852	6.76108
GO:0050707	regulation of cytokine secretion	8	1712	11	21946	1.79882e-07	1.44886e-05	9.32285	6.74501
GO:0050718	positive regulation of interleukin-1 beta secretion	10	1712	18	21946	1.98799e-07	1.57264e-05	7.12163	6.70159
GO:0034097	response to cytokine	23	1712	89	21946	2.18466e-07	1.6979e-05	3.31276	6.66062
GO:0070374	positive regulation of ERK1 and ERK2 cascade	28	1712	124	21946	2.43293e-07	1.85825e-05	2.8946	6.61387
GO:0045766	positive regulation of angiogenesis	26	1712	110	21946	2.49676e-07	1.87469e-05	3.02993	6.60262
GO:0042102	positive regulation of T cell proliferation	17	1712	53	21946	2.90804e-07	2.1471e-05	4.11173	6.5364
GO:0071356	cellular response to tumor necrosis factor	19	1712	65	21946	3.0604e-07	2.22256e-05	3.74707	6.51422
GO:0002224	toll-like receptor signaling pathway	9	1712	15	21946	3.40352e-07	2.39327e-05	7.69136	6.46807
GO:0051770	positive regulation of nitric-oxide synthase biosynthetic process	9	1712	15	21946	3.40352e-07	2.39327e-05	7.69136	6.46807
GO:0032735	positive regulation of interleukin-12 production	11	1712	23	21946	3.53652e-07	2.44793e-05	6.13079	6.45142
GO:0051092	positive regulation of NF-kappaB transcription factor activity	25	1712	105	21946	3.64057e-07	2.48119e-05	3.05213	6.43883
GO:0008152	metabolic process	170	1712	1502	21946	3.71326e-07	2.49238e-05	1.45088	6.43024
GO:0016064	immunoglobulin mediated immune response	10	1712	19	21946	3.9023e-07	2.54223e-05	6.7468	6.40868
GO:0032728	positive regulation of interferon-beta production	10	1712	19	21946	3.9023e-07	2.54223e-05	6.7468	6.40868
GO:0009612	response to mechanical stimulus	19	1712	66	21946	3.98513e-07	2.55857e-05	3.6903	6.39956
GO:0050852	T cell receptor signaling pathway	15	1712	43	21946	4.22688e-07	2.67501e-05	4.47172	6.37398
GO:0050728	negative regulation of inflammatory response	20	1712	73	21946	4.81037e-07	3.0014e-05	3.51203	6.31782
GO:0050853	B cell receptor signaling pathway	13	1712	33	21946	4.91982e-07	3.02706e-05	5.04988	6.30805
GO:0007229	integrin-mediated signaling pathway	23	1712	93	21946	5.13299e-07	3.11495e-05	3.17027	6.28963
GO:0002218	activation of innate immune response	7	1712	9	21946	5.43612e-07	3.25433e-05	9.97028	6.26471
GO:0070098	chemokine-mediated signaling pathway	15	1712	44	21946	5.95189e-07	3.51558e-05	4.37009	6.22534
GO:0042742	defense response to bacterium	29	1712	137	21946	6.36131e-07	3.70798e-05	2.7135	6.19645
GO:0050870	positive regulation of T cell activation	9	1712	16	21946	7.23834e-07	4.1644e-05	7.21065	6.14036
GO:0007155	cell adhesion	75	1712	544	21946	9.5912e-07	5.42487e-05	1.76732	6.01813
GO:0050766	positive regulation of phagocytosis	14	1712	40	21946	9.79661e-07	5.42487e-05	4.48662	6.00892
GO:0038083	peptidyl-tyrosine autophosphorylation	14	1712	40	21946	9.79661e-07	5.42487e-05	4.48662	6.00892
GO:0050776	regulation of immune response	11	1712	25	21946	1.00703e-06	5.50761e-05	5.64033	5.99696
GO:0043124	negative regulation of I-kappaB kinase/NF-kappaB signaling	13	1712	35	21946	1.09284e-06	5.90402e-05	4.76132	5.96144
GO:0007166	cell surface receptor signaling pathway	25	1712	111	21946	1.11018e-06	5.92544e-05	2.88715	5.9546
GO:0034341	response to interferon-gamma	11	1712	26	21946	1.62237e-06	8.55606e-05	5.42339	5.78985
GO:0007169	transmembrane receptor protein tyrosine kinase signaling pathway	23	1712	99	21946	1.66814e-06	8.69396e-05	2.97813	5.77777
GO:0045088	regulation of innate immune response	7	1712	10	21946	1.6891e-06	8.70081e-05	8.97325	5.77235
GO:0001916	positive regulation of T cell mediated cytotoxicity	16	1712	54	21946	2.13496e-06	0.000108711	3.7982	5.67061
GO:0045429	positive regulation of nitric oxide biosynthetic process	13	1712	37	21946	2.2745e-06	0.0001145	4.50395	5.64311
GO:0018108	peptidyl-tyrosine phosphorylation	28	1712	138	21946	2.39467e-06	0.000119195	2.60094	5.62075
GO:0042157	lipoprotein metabolic process	12	1712	32	21946	2.52391e-06	0.000124233	4.8071	5.59793
GO:0006968	cellular defense response	8	1712	14	21946	2.6436e-06	0.000125533	7.3251	5.5778
GO:0001774	microglial cell activation	9	1712	18	21946	2.66368e-06	0.000125533	6.40946	5.57452
GO:0032722	positive regulation of chemokine production	9	1712	18	21946	2.66368e-06	0.000125533	6.40946	5.57452
GO:0002690	positive regulation of leukocyte chemotaxis	9	1712	18	21946	2.66368e-06	0.000125533	6.40946	5.57452
GO:0042590	antigen processing and presentation of exogenous peptide antigen via MHC class I	5	1712	5	21946	2.87343e-06	0.000133993	12.8189	5.5416
GO:0030217	T cell differentiation	13	1712	38	21946	3.21095e-06	0.000148172	4.38542	5.49337
GO:0031100	organ regeneration	17	1712	62	21946	3.38838e-06	0.000154748	3.51487	5.47001
GO:0000281	mitotic cytokinesis	10	1712	23	21946	3.61408e-06	0.00016163	5.57345	5.442
GO:0032715	negative regulation of interleukin-6 production	10	1712	23	21946	3.61408e-06	0.00016163	5.57345	5.442
GO:0050715	positive regulation of cytokine secretion	12	1712	33	21946	3.68502e-06	0.00016163	4.66143	5.43356
GO:0010332	response to gamma radiation	12	1712	33	21946	3.68502e-06	0.00016163	4.66143	5.43356
GO:0042535	positive regulation of tumor necrosis factor biosynthetic process	7	1712	11	21946	4.33022e-06	0.000188068	8.1575	5.36349
GO:0000070	mitotic sister chromatid segregation	9	1712	19	21946	4.70979e-06	0.000200619	6.07212	5.327
GO:0006801	superoxide metabolic process	9	1712	19	21946	4.70979e-06	0.000200619	6.07212	5.327
GO:0002230	positive regulation of defense response to virus by host	8	1712	15	21946	5.27589e-06	0.000222592	6.83676	5.2777
GO:0060907	positive regulation of macrophage cytokine production	6	1712	8	21946	5.45344e-06	0.000225783	9.61419	5.26333
GO:0034142	toll-like receptor 4 signaling pathway	6	1712	8	21946	5.45344e-06	0.000225783	9.61419	5.26333
GO:0031663	lipopolysaccharide-mediated signaling pathway	11	1712	30	21946	8.56404e-06	0.000351284	4.70027	5.06732
GO:0006270	DNA replication initiation	8	1712	16	21946	9.82794e-06	0.000399429	6.40946	5.00754
GO:0048661	positive regulation of smooth muscle cell proliferation	17	1712	67	21946	1.06217e-05	0.000427764	3.25256	4.97381
GO:0090023	positive regulation of neutrophil chemotaxis	9	1712	21	21946	1.29803e-05	0.000518044	5.49383	4.88671
GO:0032727	positive regulation of interferon-alpha production	6	1712	9	21946	1.52731e-05	0.000588346	8.54595	4.81607
GO:0071223	cellular response to lipoteichoic acid	6	1712	9	21946	1.52731e-05	0.000588346	8.54595	4.81607
GO:0032494	response to peptidoglycan	6	1712	9	21946	1.52731e-05	0.000588346	8.54595	4.81607
GO:0035455	response to interferon-alpha	6	1712	9	21946	1.52731e-05	0.000588346	8.54595	4.81607
GO:0046777	protein autophosphorylation	30	1712	168	21946	1.57229e-05	0.000600452	2.28909	4.80347
GO:0046330	positive regulation of JNK cascade	16	1712	63	21946	1.89407e-05	0.000717157	3.2556	4.7226
GO:0016310	phosphorylation	86	1712	702	21946	1.91654e-05	0.000719514	1.57041	4.71748
GO:0070266	necroptotic process	7	1712	13	21946	1.95736e-05	0.000722592	6.9025	4.70833
GO:0007252	I-kappaB phosphorylation	7	1712	13	21946	1.95736e-05	0.000722592	6.9025	4.70833
GO:0031667	response to nutrient levels	13	1712	44	21946	1.97737e-05	0.000723947	3.78741	4.70391
GO:0007157	heterophilic cell-cell adhesion via plasma membrane cell adhesion molecules	11	1712	33	21946	2.43811e-05	0.000878118	4.27298	4.61295
GO:0042130	negative regulation of T cell proliferation	11	1712	33	21946	2.43811e-05	0.000878118	4.27298	4.61295
GO:0006974	cellular response to DNA damage stimulus	54	1712	392	21946	3.13977e-05	0.00112171	1.76587	4.5031
GO:0050829	defense response to Gram-negative bacterium	11	1712	34	21946	3.35109e-05	0.00118763	4.1473	4.47481
GO:0016525	negative regulation of angiogenesis	15	1712	59	21946	3.38229e-05	0.00118917	3.25905	4.47079
GO:0002827	positive regulation of T-helper 1 type immune response	6	1712	10	21946	3.56491e-05	0.00124351	7.69136	4.44795
GO:0060574	intestinal epithelial cell maturation	4	1712	4	21946	3.69138e-05	0.00127756	12.8189	4.43281
GO:0030335	positive regulation of cell migration	28	1712	159	21946	3.86073e-05	0.00132582	2.25742	4.41333
GO:0008283	cell proliferation	33	1712	202	21946	4.03051e-05	0.00137347	2.09418	4.39464
GO:0010575	positive regulation vascular endothelial growth factor production	9	1712	24	21946	4.65693e-05	0.00156578	4.8071	4.3319
GO:0044130	negative regulation of growth of symbiont in host	8	1712	19	21946	4.66554e-05	0.00156578	5.39744	4.3311
GO:0045359	positive regulation of interferon-beta biosynthetic process	5	1712	7	21946	5.27785e-05	0.00171918	9.15638	4.27754
GO:0050856	regulation of T cell receptor signaling pathway	5	1712	7	21946	5.27785e-05	0.00171918	9.15638	4.27754
GO:0051988	regulation of attachment of spindle microtubules to kinetochore	5	1712	7	21946	5.27785e-05	0.00171918	9.15638	4.27754
GO:0032611	interleukin-1 beta production	5	1712	7	21946	5.27785e-05	0.00171918	9.15638	4.27754
GO:0045944	positive regulation of transcription from RNA polymerase II promoter	108	1712	954	21946	5.34541e-05	0.00172848	1.4512	4.27202
GO:0009636	response to toxic substance	18	1712	83	21946	5.83519e-05	0.00187318	2.78001	4.23395
GO:0060326	cell chemotaxis	14	1712	55	21946	6.04974e-05	0.00192808	3.263	4.21826
GO:0050732	negative regulation of peptidyl-tyrosine phosphorylation	7	1712	15	21946	6.38279e-05	0.0020197	5.98217	4.19499
GO:0032733	positive regulation of interleukin-10 production	8	1712	20	21946	7.2446e-05	0.00220698	5.12757	4.13999
GO:0032874	positive regulation of stress-activated MAPK cascade	8	1712	20	21946	7.2446e-05	0.00220698	5.12757	4.13999
GO:0046641	positive regulation of alpha-beta T cell proliferation	6	1712	11	21946	7.32318e-05	0.00220698	6.99214	4.1353
GO:1990001	inhibition of cysteine-type endopeptidase activity involved in apoptotic process	6	1712	11	21946	7.32318e-05	0.00220698	6.99214	4.1353
GO:0042554	superoxide anion generation	6	1712	11	21946	7.32318e-05	0.00220698	6.99214	4.1353
GO:0007018	microtubule-based movement	17	1712	77	21946	7.32338e-05	0.00220698	2.83015	4.13529
GO:0007267	cell-cell signaling	17	1712	77	21946	7.32338e-05	0.00220698	2.83015	4.13529
GO:0008630	intrinsic apoptotic signaling pathway in response to DNA damage	14	1712	56	21946	7.49242e-05	0.00224266	3.20473	4.12538
GO:0051603	proteolysis involved in cellular protein catabolic process	11	1712	37	21946	8.05202e-05	0.00239399	3.81103	4.09409
GO:0001666	response to hypoxia	31	1712	192	21946	8.52258e-05	0.002517	2.06972	4.06943
GO:0008284	positive regulation of cell proliferation	61	1712	477	21946	9.15369e-05	0.00268549	1.63932	4.0384
GO:0001782	B cell homeostasis	9	1712	26	21946	9.6455e-05	0.00281116	4.43732	4.01568
GO:0048514	blood vessel morphogenesis	10	1712	32	21946	0.000106306	0.00307802	4.00591	3.97344
GO:0032757	positive regulation of interleukin-8 production	8	1712	21	21946	0.00010904	0.00313668	4.8834	3.96241
GO:0032088	negative regulation of NF-kappaB transcription factor activity	15	1712	65	21946	0.000112708	0.00322127	2.95821	3.94804
GO:0045410	positive regulation of interleukin-6 biosynthetic process	5	1712	8	21946	0.000131654	0.00360016	8.01183	3.88057
GO:0050665	hydrogen peroxide biosynthetic process	5	1712	8	21946	0.000131654	0.00360016	8.01183	3.88057
GO:0034501	protein localization to kinetochore	5	1712	8	21946	0.000131654	0.00360016	8.01183	3.88057
GO:0032481	positive regulation of type I interferon production	5	1712	8	21946	0.000131654	0.00360016	8.01183	3.88057
GO:0071360	cellular response to exogenous dsRNA	5	1712	8	21946	0.000131654	0.00360016	8.01183	3.88057
GO:0032609	interferon-gamma production	5	1712	8	21946	0.000131654	0.00360016	8.01183	3.88057
GO:0008608	attachment of spindle microtubules to kinetochore	5	1712	8	21946	0.000131654	0.00360016	8.01183	3.88057
GO:0090307	spindle assembly involved in mitosis	9	1712	27	21946	0.00013471	0.00365006	4.27298	3.8706
GO:0032695	negative regulation of interleukin-12 production	6	1712	12	21946	0.000136774	0.00365006	6.40946	3.864
GO:0035810	positive regulation of urine volume	6	1712	12	21946	0.000136774	0.00365006	6.40946	3.864
GO:0030194	positive regulation of blood coagulation	6	1712	12	21946	0.000136774	0.00365006	6.40946	3.864
GO:0008285	negative regulation of cell proliferation	47	1712	346	21946	0.000139259	0.00369411	1.7413	3.85618
GO:0007346	regulation of mitotic cell cycle	10	1712	33	21946	0.000141926	0.00374245	3.88452	3.84794
GO:0010629	negative regulation of gene expression	29	1712	180	21946	0.000147542	0.00386751	2.06527	3.83109
GO:0035690	cellular response to drug	14	1712	60	21946	0.000166717	0.00430744	2.99108	3.77802
GO:0042346	positive regulation of NF-kappaB import into nucleus	7	1712	17	21946	0.000167803	0.00430744	5.27838	3.7752
GO:0006911	phagocytosis, engulfment	7	1712	17	21946	0.000167803	0.00430744	5.27838	3.7752
GO:0051256	mitotic spindle midzone assembly	4	1712	5	21946	0.000173075	0.00430744	10.2551	3.76176
GO:0050859	negative regulation of B cell receptor signaling pathway	4	1712	5	21946	0.000173075	0.00430744	10.2551	3.76176
GO:0031346	positive regulation of cell projection organization	4	1712	5	21946	0.000173075	0.00430744	10.2551	3.76176
GO:0010572	positive regulation of platelet activation	4	1712	5	21946	0.000173075	0.00430744	10.2551	3.76176
GO:0072678	T cell migration	4	1712	5	21946	0.000173075	0.00430744	10.2551	3.76176
GO:0034123	positive regulation of toll-like receptor signaling pathway	4	1712	5	21946	0.000173075	0.00430744	10.2551	3.76176
GO:0016477	cell migration	28	1712	173	21946	0.000175811	0.00435108	2.07474	3.75495
GO:2000379	positive regulation of reactive oxygen species metabolic process	9	1712	28	21946	0.000184848	0.00454931	4.12037	3.73319
GO:0006468	protein phosphorylation	74	1712	625	21946	0.00020817	0.00509499	1.51776	3.68158
GO:0097191	extrinsic apoptotic signaling pathway	11	1712	41	21946	0.000222615	0.00538898	3.43922	3.65245
GO:0055072	iron ion homeostasis	11	1712	41	21946	0.000222615	0.00538898	3.43922	3.65245
GO:0012501	programmed cell death	8	1712	23	21946	0.000228145	0.00543018	4.45876	3.64179
GO:0032689	negative regulation of interferon-gamma production	8	1712	23	21946	0.000228145	0.00543018	4.45876	3.64179
GO:0045765	regulation of angiogenesis	8	1712	23	21946	0.000228145	0.00543018	4.45876	3.64179
GO:0060548	negative regulation of cell death	15	1712	69	21946	0.00022922	0.00543018	2.78672	3.63975
GO:0007076	mitotic chromosome condensation	6	1712	13	21946	0.000237232	0.0055901	5.91643	3.62483
GO:0048839	inner ear development	14	1712	62	21946	0.00024123	0.00565424	2.8946	3.61757
GO:0007080	mitotic metaphase plate congression	9	1712	29	21946	0.000249587	0.00581933	3.97829	3.60278
GO:0031295	T cell costimulation	7	1712	18	21946	0.000256136	0.00594075	4.98514	3.59153
GO:0030101	natural killer cell activation	5	1712	9	21946	0.000277129	0.00636105	7.12163	3.55732
GO:0042511	positive regulation of tyrosine phosphorylation of Stat1 protein	5	1712	9	21946	0.000277129	0.00636105	7.12163	3.55732
GO:0048662	negative regulation of smooth muscle cell proliferation	10	1712	36	21946	0.000314115	0.00717282	3.56081	3.50291
GO:0008360	regulation of cell shape	21	1712	120	21946	0.000373667	0.00848894	2.24331	3.42752
GO:0030278	regulation of ossification	6	1712	14	21946	0.000387779	0.00867606	5.49383	3.41142
GO:0007263	nitric oxide mediated signal transduction	6	1712	14	21946	0.000387779	0.00867606	5.49383	3.41142
GO:0046888	negative regulation of hormone secretion	6	1712	14	21946	0.000387779	0.00867606	5.49383	3.41142
GO:0016337	single organismal cell-cell adhesion	19	1712	104	21946	0.000399243	0.00887398	2.34192	3.39876
GO:0046677	response to antibiotic	10	1712	37	21946	0.000400631	0.00887398	3.46457	3.39726
GO:0006184	GTP catabolic process	31	1712	209	21946	0.000404	0.00888304	1.90137	3.39362
GO:0000122	negative regulation of transcription from RNA polymerase II promoter	79	1712	692	21946	0.00040505	0.00888304	1.46343	3.39249
GO:0051591	response to cAMP	13	1712	58	21946	0.000430167	0.00929049	2.87321	3.36636
GO:0000910	cytokinesis	11	1712	44	21946	0.000434943	0.00929049	3.20473	3.36157
GO:0032570	response to progesterone	9	1712	31	21946	0.000435745	0.00929049	3.72162	3.36077
GO:0043280	positive regulation of cysteine-type endopeptidase activity involved in apoptotic process	12	1712	51	21946	0.000442139	0.00929049	3.01622	3.35444
GO:0006281	DNA repair	41	1712	305	21946	0.0004466	0.00929049	1.7232	3.35008
GO:0043434	response to peptide hormone	17	1712	89	21946	0.000463486	0.00929049	2.44856	3.33396
GO:0002283	neutrophil activation involved in immune response	3	1712	3	21946	0.000473962	0.00929049	12.8189	3.32426
GO:0002291	T cell activation via T cell receptor contact with antigen bound to MHC molecule on antigen presenting cell	3	1712	3	21946	0.000473962	0.00929049	12.8189	3.32426
GO:0031577	spindle checkpoint	3	1712	3	21946	0.000473962	0.00929049	12.8189	3.32426
GO:0001781	neutrophil apoptotic process	3	1712	3	21946	0.000473962	0.00929049	12.8189	3.32426
GO:0001805	positive regulation of type III hypersensitivity	3	1712	3	21946	0.000473962	0.00929049	12.8189	3.32426
GO:0050855	regulation of B cell receptor signaling pathway	3	1712	3	21946	0.000473962	0.00929049	12.8189	3.32426
GO:0002315	marginal zone B cell differentiation	3	1712	3	21946	0.000473962	0.00929049	12.8189	3.32426
GO:0070231	T cell apoptotic process	3	1712	3	21946	0.000473962	0.00929049	12.8189	3.32426
GO:0019885	antigen processing and presentation of endogenous peptide antigen via MHC class I	3	1712	3	21946	0.000473962	0.00929049	12.8189	3.32426
GO:0019884	antigen processing and presentation of exogenous antigen	3	1712	3	21946	0.000473962	0.00929049	12.8189	3.32426
GO:0038094	Fc-gamma receptor signaling pathway	3	1712	3	21946	0.000473962	0.00929049	12.8189	3.32426
GO:0048002	antigen processing and presentation of peptide antigen	3	1712	3	21946	0.000473962	0.00929049	12.8189	3.32426
GO:0071226	cellular response to molecule of fungal origin	3	1712	3	21946	0.000473962	0.00929049	12.8189	3.32426
GO:0032493	response to bacterial lipoprotein	3	1712	3	21946	0.000473962	0.00929049	12.8189	3.32426
GO:0072672	neutrophil extravasation	3	1712	3	21946	0.000473962	0.00929049	12.8189	3.32426
GO:0060333	interferon-gamma-mediated signaling pathway	3	1712	3	21946	0.000473962	0.00929049	12.8189	3.32426
GO:0070671	response to interleukin-12	3	1712	3	21946	0.000473962	0.00929049	12.8189	3.32426
GO:0034154	toll-like receptor 7 signaling pathway	3	1712	3	21946	0.000473962	0.00929049	12.8189	3.32426
GO:0042270	protection from natural killer cell mediated cytotoxicity	4	1712	6	21946	0.000486981	0.00929881	8.54595	3.31249
GO:0001798	positive regulation of type IIa hypersensitivity	4	1712	6	21946	0.000486981	0.00929881	8.54595	3.31249
GO:0010818	T cell chemotaxis	4	1712	6	21946	0.000486981	0.00929881	8.54595	3.31249
GO:0001878	response to yeast	4	1712	6	21946	0.000486981	0.00929881	8.54595	3.31249
GO:2000503	positive regulation of natural killer cell chemotaxis	4	1712	6	21946	0.000486981	0.00929881	8.54595	3.31249
GO:0045588	positive regulation of gamma-delta T cell differentiation	4	1712	6	21946	0.000486981	0.00929881	8.54595	3.31249
GO:0043407	negative regulation of MAP kinase activity	10	1712	38	21946	0.000506075	0.00962194	3.3734	3.29579
GO:0045824	negative regulation of innate immune response	5	1712	10	21946	0.000518609	0.00965311	6.40946	3.28516
GO:0032495	response to muramyl dipeptide	5	1712	10	21946	0.000518609	0.00965311	6.40946	3.28516
GO:0006268	DNA unwinding involved in DNA replication	5	1712	10	21946	0.000518609	0.00965311	6.40946	3.28516
GO:0045651	positive regulation of macrophage differentiation	5	1712	10	21946	0.000518609	0.00965311	6.40946	3.28516
GO:0002504	antigen processing and presentation of peptide or polysaccharide antigen via MHC class II	5	1712	10	21946	0.000518609	0.00965311	6.40946	3.28516
GO:0002474	antigen processing and presentation of peptide antigen via MHC class I	12	1712	52	21946	0.000534483	0.00988514	2.95821	3.27207
GO:0045597	positive regulation of cell differentiation	11	1712	45	21946	0.000535538	0.00988514	3.13352	3.27121
GO:0006869	lipid transport	19	1712	107	21946	0.000577346	0.0106126	2.27626	3.23856
GO:0017144	drug metabolic process	6	1712	15	21946	0.000603746	0.0109167	5.12757	3.21915
GO:0033280	response to vitamin D	6	1712	15	21946	0.000603746	0.0109167	5.12757	3.21915
GO:0050901	leukocyte tethering or rolling	6	1712	15	21946	0.000603746	0.0109167	5.12757	3.21915
GO:0006956	complement activation	6	1712	15	21946	0.000603746	0.0109167	5.12757	3.21915
GO:0030218	erythrocyte differentiation	11	1712	46	21946	0.000654829	0.0117445	3.0654	3.18387
GO:0071320	cellular response to cAMP	11	1712	46	21946	0.000654829	0.0117445	3.0654	3.18387
GO:0032720	negative regulation of tumor necrosis factor production	9	1712	33	21946	0.000723179	0.0128662	3.49607	3.14075
GO:0009409	response to cold	9	1712	33	21946	0.000723179	0.0128662	3.49607	3.14075
GO:0043011	myeloid dendritic cell differentiation	7	1712	21	21946	0.000760042	0.0134679	4.27298	3.11916
GO:0071375	cellular response to peptide hormone stimulus	8	1712	27	21946	0.00077965	0.0137604	3.7982	3.1081
GO:0001974	blood vessel remodeling	10	1712	40	21946	0.000786302	0.0138227	3.20473	3.10441
GO:0051384	response to glucocorticoid	16	1712	85	21946	0.00079515	0.013923	2.41297	3.09955
GO:0090026	positive regulation of monocyte chemotaxis	5	1712	11	21946	0.000889757	0.0154574	5.82678	3.05073
GO:0006401	RNA catabolic process	5	1712	11	21946	0.000889757	0.0154574	5.82678	3.05073
GO:0030261	chromosome condensation	6	1712	16	21946	0.000902497	0.0156174	4.8071	3.04455
GO:0006200	ATP catabolic process	35	1712	258	21946	0.000954881	0.0164596	1.739	3.02005
GO:0030162	regulation of proteolysis	13	1712	63	21946	0.000990691	0.0170107	2.64518	3.00406
GO:0042311	vasodilation	7	1712	22	21946	0.00104022	0.0176558	4.07875	2.98288
GO:0033209	tumor necrosis factor-mediated signaling pathway	7	1712	22	21946	0.00104022	0.0176558	4.07875	2.98288
GO:0042517	positive regulation of tyrosine phosphorylation of Stat3 protein	7	1712	22	21946	0.00104022	0.0176558	4.07875	2.98288
GO:0042088	T-helper 1 type immune response	4	1712	7	21946	0.00106592	0.0176772	7.3251	2.97228
GO:0048304	positive regulation of isotype switching to IgG isotypes	4	1712	7	21946	0.00106592	0.0176772	7.3251	2.97228
GO:0045730	respiratory burst	4	1712	7	21946	0.00106592	0.0176772	7.3251	2.97228
GO:0002606	positive regulation of dendritic cell antigen processing and presentation	4	1712	7	21946	0.00106592	0.0176772	7.3251	2.97228
GO:0046826	negative regulation of protein export from nucleus	4	1712	7	21946	0.00106592	0.0176772	7.3251	2.97228
GO:0048732	gland development	4	1712	7	21946	0.00106592	0.0176772	7.3251	2.97228
GO:0035556	intracellular signal transduction	48	1712	389	21946	0.00106941	0.0176772	1.58177	2.97086
GO:0000079	regulation of cyclin-dependent protein serine/threonine kinase activity	9	1712	35	21946	0.00114892	0.0189209	3.2963	2.93971
GO:0015695	organic cation transport	6	1712	17	21946	0.00130324	0.0210286	4.52433	2.88498
GO:0048546	digestive tract morphogenesis	6	1712	17	21946	0.00130324	0.0210286	4.52433	2.88498
GO:0002687	positive regulation of leukocyte migration	6	1712	17	21946	0.00130324	0.0210286	4.52433	2.88498
GO:0048147	negative regulation of fibroblast proliferation	8	1712	29	21946	0.00131014	0.0210286	3.53626	2.88268
GO:0043200	response to amino acid	8	1712	29	21946	0.00131014	0.0210286	3.53626	2.88268
GO:0048678	response to axon injury	8	1712	29	21946	0.00131014	0.0210286	3.53626	2.88268
GO:0043029	T cell homeostasis	8	1712	29	21946	0.00131014	0.0210286	3.53626	2.88268
GO:0045785	positive regulation of cell adhesion	11	1712	50	21946	0.0013744	0.0218079	2.82016	2.86189
GO:0001836	release of cytochrome c from mitochondria	7	1712	23	21946	0.0013955	0.0218079	3.90141	2.85527
GO:0042098	T cell proliferation	7	1712	23	21946	0.0013955	0.0218079	3.90141	2.85527
GO:0044344	cellular response to fibroblast growth factor stimulus	7	1712	23	21946	0.0013955	0.0218079	3.90141	2.85527
GO:0002221	pattern recognition receptor signaling pathway	5	1712	12	21946	0.0014276	0.0218079	5.34122	2.84539
GO:0016045	detection of bacterium	5	1712	12	21946	0.0014276	0.0218079	5.34122	2.84539
GO:0048246	macrophage chemotaxis	5	1712	12	21946	0.0014276	0.0218079	5.34122	2.84539
GO:0032700	negative regulation of interleukin-17 production	5	1712	12	21946	0.0014276	0.0218079	5.34122	2.84539
GO:0022407	regulation of cell-cell adhesion	5	1712	12	21946	0.0014276	0.0218079	5.34122	2.84539
GO:0033160	positive regulation of protein import into nucleus, translocation	5	1712	12	21946	0.0014276	0.0218079	5.34122	2.84539
GO:0045059	positive thymic T cell selection	5	1712	12	21946	0.0014276	0.0218079	5.34122	2.84539
GO:0045060	negative thymic T cell selection	5	1712	12	21946	0.0014276	0.0218079	5.34122	2.84539
GO:0030595	leukocyte chemotaxis	5	1712	12	21946	0.0014276	0.0218079	5.34122	2.84539
GO:0002548	monocyte chemotaxis	5	1712	12	21946	0.0014276	0.0218079	5.34122	2.84539
GO:0030097	hemopoiesis	15	1712	82	21946	0.00154753	0.0235587	2.34493	2.81036
GO:0006958	complement activation, classical pathway	8	1712	30	21946	0.00166581	0.0252724	3.41838	2.77838
GO:0051930	regulation of sensory perception of pain	9	1712	37	21946	0.00175716	0.0262725	3.11812	2.75519
GO:0002238	response to molecule of fungal origin	3	1712	4	21946	0.0017851	0.0262725	9.61419	2.74834
GO:0045356	positive regulation of interferon-alpha biosynthetic process	3	1712	4	21946	0.0017851	0.0262725	9.61419	2.74834
GO:0050702	interleukin-1 beta secretion	3	1712	4	21946	0.0017851	0.0262725	9.61419	2.74834
GO:0009812	flavonoid metabolic process	3	1712	4	21946	0.0017851	0.0262725	9.61419	2.74834
GO:0060337	type I interferon signaling pathway	3	1712	4	21946	0.0017851	0.0262725	9.61419	2.74834
GO:0034162	toll-like receptor 9 signaling pathway	3	1712	4	21946	0.0017851	0.0262725	9.61419	2.74834
GO:0033687	osteoblast proliferation	3	1712	4	21946	0.0017851	0.0262725	9.61419	2.74834
GO:0032386	regulation of intracellular transport	3	1712	4	21946	0.0017851	0.0262725	9.61419	2.74834
GO:0051091	positive regulation of sequence-specific DNA binding transcription factor activity	17	1712	100	21946	0.00180137	0.0264241	2.17922	2.7444
GO:0042307	positive regulation of protein import into nucleus	6	1712	18	21946	0.00182679	0.0265334	4.27298	2.73831
GO:0022409	positive regulation of cell-cell adhesion	6	1712	18	21946	0.00182679	0.0265334	4.27298	2.73831
GO:0097194	execution phase of apoptosis	6	1712	18	21946	0.00182679	0.0265334	4.27298	2.73831
GO:0042060	wound healing	16	1712	92	21946	0.00190196	0.0275349	2.22938	2.7208
GO:0007204	positive regulation of cytosolic calcium ion concentration	19	1712	118	21946	0.00193344	0.0278994	2.06406	2.71367
GO:0050798	activated T cell proliferation	4	1712	8	21946	0.00200018	0.0282191	6.40946	2.69893
GO:0019934	cGMP-mediated signaling	4	1712	8	21946	0.00200018	0.0282191	6.40946	2.69893
GO:0043615	astrocyte cell migration	4	1712	8	21946	0.00200018	0.0282191	6.40946	2.69893
GO:0045348	positive regulation of MHC class II biosynthetic process	4	1712	8	21946	0.00200018	0.0282191	6.40946	2.69893
GO:0045084	positive regulation of interleukin-12 biosynthetic process	4	1712	8	21946	0.00200018	0.0282191	6.40946	2.69893
GO:0045080	positive regulation of chemokine biosynthetic process	4	1712	8	21946	0.00200018	0.0282191	6.40946	2.69893
GO:0090197	positive regulation of chemokine secretion	4	1712	8	21946	0.00200018	0.0282191	6.40946	2.69893
GO:0006898	receptor-mediated endocytosis	17	1712	101	21946	0.00201179	0.0282928	2.15764	2.69642
GO:0043154	negative regulation of cysteine-type endopeptidase activity involved in apoptotic process	14	1712	76	21946	0.00204357	0.0286488	2.36138	2.68961
GO:0010243	response to organonitrogen compound	9	1712	38	21946	0.00214543	0.0298761	3.03606	2.66849
GO:0007051	spindle organization	5	1712	13	21946	0.00217158	0.0298761	4.93036	2.66322
GO:0032743	positive regulation of interleukin-2 production	5	1712	13	21946	0.00217158	0.0298761	4.93036	2.66322
GO:0032693	negative regulation of interleukin-10 production	5	1712	13	21946	0.00217158	0.0298761	4.93036	2.66322
GO:0043537	negative regulation of blood vessel endothelial cell migration	5	1712	13	21946	0.00217158	0.0298761	4.93036	2.66322
GO:0031103	axon regeneration	5	1712	13	21946	0.00217158	0.0298761	4.93036	2.66322
GO:0014068	positive regulation of phosphatidylinositol 3-kinase signaling	11	1712	53	21946	0.00226077	0.0309111	2.66053	2.64574
GO:0071333	cellular response to glucose stimulus	11	1712	53	21946	0.00226077	0.0309111	2.66053	2.64574
GO:0043552	positive regulation of phosphatidylinositol 3-kinase activity	7	1712	25	21946	0.00238388	0.0322954	3.5893	2.62272
GO:0051412	response to corticosterone	7	1712	25	21946	0.00238388	0.0322954	3.5893	2.62272
GO:0008652	cellular amino acid biosynthetic process	7	1712	25	21946	0.00238388	0.0322954	3.5893	2.62272
GO:0045954	positive regulation of natural killer cell mediated cytotoxicity	6	1712	19	21946	0.00249531	0.0337019	4.04808	2.60288
GO:0042110	T cell activation	8	1712	32	21946	0.00260332	0.0350538	3.20473	2.58447
GO:0042542	response to hydrogen peroxide	11	1712	54	21946	0.00264258	0.0354746	2.61126	2.57797
GO:0001558	regulation of cell growth	10	1712	47	21946	0.00291473	0.0390098	2.72743	2.5354
GO:0002040	sprouting angiogenesis	7	1712	26	21946	0.00304531	0.0406348	3.45125	2.51637
GO:0030155	regulation of cell adhesion	9	1712	40	21946	0.00312527	0.0415765	2.88426	2.50511
GO:2000353	positive regulation of endothelial cell apoptotic process	5	1712	14	21946	0.00316259	0.0416972	4.57819	2.49996
GO:0030502	negative regulation of bone mineralization	5	1712	14	21946	0.00316259	0.0416972	4.57819	2.49996
GO:0055093	response to hyperoxia	5	1712	14	21946	0.00316259	0.0416972	4.57819	2.49996
GO:0051281	positive regulation of release of sequestered calcium ion into cytosol	8	1712	33	21946	0.00320497	0.0421306	3.10762	2.49418
GO:0006691	leukotriene metabolic process	4	1712	9	21946	0.00337862	0.0431334	5.6973	2.47126
GO:0009743	response to carbohydrate	4	1712	9	21946	0.00337862	0.0431334	5.6973	2.47126
GO:0038061	NIK/NF-kappaB signaling	4	1712	9	21946	0.00337862	0.0431334	5.6973	2.47126
GO:0030071	regulation of mitotic metaphase/anaphase transition	4	1712	9	21946	0.00337862	0.0431334	5.6973	2.47126
GO:0003417	growth plate cartilage development	4	1712	9	21946	0.00337862	0.0431334	5.6973	2.47126
GO:0046007	negative regulation of activated T cell proliferation	4	1712	9	21946	0.00337862	0.0431334	5.6973	2.47126
GO:0032308	positive regulation of prostaglandin secretion	4	1712	9	21946	0.00337862	0.0431334	5.6973	2.47126
GO:0043068	positive regulation of programmed cell death	4	1712	9	21946	0.00337862	0.0431334	5.6973	2.47126
GO:0035457	cellular response to interferon-alpha	4	1712	9	21946	0.00337862	0.0431334	5.6973	2.47126
GO:0002544	chronic inflammatory response	4	1712	9	21946	0.00337862	0.0431334	5.6973	2.47126
GO:0010951	negative regulation of endopeptidase activity	24	1712	171	21946	0.00361231	0.0459843	1.79915	2.44222
GO:0030890	positive regulation of B cell proliferation	9	1712	41	21946	0.00373197	0.0473714	2.81391	2.42806
GO:0006885	regulation of pH	7	1712	27	21946	0.0038383	0.0485819	3.32343	2.41586
GO:0030282	bone mineralization	8	1712	34	21946	0.00390921	0.0487433	3.01622	2.40791
GO:0000086	G2/M transition of mitotic cell cycle	8	1712	34	21946	0.00390921	0.0487433	3.01622	2.40791
GO:0006139	nucleobase-containing compound metabolic process	8	1712	34	21946	0.00390921	0.0487433	3.01622	2.40791
GO:0006357	regulation of transcription from RNA polymerase II promoter	49	1712	426	21946	0.00405928	0.0487433	1.47448	2.39155
GO:0008217	regulation of blood pressure	11	1712	57	21946	0.00410891	0.0487433	2.47383	2.38627
GO:0050764	regulation of phagocytosis	3	1712	5	21946	0.00420315	0.0487433	7.69136	2.37643
GO:0033326	cerebrospinal fluid secretion	3	1712	5	21946	0.00420315	0.0487433	7.69136	2.37643
GO:0032020	ISG15-protein conjugation	3	1712	5	21946	0.00420315	0.0487433	7.69136	2.37643
GO:0045351	type I interferon biosynthetic process	3	1712	5	21946	0.00420315	0.0487433	7.69136	2.37643
GO:0010826	negative regulation of centrosome duplication	3	1712	5	21946	0.00420315	0.0487433	7.69136	2.37643
GO:0070431	nucleotide-binding oligomerization domain containing 2 signaling pathway	3	1712	5	21946	0.00420315	0.0487433	7.69136	2.37643
GO:0002322	B cell proliferation involved in immune response	3	1712	5	21946	0.00420315	0.0487433	7.69136	2.37643
GO:0032747	positive regulation of interleukin-23 production	3	1712	5	21946	0.00420315	0.0487433	7.69136	2.37643
GO:0002819	regulation of adaptive immune response	3	1712	5	21946	0.00420315	0.0487433	7.69136	2.37643
GO:2000271	positive regulation of fibroblast apoptotic process	3	1712	5	21946	0.00420315	0.0487433	7.69136	2.37643
GO:0060033	anatomical structure regression	3	1712	5	21946	0.00420315	0.0487433	7.69136	2.37643
GO:0008228	opsonization	3	1712	5	21946	0.00420315	0.0487433	7.69136	2.37643
GO:0002906	negative regulation of mature B cell apoptotic process	3	1712	5	21946	0.00420315	0.0487433	7.69136	2.37643
GO:0010574	regulation of vascular endothelial growth factor production	3	1712	5	21946	0.00420315	0.0487433	7.69136	2.37643
GO:0046598	positive regulation of viral entry into host cell	3	1712	5	21946	0.00420315	0.0487433	7.69136	2.37643
GO:0001660	fever generation	3	1712	5	21946	0.00420315	0.0487433	7.69136	2.37643
GO:0071548	response to dexamethasone	3	1712	5	21946	0.00420315	0.0487433	7.69136	2.37643
GO:0071224	cellular response to peptidoglycan	3	1712	5	21946	0.00420315	0.0487433	7.69136	2.37643
GO:2001056	positive regulation of cysteine-type endopeptidase activity	3	1712	5	21946	0.00420315	0.0487433	7.69136	2.37643
GO:0045063	T-helper 1 cell differentiation	3	1712	5	21946	0.00420315	0.0487433	7.69136	2.37643
GO:0002752	cell surface pattern recognition receptor signaling pathway	3	1712	5	21946	0.00420315	0.0487433	7.69136	2.37643
GO:0042503	tyrosine phosphorylation of Stat3 protein	3	1712	5	21946	0.00420315	0.0487433	7.69136	2.37643
GO:0001922	B-1 B cell homeostasis	3	1712	5	21946	0.00420315	0.0487433	7.69136	2.37643
GO:0071168	protein localization to chromatin	3	1712	5	21946	0.00420315	0.0487433	7.69136	2.37643
GO:0032364	oxygen homeostasis	3	1712	5	21946	0.00420315	0.0487433	7.69136	2.37643
GO:0019388	galactose catabolic process	3	1712	5	21946	0.00420315	0.0487433	7.69136	2.37643
GO:0034134	toll-like receptor 2 signaling pathway	3	1712	5	21946	0.00420315	0.0487433	7.69136	2.37643
GO:0071456	cellular response to hypoxia	14	1712	82	21946	0.00422262	0.0488413	2.1886	2.37442
GO:0051726	regulation of cell cycle	21	1712	145	21946	0.00430868	0.0497069	1.85653	2.36566
GO:0035924	cellular response to vascular endothelial growth factor stimulus	6	1712	21	21946	0.00436078	0.0500473	3.66255	2.36044
GO:0042104	positive regulation of activated T cell proliferation	6	1712	21	21946	0.00436078	0.0500473	3.66255	2.36044
GO:0051279	regulation of release of sequestered calcium ion into cytosol	5	1712	15	21946	0.00444201	0.0505863	4.27298	2.35242
GO:2000045	regulation of G1/S transition of mitotic cell cycle	5	1712	15	21946	0.00444201	0.0505863	4.27298	2.35242
GO:0045579	positive regulation of B cell differentiation	5	1712	15	21946	0.00444201	0.0505863	4.27298	2.35242
GO:0071560	cellular response to transforming growth factor beta stimulus	10	1712	50	21946	0.0046726	0.0530759	2.56379	2.33044
GO:0030838	positive regulation of actin filament polymerization	9	1712	43	21946	0.00521911	0.0574505	2.68303	2.2824
GO:0042403	thyroid hormone metabolic process	4	1712	10	21946	0.0052853	0.0574505	5.12757	2.27693
GO:0048245	eosinophil chemotaxis	4	1712	10	21946	0.0052853	0.0574505	5.12757	2.27693
GO:0032740	positive regulation of interleukin-17 production	4	1712	10	21946	0.0052853	0.0574505	5.12757	2.27693
GO:0045742	positive regulation of epidermal growth factor receptor signaling pathway	4	1712	10	21946	0.0052853	0.0574505	5.12757	2.27693
GO:0060546	negative regulation of necroptotic process	4	1712	10	21946	0.0052853	0.0574505	5.12757	2.27693
GO:0055091	phospholipid homeostasis	4	1712	10	21946	0.0052853	0.0574505	5.12757	2.27693
GO:0033628	regulation of cell adhesion mediated by integrin	4	1712	10	21946	0.0052853	0.0574505	5.12757	2.27693
GO:0002244	hematopoietic progenitor cell differentiation	15	1712	93	21946	0.00542388	0.0574505	2.06757	2.26569
GO:0010033	response to organic substance	17	1712	111	21946	0.0054921	0.0574505	1.96326	2.26026
GO:0031572	G2 DNA damage checkpoint	6	1712	22	21946	0.00560599	0.0574505	3.49607	2.25135
GO:0051276	chromosome organization	8	1712	36	21946	0.0056699	0.0574505	2.84865	2.24642
GO:0000278	mitotic cell cycle	8	1712	36	21946	0.0056699	0.0574505	2.84865	2.24642
GO:0043491	protein kinase B signaling	8	1712	36	21946	0.0056699	0.0574505	2.84865	2.24642
GO:0001944	vasculature development	8	1712	36	21946	0.0056699	0.0574505	2.84865	2.24642
GO:0042113	B cell activation	7	1712	29	21946	0.00588212	0.0574505	3.09422	2.23047
GO:0071549	cellular response to dexamethasone stimulus	7	1712	29	21946	0.00588212	0.0574505	3.09422	2.23047
GO:1902043	positive regulation of extrinsic apoptotic signaling pathway via death domain receptors	5	1712	16	21946	0.00605087	0.0574505	4.00591	2.21818
GO:0042573	retinoic acid metabolic process	5	1712	16	21946	0.00605087	0.0574505	4.00591	2.21818
GO:1902569	negative regulation of activation of JAK2 kinase activity	2	1712	2	21946	0.00608223	0.0574505	12.8189	2.21594
GO:0002223	stimulatory C-type lectin receptor signaling pathway	2	1712	2	21946	0.00608223	0.0574505	12.8189	2.21594
GO:0050755	chemokine metabolic process	2	1712	2	21946	0.00608223	0.0574505	12.8189	2.21594
GO:2000173	negative regulation of branching morphogenesis of a nerve	2	1712	2	21946	0.00608223	0.0574505	12.8189	2.21594
GO:0060101	negative regulation of phagocytosis, engulfment	2	1712	2	21946	0.00608223	0.0574505	12.8189	2.21594
GO:0070383	DNA cytosine deamination	2	1712	2	21946	0.00608223	0.0574505	12.8189	2.21594
GO:0002277	myeloid dendritic cell activation involved in immune response	2	1712	2	21946	0.00608223	0.0574505	12.8189	2.21594
GO:0002268	follicular dendritic cell differentiation	2	1712	2	21946	0.00608223	0.0574505	12.8189	2.21594
GO:0006677	glycosylceramide metabolic process	2	1712	2	21946	0.00608223	0.0574505	12.8189	2.21594
GO:0008356	asymmetric cell division	2	1712	2	21946	0.00608223	0.0574505	12.8189	2.21594
GO:0007057	spindle assembly involved in female meiosis I	2	1712	2	21946	0.00608223	0.0574505	12.8189	2.21594
GO:0046602	regulation of mitotic centrosome separation	2	1712	2	21946	0.00608223	0.0574505	12.8189	2.21594
GO:0019060	intracellular transport of viral protein in host cell	2	1712	2	21946	0.00608223	0.0574505	12.8189	2.21594
GO:0002374	cytokine secretion involved in immune response	2	1712	2	21946	0.00608223	0.0574505	12.8189	2.21594
GO:0002380	immunoglobulin secretion involved in immune response	2	1712	2	21946	0.00608223	0.0574505	12.8189	2.21594
GO:2000098	negative regulation of smooth muscle cell-matrix adhesion	2	1712	2	21946	0.00608223	0.0574505	12.8189	2.21594
GO:0050867	positive regulation of cell activation	2	1712	2	21946	0.00608223	0.0574505	12.8189	2.21594
GO:0071727	cellular response to triacyl bacterial lipopeptide	2	1712	2	21946	0.00608223	0.0574505	12.8189	2.21594
GO:1900625	positive regulation of monocyte aggregation	2	1712	2	21946	0.00608223	0.0574505	12.8189	2.21594
GO:0071726	cellular response to diacyl bacterial lipopeptide	2	1712	2	21946	0.00608223	0.0574505	12.8189	2.21594
GO:0070427	nucleotide-binding oligomerization domain containing 1 signaling pathway	2	1712	2	21946	0.00608223	0.0574505	12.8189	2.21594
GO:0002302	CD8-positive, alpha-beta T cell differentiation involved in immune response	2	1712	2	21946	0.00608223	0.0574505	12.8189	2.21594
GO:0003366	cell-matrix adhesion involved in ameboidal cell migration	2	1712	2	21946	0.00608223	0.0574505	12.8189	2.21594
GO:0090527	actin filament reorganization	2	1712	2	21946	0.00608223	0.0574505	12.8189	2.21594
GO:1902202	regulation of hepatocyte growth factor receptor signaling pathway	2	1712	2	21946	0.00608223	0.0574505	12.8189	2.21594
GO:0051984	positive regulation of chromosome segregation	2	1712	2	21946	0.00608223	0.0574505	12.8189	2.21594
GO:0009597	detection of virus	2	1712	2	21946	0.00608223	0.0574505	12.8189	2.21594
GO:0010573	vascular endothelial growth factor production	2	1712	2	21946	0.00608223	0.0574505	12.8189	2.21594
GO:0030185	nitric oxide transport	2	1712	2	21946	0.00608223	0.0574505	12.8189	2.21594
GO:0033206	meiotic cytokinesis	2	1712	2	21946	0.00608223	0.0574505	12.8189	2.21594
GO:0034516	response to vitamin B6	2	1712	2	21946	0.00608223	0.0574505	12.8189	2.21594
GO:2000345	regulation of hepatocyte proliferation	2	1712	2	21946	0.00608223	0.0574505	12.8189	2.21594
GO:2001025	positive regulation of response to drug	2	1712	2	21946	0.00608223	0.0574505	12.8189	2.21594
GO:0060545	positive regulation of necroptotic process	2	1712	2	21946	0.00608223	0.0574505	12.8189	2.21594
GO:0043146	spindle stabilization	2	1712	2	21946	0.00608223	0.0574505	12.8189	2.21594
GO:0015966	diadenosine tetraphosphate biosynthetic process	2	1712	2	21946	0.00608223	0.0574505	12.8189	2.21594
GO:2000473	positive regulation of hematopoietic stem cell migration	2	1712	2	21946	0.00608223	0.0574505	12.8189	2.21594
GO:1902033	regulation of hematopoietic stem cell proliferation	2	1712	2	21946	0.00608223	0.0574505	12.8189	2.21594
GO:0032607	interferon-alpha production	2	1712	2	21946	0.00608223	0.0574505	12.8189	2.21594
GO:0044565	dendritic cell proliferation	2	1712	2	21946	0.00608223	0.0574505	12.8189	2.21594
GO:2000502	negative regulation of natural killer cell chemotaxis	2	1712	2	21946	0.00608223	0.0574505	12.8189	2.21594
GO:2000538	positive regulation of B cell chemotaxis	2	1712	2	21946	0.00608223	0.0574505	12.8189	2.21594
GO:0034381	plasma lipoprotein particle clearance	2	1712	2	21946	0.00608223	0.0574505	12.8189	2.21594
GO:0072308	negative regulation of metanephric nephron tubule epithelial cell differentiation	2	1712	2	21946	0.00608223	0.0574505	12.8189	2.21594
GO:0042508	tyrosine phosphorylation of Stat1 protein	2	1712	2	21946	0.00608223	0.0574505	12.8189	2.21594
GO:0042512	negative regulation of tyrosine phosphorylation of Stat1 protein	2	1712	2	21946	0.00608223	0.0574505	12.8189	2.21594
GO:0042495	detection of triacyl bacterial lipopeptide	2	1712	2	21946	0.00608223	0.0574505	12.8189	2.21594
GO:0042496	detection of diacyl bacterial lipopeptide	2	1712	2	21946	0.00608223	0.0574505	12.8189	2.21594
GO:0019240	citrulline biosynthetic process	2	1712	2	21946	0.00608223	0.0574505	12.8189	2.21594
GO:0070560	protein secretion by platelet	2	1712	2	21946	0.00608223	0.0574505	12.8189	2.21594
GO:0034021	response to silicon dioxide	2	1712	2	21946	0.00608223	0.0574505	12.8189	2.21594
GO:0002431	Fc receptor mediated stimulatory signaling pathway	2	1712	2	21946	0.00608223	0.0574505	12.8189	2.21594
GO:0010046	response to mycotoxin	2	1712	2	21946	0.00608223	0.0574505	12.8189	2.21594
GO:0015891	siderophore transport	2	1712	2	21946	0.00608223	0.0574505	12.8189	2.21594
GO:0033624	negative regulation of integrin activation	2	1712	2	21946	0.00608223	0.0574505	12.8189	2.21594
GO:0046967	cytosol to ER transport	2	1712	2	21946	0.00608223	0.0574505	12.8189	2.21594
GO:0021692	cerebellar Purkinje cell layer morphogenesis	2	1712	2	21946	0.00608223	0.0574505	12.8189	2.21594
GO:0090265	positive regulation of immune complex clearance by monocytes and macrophages	2	1712	2	21946	0.00608223	0.0574505	12.8189	2.21594
GO:0034136	negative regulation of toll-like receptor 2 signaling pathway	2	1712	2	21946	0.00608223	0.0574505	12.8189	2.21594
GO:0034124	regulation of MyD88-dependent toll-like receptor signaling pathway	2	1712	2	21946	0.00608223	0.0574505	12.8189	2.21594
GO:0009611	response to wounding	10	1712	52	21946	0.00624536	0.0588659	2.46518	2.20444
GO:0007613	memory	12	1712	69	21946	0.00668744	0.0628988	2.22938	2.17474
GO:0014823	response to activity	8	1712	37	21946	0.00674928	0.063346	2.77166	2.17074
GO:0001938	positive regulation of endothelial cell proliferation	11	1712	61	21946	0.00699773	0.065539	2.31161	2.15504
GO:0050900	leukocyte migration	6	1712	23	21946	0.00709204	0.0662822	3.34407	2.14923
GO:0034612	response to tumor necrosis factor	7	1712	30	21946	0.00716535	0.0666859	2.99108	2.14476
GO:0010043	response to zinc ion	7	1712	30	21946	0.00716535	0.0666859	2.99108	2.14476
GO:0007050	cell cycle arrest	14	1712	87	21946	0.0072255	0.0671047	2.06282	2.14113
GO:0010820	positive regulation of T cell chemotaxis	4	1712	11	21946	0.00779703	0.0689774	4.66143	2.10807
GO:0010759	positive regulation of macrophage chemotaxis	4	1712	11	21946	0.00779703	0.0689774	4.66143	2.10807
GO:0000050	urea cycle	4	1712	11	21946	0.00779703	0.0689774	4.66143	2.10807
GO:0045926	negative regulation of growth	4	1712	11	21946	0.00779703	0.0689774	4.66143	2.10807
GO:0046902	regulation of mitochondrial membrane permeability	4	1712	11	21946	0.00779703	0.0689774	4.66143	2.10807
GO:0060484	lung-associated mesenchyme development	4	1712	11	21946	0.00779703	0.0689774	4.66143	2.10807
GO:0015893	drug transport	4	1712	11	21946	0.00779703	0.0689774	4.66143	2.10807
GO:0002523	leukocyte migration involved in inflammatory response	4	1712	11	21946	0.00779703	0.0689774	4.66143	2.10807
GO:0007160	cell-matrix adhesion	13	1712	79	21946	0.00783089	0.0689774	2.10944	2.10619
GO:0060137	maternal process involved in parturition	3	1712	6	21946	0.00791932	0.0689774	6.40946	2.10131
GO:0002281	macrophage activation involved in immune response	3	1712	6	21946	0.00791932	0.0689774	6.40946	2.10131
GO:0019941	modification-dependent protein catabolic process	3	1712	6	21946	0.00791932	0.0689774	6.40946	2.10131
GO:0071636	positive regulation of transforming growth factor beta production	3	1712	6	21946	0.00791932	0.0689774	6.40946	2.10131
GO:0097527	necroptotic signaling pathway	3	1712	6	21946	0.00791932	0.0689774	6.40946	2.10131
GO:0014009	glial cell proliferation	3	1712	6	21946	0.00791932	0.0689774	6.40946	2.10131
GO:0002830	positive regulation of type 2 immune response	3	1712	6	21946	0.00791932	0.0689774	6.40946	2.10131
GO:0070295	renal water absorption	3	1712	6	21946	0.00791932	0.0689774	6.40946	2.10131
GO:0006518	peptide metabolic process	3	1712	6	21946	0.00791932	0.0689774	6.40946	2.10131
GO:0070234	positive regulation of T cell apoptotic process	3	1712	6	21946	0.00791932	0.0689774	6.40946	2.10131
GO:0030213	hyaluronan biosynthetic process	3	1712	6	21946	0.00791932	0.0689774	6.40946	2.10131
GO:1902262	apoptotic process involved in patterning of blood vessels	3	1712	6	21946	0.00791932	0.0689774	6.40946	2.10131
GO:0009620	response to fungus	3	1712	6	21946	0.00791932	0.0689774	6.40946	2.10131
GO:0042158	lipoprotein biosynthetic process	3	1712	6	21946	0.00791932	0.0689774	6.40946	2.10131
GO:0051045	negative regulation of membrane protein ectodomain proteolysis	3	1712	6	21946	0.00791932	0.0689774	6.40946	2.10131
GO:0048305	immunoglobulin secretion	3	1712	6	21946	0.00791932	0.0689774	6.40946	2.10131
GO:0051601	exocyst localization	3	1712	6	21946	0.00791932	0.0689774	6.40946	2.10131
GO:1900246	positive regulation of RIG-I signaling pathway	3	1712	6	21946	0.00791932	0.0689774	6.40946	2.10131
GO:0060339	negative regulation of type I interferon-mediated signaling pathway	3	1712	6	21946	0.00791932	0.0689774	6.40946	2.10131
GO:0045581	negative regulation of T cell differentiation	3	1712	6	21946	0.00791932	0.0689774	6.40946	2.10131
GO:0071174	mitotic spindle checkpoint	3	1712	6	21946	0.00791932	0.0689774	6.40946	2.10131
GO:0035456	response to interferon-beta	3	1712	6	21946	0.00791932	0.0689774	6.40946	2.10131
GO:0071277	cellular response to calcium ion	8	1712	38	21946	0.00797697	0.0689774	2.69872	2.09816
GO:0045859	regulation of protein kinase activity	8	1712	38	21946	0.00797697	0.0689774	2.69872	2.09816
GO:2001235	positive regulation of apoptotic signaling pathway	8	1712	38	21946	0.00797697	0.0689774	2.69872	2.09816
GO:0010596	negative regulation of endothelial cell migration	5	1712	17	21946	0.00802905	0.0689774	3.77027	2.09534
GO:0030889	negative regulation of B cell proliferation	5	1712	17	21946	0.00802905	0.0689774	3.77027	2.09534
GO:0008631	intrinsic apoptotic signaling pathway in response to oxidative stress	5	1712	17	21946	0.00802905	0.0689774	3.77027	2.09534
GO:0045671	negative regulation of osteoclast differentiation	5	1712	17	21946	0.00802905	0.0689774	3.77027	2.09534
GO:0006979	response to oxidative stress	19	1712	134	21946	0.00803439	0.0689774	1.81761	2.09505
GO:0000737	DNA catabolic process, endonucleolytic	9	1712	46	21946	0.00826245	0.0707982	2.50805	2.08289
GO:0042771	intrinsic apoptotic signaling pathway in response to DNA damage by p53 class mediator	7	1712	31	21946	0.00864459	0.0739296	2.8946	2.06326
GO:0071392	cellular response to estradiol stimulus	6	1712	24	21946	0.00884313	0.075192	3.20473	2.05339
GO:0035634	response to stilbenoid	6	1712	24	21946	0.00884313	0.075192	3.20473	2.05339
GO:0007259	JAK-STAT cascade	6	1712	24	21946	0.00884313	0.075192	3.20473	2.05339
GO:0043525	positive regulation of neuron apoptotic process	10	1712	55	21946	0.00934069	0.0791191	2.33071	2.02962
GO:0000082	G1/S transition of mitotic cell cycle	10	1712	55	21946	0.00934069	0.0791191	2.33071	2.02962
GO:0097192	extrinsic apoptotic signaling pathway in absence of ligand	8	1712	39	21946	0.00936483	0.0791721	2.62952	2.0285
GO:0007584	response to nutrient	13	1712	81	21946	0.00964362	0.0813738	2.05736	2.01576
GO:0035094	response to nicotine	7	1712	32	21946	0.0103361	0.0870516	2.80414	1.98564
GO:0007052	mitotic spindle organization	5	1712	18	21946	0.0104145	0.0872144	3.56081	1.98236
GO:0046688	response to copper ion	5	1712	18	21946	0.0104145	0.0872144	3.56081	1.98236
GO:1901741	positive regulation of myoblast fusion	5	1712	18	21946	0.0104145	0.0872144	3.56081	1.98236
GO:0051291	protein heterooligomerization	13	1712	82	21946	0.010665	0.089101	2.03227	1.97204
GO:0000165	MAPK cascade	14	1712	91	21946	0.010683	0.089101	1.97214	1.97131
GO:0006508	proteolysis	69	1712	670	21946	0.0108163	0.089101	1.32016	1.96592
GO:0001816	cytokine production	6	1712	25	21946	0.0108829	0.089101	3.07654	1.96326
GO:0070207	protein homotrimerization	6	1712	25	21946	0.0108829	0.089101	3.07654	1.96326
GO:0072332	intrinsic apoptotic signaling pathway by p53 class mediator	6	1712	25	21946	0.0108829	0.089101	3.07654	1.96326
GO:0045672	positive regulation of osteoclast differentiation	6	1712	25	21946	0.0108829	0.089101	3.07654	1.96326
GO:0034446	substrate adhesion-dependent cell spreading	8	1712	40	21946	0.0109247	0.089101	2.56379	1.96159
GO:0001913	T cell mediated cytotoxicity	4	1712	12	21946	0.0109817	0.089101	4.27298	1.95933
GO:0001817	regulation of cytokine production	4	1712	12	21946	0.0109817	0.089101	4.27298	1.95933
GO:0050832	defense response to fungus	4	1712	12	21946	0.0109817	0.089101	4.27298	1.95933
GO:2000406	positive regulation of T cell migration	4	1712	12	21946	0.0109817	0.089101	4.27298	1.95933
GO:0045078	positive regulation of interferon-gamma biosynthetic process	4	1712	12	21946	0.0109817	0.089101	4.27298	1.95933
GO:0045019	negative regulation of nitric oxide biosynthetic process	4	1712	12	21946	0.0109817	0.089101	4.27298	1.95933
GO:0071312	cellular response to alkaloid	4	1712	12	21946	0.0109817	0.089101	4.27298	1.95933
GO:0001945	lymph vessel development	4	1712	12	21946	0.0109817	0.089101	4.27298	1.95933
GO:0009116	nucleoside metabolic process	4	1712	12	21946	0.0109817	0.089101	4.27298	1.95933
GO:0043410	positive regulation of MAPK cascade	14	1712	92	21946	0.0117222	0.0949347	1.95071	1.93099
GO:0042327	positive regulation of phosphorylation	7	1712	33	21946	0.0122561	0.0988969	2.71917	1.91165
GO:0070555	response to interleukin-1	7	1712	33	21946	0.0122561	0.0988969	2.71917	1.91165
GO:0032868	response to insulin	11	1712	66	21946	0.0125987	0.0994335	2.13649	1.89967
GO:0001569	patterning of blood vessels	8	1712	41	21946	0.0126684	0.0994335	2.50125	1.89728
GO:0032355	response to estradiol	14	1712	93	21946	0.0128383	0.0994335	1.92973	1.89149
GO:0060100	positive regulation of phagocytosis, engulfment	3	1712	7	21946	0.0130594	0.0994335	5.49383	1.88408
GO:0032963	collagen metabolic process	3	1712	7	21946	0.0130594	0.0994335	5.49383	1.88408
GO:0031622	positive regulation of fever generation	3	1712	7	21946	0.0130594	0.0994335	5.49383	1.88408
GO:0043619	regulation of transcription from RNA polymerase II promoter in response to oxidative stress	3	1712	7	21946	0.0130594	0.0994335	5.49383	1.88408
GO:0010666	positive regulation of cardiac muscle cell apoptotic process	3	1712	7	21946	0.0130594	0.0994335	5.49383	1.88408
GO:0015696	ammonium transport	3	1712	7	21946	0.0130594	0.0994335	5.49383	1.88408
GO:0002320	lymphoid progenitor cell differentiation	3	1712	7	21946	0.0130594	0.0994335	5.49383	1.88408
GO:0048247	lymphocyte chemotaxis	3	1712	7	21946	0.0130594	0.0994335	5.49383	1.88408
GO:0032731	positive regulation of interleukin-1 beta production	3	1712	7	21946	0.0130594	0.0994335	5.49383	1.88408
GO:0002821	positive regulation of adaptive immune response	3	1712	7	21946	0.0130594	0.0994335	5.49383	1.88408
GO:0002862	negative regulation of inflammatory response to antigenic stimulus	3	1712	7	21946	0.0130594	0.0994335	5.49383	1.88408
GO:0035767	endothelial cell chemotaxis	3	1712	7	21946	0.0130594	0.0994335	5.49383	1.88408
GO:0070995	NADPH oxidation	3	1712	7	21946	0.0130594	0.0994335	5.49383	1.88408
GO:0060022	hard palate development	3	1712	7	21946	0.0130594	0.0994335	5.49383	1.88408
GO:0006526	arginine biosynthetic process	3	1712	7	21946	0.0130594	0.0994335	5.49383	1.88408
GO:0030214	hyaluronan catabolic process	3	1712	7	21946	0.0130594	0.0994335	5.49383	1.88408
GO:0048048	embryonic eye morphogenesis	3	1712	7	21946	0.0130594	0.0994335	5.49383	1.88408
GO:0006221	pyrimidine nucleotide biosynthetic process	3	1712	7	21946	0.0130594	0.0994335	5.49383	1.88408
GO:0043171	peptide catabolic process	3	1712	7	21946	0.0130594	0.0994335	5.49383	1.88408
GO:0048864	stem cell development	3	1712	7	21946	0.0130594	0.0994335	5.49383	1.88408
GO:0034351	negative regulation of glial cell apoptotic process	3	1712	7	21946	0.0130594	0.0994335	5.49383	1.88408
GO:0002467	germinal center formation	3	1712	7	21946	0.0130594	0.0994335	5.49383	1.88408
GO:0010870	positive regulation of receptor biosynthetic process	3	1712	7	21946	0.0130594	0.0994335	5.49383	1.88408
GO:0048672	positive regulation of collateral sprouting	3	1712	7	21946	0.0130594	0.0994335	5.49383	1.88408
GO:0002438	acute inflammatory response to antigenic stimulus	3	1712	7	21946	0.0130594	0.0994335	5.49383	1.88408
GO:0045577	regulation of B cell differentiation	3	1712	7	21946	0.0130594	0.0994335	5.49383	1.88408
GO:0010042	response to manganese ion	3	1712	7	21946	0.0130594	0.0994335	5.49383	1.88408
GO:0019441	tryptophan catabolic process to kynurenine	3	1712	7	21946	0.0130594	0.0994335	5.49383	1.88408
GO:0045627	positive regulation of T-helper 1 cell differentiation	3	1712	7	21946	0.0130594	0.0994335	5.49383	1.88408
GO:0048535	lymph node development	6	1712	26	21946	0.0132342	0.0994335	2.95821	1.8783
GO:0071479	cellular response to ionizing radiation	6	1712	26	21946	0.0132342	0.0994335	2.95821	1.8783
GO:0030099	myeloid cell differentiation	6	1712	26	21946	0.0132342	0.0994335	2.95821	1.8783
GO:0090200	positive regulation of release of cytochrome c from mitochondria	6	1712	26	21946	0.0132342	0.0994335	2.95821	1.8783
GO:0048266	behavioral response to pain	5	1712	19	21946	0.0132428	0.0994335	3.3734	1.87802
GO:0033198	response to ATP	5	1712	19	21946	0.0132428	0.0994335	3.3734	1.87802
GO:0000302	response to reactive oxygen species	5	1712	19	21946	0.0132428	0.0994335	3.3734	1.87802
GO:0045582	positive regulation of T cell differentiation	5	1712	19	21946	0.0132428	0.0994335	3.3734	1.87802
GO:0034113	heterotypic cell-cell adhesion	5	1712	19	21946	0.0132428	0.0994335	3.3734	1.87802
GO:0007264	small GTPase mediated signal transduction	28	1712	231	21946	0.0133404	0.0999964	1.55381	1.87483
GO:0043507	positive regulation of JUN kinase activity	7	1712	34	21946	0.0144201	0.107544	2.63919	1.84103
GO:0006879	cellular iron ion homeostasis	7	1712	34	21946	0.0144201	0.107544	2.63919	1.84103
GO:0019228	neuronal action potential	7	1712	34	21946	0.0144201	0.107544	2.63919	1.84103
GO:0001934	positive regulation of protein phosphorylation	20	1712	152	21946	0.0147215	0.109607	1.6867	1.83205
GO:0043306	positive regulation of mast cell degranulation	4	1712	13	21946	0.0148974	0.10979	3.94428	1.82689
GO:0030212	hyaluronan metabolic process	4	1712	13	21946	0.0148974	0.10979	3.94428	1.82689
GO:0010389	regulation of G2/M transition of mitotic cell cycle	4	1712	13	21946	0.0148974	0.10979	3.94428	1.82689
GO:0006882	cellular zinc ion homeostasis	4	1712	13	21946	0.0148974	0.10979	3.94428	1.82689
GO:0006910	phagocytosis, recognition	4	1712	13	21946	0.0148974	0.10979	3.94428	1.82689
GO:0051297	centrosome organization	6	1712	27	21946	0.0159187	0.10979	2.84865	1.79809
GO:0045880	positive regulation of smoothened signaling pathway	6	1712	27	21946	0.0159187	0.10979	2.84865	1.79809
GO:0031398	positive regulation of protein ubiquitination	9	1712	51	21946	0.0160966	0.10979	2.26216	1.79327
GO:0030178	negative regulation of Wnt signaling pathway	9	1712	51	21946	0.0160966	0.10979	2.26216	1.79327
GO:0048146	positive regulation of fibroblast proliferation	9	1712	51	21946	0.0160966	0.10979	2.26216	1.79327
GO:0030301	cholesterol transport	5	1712	20	21946	0.0165464	0.10979	3.20473	1.7813
GO:0045332	phospholipid translocation	5	1712	20	21946	0.0165464	0.10979	3.20473	1.7813
GO:0098656	anion transmembrane transport	5	1712	20	21946	0.0165464	0.10979	3.20473	1.7813
GO:0030193	regulation of blood coagulation	5	1712	20	21946	0.0165464	0.10979	3.20473	1.7813
GO:0002250	adaptive immune response	8	1712	43	21946	0.0167535	0.10979	2.38492	1.7759
GO:0030036	actin cytoskeleton organization	20	1712	154	21946	0.0167996	0.10979	1.6648	1.7747
GO:0046627	negative regulation of insulin receptor signaling pathway	7	1712	35	21946	0.0168433	0.10979	2.56379	1.77357
GO:0045787	positive regulation of cell cycle	7	1712	35	21946	0.0168433	0.10979	2.56379	1.77357
GO:0071300	cellular response to retinoic acid	10	1712	60	21946	0.0169355	0.10979	2.13649	1.7712
GO:0002246	wound healing involved in inflammatory response	2	1712	3	21946	0.0172988	0.10979	8.54595	1.76198
GO:0097411	hypoxia-inducible factor-1alpha signaling pathway	2	1712	3	21946	0.0172988	0.10979	8.54595	1.76198
GO:0070358	actin polymerization-dependent cell motility	2	1712	3	21946	0.0172988	0.10979	8.54595	1.76198
GO:0043620	regulation of DNA-templated transcription in response to stress	2	1712	3	21946	0.0172988	0.10979	8.54595	1.76198
GO:0032946	positive regulation of mononuclear cell proliferation	2	1712	3	21946	0.0172988	0.10979	8.54595	1.76198
GO:0072136	metanephric mesenchymal cell proliferation involved in metanephros development	2	1712	3	21946	0.0172988	0.10979	8.54595	1.76198
GO:0033314	mitotic DNA replication checkpoint	2	1712	3	21946	0.0172988	0.10979	8.54595	1.76198
GO:0001788	antibody-dependent cellular cytotoxicity	2	1712	3	21946	0.0172988	0.10979	8.54595	1.76198
GO:0001773	myeloid dendritic cell activation	2	1712	3	21946	0.0172988	0.10979	8.54595	1.76198
GO:0046666	retinal cell programmed cell death	2	1712	3	21946	0.0172988	0.10979	8.54595	1.76198
GO:0002366	leukocyte activation involved in immune response	2	1712	3	21946	0.0172988	0.10979	8.54595	1.76198
GO:0002337	B-1a B cell differentiation	2	1712	3	21946	0.0172988	0.10979	8.54595	1.76198
GO:0051310	metaphase plate congression	2	1712	3	21946	0.0172988	0.10979	8.54595	1.76198
GO:0070487	monocyte aggregation	2	1712	3	21946	0.0172988	0.10979	8.54595	1.76198
GO:2000054	negative regulation of Wnt signaling pathway involved in dorsal/ventral axis specification	2	1712	3	21946	0.0172988	0.10979	8.54595	1.76198
GO:0002381	immunoglobulin production involved in immunoglobulin mediated immune response	2	1712	3	21946	0.0172988	0.10979	8.54595	1.76198
GO:0051383	kinetochore organization	2	1712	3	21946	0.0172988	0.10979	8.54595	1.76198
GO:0001820	serotonin secretion	2	1712	3	21946	0.0172988	0.10979	8.54595	1.76198
GO:0001866	NK T cell proliferation	2	1712	3	21946	0.0172988	0.10979	8.54595	1.76198
GO:0070447	positive regulation of oligodendrocyte progenitor proliferation	2	1712	3	21946	0.0172988	0.10979	8.54595	1.76198
GO:0002317	plasma cell differentiation	2	1712	3	21946	0.0172988	0.10979	8.54595	1.76198
GO:0048210	Golgi vesicle fusion to target membrane	2	1712	3	21946	0.0172988	0.10979	8.54595	1.76198
GO:0002068	glandular epithelial cell development	2	1712	3	21946	0.0172988	0.10979	8.54595	1.76198
GO:1901026	ripoptosome assembly involved in necroptotic process	2	1712	3	21946	0.0172988	0.10979	8.54595	1.76198
GO:0032741	positive regulation of interleukin-18 production	2	1712	3	21946	0.0172988	0.10979	8.54595	1.76198
GO:0006382	adenosine to inosine editing	2	1712	3	21946	0.0172988	0.10979	8.54595	1.76198
GO:0070945	neutrophil mediated killing of gram-negative bacterium	2	1712	3	21946	0.0172988	0.10979	8.54595	1.76198
GO:0043331	response to dsRNA	2	1712	3	21946	0.0172988	0.10979	8.54595	1.76198
GO:1990000	amyloid fibril formation	2	1712	3	21946	0.0172988	0.10979	8.54595	1.76198
GO:0035722	interleukin-12-mediated signaling pathway	2	1712	3	21946	0.0172988	0.10979	8.54595	1.76198
GO:0072757	cellular response to camptothecin	2	1712	3	21946	0.0172988	0.10979	8.54595	1.76198
GO:0038110	interleukin-2-mediated signaling pathway	2	1712	3	21946	0.0172988	0.10979	8.54595	1.76198
GO:0002158	osteoclast proliferation	2	1712	3	21946	0.0172988	0.10979	8.54595	1.76198
GO:0019860	uracil metabolic process	2	1712	3	21946	0.0172988	0.10979	8.54595	1.76198
GO:0051106	positive regulation of DNA ligation	2	1712	3	21946	0.0172988	0.10979	8.54595	1.76198
GO:0006591	ornithine metabolic process	2	1712	3	21946	0.0172988	0.10979	8.54595	1.76198
GO:0002924	negative regulation of humoral immune response mediated by circulating immunoglobulin	2	1712	3	21946	0.0172988	0.10979	8.54595	1.76198
GO:1901740	negative regulation of myoblast fusion	2	1712	3	21946	0.0172988	0.10979	8.54595	1.76198
GO:0000320	re-entry into mitotic cell cycle	2	1712	3	21946	0.0172988	0.10979	8.54595	1.76198
GO:0060856	establishment of blood-brain barrier	2	1712	3	21946	0.0172988	0.10979	8.54595	1.76198
GO:0051653	spindle localization	2	1712	3	21946	0.0172988	0.10979	8.54595	1.76198
GO:0000053	argininosuccinate metabolic process	2	1712	3	21946	0.0172988	0.10979	8.54595	1.76198
GO:0060559	positive regulation of calcidiol 1-monooxygenase activity	2	1712	3	21946	0.0172988	0.10979	8.54595	1.76198
GO:0060585	positive regulation of prostaglandin-endoperoxide synthase activity	2	1712	3	21946	0.0172988	0.10979	8.54595	1.76198
GO:0071221	cellular response to bacterial lipopeptide	2	1712	3	21946	0.0172988	0.10979	8.54595	1.76198
GO:0071225	cellular response to muramyl dipeptide	2	1712	3	21946	0.0172988	0.10979	8.54595	1.76198
GO:0006206	pyrimidine nucleobase metabolic process	2	1712	3	21946	0.0172988	0.10979	8.54595	1.76198
GO:0042758	long-chain fatty acid catabolic process	2	1712	3	21946	0.0172988	0.10979	8.54595	1.76198
GO:0003199	endocardial cushion to mesenchymal transition involved in heart valve formation	2	1712	3	21946	0.0172988	0.10979	8.54595	1.76198
GO:0006227	dUDP biosynthetic process	2	1712	3	21946	0.0172988	0.10979	8.54595	1.76198
GO:0090310	negative regulation of methylation-dependent chromatin silencing	2	1712	3	21946	0.0172988	0.10979	8.54595	1.76198
GO:0060544	regulation of necroptotic process	2	1712	3	21946	0.0172988	0.10979	8.54595	1.76198
GO:0009263	deoxyribonucleotide biosynthetic process	2	1712	3	21946	0.0172988	0.10979	8.54595	1.76198
GO:0048866	stem cell fate specification	2	1712	3	21946	0.0172988	0.10979	8.54595	1.76198
GO:0046209	nitric oxide metabolic process	2	1712	3	21946	0.0172988	0.10979	8.54595	1.76198
GO:0071389	cellular response to mineralocorticoid stimulus	2	1712	3	21946	0.0172988	0.10979	8.54595	1.76198
GO:0036146	cellular response to mycotoxin	2	1712	3	21946	0.0172988	0.10979	8.54595	1.76198
GO:0032608	interferon-beta production	2	1712	3	21946	0.0172988	0.10979	8.54595	1.76198
GO:0032649	regulation of interferon-gamma production	2	1712	3	21946	0.0172988	0.10979	8.54595	1.76198
GO:0097068	response to thyroxine	2	1712	3	21946	0.0172988	0.10979	8.54595	1.76198
GO:0043215	daunorubicin transport	2	1712	3	21946	0.0172988	0.10979	8.54595	1.76198
GO:0002756	MyD88-independent toll-like receptor signaling pathway	2	1712	3	21946	0.0172988	0.10979	8.54595	1.76198
GO:0034340	response to type I interferon	2	1712	3	21946	0.0172988	0.10979	8.54595	1.76198
GO:0002768	immune response-regulating cell surface receptor signaling pathway	2	1712	3	21946	0.0172988	0.10979	8.54595	1.76198
GO:0051712	positive regulation of killing of cells of other organism	2	1712	3	21946	0.0172988	0.10979	8.54595	1.76198
GO:2000553	positive regulation of T-helper 2 cell cytokine production	2	1712	3	21946	0.0172988	0.10979	8.54595	1.76198
GO:0033031	positive regulation of neutrophil apoptotic process	2	1712	3	21946	0.0172988	0.10979	8.54595	1.76198
GO:0002489	antigen processing and presentation of endogenous peptide antigen via MHC class Ib via ER pathway, TAP-dependent	2	1712	3	21946	0.0172988	0.10979	8.54595	1.76198
GO:2001242	regulation of intrinsic apoptotic signaling pathway	2	1712	3	21946	0.0172988	0.10979	8.54595	1.76198
GO:0009914	hormone transport	2	1712	3	21946	0.0172988	0.10979	8.54595	1.76198
GO:0042531	positive regulation of tyrosine phosphorylation of STAT protein	2	1712	3	21946	0.0172988	0.10979	8.54595	1.76198
GO:0042510	regulation of tyrosine phosphorylation of Stat1 protein	2	1712	3	21946	0.0172988	0.10979	8.54595	1.76198
GO:0032269	negative regulation of cellular protein metabolic process	2	1712	3	21946	0.0172988	0.10979	8.54595	1.76198
GO:0045586	regulation of gamma-delta T cell differentiation	2	1712	3	21946	0.0172988	0.10979	8.54595	1.76198
GO:0002576	platelet degranulation	2	1712	3	21946	0.0172988	0.10979	8.54595	1.76198
GO:0003006	developmental process involved in reproduction	2	1712	3	21946	0.0172988	0.10979	8.54595	1.76198
GO:0031959	mineralocorticoid receptor signaling pathway	2	1712	3	21946	0.0172988	0.10979	8.54595	1.76198
GO:2001181	positive regulation of interleukin-10 secretion	2	1712	3	21946	0.0172988	0.10979	8.54595	1.76198
GO:0016344	meiotic chromosome movement towards spindle pole	2	1712	3	21946	0.0172988	0.10979	8.54595	1.76198
GO:0071173	spindle assembly checkpoint	2	1712	3	21946	0.0172988	0.10979	8.54595	1.76198
GO:0044346	fibroblast apoptotic process	2	1712	3	21946	0.0172988	0.10979	8.54595	1.76198
GO:0002554	serotonin secretion by platelet	2	1712	3	21946	0.0172988	0.10979	8.54595	1.76198
GO:0006925	inflammatory cell apoptotic process	2	1712	3	21946	0.0172988	0.10979	8.54595	1.76198
GO:0034121	regulation of toll-like receptor signaling pathway	2	1712	3	21946	0.0172988	0.10979	8.54595	1.76198
GO:0006461	protein complex assembly	10	1712	61	21946	0.0188841	0.119192	2.10146	1.7239
GO:0060993	kidney morphogenesis	4	1712	14	21946	0.0195913	0.119192	3.66255	1.70794
GO:0042953	lipoprotein transport	4	1712	14	21946	0.0195913	0.119192	3.66255	1.70794
GO:0051000	positive regulation of nitric-oxide synthase activity	4	1712	14	21946	0.0195913	0.119192	3.66255	1.70794
GO:0042993	positive regulation of transcription factor import into nucleus	4	1712	14	21946	0.0195913	0.119192	3.66255	1.70794
GO:0051044	positive regulation of membrane protein ectodomain proteolysis	4	1712	14	21946	0.0195913	0.119192	3.66255	1.70794
GO:0008272	sulfate transport	4	1712	14	21946	0.0195913	0.119192	3.66255	1.70794
GO:0051085	chaperone mediated protein folding requiring cofactor	4	1712	14	21946	0.0195913	0.119192	3.66255	1.70794
GO:0010569	regulation of double-strand break repair via homologous recombination	4	1712	14	21946	0.0195913	0.119192	3.66255	1.70794
GO:0071354	cellular response to interleukin-6	4	1712	14	21946	0.0195913	0.119192	3.66255	1.70794
GO:0010952	positive regulation of peptidase activity	4	1712	14	21946	0.0195913	0.119192	3.66255	1.70794
GO:0034122	negative regulation of toll-like receptor signaling pathway	4	1712	14	21946	0.0195913	0.119192	3.66255	1.70794
GO:0006687	glycosphingolipid metabolic process	3	1712	8	21946	0.0196949	0.119192	4.8071	1.70565
GO:0046653	tetrahydrofolate metabolic process	3	1712	8	21946	0.0196949	0.119192	4.8071	1.70565
GO:0045416	positive regulation of interleukin-8 biosynthetic process	3	1712	8	21946	0.0196949	0.119192	4.8071	1.70565
GO:0042347	negative regulation of NF-kappaB import into nucleus	3	1712	8	21946	0.0196949	0.119192	4.8071	1.70565
GO:0090037	positive regulation of protein kinase C signaling	3	1712	8	21946	0.0196949	0.119192	4.8071	1.70565
GO:0046785	microtubule polymerization	3	1712	8	21946	0.0196949	0.119192	4.8071	1.70565
GO:0042908	xenobiotic transport	3	1712	8	21946	0.0196949	0.119192	4.8071	1.70565
GO:0060710	chorio-allantoic fusion	3	1712	8	21946	0.0196949	0.119192	4.8071	1.70565
GO:0050671	positive regulation of lymphocyte proliferation	3	1712	8	21946	0.0196949	0.119192	4.8071	1.70565
GO:0042116	macrophage activation	3	1712	8	21946	0.0196949	0.119192	4.8071	1.70565
GO:0061045	negative regulation of wound healing	3	1712	8	21946	0.0196949	0.119192	4.8071	1.70565
GO:0045838	positive regulation of membrane potential	3	1712	8	21946	0.0196949	0.119192	4.8071	1.70565
GO:0071294	cellular response to zinc ion	3	1712	8	21946	0.0196949	0.119192	4.8071	1.70565
GO:0061037	negative regulation of cartilage development	3	1712	8	21946	0.0196949	0.119192	4.8071	1.70565
GO:0006220	pyrimidine nucleotide metabolic process	3	1712	8	21946	0.0196949	0.119192	4.8071	1.70565
GO:0035590	purinergic nucleotide receptor signaling pathway	3	1712	8	21946	0.0196949	0.119192	4.8071	1.70565
GO:0003208	cardiac ventricle morphogenesis	3	1712	8	21946	0.0196949	0.119192	4.8071	1.70565
GO:0071361	cellular response to ethanol	3	1712	8	21946	0.0196949	0.119192	4.8071	1.70565
GO:0030850	prostate gland development	3	1712	8	21946	0.0196949	0.119192	4.8071	1.70565
GO:0043279	response to alkaloid	3	1712	8	21946	0.0196949	0.119192	4.8071	1.70565
GO:0060340	positive regulation of type I interferon-mediated signaling pathway	3	1712	8	21946	0.0196949	0.119192	4.8071	1.70565
GO:0030644	cellular chloride ion homeostasis	3	1712	8	21946	0.0196949	0.119192	4.8071	1.70565
GO:0030833	regulation of actin filament polymerization	5	1712	21	21946	0.0203545	0.122681	3.05213	1.69134
GO:0045879	negative regulation of smoothened signaling pathway	5	1712	21	21946	0.0203545	0.122681	3.05213	1.69134
GO:0010165	response to X-ray	5	1712	21	21946	0.0203545	0.122681	3.05213	1.69134
GO:0051865	protein autoubiquitination	8	1712	45	21946	0.0217095	0.13067	2.27892	1.66335
GO:0030316	osteoclast differentiation	6	1712	29	21946	0.0223677	0.133723	2.65219	1.65038
GO:0007093	mitotic cell cycle checkpoint	6	1712	29	21946	0.0223677	0.133723	2.65219	1.65038
GO:0046686	response to cadmium ion	6	1712	29	21946	0.0223677	0.133723	2.65219	1.65038
GO:0032147	activation of protein kinase activity	6	1712	29	21946	0.0223677	0.133723	2.65219	1.65038
GO:0001958	endochondral ossification	6	1712	29	21946	0.0223677	0.133723	2.65219	1.65038
GO:0030308	negative regulation of cell growth	16	1712	119	21946	0.0225889	0.134864	1.72355	1.6461
GO:0035914	skeletal muscle cell differentiation	9	1712	54	21946	0.0228466	0.136036	2.13649	1.64118
GO:0006302	double-strand break repair	9	1712	54	21946	0.0228466	0.136036	2.13649	1.64118
GO:0010466	negative regulation of peptidase activity	17	1712	130	21946	0.0245011	0.145691	1.67632	1.61081
GO:0009411	response to UV	8	1712	46	21946	0.0245405	0.14573	2.22938	1.61012
GO:0000060	protein import into nucleus, translocation	5	1712	22	21946	0.0246923	0.146435	2.91339	1.60744
GO:0007019	microtubule depolymerization	4	1712	15	21946	0.0251001	0.147276	3.41838	1.60032
GO:0050710	negative regulation of cytokine secretion	4	1712	15	21946	0.0251001	0.147276	3.41838	1.60032
GO:0032026	response to magnesium ion	4	1712	15	21946	0.0251001	0.147276	3.41838	1.60032
GO:0050868	negative regulation of T cell activation	4	1712	15	21946	0.0251001	0.147276	3.41838	1.60032
GO:0002042	cell migration involved in sprouting angiogenesis	4	1712	15	21946	0.0251001	0.147276	3.41838	1.60032
GO:0051016	barbed-end actin filament capping	4	1712	15	21946	0.0251001	0.147276	3.41838	1.60032
GO:0071398	cellular response to fatty acid	4	1712	15	21946	0.0251001	0.147276	3.41838	1.60032
GO:0006825	copper ion transport	4	1712	15	21946	0.0251001	0.147276	3.41838	1.60032
GO:0030154	cell differentiation	71	1712	722	21946	0.0255241	0.149566	1.26059	1.59305
GO:0030336	negative regulation of cell migration	13	1712	92	21946	0.0260791	0.152534	1.81137	1.58371
GO:0050769	positive regulation of neurogenesis	6	1712	30	21946	0.0261683	0.152534	2.56379	1.58222
GO:0009314	response to radiation	6	1712	30	21946	0.0261683	0.152534	2.56379	1.58222
GO:2001244	positive regulation of intrinsic apoptotic signaling pathway	6	1712	30	21946	0.0261683	0.152534	2.56379	1.58222
GO:0070301	cellular response to hydrogen peroxide	8	1712	47	21946	0.0276198	0.157585	2.18194	1.55878
GO:0034616	response to laminar fluid shear stress	3	1712	9	21946	0.027853	0.157585	4.27298	1.55513
GO:0046638	positive regulation of alpha-beta T cell differentiation	3	1712	9	21946	0.027853	0.157585	4.27298	1.55513
GO:0043551	regulation of phosphatidylinositol 3-kinase activity	3	1712	9	21946	0.027853	0.157585	4.27298	1.55513
GO:0035234	ectopic germ cell programmed cell death	3	1712	9	21946	0.027853	0.157585	4.27298	1.55513
GO:0097202	activation of cysteine-type endopeptidase activity	3	1712	9	21946	0.027853	0.157585	4.27298	1.55513
GO:0042994	cytoplasmic sequestering of transcription factor	3	1712	9	21946	0.027853	0.157585	4.27298	1.55513
GO:0032691	negative regulation of interleukin-1 beta production	3	1712	9	21946	0.027853	0.157585	4.27298	1.55513
GO:0043303	mast cell degranulation	3	1712	9	21946	0.027853	0.157585	4.27298	1.55513
GO:0030098	lymphocyte differentiation	3	1712	9	21946	0.027853	0.157585	4.27298	1.55513
GO:0032862	activation of Rho GTPase activity	3	1712	9	21946	0.027853	0.157585	4.27298	1.55513
GO:0071539	protein localization to centrosome	3	1712	9	21946	0.027853	0.157585	4.27298	1.55513
GO:0045835	negative regulation of meiosis	3	1712	9	21946	0.027853	0.157585	4.27298	1.55513
GO:0061032	visceral serous pericardium development	3	1712	9	21946	0.027853	0.157585	4.27298	1.55513
GO:0016572	histone phosphorylation	3	1712	9	21946	0.027853	0.157585	4.27298	1.55513
GO:0061180	mammary gland epithelium development	3	1712	9	21946	0.027853	0.157585	4.27298	1.55513
GO:0045906	negative regulation of vasoconstriction	3	1712	9	21946	0.027853	0.157585	4.27298	1.55513
GO:0002455	humoral immune response mediated by circulating immunoglobulin	3	1712	9	21946	0.027853	0.157585	4.27298	1.55513
GO:0030516	regulation of axon extension	3	1712	9	21946	0.027853	0.157585	4.27298	1.55513
GO:0010950	positive regulation of endopeptidase activity	3	1712	9	21946	0.027853	0.157585	4.27298	1.55513
GO:0001960	negative regulation of cytokine-mediated signaling pathway	3	1712	9	21946	0.027853	0.157585	4.27298	1.55513
GO:0015833	peptide transport	3	1712	9	21946	0.027853	0.157585	4.27298	1.55513
GO:2000772	regulation of cellular senescence	3	1712	9	21946	0.027853	0.157585	4.27298	1.55513
GO:0016485	protein processing	10	1712	65	21946	0.0283391	0.160131	1.97214	1.54761
GO:0030522	intracellular receptor signaling pathway	7	1712	39	21946	0.0294074	0.165746	2.30083	1.53154
GO:0019835	cytolysis	5	1712	23	21946	0.0295812	0.165746	2.78672	1.52898
GO:0048844	artery morphogenesis	5	1712	23	21946	0.0295812	0.165746	2.78672	1.52898
GO:0071345	cellular response to cytokine stimulus	5	1712	23	21946	0.0295812	0.165746	2.78672	1.52898
GO:0051928	positive regulation of calcium ion transport	6	1712	31	21946	0.030374	0.165746	2.48108	1.5175
GO:0032467	positive regulation of cytokinesis	6	1712	31	21946	0.030374	0.165746	2.48108	1.5175
GO:0060349	bone morphogenesis	6	1712	31	21946	0.030374	0.165746	2.48108	1.5175
GO:0060412	ventricular septum morphogenesis	6	1712	31	21946	0.030374	0.165746	2.48108	1.5175
GO:0006693	prostaglandin metabolic process	4	1712	16	21946	0.0314499	0.165746	3.20473	1.50238
GO:0050860	negative regulation of T cell receptor signaling pathway	4	1712	16	21946	0.0314499	0.165746	3.20473	1.50238
GO:0002089	lens morphogenesis in camera-type eye	4	1712	16	21946	0.0314499	0.165746	3.20473	1.50238
GO:0001516	prostaglandin biosynthetic process	4	1712	16	21946	0.0314499	0.165746	3.20473	1.50238
GO:0000920	cytokinetic cell separation	4	1712	16	21946	0.0314499	0.165746	3.20473	1.50238
GO:0061028	establishment of endothelial barrier	4	1712	16	21946	0.0314499	0.165746	3.20473	1.50238
GO:0034314	Arp2/3 complex-mediated actin nucleation	4	1712	16	21946	0.0314499	0.165746	3.20473	1.50238
GO:0043277	apoptotic cell clearance	4	1712	16	21946	0.0314499	0.165746	3.20473	1.50238
GO:0070542	response to fatty acid	4	1712	16	21946	0.0314499	0.165746	3.20473	1.50238
GO:0032331	negative regulation of chondrocyte differentiation	4	1712	16	21946	0.0314499	0.165746	3.20473	1.50238
GO:2000110	negative regulation of macrophage apoptotic process	2	1712	4	21946	0.0328124	0.165746	6.40946	1.48396
GO:0002248	connective tissue replacement involved in inflammatory response wound healing	2	1712	4	21946	0.0328124	0.165746	6.40946	1.48396
GO:0035196	production of miRNAs involved in gene silencing by miRNA	2	1712	4	21946	0.0328124	0.165746	6.40946	1.48396
GO:0050779	RNA destabilization	2	1712	4	21946	0.0328124	0.165746	6.40946	1.48396
GO:0032959	inositol trisphosphate biosynthetic process	2	1712	4	21946	0.0328124	0.165746	6.40946	1.48396
GO:0043648	dicarboxylic acid metabolic process	2	1712	4	21946	0.0328124	0.165746	6.40946	1.48396
GO:0007100	mitotic centrosome separation	2	1712	4	21946	0.0328124	0.165746	6.40946	1.48396
GO:0043549	regulation of kinase activity	2	1712	4	21946	0.0328124	0.165746	6.40946	1.48396
GO:0019087	transformation of host cell by virus	2	1712	4	21946	0.0328124	0.165746	6.40946	1.48396
GO:0046654	tetrahydrofolate biosynthetic process	2	1712	4	21946	0.0328124	0.165746	6.40946	1.48396
GO:0045345	positive regulation of MHC class I biosynthetic process	2	1712	4	21946	0.0328124	0.165746	6.40946	1.48396
GO:0051315	attachment of mitotic spindle microtubules to kinetochore	2	1712	4	21946	0.0328124	0.165746	6.40946	1.48396
GO:0006742	NADP catabolic process	2	1712	4	21946	0.0328124	0.165746	6.40946	1.48396
GO:0003340	negative regulation of mesenchymal to epithelial transition involved in metanephros morphogenesis	2	1712	4	21946	0.0328124	0.165746	6.40946	1.48396
GO:0003338	metanephros morphogenesis	2	1712	4	21946	0.0328124	0.165746	6.40946	1.48396
GO:0071459	protein localization to chromosome, centromeric region	2	1712	4	21946	0.0328124	0.165746	6.40946	1.48396
GO:0003357	noradrenergic neuron differentiation	2	1712	4	21946	0.0328124	0.165746	6.40946	1.48396
GO:0038026	reelin-mediated signaling pathway	2	1712	4	21946	0.0328124	0.165746	6.40946	1.48396
GO:0043372	positive regulation of CD4-positive, alpha-beta T cell differentiation	2	1712	4	21946	0.0328124	0.165746	6.40946	1.48396
GO:0042045	epithelial fluid transport	2	1712	4	21946	0.0328124	0.165746	6.40946	1.48396
GO:0017038	protein import	2	1712	4	21946	0.0328124	0.165746	6.40946	1.48396
GO:0014826	vein smooth muscle contraction	2	1712	4	21946	0.0328124	0.165746	6.40946	1.48396
GO:0045132	meiotic chromosome segregation	2	1712	4	21946	0.0328124	0.165746	6.40946	1.48396
GO:0030091	protein repair	2	1712	4	21946	0.0328124	0.165746	6.40946	1.48396
GO:2000427	positive regulation of apoptotic cell clearance	2	1712	4	21946	0.0328124	0.165746	6.40946	1.48396
GO:0033159	negative regulation of protein import into nucleus, translocation	2	1712	4	21946	0.0328124	0.165746	6.40946	1.48396
GO:0033158	regulation of protein import into nucleus, translocation	2	1712	4	21946	0.0328124	0.165746	6.40946	1.48396
GO:0042093	T-helper cell differentiation	2	1712	4	21946	0.0328124	0.165746	6.40946	1.48396
GO:0045123	cellular extravasation	2	1712	4	21946	0.0328124	0.165746	6.40946	1.48396
GO:0070243	regulation of thymocyte apoptotic process	2	1712	4	21946	0.0328124	0.165746	6.40946	1.48396
GO:0051987	positive regulation of attachment of spindle microtubules to kinetochore	2	1712	4	21946	0.0328124	0.165746	6.40946	1.48396
GO:0031503	protein complex localization	2	1712	4	21946	0.0328124	0.165746	6.40946	1.48396
GO:0038165	oncostatin-M-mediated signaling pathway	2	1712	4	21946	0.0328124	0.165746	6.40946	1.48396
GO:0034508	centromere complex assembly	2	1712	4	21946	0.0328124	0.165746	6.40946	1.48396
GO:0010543	regulation of platelet activation	2	1712	4	21946	0.0328124	0.165746	6.40946	1.48396
GO:0010510	regulation of acetyl-CoA biosynthetic process from pyruvate	2	1712	4	21946	0.0328124	0.165746	6.40946	1.48396
GO:0042107	cytokine metabolic process	2	1712	4	21946	0.0328124	0.165746	6.40946	1.48396
GO:0060842	arterial endothelial cell differentiation	2	1712	4	21946	0.0328124	0.165746	6.40946	1.48396
GO:0045226	extracellular polysaccharide biosynthetic process	2	1712	4	21946	0.0328124	0.165746	6.40946	1.48396
GO:0000076	DNA replication checkpoint	2	1712	4	21946	0.0328124	0.165746	6.40946	1.48396
GO:0048014	Tie signaling pathway	2	1712	4	21946	0.0328124	0.165746	6.40946	1.48396
GO:0072540	T-helper 17 cell lineage commitment	2	1712	4	21946	0.0328124	0.165746	6.40946	1.48396
GO:0003183	mitral valve morphogenesis	2	1712	4	21946	0.0328124	0.165746	6.40946	1.48396
GO:0003150	muscular septum morphogenesis	2	1712	4	21946	0.0328124	0.165746	6.40946	1.48396
GO:0006235	dTTP biosynthetic process	2	1712	4	21946	0.0328124	0.165746	6.40946	1.48396
GO:0090330	regulation of platelet aggregation	2	1712	4	21946	0.0328124	0.165746	6.40946	1.48396
GO:0043137	DNA replication, removal of RNA primer	2	1712	4	21946	0.0328124	0.165746	6.40946	1.48396
GO:0032489	regulation of Cdc42 protein signal transduction	2	1712	4	21946	0.0328124	0.165746	6.40946	1.48396
GO:0010273	detoxification of copper ion	2	1712	4	21946	0.0328124	0.165746	6.40946	1.48396
GO:0060535	trachea cartilage morphogenesis	2	1712	4	21946	0.0328124	0.165746	6.40946	1.48396
GO:0090382	phagosome maturation	2	1712	4	21946	0.0328124	0.165746	6.40946	1.48396
GO:0002693	positive regulation of cellular extravasation	2	1712	4	21946	0.0328124	0.165746	6.40946	1.48396
GO:0033092	positive regulation of immature T cell proliferation in thymus	2	1712	4	21946	0.0328124	0.165746	6.40946	1.48396
GO:0060675	ureteric bud morphogenesis	2	1712	4	21946	0.0328124	0.165746	6.40946	1.48396
GO:0045064	T-helper 2 cell differentiation	2	1712	4	21946	0.0328124	0.165746	6.40946	1.48396
GO:1900245	positive regulation of MDA-5 signaling pathway	2	1712	4	21946	0.0328124	0.165746	6.40946	1.48396
GO:1902065	response to L-glutamate	2	1712	4	21946	0.0328124	0.165746	6.40946	1.48396
GO:0002741	positive regulation of cytokine secretion involved in immune response	2	1712	4	21946	0.0328124	0.165746	6.40946	1.48396
GO:0002481	antigen processing and presentation of exogenous protein antigen via MHC class Ib, TAP-dependent	2	1712	4	21946	0.0328124	0.165746	6.40946	1.48396
GO:0002485	antigen processing and presentation of endogenous peptide antigen via MHC class I via ER pathway, TAP-dependent	2	1712	4	21946	0.0328124	0.165746	6.40946	1.48396
GO:0060335	positive regulation of interferon-gamma-mediated signaling pathway	2	1712	4	21946	0.0328124	0.165746	6.40946	1.48396
GO:0042536	negative regulation of tumor necrosis factor biosynthetic process	2	1712	4	21946	0.0328124	0.165746	6.40946	1.48396
GO:0010922	positive regulation of phosphatase activity	2	1712	4	21946	0.0328124	0.165746	6.40946	1.48396
GO:0060397	JAK-STAT cascade involved in growth hormone signaling pathway	2	1712	4	21946	0.0328124	0.165746	6.40946	1.48396
GO:0042506	tyrosine phosphorylation of Stat5 protein	2	1712	4	21946	0.0328124	0.165746	6.40946	1.48396
GO:0042518	negative regulation of tyrosine phosphorylation of Stat3 protein	2	1712	4	21946	0.0328124	0.165746	6.40946	1.48396
GO:0042524	negative regulation of tyrosine phosphorylation of Stat5 protein	2	1712	4	21946	0.0328124	0.165746	6.40946	1.48396
GO:0071800	podosome assembly	2	1712	4	21946	0.0328124	0.165746	6.40946	1.48396
GO:0032225	regulation of synaptic transmission, dopaminergic	2	1712	4	21946	0.0328124	0.165746	6.40946	1.48396
GO:0090175	regulation of establishment of planar polarity	2	1712	4	21946	0.0328124	0.165746	6.40946	1.48396
GO:0015705	iodide transport	2	1712	4	21946	0.0328124	0.165746	6.40946	1.48396
GO:0060439	trachea morphogenesis	2	1712	4	21946	0.0328124	0.165746	6.40946	1.48396
GO:2001171	positive regulation of ATP biosynthetic process	2	1712	4	21946	0.0328124	0.165746	6.40946	1.48396
GO:0006089	lactate metabolic process	2	1712	4	21946	0.0328124	0.165746	6.40946	1.48396
GO:0034138	toll-like receptor 3 signaling pathway	2	1712	4	21946	0.0328124	0.165746	6.40946	1.48396
GO:0006749	glutathione metabolic process	7	1712	40	21946	0.0333279	0.167967	2.24331	1.47719
GO:0032855	positive regulation of Rac GTPase activity	7	1712	40	21946	0.0333279	0.167967	2.24331	1.47719
GO:0033138	positive regulation of peptidyl-serine phosphorylation	10	1712	67	21946	0.0341513	0.171726	1.91327	1.46659
GO:0032870	cellular response to hormone stimulus	10	1712	67	21946	0.0341513	0.171726	1.91327	1.46659
GO:0051897	positive regulation of protein kinase B signaling	12	1712	86	21946	0.0345603	0.173585	1.78869	1.46142
GO:0051259	protein oligomerization	9	1712	58	21946	0.0347003	0.174091	1.98914	1.45967
GO:2001240	negative regulation of extrinsic apoptotic signaling pathway in absence of ligand	6	1712	32	21946	0.0349982	0.174406	2.40355	1.45595
GO:0019915	lipid storage	5	1712	24	21946	0.0350386	0.174406	2.67061	1.45545
GO:0032967	positive regulation of collagen biosynthetic process	5	1712	24	21946	0.0350386	0.174406	2.67061	1.45545
GO:2000377	regulation of reactive oxygen species metabolic process	5	1712	24	21946	0.0350386	0.174406	2.67061	1.45545
GO:0001578	microtubule bundle formation	5	1712	24	21946	0.0350386	0.174406	2.67061	1.45545
GO:0048821	erythrocyte development	5	1712	24	21946	0.0350386	0.174406	2.67061	1.45545
GO:1902042	negative regulation of extrinsic apoptotic signaling pathway via death domain receptors	5	1712	24	21946	0.0350386	0.174406	2.67061	1.45545
GO:0070365	hepatocyte differentiation	3	1712	10	21946	0.0375249	0.184165	3.84568	1.42568
GO:0002262	myeloid cell homeostasis	3	1712	10	21946	0.0375249	0.184165	3.84568	1.42568
GO:0019985	translesion synthesis	3	1712	10	21946	0.0375249	0.184165	3.84568	1.42568
GO:0010744	positive regulation of macrophage derived foam cell differentiation	3	1712	10	21946	0.0375249	0.184165	3.84568	1.42568
GO:0032825	positive regulation of natural killer cell differentiation	3	1712	10	21946	0.0375249	0.184165	3.84568	1.42568
GO:0030728	ovulation	3	1712	10	21946	0.0375249	0.184165	3.84568	1.42568
GO:0031110	regulation of microtubule polymerization or depolymerization	3	1712	10	21946	0.0375249	0.184165	3.84568	1.42568
GO:0015909	long-chain fatty acid transport	3	1712	10	21946	0.0375249	0.184165	3.84568	1.42568
GO:0030816	positive regulation of cAMP metabolic process	3	1712	10	21946	0.0375249	0.184165	3.84568	1.42568
GO:2000484	positive regulation of interleukin-8 secretion	3	1712	10	21946	0.0375249	0.184165	3.84568	1.42568
GO:0030851	granulocyte differentiation	3	1712	10	21946	0.0375249	0.184165	3.84568	1.42568
GO:0008015	blood circulation	3	1712	10	21946	0.0375249	0.184165	3.84568	1.42568
GO:1901215	negative regulation of neuron death	7	1712	41	21946	0.0375813	0.184165	2.1886	1.42503
GO:0009967	positive regulation of signal transduction	7	1712	41	21946	0.0375813	0.184165	2.1886	1.42503
GO:0000724	double-strand break repair via homologous recombination	9	1712	59	21946	0.0382212	0.187094	1.95543	1.4177
GO:0045727	positive regulation of translation	8	1712	50	21946	0.0384344	0.187566	2.05103	1.41528
GO:0010212	response to ionizing radiation	8	1712	50	21946	0.0384344	0.187566	2.05103	1.41528
GO:0001649	osteoblast differentiation	14	1712	107	21946	0.0385348	0.187566	1.67724	1.41415
GO:0031668	cellular response to extracellular stimulus	4	1712	17	21946	0.0386563	0.187566	3.01622	1.41278
GO:0001841	neural tube formation	4	1712	17	21946	0.0386563	0.187566	3.01622	1.41278
GO:0048384	retinoic acid receptor signaling pathway	4	1712	17	21946	0.0386563	0.187566	3.01622	1.41278
GO:0007250	activation of NF-kappaB-inducing kinase activity	4	1712	17	21946	0.0386563	0.187566	3.01622	1.41278
GO:0009165	nucleotide biosynthetic process	4	1712	17	21946	0.0386563	0.187566	3.01622	1.41278
GO:0016032	viral process	5	1712	25	21946	0.0410775	0.198661	2.56379	1.3864
GO:2000378	negative regulation of reactive oxygen species metabolic process	5	1712	25	21946	0.0410775	0.198661	2.56379	1.3864
GO:0010508	positive regulation of autophagy	5	1712	25	21946	0.0410775	0.198661	2.56379	1.3864
GO:0009968	negative regulation of signal transduction	8	1712	51	21946	0.0425902	0.205752	2.01081	1.37069
GO:0006641	triglyceride metabolic process	6	1712	34	21946	0.0455445	0.209191	2.26216	1.34156
GO:0034605	cellular response to heat	6	1712	34	21946	0.0455445	0.209191	2.26216	1.34156
GO:0034644	cellular response to UV	6	1712	34	21946	0.0455445	0.209191	2.26216	1.34156
GO:0031397	negative regulation of protein ubiquitination	6	1712	34	21946	0.0455445	0.209191	2.26216	1.34156
GO:0031589	cell-substrate adhesion	4	1712	18	21946	0.0467254	0.209191	2.84865	1.33045
GO:0002076	osteoblast development	4	1712	18	21946	0.0467254	0.209191	2.84865	1.33045
GO:0060707	trophoblast giant cell differentiation	4	1712	18	21946	0.0467254	0.209191	2.84865	1.33045
GO:0045987	positive regulation of smooth muscle contraction	4	1712	18	21946	0.0467254	0.209191	2.84865	1.33045
GO:0051693	actin filament capping	4	1712	18	21946	0.0467254	0.209191	2.84865	1.33045
GO:0006165	nucleoside diphosphate phosphorylation	4	1712	18	21946	0.0467254	0.209191	2.84865	1.33045
GO:0045648	positive regulation of erythrocyte differentiation	4	1712	18	21946	0.0467254	0.209191	2.84865	1.33045
GO:0070373	negative regulation of ERK1 and ERK2 cascade	7	1712	43	21946	0.0471194	0.209191	2.0868	1.3268
GO:0032091	negative regulation of protein binding	7	1712	43	21946	0.0471194	0.209191	2.0868	1.3268
GO:0007595	lactation	7	1712	43	21946	0.0471194	0.209191	2.0868	1.3268
GO:0006865	amino acid transport	7	1712	43	21946	0.0471194	0.209191	2.0868	1.3268
GO:0006909	phagocytosis	7	1712	43	21946	0.0471194	0.209191	2.0868	1.3268
GO:0010634	positive regulation of epithelial cell migration	5	1712	26	21946	0.0477069	0.209191	2.46518	1.32142
GO:0006855	drug transmembrane transport	5	1712	26	21946	0.0477069	0.209191	2.46518	1.32142
GO:0060174	limb bud formation	3	1712	11	21946	0.0486728	0.209191	3.49607	1.31271
GO:0032897	negative regulation of viral transcription	3	1712	11	21946	0.0486728	0.209191	3.49607	1.31271
GO:0030277	maintenance of gastrointestinal epithelium	3	1712	11	21946	0.0486728	0.209191	3.49607	1.31271
GO:0060740	prostate gland epithelium morphogenesis	3	1712	11	21946	0.0486728	0.209191	3.49607	1.31271
GO:2000279	negative regulation of DNA biosynthetic process	3	1712	11	21946	0.0486728	0.209191	3.49607	1.31271
GO:0070233	negative regulation of T cell apoptotic process	3	1712	11	21946	0.0486728	0.209191	3.49607	1.31271
GO:0043517	positive regulation of DNA damage response, signal transduction by p53 class mediator	3	1712	11	21946	0.0486728	0.209191	3.49607	1.31271
GO:0060068	vagina development	3	1712	11	21946	0.0486728	0.209191	3.49607	1.31271
GO:0032461	positive regulation of protein oligomerization	3	1712	11	21946	0.0486728	0.209191	3.49607	1.31271
GO:0034244	negative regulation of transcription elongation from RNA polymerase II promoter	3	1712	11	21946	0.0486728	0.209191	3.49607	1.31271
GO:0036120	cellular response to platelet-derived growth factor stimulus	3	1712	11	21946	0.0486728	0.209191	3.49607	1.31271
GO:0033089	positive regulation of T cell differentiation in thymus	3	1712	11	21946	0.0486728	0.209191	3.49607	1.31271
GO:0097028	dendritic cell differentiation	3	1712	11	21946	0.0486728	0.209191	3.49607	1.31271
GO:0060324	face development	3	1712	11	21946	0.0486728	0.209191	3.49607	1.31271
GO:0072488	ammonium transmembrane transport	3	1712	11	21946	0.0486728	0.209191	3.49607	1.31271
GO:0006977	DNA damage response, signal transduction by p53 class mediator resulting in cell cycle arrest	3	1712	11	21946	0.0486728	0.209191	3.49607	1.31271
GO:0019433	triglyceride catabolic process	3	1712	11	21946	0.0486728	0.209191	3.49607	1.31271
GO:0009100	glycoprotein metabolic process	3	1712	11	21946	0.0486728	0.209191	3.49607	1.31271
GO:0010628	positive regulation of gene expression	30	1712	281	21946	0.0496331	0.209191	1.36857	1.30423
GO:0001503	ossification	12	1712	91	21946	0.0501312	0.209191	1.69041	1.29989
GO:0045669	positive regulation of osteoblast differentiation	9	1712	62	21946	0.0502167	0.209191	1.86081	1.29915
GO:0043085	positive regulation of catalytic activity	9	1712	62	21946	0.0502167	0.209191	1.86081	1.29915
GO:0050793	regulation of developmental process	2	1712	5	21946	0.0518853	0.209191	5.12757	1.28496
GO:1902510	regulation of apoptotic DNA fragmentation	2	1712	5	21946	0.0518853	0.209191	5.12757	1.28496
GO:0071681	cellular response to indole-3-methanol	2	1712	5	21946	0.0518853	0.209191	5.12757	1.28496
GO:0072162	metanephric mesenchymal cell differentiation	2	1712	5	21946	0.0518853	0.209191	5.12757	1.28496
GO:0043587	tongue morphogenesis	2	1712	5	21946	0.0518853	0.209191	5.12757	1.28496
GO:0034629	cellular protein complex localization	2	1712	5	21946	0.0518853	0.209191	5.12757	1.28496
GO:0030263	apoptotic chromosome condensation	2	1712	5	21946	0.0518853	0.209191	5.12757	1.28496
GO:0022614	membrane to membrane docking	2	1712	5	21946	0.0518853	0.209191	5.12757	1.28496
GO:0015672	monovalent inorganic cation transport	2	1712	5	21946	0.0518853	0.209191	5.12757	1.28496
GO:0060236	regulation of mitotic spindle organization	2	1712	5	21946	0.0518853	0.209191	5.12757	1.28496
GO:0010757	negative regulation of plasminogen activation	2	1712	5	21946	0.0518853	0.209191	5.12757	1.28496
GO:0001812	positive regulation of type I hypersensitivity	2	1712	5	21946	0.0518853	0.209191	5.12757	1.28496
GO:0050861	positive regulation of B cell receptor signaling pathway	2	1712	5	21946	0.0518853	0.209191	5.12757	1.28496
GO:0050819	negative regulation of coagulation	2	1712	5	21946	0.0518853	0.209191	5.12757	1.28496
GO:0002309	T cell proliferation involved in immune response	2	1712	5	21946	0.0518853	0.209191	5.12757	1.28496
GO:0014012	peripheral nervous system axon regeneration	2	1712	5	21946	0.0518853	0.209191	5.12757	1.28496
GO:0014063	negative regulation of serotonin secretion	2	1712	5	21946	0.0518853	0.209191	5.12757	1.28496
GO:0014061	regulation of norepinephrine secretion	2	1712	5	21946	0.0518853	0.209191	5.12757	1.28496
GO:0032725	positive regulation of granulocyte macrophage colony-stimulating factor production	2	1712	5	21946	0.0518853	0.209191	5.12757	1.28496
GO:0019725	cellular homeostasis	2	1712	5	21946	0.0518853	0.209191	5.12757	1.28496
GO:0031427	response to methotrexate	2	1712	5	21946	0.0518853	0.209191	5.12757	1.28496
GO:0032754	positive regulation of interleukin-5 production	2	1712	5	21946	0.0518853	0.209191	5.12757	1.28496
GO:0060763	mammary duct terminal end bud growth	2	1712	5	21946	0.0518853	0.209191	5.12757	1.28496
GO:0002860	positive regulation of natural killer cell mediated cytotoxicity directed against tumor cell target	2	1712	5	21946	0.0518853	0.209191	5.12757	1.28496
GO:0072711	cellular response to hydroxyurea	2	1712	5	21946	0.0518853	0.209191	5.12757	1.28496
GO:0051971	positive regulation of transmission of nerve impulse	2	1712	5	21946	0.0518853	0.209191	5.12757	1.28496
GO:0032819	positive regulation of natural killer cell proliferation	2	1712	5	21946	0.0518853	0.209191	5.12757	1.28496
GO:0022602	ovulation cycle process	2	1712	5	21946	0.0518853	0.209191	5.12757	1.28496
GO:0035912	dorsal aorta morphogenesis	2	1712	5	21946	0.0518853	0.209191	5.12757	1.28496
GO:0002904	positive regulation of B cell apoptotic process	2	1712	5	21946	0.0518853	0.209191	5.12757	1.28496
GO:0044770	cell cycle phase transition	2	1712	5	21946	0.0518853	0.209191	5.12757	1.28496
GO:0000055	ribosomal large subunit export from nucleus	2	1712	5	21946	0.0518853	0.209191	5.12757	1.28496
GO:0060563	neuroepithelial cell differentiation	2	1712	5	21946	0.0518853	0.209191	5.12757	1.28496
GO:0061014	positive regulation of mRNA catabolic process	2	1712	5	21946	0.0518853	0.209191	5.12757	1.28496
GO:0021782	glial cell development	2	1712	5	21946	0.0518853	0.209191	5.12757	1.28496
GO:0002636	positive regulation of germinal center formation	2	1712	5	21946	0.0518853	0.209191	5.12757	1.28496
GO:0090383	phagosome acidification	2	1712	5	21946	0.0518853	0.209191	5.12757	1.28496
GO:0003211	cardiac ventricle formation	2	1712	5	21946	0.0518853	0.209191	5.12757	1.28496
GO:1902004	positive regulation of beta-amyloid formation	2	1712	5	21946	0.0518853	0.209191	5.12757	1.28496
GO:0097066	response to thyroid hormone	2	1712	5	21946	0.0518853	0.209191	5.12757	1.28496
GO:0034349	glial cell apoptotic process	2	1712	5	21946	0.0518853	0.209191	5.12757	1.28496
GO:0060662	salivary gland cavitation	2	1712	5	21946	0.0518853	0.209191	5.12757	1.28496
GO:0050996	positive regulation of lipid catabolic process	2	1712	5	21946	0.0518853	0.209191	5.12757	1.28496
GO:0046033	AMP metabolic process	2	1712	5	21946	0.0518853	0.209191	5.12757	1.28496
GO:0008635	activation of cysteine-type endopeptidase activity involved in apoptotic process by cytochrome c	2	1712	5	21946	0.0518853	0.209191	5.12757	1.28496
GO:0007253	cytoplasmic sequestering of NF-kappaB	2	1712	5	21946	0.0518853	0.209191	5.12757	1.28496
GO:0001961	positive regulation of cytokine-mediated signaling pathway	2	1712	5	21946	0.0518853	0.209191	5.12757	1.28496
GO:0060438	trachea development	2	1712	5	21946	0.0518853	0.209191	5.12757	1.28496
GO:0044351	macropinocytosis	2	1712	5	21946	0.0518853	0.209191	5.12757	1.28496
GO:0033625	positive regulation of integrin activation	2	1712	5	21946	0.0518853	0.209191	5.12757	1.28496
GO:0045621	positive regulation of lymphocyte differentiation	2	1712	5	21946	0.0518853	0.209191	5.12757	1.28496
GO:0045630	positive regulation of T-helper 2 cell differentiation	2	1712	5	21946	0.0518853	0.209191	5.12757	1.28496
GO:0045637	regulation of myeloid cell differentiation	2	1712	5	21946	0.0518853	0.209191	5.12757	1.28496
GO:0043088	regulation of Cdc42 GTPase activity	2	1712	5	21946	0.0518853	0.209191	5.12757	1.28496
GO:0002553	histamine secretion by mast cell	2	1712	5	21946	0.0518853	0.209191	5.12757	1.28496
GO:0006952	defense response	15	1712	122	21946	0.0526551	0.209191	1.5761	1.27856
GO:0007623	circadian rhythm	14	1712	112	21946	0.0533148	0.209191	1.60237	1.27315
GO:0006006	glucose metabolic process	9	1712	63	21946	0.0547084	0.209191	1.83128	1.26195
GO:0002009	morphogenesis of an epithelium	5	1712	27	21946	0.0549315	0.209191	2.37388	1.26018
GO:0043388	positive regulation of DNA binding	5	1712	27	21946	0.0549315	0.209191	2.37388	1.26018
GO:0032781	positive regulation of ATPase activity	5	1712	27	21946	0.0549315	0.209191	2.37388	1.26018
GO:0033574	response to testosterone	5	1712	27	21946	0.0549315	0.209191	2.37388	1.26018
GO:0042310	vasoconstriction	4	1712	19	21946	0.055654	0.209191	2.69872	1.2545
GO:0001556	oocyte maturation	4	1712	19	21946	0.055654	0.209191	2.69872	1.2545
GO:0046597	negative regulation of viral entry into host cell	4	1712	19	21946	0.055654	0.209191	2.69872	1.2545
GO:0090102	cochlea development	4	1712	19	21946	0.055654	0.209191	2.69872	1.2545
GO:0070536	protein K63-linked deubiquitination	4	1712	19	21946	0.055654	0.209191	2.69872	1.2545
GO:0001570	vasculogenesis	9	1712	64	21946	0.0594531	0.209191	1.80266	1.22583
GO:0007596	blood coagulation	10	1712	74	21946	0.0609046	0.209191	1.73229	1.21535
GO:2000178	negative regulation of neural precursor cell proliferation	3	1712	12	21946	0.0612365	0.209191	3.20473	1.21299
GO:0050778	positive regulation of immune response	3	1712	12	21946	0.0612365	0.209191	3.20473	1.21299
GO:0032930	positive regulation of superoxide anion generation	3	1712	12	21946	0.0612365	0.209191	3.20473	1.21299
GO:0008347	glial cell migration	3	1712	12	21946	0.0612365	0.209191	3.20473	1.21299
GO:0042267	natural killer cell mediated cytotoxicity	3	1712	12	21946	0.0612365	0.209191	3.20473	1.21299
GO:0006750	glutathione biosynthetic process	3	1712	12	21946	0.0612365	0.209191	3.20473	1.21299
GO:0032703	negative regulation of interleukin-2 production	3	1712	12	21946	0.0612365	0.209191	3.20473	1.21299
GO:0035815	positive regulation of renal sodium excretion	3	1712	12	21946	0.0612365	0.209191	3.20473	1.21299
GO:0042698	ovulation cycle	3	1712	12	21946	0.0612365	0.209191	3.20473	1.21299
GO:0035589	G-protein coupled purinergic nucleotide receptor signaling pathway	3	1712	12	21946	0.0612365	0.209191	3.20473	1.21299
GO:0048608	reproductive structure development	3	1712	12	21946	0.0612365	0.209191	3.20473	1.21299
GO:0009142	nucleoside triphosphate biosynthetic process	3	1712	12	21946	0.0612365	0.209191	3.20473	1.21299
GO:0043032	positive regulation of macrophage activation	3	1712	12	21946	0.0612365	0.209191	3.20473	1.21299
GO:0048015	phosphatidylinositol-mediated signaling	5	1712	28	21946	0.062752	0.209191	2.28909	1.20237
GO:2001243	negative regulation of intrinsic apoptotic signaling pathway	5	1712	28	21946	0.062752	0.209191	2.28909	1.20237
GO:0001937	negative regulation of endothelial cell proliferation	5	1712	28	21946	0.062752	0.209191	2.28909	1.20237
GO:0042572	retinol metabolic process	5	1712	28	21946	0.062752	0.209191	2.28909	1.20237
GO:0043330	response to exogenous dsRNA	7	1712	46	21946	0.0640925	0.209191	1.95071	1.19319
GO:0045165	cell fate commitment	9	1712	65	21946	0.0644536	0.209191	1.77493	1.19075
GO:0002053	positive regulation of mesenchymal cell proliferation	6	1712	37	21946	0.0647123	0.209191	2.07874	1.18901
GO:0032508	DNA duplex unwinding	6	1712	37	21946	0.0647123	0.209191	2.07874	1.18901
GO:0007265	Ras protein signal transduction	6	1712	37	21946	0.0647123	0.209191	2.07874	1.18901
GO:0042246	tissue regeneration	4	1712	20	21946	0.0654309	0.209191	2.56379	1.18422
GO:0030041	actin filament polymerization	4	1712	20	21946	0.0654309	0.209191	2.56379	1.18422
GO:0033137	negative regulation of peptidyl-serine phosphorylation	4	1712	20	21946	0.0654309	0.209191	2.56379	1.18422
GO:0006164	purine nucleotide biosynthetic process	4	1712	20	21946	0.0654309	0.209191	2.56379	1.18422
GO:0030878	thyroid gland development	4	1712	20	21946	0.0654309	0.209191	2.56379	1.18422
GO:0045638	negative regulation of myeloid cell differentiation	4	1712	20	21946	0.0654309	0.209191	2.56379	1.18422
GO:0007015	actin filament organization	10	1712	75	21946	0.0655927	0.209191	1.70919	1.18314
GO:0060070	canonical Wnt signaling pathway	11	1712	85	21946	0.0658942	0.209191	1.65892	1.18115
GO:0016567	protein ubiquitination	44	1712	448	21946	0.0675045	0.209191	1.259	1.17067
GO:0003151	outflow tract morphogenesis	7	1712	47	21946	0.0704752	0.209191	1.9092	1.15196
GO:0007599	hemostasis	7	1712	47	21946	0.0704752	0.209191	1.9092	1.15196
GO:0001843	neural tube closure	11	1712	86	21946	0.0704898	0.209191	1.63963	1.15187
GO:0046034	ATP metabolic process	5	1712	29	21946	0.0711654	0.209191	2.21016	1.14773
GO:0015914	phospholipid transport	6	1712	38	21946	0.0720065	0.209191	2.02404	1.14263
GO:0048167	regulation of synaptic plasticity	6	1712	38	21946	0.0720065	0.209191	2.02404	1.14263
GO:0043401	steroid hormone mediated signaling pathway	8	1712	57	21946	0.0736887	0.209191	1.79915	1.1326
GO:0006366	transcription from RNA polymerase II promoter	54	1712	567	21946	0.0736963	0.209191	1.22085	1.13255
GO:0006662	glycerol ether metabolic process	2	1712	6	21946	0.0738683	0.209191	4.27298	1.13154
GO:0046618	drug export	2	1712	6	21946	0.0738683	0.209191	4.27298	1.13154
GO:0060903	positive regulation of meiosis I	2	1712	6	21946	0.0738683	0.209191	4.27298	1.13154
GO:0001768	establishment of T cell polarity	2	1712	6	21946	0.0738683	0.209191	4.27298	1.13154
GO:0060253	negative regulation of glial cell proliferation	2	1712	6	21946	0.0738683	0.209191	4.27298	1.13154
GO:0090080	positive regulation of MAPKKK cascade by fibroblast growth factor receptor signaling pathway	2	1712	6	21946	0.0738683	0.209191	4.27298	1.13154
GO:0051354	negative regulation of oxidoreductase activity	2	1712	6	21946	0.0738683	0.209191	4.27298	1.13154
GO:0030388	fructose 1,6-bisphosphate metabolic process	2	1712	6	21946	0.0738683	0.209191	4.27298	1.13154
GO:0010764	negative regulation of fibroblast migration	2	1712	6	21946	0.0738683	0.209191	4.27298	1.13154
GO:0001818	negative regulation of cytokine production	2	1712	6	21946	0.0738683	0.209191	4.27298	1.13154
GO:0007167	enzyme linked receptor protein signaling pathway	2	1712	6	21946	0.0738683	0.209191	4.27298	1.13154
GO:0090031	positive regulation of steroid hormone biosynthetic process	2	1712	6	21946	0.0738683	0.209191	4.27298	1.13154
GO:0048539	bone marrow development	2	1712	6	21946	0.0738683	0.209191	4.27298	1.13154
GO:0048553	negative regulation of metalloenzyme activity	2	1712	6	21946	0.0738683	0.209191	4.27298	1.13154
GO:0032713	negative regulation of interleukin-4 production	2	1712	6	21946	0.0738683	0.209191	4.27298	1.13154
GO:0060708	spongiotrophoblast differentiation	2	1712	6	21946	0.0738683	0.209191	4.27298	1.13154
GO:0014808	release of sequestered calcium ion into cytosol by sarcoplasmic reticulum	2	1712	6	21946	0.0738683	0.209191	4.27298	1.13154
GO:0000212	meiotic spindle organization	2	1712	6	21946	0.0738683	0.209191	4.27298	1.13154
GO:0045143	homologous chromosome segregation	2	1712	6	21946	0.0738683	0.209191	4.27298	1.13154
GO:0014832	urinary bladder smooth muscle contraction	2	1712	6	21946	0.0738683	0.209191	4.27298	1.13154
GO:0050672	negative regulation of lymphocyte proliferation	2	1712	6	21946	0.0738683	0.209191	4.27298	1.13154
GO:0050688	regulation of defense response to virus	2	1712	6	21946	0.0738683	0.209191	4.27298	1.13154
GO:0050691	regulation of defense response to virus by host	2	1712	6	21946	0.0738683	0.209191	4.27298	1.13154
GO:0070242	thymocyte apoptotic process	2	1712	6	21946	0.0738683	0.209191	4.27298	1.13154
GO:0006531	aspartate metabolic process	2	1712	6	21946	0.0738683	0.209191	4.27298	1.13154
GO:0051983	regulation of chromosome segregation	2	1712	6	21946	0.0738683	0.209191	4.27298	1.13154
GO:0050663	cytokine secretion	2	1712	6	21946	0.0738683	0.209191	4.27298	1.13154
GO:0006569	tryptophan catabolic process	2	1712	6	21946	0.0738683	0.209191	4.27298	1.13154
GO:0032873	negative regulation of stress-activated MAPK cascade	2	1712	6	21946	0.0738683	0.209191	4.27298	1.13154
GO:0097300	programmed necrotic cell death	2	1712	6	21946	0.0738683	0.209191	4.27298	1.13154
GO:0060054	positive regulation of epithelial cell proliferation involved in wound healing	2	1712	6	21946	0.0738683	0.209191	4.27298	1.13154
GO:0002925	positive regulation of humoral immune response mediated by circulating immunoglobulin	2	1712	6	21946	0.0738683	0.209191	4.27298	1.13154
GO:0014910	regulation of smooth muscle cell migration	2	1712	6	21946	0.0738683	0.209191	4.27298	1.13154
GO:0003406	retinal pigment epithelium development	2	1712	6	21946	0.0738683	0.209191	4.27298	1.13154
GO:2000323	negative regulation of glucocorticoid receptor signaling pathway	2	1712	6	21946	0.0738683	0.209191	4.27298	1.13154
GO:0036006	cellular response to macrophage colony-stimulating factor stimulus	2	1712	6	21946	0.0738683	0.209191	4.27298	1.13154
GO:0071248	cellular response to metal ion	2	1712	6	21946	0.0738683	0.209191	4.27298	1.13154
GO:2001054	negative regulation of mesenchymal cell apoptotic process	2	1712	6	21946	0.0738683	0.209191	4.27298	1.13154
GO:2001046	positive regulation of integrin-mediated signaling pathway	2	1712	6	21946	0.0738683	0.209191	4.27298	1.13154
GO:0003149	membranous septum morphogenesis	2	1712	6	21946	0.0738683	0.209191	4.27298	1.13154
GO:0090344	negative regulation of cell aging	2	1712	6	21946	0.0738683	0.209191	4.27298	1.13154
GO:0090370	negative regulation of cholesterol efflux	2	1712	6	21946	0.0738683	0.209191	4.27298	1.13154
GO:0051782	negative regulation of cell division	2	1712	6	21946	0.0738683	0.209191	4.27298	1.13154
GO:0016556	mRNA modification	2	1712	6	21946	0.0738683	0.209191	4.27298	1.13154
GO:0097114	N-methyl-D-aspartate receptor clustering	2	1712	6	21946	0.0738683	0.209191	4.27298	1.13154
GO:0045916	negative regulation of complement activation	2	1712	6	21946	0.0738683	0.209191	4.27298	1.13154
GO:0006266	DNA ligation	2	1712	6	21946	0.0738683	0.209191	4.27298	1.13154
GO:0060669	embryonic placenta morphogenesis	2	1712	6	21946	0.0738683	0.209191	4.27298	1.13154
GO:0071305	cellular response to vitamin D	2	1712	6	21946	0.0738683	0.209191	4.27298	1.13154
GO:0060385	axonogenesis involved in innervation	2	1712	6	21946	0.0738683	0.209191	4.27298	1.13154
GO:0051492	regulation of stress fiber assembly	2	1712	6	21946	0.0738683	0.209191	4.27298	1.13154
GO:0033591	response to L-ascorbic acid	2	1712	6	21946	0.0738683	0.209191	4.27298	1.13154
GO:0002446	neutrophil mediated immunity	2	1712	6	21946	0.0738683	0.209191	4.27298	1.13154
GO:0051549	positive regulation of keratinocyte migration	2	1712	6	21946	0.0738683	0.209191	4.27298	1.13154
GO:0045650	negative regulation of macrophage differentiation	2	1712	6	21946	0.0738683	0.209191	4.27298	1.13154
GO:0000729	DNA double-strand break processing	2	1712	6	21946	0.0738683	0.209191	4.27298	1.13154
GO:0070670	response to interleukin-4	2	1712	6	21946	0.0738683	0.209191	4.27298	1.13154
GO:0060428	lung epithelium development	2	1712	6	21946	0.0738683	0.209191	4.27298	1.13154
GO:0015807	L-amino acid transport	2	1712	6	21946	0.0738683	0.209191	4.27298	1.13154
GO:0034144	negative regulation of toll-like receptor 4 signaling pathway	2	1712	6	21946	0.0738683	0.209191	4.27298	1.13154
GO:0010193	response to ozone	2	1712	6	21946	0.0738683	0.209191	4.27298	1.13154
GO:0006929	substrate-dependent cell migration	2	1712	6	21946	0.0738683	0.209191	4.27298	1.13154
GO:0044387	negative regulation of protein kinase activity by regulation of protein phosphorylation	2	1712	6	21946	0.0738683	0.209191	4.27298	1.13154
GO:0007010	cytoskeleton organization	12	1712	97	21946	0.0743884	0.209191	1.58585	1.1285
GO:0001783	B cell apoptotic process	3	1712	13	21946	0.0751383	0.209191	2.95821	1.12414
GO:0042416	dopamine biosynthetic process	3	1712	13	21946	0.0751383	0.209191	2.95821	1.12414
GO:0010812	negative regulation of cell-substrate adhesion	3	1712	13	21946	0.0751383	0.209191	2.95821	1.12414
GO:1902358	sulfate transmembrane transport	3	1712	13	21946	0.0751383	0.209191	2.95821	1.12414
GO:0010469	regulation of receptor activity	3	1712	13	21946	0.0751383	0.209191	2.95821	1.12414
GO:2000251	positive regulation of actin cytoskeleton reorganization	3	1712	13	21946	0.0751383	0.209191	2.95821	1.12414
GO:0030225	macrophage differentiation	3	1712	13	21946	0.0751383	0.209191	2.95821	1.12414
GO:0010592	positive regulation of lamellipodium assembly	3	1712	13	21946	0.0751383	0.209191	2.95821	1.12414
GO:0021895	cerebral cortex neuron differentiation	3	1712	13	21946	0.0751383	0.209191	2.95821	1.12414
GO:0043281	regulation of cysteine-type endopeptidase activity involved in apoptotic process	3	1712	13	21946	0.0751383	0.209191	2.95821	1.12414
GO:0042523	positive regulation of tyrosine phosphorylation of Stat5 protein	3	1712	13	21946	0.0751383	0.209191	2.95821	1.12414
GO:0090179	planar cell polarity pathway involved in neural tube closure	3	1712	13	21946	0.0751383	0.209191	2.95821	1.12414
GO:0060444	branching involved in mammary gland duct morphogenesis	3	1712	13	21946	0.0751383	0.209191	2.95821	1.12414
GO:0060445	branching involved in salivary gland morphogenesis	3	1712	13	21946	0.0751383	0.209191	2.95821	1.12414
GO:0033630	positive regulation of cell adhesion mediated by integrin	3	1712	13	21946	0.0751383	0.209191	2.95821	1.12414
GO:0043087	regulation of GTPase activity	3	1712	13	21946	0.0751383	0.209191	2.95821	1.12414
GO:0060041	retina development in camera-type eye	10	1712	77	21946	0.0756448	0.209191	1.6648	1.12122
GO:0046697	decidualization	4	1712	21	21946	0.0760371	0.209191	2.4417	1.11897
GO:0050880	regulation of blood vessel size	4	1712	21	21946	0.0760371	0.209191	2.4417	1.11897
GO:0006520	cellular amino acid metabolic process	4	1712	21	21946	0.0760371	0.209191	2.4417	1.11897
GO:0051968	positive regulation of synaptic transmission, glutamatergic	4	1712	21	21946	0.0760371	0.209191	2.4417	1.11897
GO:0042149	cellular response to glucose starvation	4	1712	21	21946	0.0760371	0.209191	2.4417	1.11897
GO:0018149	peptide cross-linking	4	1712	21	21946	0.0760371	0.209191	2.4417	1.11897
GO:0045736	negative regulation of cyclin-dependent protein serine/threonine kinase activity	4	1712	21	21946	0.0760371	0.209191	2.4417	1.11897
GO:0045663	positive regulation of myoblast differentiation	4	1712	21	21946	0.0760371	0.209191	2.4417	1.11897
GO:0001657	ureteric bud development	7	1712	48	21946	0.0772224	0.209191	1.86943	1.11226
GO:0001932	regulation of protein phosphorylation	7	1712	48	21946	0.0772224	0.209191	1.86943	1.11226
GO:1902564	negative regulation of neutrophil activation	1	1712	1	21946	0.0780097	0.209191	12.8189	1.10785
GO:1902567	negative regulation of eosinophil activation	1	1712	1	21946	0.0780097	0.209191	12.8189	1.10785
GO:0002253	activation of immune response	1	1712	1	21946	0.0780097	0.209191	12.8189	1.10785
GO:0006608	snRNP protein import into nucleus	1	1712	1	21946	0.0780097	0.209191	12.8189	1.10785
GO:0039507	suppression by virus of host molecular function	1	1712	1	21946	0.0780097	0.209191	12.8189	1.10785
GO:1902572	negative regulation of serine-type peptidase activity	1	1712	1	21946	0.0780097	0.209191	12.8189	1.10785
GO:0002228	natural killer cell mediated immunity	1	1712	1	21946	0.0780097	0.209191	12.8189	1.10785
GO:2000143	negative regulation of DNA-templated transcription, initiation	1	1712	1	21946	0.0780097	0.209191	12.8189	1.10785
GO:0032928	regulation of superoxide anion generation	1	1712	1	21946	0.0780097	0.209191	12.8189	1.10785
GO:2000170	positive regulation of peptidyl-cysteine S-nitrosylation	1	1712	1	21946	0.0780097	0.209191	12.8189	1.10785
GO:0002292	T cell differentiation involved in immune response	1	1712	1	21946	0.0780097	0.209191	12.8189	1.10785
GO:1902523	positive regulation of protein K63-linked ubiquitination	1	1712	1	21946	0.0780097	0.209191	12.8189	1.10785
GO:1902524	positive regulation of protein K48-linked ubiquitination	1	1712	1	21946	0.0780097	0.209191	12.8189	1.10785
GO:1902527	positive regulation of protein monoubiquitination	1	1712	1	21946	0.0780097	0.209191	12.8189	1.10785
GO:0006653	1,2-diacyl-sn-glycero-3-phosphocholine metabolic process	1	1712	1	21946	0.0780097	0.209191	12.8189	1.10785
GO:1902519	response to docetaxel trihydrate	1	1712	1	21946	0.0780097	0.209191	12.8189	1.10785
GO:0044090	positive regulation of vacuole organization	1	1712	1	21946	0.0780097	0.209191	12.8189	1.10785
GO:0061430	bone trabecula morphogenesis	1	1712	1	21946	0.0780097	0.209191	12.8189	1.10785
GO:0032901	positive regulation of neurotrophin production	1	1712	1	21946	0.0780097	0.209191	12.8189	1.10785
GO:1903001	negative regulation of lipid transport across blood brain barrier	1	1712	1	21946	0.0780097	0.209191	12.8189	1.10785
GO:1903002	positive regulation of lipid transport across blood brain barrier	1	1712	1	21946	0.0780097	0.209191	12.8189	1.10785
GO:0032960	regulation of inositol trisphosphate biosynthetic process	1	1712	1	21946	0.0780097	0.209191	12.8189	1.10785
GO:1990264	peptidyl-tyrosine dephosphorylation involved in inactivation of protein kinase activity	1	1712	1	21946	0.0780097	0.209191	12.8189	1.10785
GO:0072173	metanephric tubule morphogenesis	1	1712	1	21946	0.0780097	0.209191	12.8189	1.10785
GO:0031620	regulation of fever generation	1	1712	1	21946	0.0780097	0.209191	12.8189	1.10785
GO:0042313	protein kinase C deactivation	1	1712	1	21946	0.0780097	0.209191	12.8189	1.10785
GO:1903038	negative regulation of leukocyte cell-cell adhesion	1	1712	1	21946	0.0780097	0.209191	12.8189	1.10785
GO:0032938	negative regulation of translation in response to oxidative stress	1	1712	1	21946	0.0780097	0.209191	12.8189	1.10785
GO:0043602	nitrate catabolic process	1	1712	1	21946	0.0780097	0.209191	12.8189	1.10785
GO:0030264	nuclear fragmentation involved in apoptotic nuclear change	1	1712	1	21946	0.0780097	0.209191	12.8189	1.10785
GO:0046633	alpha-beta T cell proliferation	1	1712	1	21946	0.0780097	0.209191	12.8189	1.10785
GO:0046635	positive regulation of alpha-beta T cell activation	1	1712	1	21946	0.0780097	0.209191	12.8189	1.10785
GO:0046636	negative regulation of alpha-beta T cell activation	1	1712	1	21946	0.0780097	0.209191	12.8189	1.10785
GO:0035927	RNA import into mitochondrion	1	1712	1	21946	0.0780097	0.209191	12.8189	1.10785
GO:0030237	female sex determination	1	1712	1	21946	0.0780097	0.209191	12.8189	1.10785
GO:0051164	L-xylitol metabolic process	1	1712	1	21946	0.0780097	0.209191	12.8189	1.10785
GO:0042228	interleukin-8 biosynthetic process	1	1712	1	21946	0.0780097	0.209191	12.8189	1.10785
GO:0007063	regulation of sister chromatid cohesion	1	1712	1	21946	0.0780097	0.209191	12.8189	1.10785
GO:0046601	positive regulation of centriole replication	1	1712	1	21946	0.0780097	0.209191	12.8189	1.10785
GO:0033301	cell cycle comprising mitosis without cytokinesis	1	1712	1	21946	0.0780097	0.209191	12.8189	1.10785
GO:0033382	maintenance of granzyme B location in T cell secretory granule	1	1712	1	21946	0.0780097	0.209191	12.8189	1.10785
GO:0019088	immortalization of host cell by virus	1	1712	1	21946	0.0780097	0.209191	12.8189	1.10785
GO:0033371	T cell secretory granule organization	1	1712	1	21946	0.0780097	0.209191	12.8189	1.10785
GO:0033373	maintenance of protease location in mast cell secretory granule	1	1712	1	21946	0.0780097	0.209191	12.8189	1.10785
GO:0071641	negative regulation of macrophage inflammatory protein 1 alpha production	1	1712	1	21946	0.0780097	0.209191	12.8189	1.10785
GO:0050726	positive regulation of interleukin-1 alpha biosynthetic process	1	1712	1	21946	0.0780097	0.209191	12.8189	1.10785
GO:0050720	interleukin-1 beta biosynthetic process	1	1712	1	21946	0.0780097	0.209191	12.8189	1.10785
GO:0001766	membrane raft polarization	1	1712	1	21946	0.0780097	0.209191	12.8189	1.10785
GO:0071663	positive regulation of granzyme B production	1	1712	1	21946	0.0780097	0.209191	12.8189	1.10785
GO:0033343	positive regulation of collagen binding	1	1712	1	21946	0.0780097	0.209191	12.8189	1.10785
GO:0071608	macrophage inflammatory protein-1 alpha production	1	1712	1	21946	0.0780097	0.209191	12.8189	1.10785
GO:0045342	MHC class II biosynthetic process	1	1712	1	21946	0.0780097	0.209191	12.8189	1.10785
GO:0032078	negative regulation of endodeoxyribonuclease activity	1	1712	1	21946	0.0780097	0.209191	12.8189	1.10785
GO:0032077	positive regulation of deoxyribonuclease activity	1	1712	1	21946	0.0780097	0.209191	12.8189	1.10785
GO:0032075	positive regulation of nuclease activity	1	1712	1	21946	0.0780097	0.209191	12.8189	1.10785
GO:0046680	response to DDT	1	1712	1	21946	0.0780097	0.209191	12.8189	1.10785
GO:0070304	positive regulation of stress-activated protein kinase signaling cascade	1	1712	1	21946	0.0780097	0.209191	12.8189	1.10785
GO:0045357	regulation of interferon-beta biosynthetic process	1	1712	1	21946	0.0780097	0.209191	12.8189	1.10785
GO:0045362	positive regulation of interleukin-1 biosynthetic process	1	1712	1	21946	0.0780097	0.209191	12.8189	1.10785
GO:0033387	putrescine biosynthetic process from ornithine	1	1712	1	21946	0.0780097	0.209191	12.8189	1.10785
GO:0071621	granulocyte chemotaxis	1	1712	1	21946	0.0780097	0.209191	12.8189	1.10785
GO:0050701	interleukin-1 secretion	1	1712	1	21946	0.0780097	0.209191	12.8189	1.10785
GO:2000225	negative regulation of testosterone biosynthetic process	1	1712	1	21946	0.0780097	0.209191	12.8189	1.10785
GO:0072220	metanephric descending thin limb development	1	1712	1	21946	0.0780097	0.209191	12.8189	1.10785
GO:0002344	B cell affinity maturation	1	1712	1	21946	0.0780097	0.209191	12.8189	1.10785
GO:0002335	mature B cell differentiation	1	1712	1	21946	0.0780097	0.209191	12.8189	1.10785
GO:0072230	metanephric proximal straight tubule development	1	1712	1	21946	0.0780097	0.209191	12.8189	1.10785
GO:0072232	metanephric proximal convoluted tubule segment 2 development	1	1712	1	21946	0.0780097	0.209191	12.8189	1.10785
GO:2000042	negative regulation of double-strand break repair via homologous recombination	1	1712	1	21946	0.0780097	0.209191	12.8189	1.10785
GO:0090096	positive regulation of metanephric cap mesenchymal cell proliferation	1	1712	1	21946	0.0780097	0.209191	12.8189	1.10785
GO:0070486	leukocyte aggregation	1	1712	1	21946	0.0780097	0.209191	12.8189	1.10785
GO:2000063	positive regulation of ureter smooth muscle cell differentiation	1	1712	1	21946	0.0780097	0.209191	12.8189	1.10785
GO:2000062	negative regulation of ureter smooth muscle cell differentiation	1	1712	1	21946	0.0780097	0.209191	12.8189	1.10785
GO:0002384	hepatic immune response	1	1712	1	21946	0.0780097	0.209191	12.8189	1.10785
GO:0006743	ubiquinone metabolic process	1	1712	1	21946	0.0780097	0.209191	12.8189	1.10785
GO:1902409	mitotic cytokinetic cell separation	1	1712	1	21946	0.0780097	0.209191	12.8189	1.10785
GO:0002397	MHC class I protein complex assembly	1	1712	1	21946	0.0780097	0.209191	12.8189	1.10785
GO:2000066	positive regulation of cortisol biosynthetic process	1	1712	1	21946	0.0780097	0.209191	12.8189	1.10785
GO:2000080	negative regulation of canonical Wnt signaling pathway involved in controlling type B pancreatic cell proliferation	1	1712	1	21946	0.0780097	0.209191	12.8189	1.10785
GO:0042413	carnitine catabolic process	1	1712	1	21946	0.0780097	0.209191	12.8189	1.10785
GO:2000097	regulation of smooth muscle cell-matrix adhesion	1	1712	1	21946	0.0780097	0.209191	12.8189	1.10785
GO:1990134	epithelial cell apoptotic process involved in palatal shelf morphogenesis	1	1712	1	21946	0.0780097	0.209191	12.8189	1.10785
GO:0021511	spinal cord patterning	1	1712	1	21946	0.0780097	0.209191	12.8189	1.10785
GO:1990166	protein localization to site of double-strand break	1	1712	1	21946	0.0780097	0.209191	12.8189	1.10785
GO:0021502	neural fold elevation formation	1	1712	1	21946	0.0780097	0.209191	12.8189	1.10785
GO:0001912	positive regulation of leukocyte mediated cytotoxicity	1	1712	1	21946	0.0780097	0.209191	12.8189	1.10785
GO:0001914	regulation of T cell mediated cytotoxicity	1	1712	1	21946	0.0780097	0.209191	12.8189	1.10785
GO:0072273	metanephric nephron morphogenesis	1	1712	1	21946	0.0780097	0.209191	12.8189	1.10785
GO:0010848	regulation of chromatin disassembly	1	1712	1	21946	0.0780097	0.209191	12.8189	1.10785
GO:0010847	regulation of chromatin assembly	1	1712	1	21946	0.0780097	0.209191	12.8189	1.10785
GO:0071718	sodium-independent icosanoid transport	1	1712	1	21946	0.0780097	0.209191	12.8189	1.10785
GO:0045428	regulation of nitric oxide biosynthetic process	1	1712	1	21946	0.0780097	0.209191	12.8189	1.10785
GO:0007108	cytokinesis, initiation of separation	1	1712	1	21946	0.0780097	0.209191	12.8189	1.10785
GO:0010754	negative regulation of cGMP-mediated signaling	1	1712	1	21946	0.0780097	0.209191	12.8189	1.10785
GO:0010752	regulation of cGMP-mediated signaling	1	1712	1	21946	0.0780097	0.209191	12.8189	1.10785
GO:0001811	negative regulation of type I hypersensitivity	1	1712	1	21946	0.0780097	0.209191	12.8189	1.10785
GO:0010767	regulation of transcription from RNA polymerase II promoter in response to UV-induced DNA damage	1	1712	1	21946	0.0780097	0.209191	12.8189	1.10785
GO:0042339	keratan sulfate metabolic process	1	1712	1	21946	0.0780097	0.209191	12.8189	1.10785
GO:0001869	negative regulation of complement activation, lectin pathway	1	1712	1	21946	0.0780097	0.209191	12.8189	1.10785
GO:0046705	CDP biosynthetic process	1	1712	1	21946	0.0780097	0.209191	12.8189	1.10785
GO:0007164	establishment of tissue polarity	1	1712	1	21946	0.0780097	0.209191	12.8189	1.10785
GO:0046722	lactic acid secretion	1	1712	1	21946	0.0780097	0.209191	12.8189	1.10785
GO:0048521	negative regulation of behavior	1	1712	1	21946	0.0780097	0.209191	12.8189	1.10785
GO:0070430	positive regulation of nucleotide-binding oligomerization domain containing 1 signaling pathway	1	1712	1	21946	0.0780097	0.209191	12.8189	1.10785
GO:0070433	negative regulation of nucleotide-binding oligomerization domain containing 2 signaling pathway	1	1712	1	21946	0.0780097	0.209191	12.8189	1.10785
GO:0007192	adenylate cyclase-activating serotonin receptor signaling pathway	1	1712	1	21946	0.0780097	0.209191	12.8189	1.10785
GO:0090032	negative regulation of steroid hormone biosynthetic process	1	1712	1	21946	0.0780097	0.209191	12.8189	1.10785
GO:0070460	thyroid-stimulating hormone secretion	1	1712	1	21946	0.0780097	0.209191	12.8189	1.10785
GO:0050857	positive regulation of antigen receptor-mediated signaling pathway	1	1712	1	21946	0.0780097	0.209191	12.8189	1.10785
GO:0002316	follicular B cell differentiation	1	1712	1	21946	0.0780097	0.209191	12.8189	1.10785
GO:0090025	regulation of monocyte chemotaxis	1	1712	1	21946	0.0780097	0.209191	12.8189	1.10785
GO:0070429	negative regulation of nucleotide-binding oligomerization domain containing 1 signaling pathway	1	1712	1	21946	0.0780097	0.209191	12.8189	1.10785
GO:0044146	negative regulation of growth of symbiont involved in interaction with host	1	1712	1	21946	0.0780097	0.209191	12.8189	1.10785
GO:2000108	positive regulation of leukocyte apoptotic process	1	1712	1	21946	0.0780097	0.209191	12.8189	1.10785
GO:0050823	peptide antigen stabilization	1	1712	1	21946	0.0780097	0.209191	12.8189	1.10785
GO:1902311	regulation of copper ion transmembrane transport	1	1712	1	21946	0.0780097	0.209191	12.8189	1.10785
GO:0048242	epinephrine secretion	1	1712	1	21946	0.0780097	0.209191	12.8189	1.10785
GO:0051882	mitochondrial depolarization	1	1712	1	21946	0.0780097	0.209191	12.8189	1.10785
GO:0070164	negative regulation of adiponectin secretion	1	1712	1	21946	0.0780097	0.209191	12.8189	1.10785
GO:2000358	positive regulation of kidney smooth muscle cell differentiation	1	1712	1	21946	0.0780097	0.209191	12.8189	1.10785
GO:2000357	negative regulation of kidney smooth muscle cell differentiation	1	1712	1	21946	0.0780097	0.209191	12.8189	1.10785
GO:2000363	positive regulation of prostaglandin-E synthase activity	1	1712	1	21946	0.0780097	0.209191	12.8189	1.10785
GO:0048264	determination of ventral identity	1	1712	1	21946	0.0780097	0.209191	12.8189	1.10785
GO:0014034	neural crest cell fate commitment	1	1712	1	21946	0.0780097	0.209191	12.8189	1.10785
GO:0042905	9-cis-retinoic acid metabolic process	1	1712	1	21946	0.0780097	0.209191	12.8189	1.10785
GO:0036269	swimming behavior	1	1712	1	21946	0.0780097	0.209191	12.8189	1.10785
GO:1902303	negative regulation of potassium ion export	1	1712	1	21946	0.0780097	0.209191	12.8189	1.10785
GO:0030954	astral microtubule nucleation	1	1712	1	21946	0.0780097	0.209191	12.8189	1.10785
GO:0071469	cellular response to alkaline pH	1	1712	1	21946	0.0780097	0.209191	12.8189	1.10785
GO:0038030	non-canonical Wnt signaling pathway via MAPK cascade	1	1712	1	21946	0.0780097	0.209191	12.8189	1.10785
GO:0014045	establishment of endothelial blood-brain barrier	1	1712	1	21946	0.0780097	0.209191	12.8189	1.10785
GO:0097222	mitochondrial mRNA polyadenylation	1	1712	1	21946	0.0780097	0.209191	12.8189	1.10785
GO:0032701	negative regulation of interleukin-18 production	1	1712	1	21946	0.0780097	0.209191	12.8189	1.10785
GO:0051041	positive regulation of calcium-independent cell-cell adhesion	1	1712	1	21946	0.0780097	0.209191	12.8189	1.10785
GO:0006430	lysyl-tRNA aminoacylation	1	1712	1	21946	0.0780097	0.209191	12.8189	1.10785
GO:0006426	glycyl-tRNA aminoacylation	1	1712	1	21946	0.0780097	0.209191	12.8189	1.10785
GO:0019730	antimicrobial humoral response	1	1712	1	21946	0.0780097	0.209191	12.8189	1.10785
GO:0032765	positive regulation of mast cell cytokine production	1	1712	1	21946	0.0780097	0.209191	12.8189	1.10785
GO:1902367	negative regulation of Notch signaling pathway involved in somitogenesis	1	1712	1	21946	0.0780097	0.209191	12.8189	1.10785
GO:0042991	transcription factor import into nucleus	1	1712	1	21946	0.0780097	0.209191	12.8189	1.10785
GO:0006463	steroid hormone receptor complex assembly	1	1712	1	21946	0.0780097	0.209191	12.8189	1.10785
GO:1990079	cartilage homeostasis	1	1712	1	21946	0.0780097	0.209191	12.8189	1.10785
GO:0032732	positive regulation of interleukin-1 production	1	1712	1	21946	0.0780097	0.209191	12.8189	1.10785
GO:0032687	negative regulation of interferon-alpha production	1	1712	1	21946	0.0780097	0.209191	12.8189	1.10785
GO:0070965	positive regulation of neutrophil mediated killing of fungus	1	1712	1	21946	0.0780097	0.209191	12.8189	1.10785
GO:0035705	T-helper 17 cell chemotaxis	1	1712	1	21946	0.0780097	0.209191	12.8189	1.10785
GO:0070951	regulation of neutrophil mediated killing of gram-negative bacterium	1	1712	1	21946	0.0780097	0.209191	12.8189	1.10785
GO:0035702	monocyte homeostasis	1	1712	1	21946	0.0780097	0.209191	12.8189	1.10785
GO:0043369	CD4-positive or CD8-positive, alpha-beta T cell lineage commitment	1	1712	1	21946	0.0780097	0.209191	12.8189	1.10785
GO:0060700	regulation of ribonuclease activity	1	1712	1	21946	0.0780097	0.209191	12.8189	1.10785
GO:0070981	L-asparagine biosynthetic process	1	1712	1	21946	0.0780097	0.209191	12.8189	1.10785
GO:0018377	protein myristoylation	1	1712	1	21946	0.0780097	0.209191	12.8189	1.10785
GO:0043378	positive regulation of CD8-positive, alpha-beta T cell differentiation	1	1712	1	21946	0.0780097	0.209191	12.8189	1.10785
GO:0070977	bone maturation	1	1712	1	21946	0.0780097	0.209191	12.8189	1.10785
GO:0070926	regulation of ATP:ADP antiporter activity	1	1712	1	21946	0.0780097	0.209191	12.8189	1.10785
GO:0043310	negative regulation of eosinophil degranulation	1	1712	1	21946	0.0780097	0.209191	12.8189	1.10785
GO:0002875	negative regulation of chronic inflammatory response to antigenic stimulus	1	1712	1	21946	0.0780097	0.209191	12.8189	1.10785
GO:0045137	development of primary sexual characteristics	1	1712	1	21946	0.0780097	0.209191	12.8189	1.10785
GO:2000405	negative regulation of T cell migration	1	1712	1	21946	0.0780097	0.209191	12.8189	1.10785
GO:0071403	cellular response to high density lipoprotein particle stimulus	1	1712	1	21946	0.0780097	0.209191	12.8189	1.10785
GO:2000402	negative regulation of lymphocyte migration	1	1712	1	21946	0.0780097	0.209191	12.8189	1.10785
GO:0035787	cell migration involved in kidney development	1	1712	1	21946	0.0780097	0.209191	12.8189	1.10785
GO:0035782	mature natural killer cell chemotaxis	1	1712	1	21946	0.0780097	0.209191	12.8189	1.10785
GO:0060782	regulation of mesenchymal cell proliferation involved in prostate gland development	1	1712	1	21946	0.0780097	0.209191	12.8189	1.10785
GO:0060783	mesenchymal smoothened signaling pathway involved in prostate gland development	1	1712	1	21946	0.0780097	0.209191	12.8189	1.10785
GO:0060785	regulation of apoptosis involved in tissue homeostasis	1	1712	1	21946	0.0780097	0.209191	12.8189	1.10785
GO:2000417	negative regulation of eosinophil migration	1	1712	1	21946	0.0780097	0.209191	12.8189	1.10785
GO:0002859	negative regulation of natural killer cell mediated cytotoxicity directed against tumor cell target	1	1712	1	21946	0.0780097	0.209191	12.8189	1.10785
GO:0035772	interleukin-13-mediated signaling pathway	1	1712	1	21946	0.0780097	0.209191	12.8189	1.10785
GO:0034441	plasma lipoprotein particle oxidation	1	1712	1	21946	0.0780097	0.209191	12.8189	1.10785
GO:0034440	lipid oxidation	1	1712	1	21946	0.0780097	0.209191	12.8189	1.10785
GO:2000420	negative regulation of eosinophil extravasation	1	1712	1	21946	0.0780097	0.209191	12.8189	1.10785
GO:0035768	endothelial cell chemotaxis to fibroblast growth factor	1	1712	1	21946	0.0780097	0.209191	12.8189	1.10785
GO:0035769	B cell chemotaxis across high endothelial venule	1	1712	1	21946	0.0780097	0.209191	12.8189	1.10785
GO:2000439	positive regulation of monocyte extravasation	1	1712	1	21946	0.0780097	0.209191	12.8189	1.10785
GO:2000452	regulation of CD8-positive, alpha-beta cytotoxic T cell extravasation	1	1712	1	21946	0.0780097	0.209191	12.8189	1.10785
GO:2000451	positive regulation of CD8-positive, alpha-beta T cell extravasation	1	1712	1	21946	0.0780097	0.209191	12.8189	1.10785
GO:0014895	smooth muscle hypertrophy	1	1712	1	21946	0.0780097	0.209191	12.8189	1.10785
GO:2000464	positive regulation of astrocyte chemotaxis	1	1712	1	21946	0.0780097	0.209191	12.8189	1.10785
GO:0034477	U6 snRNA 3'-end processing	1	1712	1	21946	0.0780097	0.209191	12.8189	1.10785
GO:1902204	positive regulation of hepatocyte growth factor receptor signaling pathway	1	1712	1	21946	0.0780097	0.209191	12.8189	1.10785
GO:1902206	negative regulation of interleukin-2-mediated signaling pathway	1	1712	1	21946	0.0780097	0.209191	12.8189	1.10785
GO:0023057	negative regulation of signaling	1	1712	1	21946	0.0780097	0.209191	12.8189	1.10785
GO:1902212	negative regulation of prolactin signaling pathway	1	1712	1	21946	0.0780097	0.209191	12.8189	1.10785
GO:1902215	negative regulation of interleukin-4-mediated signaling pathway	1	1712	1	21946	0.0780097	0.209191	12.8189	1.10785
GO:1902227	negative regulation of macrophage colony-stimulating factor signaling pathway	1	1712	1	21946	0.0780097	0.209191	12.8189	1.10785
GO:1903556	negative regulation of tumor necrosis factor superfamily cytokine production	1	1712	1	21946	0.0780097	0.209191	12.8189	1.10785
GO:0061346	planar cell polarity pathway involved in heart morphogenesis	1	1712	1	21946	0.0780097	0.209191	12.8189	1.10785
GO:0045299	otolith mineralization	1	1712	1	21946	0.0780097	0.209191	12.8189	1.10785
GO:0032805	positive regulation of low-density lipoprotein particle receptor catabolic process	1	1712	1	21946	0.0780097	0.209191	12.8189	1.10785
GO:0006535	cysteine biosynthetic process from serine	1	1712	1	21946	0.0780097	0.209191	12.8189	1.10785
GO:0070235	regulation of activation-induced cell death of T cells	1	1712	1	21946	0.0780097	0.209191	12.8189	1.10785
GO:0071594	thymocyte aggregation	1	1712	1	21946	0.0780097	0.209191	12.8189	1.10785
GO:0038145	macrophage colony-stimulating factor signaling pathway	1	1712	1	21946	0.0780097	0.209191	12.8189	1.10785
GO:0072060	outer medullary collecting duct development	1	1712	1	21946	0.0780097	0.209191	12.8189	1.10785
GO:0051134	negative regulation of NK T cell activation	1	1712	1	21946	0.0780097	0.209191	12.8189	1.10785
GO:0072087	renal vesicle development	1	1712	1	21946	0.0780097	0.209191	12.8189	1.10785
GO:0097343	ripoptosome assembly	1	1712	1	21946	0.0780097	0.209191	12.8189	1.10785
GO:0051160	L-xylitol catabolic process	1	1712	1	21946	0.0780097	0.209191	12.8189	1.10785
GO:0032817	regulation of natural killer cell proliferation	1	1712	1	21946	0.0780097	0.209191	12.8189	1.10785
GO:1902233	negative regulation of positive thymic T cell selection	1	1712	1	21946	0.0780097	0.209191	12.8189	1.10785
GO:0038195	urokinase plasminogen activator signaling pathway	1	1712	1	21946	0.0780097	0.209191	12.8189	1.10785
GO:0061369	negative regulation of testicular blood vessel morphogenesis	1	1712	1	21946	0.0780097	0.209191	12.8189	1.10785
GO:0038172	interleukin-33-mediated signaling pathway	1	1712	1	21946	0.0780097	0.209191	12.8189	1.10785
GO:0006592	ornithine biosynthetic process	1	1712	1	21946	0.0780097	0.209191	12.8189	1.10785
GO:1903597	negative regulation of gap junction assembly	1	1712	1	21946	0.0780097	0.209191	12.8189	1.10785
GO:0006593	ornithine catabolic process	1	1712	1	21946	0.0780097	0.209191	12.8189	1.10785
GO:0032850	positive regulation of ARF GTPase activity	1	1712	1	21946	0.0780097	0.209191	12.8189	1.10785
GO:0060809	mesodermal to mesenchymal transition involved in gastrulation	1	1712	1	21946	0.0780097	0.209191	12.8189	1.10785
GO:0010534	regulation of activation of JAK2 kinase activity	1	1712	1	21946	0.0780097	0.209191	12.8189	1.10785
GO:0002923	regulation of humoral immune response mediated by circulating immunoglobulin	1	1712	1	21946	0.0780097	0.209191	12.8189	1.10785
GO:0038096	Fc-gamma receptor signaling pathway involved in phagocytosis	1	1712	1	21946	0.0780097	0.209191	12.8189	1.10785
GO:0010522	regulation of calcium ion transport into cytosol	1	1712	1	21946	0.0780097	0.209191	12.8189	1.10785
GO:0009595	detection of biotic stimulus	1	1712	1	21946	0.0780097	0.209191	12.8189	1.10785
GO:0097272	ammonia homeostasis	1	1712	1	21946	0.0780097	0.209191	12.8189	1.10785
GO:0051066	dihydrobiopterin metabolic process	1	1712	1	21946	0.0780097	0.209191	12.8189	1.10785
GO:1900408	negative regulation of cellular response to oxidative stress	1	1712	1	21946	0.0780097	0.209191	12.8189	1.10785
GO:0071544	diphosphoinositol polyphosphate catabolic process	1	1712	1	21946	0.0780097	0.209191	12.8189	1.10785
GO:0003402	planar cell polarity pathway involved in axis elongation	1	1712	1	21946	0.0780097	0.209191	12.8189	1.10785
GO:2000334	positive regulation of blood microparticle formation	1	1712	1	21946	0.0780097	0.209191	12.8189	1.10785
GO:1901731	positive regulation of platelet aggregation	1	1712	1	21946	0.0780097	0.209191	12.8189	1.10785
GO:0001697	histamine-induced gastric acid secretion	1	1712	1	21946	0.0780097	0.209191	12.8189	1.10785
GO:0001698	gastrin-induced gastric acid secretion	1	1712	1	21946	0.0780097	0.209191	12.8189	1.10785
GO:2000349	negative regulation of CD40 signaling pathway	1	1712	1	21946	0.0780097	0.209191	12.8189	1.10785
GO:0071503	response to heparin	1	1712	1	21946	0.0780097	0.209191	12.8189	1.10785
GO:0051651	maintenance of location in cell	1	1712	1	21946	0.0780097	0.209191	12.8189	1.10785
GO:0072573	tolerance induction to lipopolysaccharide	1	1712	1	21946	0.0780097	0.209191	12.8189	1.10785
GO:0048017	inositol lipid-mediated signaling	1	1712	1	21946	0.0780097	0.209191	12.8189	1.10785
GO:1903429	regulation of cell maturation	1	1712	1	21946	0.0780097	0.209191	12.8189	1.10785
GO:0060565	inhibition of mitotic anaphase-promoting complex activity	1	1712	1	21946	0.0780097	0.209191	12.8189	1.10785
GO:1902999	negative regulation of phospholipid efflux	1	1712	1	21946	0.0780097	0.209191	12.8189	1.10785
GO:0060550	positive regulation of fructose 1,6-bisphosphate 1-phosphatase activity	1	1712	1	21946	0.0780097	0.209191	12.8189	1.10785
GO:0060552	positive regulation of fructose 1,6-bisphosphate metabolic process	1	1712	1	21946	0.0780097	0.209191	12.8189	1.10785
GO:1901676	positive regulation of histone H3-K27 acetylation	1	1712	1	21946	0.0780097	0.209191	12.8189	1.10785
GO:0007502	digestive tract mesoderm development	1	1712	1	21946	0.0780097	0.209191	12.8189	1.10785
GO:0060588	negative regulation of lipoprotein lipid oxidation	1	1712	1	21946	0.0780097	0.209191	12.8189	1.10785
GO:0003106	negative regulation of glomerular filtration by angiotensin	1	1712	1	21946	0.0780097	0.209191	12.8189	1.10785
GO:1900369	negative regulation of RNA interference	1	1712	1	21946	0.0780097	0.209191	12.8189	1.10785
GO:0036018	cellular response to erythropoietin	1	1712	1	21946	0.0780097	0.209191	12.8189	1.10785
GO:0085032	modulation by symbiont of host I-kappaB kinase/NF-kappaB cascade	1	1712	1	21946	0.0780097	0.209191	12.8189	1.10785
GO:0061044	negative regulation of vascular wound healing	1	1712	1	21946	0.0780097	0.209191	12.8189	1.10785
GO:0006214	thymidine catabolic process	1	1712	1	21946	0.0780097	0.209191	12.8189	1.10785
GO:0097012	response to granulocyte macrophage colony-stimulating factor	1	1712	1	21946	0.0780097	0.209191	12.8189	1.10785
GO:2001057	reactive nitrogen species metabolic process	1	1712	1	21946	0.0780097	0.209191	12.8189	1.10785
GO:1902178	fibroblast growth factor receptor apoptotic signaling pathway	1	1712	1	21946	0.0780097	0.209191	12.8189	1.10785
GO:0036060	slit diaphragm assembly	1	1712	1	21946	0.0780097	0.209191	12.8189	1.10785
GO:0085018	maintenance of symbiont-containing vacuole by host	1	1712	1	21946	0.0780097	0.209191	12.8189	1.10785
GO:0006240	dCDP biosynthetic process	1	1712	1	21946	0.0780097	0.209191	12.8189	1.10785
GO:0000915	actomyosin contractile ring assembly	1	1712	1	21946	0.0780097	0.209191	12.8189	1.10785
GO:0006225	UDP biosynthetic process	1	1712	1	21946	0.0780097	0.209191	12.8189	1.10785
GO:0006231	dTMP biosynthetic process	1	1712	1	21946	0.0780097	0.209191	12.8189	1.10785
GO:0006161	deoxyguanosine catabolic process	1	1712	1	21946	0.0780097	0.209191	12.8189	1.10785
GO:0052063	induction by symbiont of defense-related host nitric oxide production	1	1712	1	21946	0.0780097	0.209191	12.8189	1.10785
GO:0007497	posterior midgut development	1	1712	1	21946	0.0780097	0.209191	12.8189	1.10785
GO:0045769	negative regulation of asymmetric cell division	1	1712	1	21946	0.0780097	0.209191	12.8189	1.10785
GO:0018153	isopeptide cross-linking via N6-(L-isoglutamyl)-L-lysine	1	1712	1	21946	0.0780097	0.209191	12.8189	1.10785
GO:0090346	cellular organofluorine metabolic process	1	1712	1	21946	0.0780097	0.209191	12.8189	1.10785
GO:0006145	purine nucleobase catabolic process	1	1712	1	21946	0.0780097	0.209191	12.8189	1.10785
GO:0006149	deoxyinosine catabolic process	1	1712	1	21946	0.0780097	0.209191	12.8189	1.10785
GO:0006147	guanine catabolic process	1	1712	1	21946	0.0780097	0.209191	12.8189	1.10785
GO:0006148	inosine catabolic process	1	1712	1	21946	0.0780097	0.209191	12.8189	1.10785
GO:0090319	positive regulation of chylomicron remodeling	1	1712	1	21946	0.0780097	0.209191	12.8189	1.10785
GO:0090321	positive regulation of chylomicron remnant clearance	1	1712	1	21946	0.0780097	0.209191	12.8189	1.10785
GO:1902078	positive regulation of lateral motor column neuron migration	1	1712	1	21946	0.0780097	0.209191	12.8189	1.10785
GO:0040040	thermosensory behavior	1	1712	1	21946	0.0780097	0.209191	12.8189	1.10785
GO:0035509	negative regulation of myosin-light-chain-phosphatase activity	1	1712	1	21946	0.0780097	0.209191	12.8189	1.10785
GO:0002605	negative regulation of dendritic cell antigen processing and presentation	1	1712	1	21946	0.0780097	0.209191	12.8189	1.10785
GO:0035505	positive regulation of myosin light chain kinase activity	1	1712	1	21946	0.0780097	0.209191	12.8189	1.10785
GO:2000627	positive regulation of miRNA catabolic process	1	1712	1	21946	0.0780097	0.209191	12.8189	1.10785
GO:2000620	positive regulation of histone H4-K16 acetylation	1	1712	1	21946	0.0780097	0.209191	12.8189	1.10785
GO:1902952	positive regulation of dendritic spine maintenance	1	1712	1	21946	0.0780097	0.209191	12.8189	1.10785
GO:1902951	negative regulation of dendritic spine maintenance	1	1712	1	21946	0.0780097	0.209191	12.8189	1.10785
GO:1901624	negative regulation of lymphocyte chemotaxis	1	1712	1	21946	0.0780097	0.209191	12.8189	1.10785
GO:0002632	negative regulation of granuloma formation	1	1712	1	21946	0.0780097	0.209191	12.8189	1.10785
GO:1902947	regulation of tau-protein kinase activity	1	1712	1	21946	0.0780097	0.209191	12.8189	1.10785
GO:0046223	aflatoxin catabolic process	1	1712	1	21946	0.0780097	0.209191	12.8189	1.10785
GO:1901630	negative regulation of presynaptic membrane organization	1	1712	1	21946	0.0780097	0.209191	12.8189	1.10785
GO:1902961	positive regulation of aspartic-type endopeptidase activity involved in amyloid precursor protein catabolic process	1	1712	1	21946	0.0780097	0.209191	12.8189	1.10785
GO:0060516	primary prostatic bud elongation	1	1712	1	21946	0.0780097	0.209191	12.8189	1.10785
GO:0001315	age-dependent response to reactive oxygen species	1	1712	1	21946	0.0780097	0.209191	12.8189	1.10785
GO:1901628	positive regulation of postsynaptic membrane organization	1	1712	1	21946	0.0780097	0.209191	12.8189	1.10785
GO:1901627	negative regulation of postsynaptic membrane organization	1	1712	1	21946	0.0780097	0.209191	12.8189	1.10785
GO:0002644	negative regulation of tolerance induction	1	1712	1	21946	0.0780097	0.209191	12.8189	1.10785
GO:1902959	regulation of aspartic-type endopeptidase activity involved in amyloid precursor protein catabolic process	1	1712	1	21946	0.0780097	0.209191	12.8189	1.10785
GO:0010266	response to vitamin B1	1	1712	1	21946	0.0780097	0.209191	12.8189	1.10785
GO:2000659	regulation of interleukin-1-mediated signaling pathway	1	1712	1	21946	0.0780097	0.209191	12.8189	1.10785
GO:0080125	multicellular structure septum development	1	1712	1	21946	0.0780097	0.209191	12.8189	1.10785
GO:0032498	detection of muramyl dipeptide	1	1712	1	21946	0.0780097	0.209191	12.8189	1.10785
GO:2000660	negative regulation of interleukin-1-mediated signaling pathway	1	1712	1	21946	0.0780097	0.209191	12.8189	1.10785
GO:0034276	kynurenic acid biosynthetic process	1	1712	1	21946	0.0780097	0.209191	12.8189	1.10785
GO:0043152	induction of bacterial agglutination	1	1712	1	21946	0.0780097	0.209191	12.8189	1.10785
GO:2000691	negative regulation of cardiac muscle cell myoblast differentiation	1	1712	1	21946	0.0780097	0.209191	12.8189	1.10785
GO:0002691	regulation of cellular extravasation	1	1712	1	21946	0.0780097	0.209191	12.8189	1.10785
GO:0002695	negative regulation of leukocyte activation	1	1712	1	21946	0.0780097	0.209191	12.8189	1.10785
GO:0035585	calcium-mediated signaling using extracellular calcium source	1	1712	1	21946	0.0780097	0.209191	12.8189	1.10785
GO:0048855	adenohypophysis morphogenesis	1	1712	1	21946	0.0780097	0.209191	12.8189	1.10785
GO:0034240	negative regulation of macrophage fusion	1	1712	1	21946	0.0780097	0.209191	12.8189	1.10785
GO:1902943	positive regulation of voltage-gated chloride channel activity	1	1712	1	21946	0.0780097	0.209191	12.8189	1.10785
GO:1902939	negative regulation of intracellular calcium activated chloride channel activity	1	1712	1	21946	0.0780097	0.209191	12.8189	1.10785
GO:0002668	negative regulation of T cell anergy	1	1712	1	21946	0.0780097	0.209191	12.8189	1.10785
GO:0046210	nitric oxide catabolic process	1	1712	1	21946	0.0780097	0.209191	12.8189	1.10785
GO:0034238	macrophage fusion	1	1712	1	21946	0.0780097	0.209191	12.8189	1.10785
GO:0030826	regulation of cGMP biosynthetic process	1	1712	1	21946	0.0780097	0.209191	12.8189	1.10785
GO:2000494	positive regulation of interleukin-18-mediated signaling pathway	1	1712	1	21946	0.0780097	0.209191	12.8189	1.10785
GO:0033091	positive regulation of immature T cell proliferation	1	1712	1	21946	0.0780097	0.209191	12.8189	1.10785
GO:0072697	protein localization to cell cortex	1	1712	1	21946	0.0780097	0.209191	12.8189	1.10785
GO:0033080	immature T cell proliferation in thymus	1	1712	1	21946	0.0780097	0.209191	12.8189	1.10785
GO:0070060	'de novo' actin filament nucleation	1	1712	1	21946	0.0780097	0.209191	12.8189	1.10785
GO:0072666	establishment of protein localization to vacuole	1	1712	1	21946	0.0780097	0.209191	12.8189	1.10785
GO:0007620	copulation	1	1712	1	21946	0.0780097	0.209191	12.8189	1.10785
GO:1900225	regulation of NLRP3 inflammasome complex assembly	1	1712	1	21946	0.0780097	0.209191	12.8189	1.10785
GO:0045062	extrathymic T cell selection	1	1712	1	21946	0.0780097	0.209191	12.8189	1.10785
GO:0071351	cellular response to interleukin-18	1	1712	1	21946	0.0780097	0.209191	12.8189	1.10785
GO:0030845	phospholipase C-inhibiting G-protein coupled receptor signaling pathway	1	1712	1	21946	0.0780097	0.209191	12.8189	1.10785
GO:0016553	base conversion or substitution editing	1	1712	1	21946	0.0780097	0.209191	12.8189	1.10785
GO:0003243	circumferential growth involved in left ventricle morphogenesis	1	1712	1	21946	0.0780097	0.209191	12.8189	1.10785
GO:0042892	chloramphenicol transport	1	1712	1	21946	0.0780097	0.209191	12.8189	1.10785
GO:0045938	positive regulation of circadian sleep/wake cycle, sleep	1	1712	1	21946	0.0780097	0.209191	12.8189	1.10785
GO:0090500	endocardial cushion to mesenchymal transition	1	1712	1	21946	0.0780097	0.209191	12.8189	1.10785
GO:1902044	regulation of Fas signaling pathway	1	1712	1	21946	0.0780097	0.209191	12.8189	1.10785
GO:0061189	positive regulation of sclerotome development	1	1712	1	21946	0.0780097	0.209191	12.8189	1.10785
GO:0021999	neural plate anterior/posterior regionalization	1	1712	1	21946	0.0780097	0.209191	12.8189	1.10785
GO:0070091	glucagon secretion	1	1712	1	21946	0.0780097	0.209191	12.8189	1.10785
GO:0032640	tumor necrosis factor production	1	1712	1	21946	0.0780097	0.209191	12.8189	1.10785
GO:0032632	interleukin-3 production	1	1712	1	21946	0.0780097	0.209191	12.8189	1.10785
GO:0006348	chromatin silencing at telomere	1	1712	1	21946	0.0780097	0.209191	12.8189	1.10785
GO:0032621	interleukin-18 production	1	1712	1	21946	0.0780097	0.209191	12.8189	1.10785
GO:0032610	interleukin-1 alpha production	1	1712	1	21946	0.0780097	0.209191	12.8189	1.10785
GO:0070839	divalent metal ion export	1	1712	1	21946	0.0780097	0.209191	12.8189	1.10785
GO:0000957	mitochondrial RNA catabolic process	1	1712	1	21946	0.0780097	0.209191	12.8189	1.10785
GO:0043244	regulation of protein complex disassembly	1	1712	1	21946	0.0780097	0.209191	12.8189	1.10785
GO:0000966	RNA 5'-end processing	1	1712	1	21946	0.0780097	0.209191	12.8189	1.10785
GO:0033860	regulation of NAD(P)H oxidase activity	1	1712	1	21946	0.0780097	0.209191	12.8189	1.10785
GO:0032536	regulation of cell projection size	1	1712	1	21946	0.0780097	0.209191	12.8189	1.10785
GO:0045841	negative regulation of mitotic metaphase/anaphase transition	1	1712	1	21946	0.0780097	0.209191	12.8189	1.10785
GO:0097053	L-kynurenine catabolic process	1	1712	1	21946	0.0780097	0.209191	12.8189	1.10785
GO:0002715	regulation of natural killer cell mediated immunity	1	1712	1	21946	0.0780097	0.209191	12.8189	1.10785
GO:0002718	regulation of cytokine production involved in immune response	1	1712	1	21946	0.0780097	0.209191	12.8189	1.10785
GO:0070829	heterochromatin maintenance	1	1712	1	21946	0.0780097	0.209191	12.8189	1.10785
GO:0045870	positive regulation of single stranded viral RNA replication via double stranded DNA intermediate	1	1712	1	21946	0.0780097	0.209191	12.8189	1.10785
GO:0044546	NLRP3 inflammasome complex assembly	1	1712	1	21946	0.0780097	0.209191	12.8189	1.10785
GO:0035684	helper T cell extravasation	1	1712	1	21946	0.0780097	0.209191	12.8189	1.10785
GO:2000518	negative regulation of T-helper 1 cell activation	1	1712	1	21946	0.0780097	0.209191	12.8189	1.10785
GO:0002758	innate immune response-activating signal transduction	1	1712	1	21946	0.0780097	0.209191	12.8189	1.10785
GO:0034346	positive regulation of type III interferon production	1	1712	1	21946	0.0780097	0.209191	12.8189	1.10785
GO:2000513	positive regulation of granzyme A production	1	1712	1	21946	0.0780097	0.209191	12.8189	1.10785
GO:0033013	tetrapyrrole metabolic process	1	1712	1	21946	0.0780097	0.209191	12.8189	1.10785
GO:0060668	regulation of branching involved in salivary gland morphogenesis by extracellular matrix-epithelial cell signaling	1	1712	1	21946	0.0780097	0.209191	12.8189	1.10785
GO:1902857	positive regulation of nonmotile primary cilium assembly	1	1712	1	21946	0.0780097	0.209191	12.8189	1.10785
GO:0002730	regulation of dendritic cell cytokine production	1	1712	1	21946	0.0780097	0.209191	12.8189	1.10785
GO:0002732	positive regulation of dendritic cell cytokine production	1	1712	1	21946	0.0780097	0.209191	12.8189	1.10785
GO:0002737	negative regulation of plasmacytoid dendritic cell cytokine production	1	1712	1	21946	0.0780097	0.209191	12.8189	1.10785
GO:2000545	negative regulation of endothelial cell chemotaxis to fibroblast growth factor	1	1712	1	21946	0.0780097	0.209191	12.8189	1.10785
GO:0035644	phosphoanandamide dephosphorylation	1	1712	1	21946	0.0780097	0.209191	12.8189	1.10785
GO:0035645	enteric smooth muscle cell differentiation	1	1712	1	21946	0.0780097	0.209191	12.8189	1.10785
GO:2000558	positive regulation of immunoglobulin production in mucosal tissue	1	1712	1	21946	0.0780097	0.209191	12.8189	1.10785
GO:2000556	positive regulation of T-helper 1 cell cytokine production	1	1712	1	21946	0.0780097	0.209191	12.8189	1.10785
GO:2000566	positive regulation of CD8-positive, alpha-beta T cell proliferation	1	1712	1	21946	0.0780097	0.209191	12.8189	1.10785
GO:2000562	negative regulation of CD4-positive, alpha-beta T cell proliferation	1	1712	1	21946	0.0780097	0.209191	12.8189	1.10785
GO:2000563	positive regulation of CD4-positive, alpha-beta T cell proliferation	1	1712	1	21946	0.0780097	0.209191	12.8189	1.10785
GO:2000564	regulation of CD8-positive, alpha-beta T cell proliferation	1	1712	1	21946	0.0780097	0.209191	12.8189	1.10785
GO:0000117	regulation of transcription involved in G2/M transition of mitotic cell cycle	1	1712	1	21946	0.0780097	0.209191	12.8189	1.10785
GO:0002774	Fc receptor mediated inhibitory signaling pathway	1	1712	1	21946	0.0780097	0.209191	12.8189	1.10785
GO:0035696	monocyte extravasation	1	1712	1	21946	0.0780097	0.209191	12.8189	1.10785
GO:0035691	macrophage migration inhibitory factor signaling pathway	1	1712	1	21946	0.0780097	0.209191	12.8189	1.10785
GO:0002792	negative regulation of peptide secretion	1	1712	1	21946	0.0780097	0.209191	12.8189	1.10785
GO:0060611	mammary gland fat development	1	1712	1	21946	0.0780097	0.209191	12.8189	1.10785
GO:0002479	antigen processing and presentation of exogenous peptide antigen via MHC class I, TAP-dependent	1	1712	1	21946	0.0780097	0.209191	12.8189	1.10785
GO:0072344	rescue of stalled ribosome	1	1712	1	21946	0.0780097	0.209191	12.8189	1.10785
GO:0006844	acyl carnitine transport	1	1712	1	21946	0.0780097	0.209191	12.8189	1.10785
GO:0006848	pyruvate transport	1	1712	1	21946	0.0780097	0.209191	12.8189	1.10785
GO:0046078	dUMP metabolic process	1	1712	1	21946	0.0780097	0.209191	12.8189	1.10785
GO:2001213	negative regulation of vasculogenesis	1	1712	1	21946	0.0780097	0.209191	12.8189	1.10785
GO:0034050	host programmed cell death induced by symbiont	1	1712	1	21946	0.0780097	0.209191	12.8189	1.10785
GO:0002462	tolerance induction to nonself antigen	1	1712	1	21946	0.0780097	0.209191	12.8189	1.10785
GO:0035378	carbon dioxide transmembrane transport	1	1712	1	21946	0.0780097	0.209191	12.8189	1.10785
GO:0035377	transepithelial water transport	1	1712	1	21946	0.0780097	0.209191	12.8189	1.10785
GO:0060370	susceptibility to T cell mediated cytotoxicity	1	1712	1	21946	0.0780097	0.209191	12.8189	1.10785
GO:1900163	positive regulation of phospholipid scramblase activity	1	1712	1	21946	0.0780097	0.209191	12.8189	1.10785
GO:0051436	negative regulation of ubiquitin-protein ligase activity involved in mitotic cell cycle	1	1712	1	21946	0.0780097	0.209191	12.8189	1.10785
GO:0060330	regulation of response to interferon-gamma	1	1712	1	21946	0.0780097	0.209191	12.8189	1.10785
GO:0006876	cellular cadmium ion homeostasis	1	1712	1	21946	0.0780097	0.209191	12.8189	1.10785
GO:0051487	activation of anaphase-promoting complex activity involved in meiotic cell cycle	1	1712	1	21946	0.0780097	0.209191	12.8189	1.10785
GO:0010933	positive regulation of macrophage tolerance induction	1	1712	1	21946	0.0780097	0.209191	12.8189	1.10785
GO:0042559	pteridine-containing compound biosynthetic process	1	1712	1	21946	0.0780097	0.209191	12.8189	1.10785
GO:0010925	positive regulation of inositol-polyphosphate 5-phosphatase activity	1	1712	1	21946	0.0780097	0.209191	12.8189	1.10785
GO:0051442	negative regulation of ubiquitin-protein ligase activity involved in meiotic cell cycle	1	1712	1	21946	0.0780097	0.209191	12.8189	1.10785
GO:0071042	nuclear polyadenylation-dependent mRNA catabolic process	1	1712	1	21946	0.0780097	0.209191	12.8189	1.10785
GO:0072376	protein activation cascade	1	1712	1	21946	0.0780097	0.209191	12.8189	1.10785
GO:0008653	lipopolysaccharide metabolic process	1	1712	1	21946	0.0780097	0.209191	12.8189	1.10785
GO:0009988	cell-cell recognition	1	1712	1	21946	0.0780097	0.209191	12.8189	1.10785
GO:0072395	signal transduction involved in cell cycle checkpoint	1	1712	1	21946	0.0780097	0.209191	12.8189	1.10785
GO:0032200	telomere organization	1	1712	1	21946	0.0780097	0.209191	12.8189	1.10785
GO:0021541	ammon gyrus development	1	1712	1	21946	0.0780097	0.209191	12.8189	1.10785
GO:1990414	replication-born double-strand break repair via sister chromatid exchange	1	1712	1	21946	0.0780097	0.209191	12.8189	1.10785
GO:0071838	cell proliferation in bone marrow	1	1712	1	21946	0.0780097	0.209191	12.8189	1.10785
GO:0001923	B-1 B cell differentiation	1	1712	1	21946	0.0780097	0.209191	12.8189	1.10785
GO:0050902	leukocyte adhesive activation	1	1712	1	21946	0.0780097	0.209191	12.8189	1.10785
GO:0001988	positive regulation of heart rate involved in baroreceptor response to decreased systemic arterial blood pressure	1	1712	1	21946	0.0780097	0.209191	12.8189	1.10785
GO:0033567	DNA replication, Okazaki fragment processing	1	1712	1	21946	0.0780097	0.209191	12.8189	1.10785
GO:0033552	response to vitamin B3	1	1712	1	21946	0.0780097	0.209191	12.8189	1.10785
GO:0042492	gamma-delta T cell differentiation	1	1712	1	21946	0.0780097	0.209191	12.8189	1.10785
GO:0061615	glycolytic process through fructose-6-phosphate	1	1712	1	21946	0.0780097	0.209191	12.8189	1.10785
GO:0015707	nitrite transport	1	1712	1	21946	0.0780097	0.209191	12.8189	1.10785
GO:0048640	negative regulation of developmental growth	1	1712	1	21946	0.0780097	0.209191	12.8189	1.10785
GO:0098908	regulation of neuronal action potential	1	1712	1	21946	0.0780097	0.209191	12.8189	1.10785
GO:0032273	positive regulation of protein polymerization	1	1712	1	21946	0.0780097	0.209191	12.8189	1.10785
GO:0060305	regulation of cell diameter	1	1712	1	21946	0.0780097	0.209191	12.8189	1.10785
GO:1902728	positive regulation of growth factor dependent skeletal muscle satellite cell proliferation	1	1712	1	21946	0.0780097	0.209191	12.8189	1.10785
GO:0046006	regulation of activated T cell proliferation	1	1712	1	21946	0.0780097	0.209191	12.8189	1.10785
GO:0050928	negative regulation of positive chemotaxis	1	1712	1	21946	0.0780097	0.209191	12.8189	1.10785
GO:0002448	mast cell mediated immunity	1	1712	1	21946	0.0780097	0.209191	12.8189	1.10785
GO:0070512	positive regulation of histone H4-K20 methylation	1	1712	1	21946	0.0780097	0.209191	12.8189	1.10785
GO:0050922	negative regulation of chemotaxis	1	1712	1	21946	0.0780097	0.209191	12.8189	1.10785
GO:0002414	immunoglobulin transcytosis in epithelial cells	1	1712	1	21946	0.0780097	0.209191	12.8189	1.10785
GO:0002418	immune response to tumor cell	1	1712	1	21946	0.0780097	0.209191	12.8189	1.10785
GO:0035332	positive regulation of hippo signaling	1	1712	1	21946	0.0780097	0.209191	12.8189	1.10785
GO:0060481	lobar bronchus epithelium development	1	1712	1	21946	0.0780097	0.209191	12.8189	1.10785
GO:0060482	lobar bronchus development	1	1712	1	21946	0.0780097	0.209191	12.8189	1.10785
GO:1900015	regulation of cytokine production involved in inflammatory response	1	1712	1	21946	0.0780097	0.209191	12.8189	1.10785
GO:0006963	positive regulation of antibacterial peptide biosynthetic process	1	1712	1	21946	0.0780097	0.209191	12.8189	1.10785
GO:0046186	acetaldehyde biosynthetic process	1	1712	1	21946	0.0780097	0.209191	12.8189	1.10785
GO:0071139	resolution of recombination intermediates	1	1712	1	21946	0.0780097	0.209191	12.8189	1.10785
GO:0006965	positive regulation of biosynthetic process of antibacterial peptides active against Gram-positive bacteria	1	1712	1	21946	0.0780097	0.209191	12.8189	1.10785
GO:0034178	toll-like receptor 13 signaling pathway	1	1712	1	21946	0.0780097	0.209191	12.8189	1.10785
GO:0002581	negative regulation of antigen processing and presentation of peptide or polysaccharide antigen via MHC class II	1	1712	1	21946	0.0780097	0.209191	12.8189	1.10785
GO:0034170	toll-like receptor 11 signaling pathway	1	1712	1	21946	0.0780097	0.209191	12.8189	1.10785
GO:0051541	elastin metabolic process	1	1712	1	21946	0.0780097	0.209191	12.8189	1.10785
GO:0051545	negative regulation of elastin biosynthetic process	1	1712	1	21946	0.0780097	0.209191	12.8189	1.10785
GO:0035491	positive regulation of leukotriene production involved in inflammatory response	1	1712	1	21946	0.0780097	0.209191	12.8189	1.10785
GO:1900045	negative regulation of protein K63-linked ubiquitination	1	1712	1	21946	0.0780097	0.209191	12.8189	1.10785
GO:0034165	positive regulation of toll-like receptor 9 signaling pathway	1	1712	1	21946	0.0780097	0.209191	12.8189	1.10785
GO:0002590	negative regulation of antigen processing and presentation of peptide antigen via MHC class I	1	1712	1	21946	0.0780097	0.209191	12.8189	1.10785
GO:0034157	positive regulation of toll-like receptor 7 signaling pathway	1	1712	1	21946	0.0780097	0.209191	12.8189	1.10785
GO:2001111	positive regulation of lens epithelial cell proliferation	1	1712	1	21946	0.0780097	0.209191	12.8189	1.10785
GO:0016332	establishment or maintenance of polarity of embryonic epithelium	1	1712	1	21946	0.0780097	0.209191	12.8189	1.10785
GO:0018979	trichloroethylene metabolic process	1	1712	1	21946	0.0780097	0.209191	12.8189	1.10785
GO:0060459	left lung development	1	1712	1	21946	0.0780097	0.209191	12.8189	1.10785
GO:0060458	right lung development	1	1712	1	21946	0.0780097	0.209191	12.8189	1.10785
GO:0046177	D-gluconate catabolic process	1	1712	1	21946	0.0780097	0.209191	12.8189	1.10785
GO:1903126	negative regulation of centriole-centriole cohesion	1	1712	1	21946	0.0780097	0.209191	12.8189	1.10785
GO:0040001	establishment of mitotic spindle localization	1	1712	1	21946	0.0780097	0.209191	12.8189	1.10785
GO:2001183	negative regulation of interleukin-12 secretion	1	1712	1	21946	0.0780097	0.209191	12.8189	1.10785
GO:0003069	vasodilation by acetylcholine involved in regulation of systemic arterial blood pressure	1	1712	1	21946	0.0780097	0.209191	12.8189	1.10785
GO:0040010	positive regulation of growth rate	1	1712	1	21946	0.0780097	0.209191	12.8189	1.10785
GO:0019427	acetyl-CoA biosynthetic process from acetate	1	1712	1	21946	0.0780097	0.209191	12.8189	1.10785
GO:0045660	positive regulation of neutrophil differentiation	1	1712	1	21946	0.0780097	0.209191	12.8189	1.10785
GO:0044330	canonical Wnt signaling pathway involved in positive regulation of wound healing	1	1712	1	21946	0.0780097	0.209191	12.8189	1.10785
GO:0019341	dibenzo-p-dioxin catabolic process	1	1712	1	21946	0.0780097	0.209191	12.8189	1.10785
GO:0019343	cysteine biosynthetic process via cystathionine	1	1712	1	21946	0.0780097	0.209191	12.8189	1.10785
GO:0019346	transsulfuration	1	1712	1	21946	0.0780097	0.209191	12.8189	1.10785
GO:0044345	stromal-epithelial cell signaling involved in prostate gland development	1	1712	1	21946	0.0780097	0.209191	12.8189	1.10785
GO:1903047	mitotic cell cycle process	1	1712	1	21946	0.0780097	0.209191	12.8189	1.10785
GO:0009115	xanthine catabolic process	1	1712	1	21946	0.0780097	0.209191	12.8189	1.10785
GO:1903052	positive regulation of proteolysis involved in cellular protein catabolic process	1	1712	1	21946	0.0780097	0.209191	12.8189	1.10785
GO:0006060	sorbitol metabolic process	1	1712	1	21946	0.0780097	0.209191	12.8189	1.10785
GO:0006062	sorbitol catabolic process	1	1712	1	21946	0.0780097	0.209191	12.8189	1.10785
GO:0045625	regulation of T-helper 1 cell differentiation	1	1712	1	21946	0.0780097	0.209191	12.8189	1.10785
GO:2000736	regulation of stem cell differentiation	1	1712	1	21946	0.0780097	0.209191	12.8189	1.10785
GO:0046968	peptide antigen transport	1	1712	1	21946	0.0780097	0.209191	12.8189	1.10785
GO:0021685	cerebellar granular layer structural organization	1	1712	1	21946	0.0780097	0.209191	12.8189	1.10785
GO:0021693	cerebellar Purkinje cell layer structural organization	1	1712	1	21946	0.0780097	0.209191	12.8189	1.10785
GO:0031001	response to brefeldin A	1	1712	1	21946	0.0780097	0.209191	12.8189	1.10785
GO:0009159	deoxyribonucleoside monophosphate catabolic process	1	1712	1	21946	0.0780097	0.209191	12.8189	1.10785
GO:2000753	positive regulation of glucosylceramide catabolic process	1	1712	1	21946	0.0780097	0.209191	12.8189	1.10785
GO:2000755	positive regulation of sphingomyelin catabolic process	1	1712	1	21946	0.0780097	0.209191	12.8189	1.10785
GO:0046108	uridine metabolic process	1	1712	1	21946	0.0780097	0.209191	12.8189	1.10785
GO:0070673	response to interleukin-18	1	1712	1	21946	0.0780097	0.209191	12.8189	1.10785
GO:0048773	erythrophore differentiation	1	1712	1	21946	0.0780097	0.209191	12.8189	1.10785
GO:2000761	positive regulation of N-terminal peptidyl-lysine acetylation	1	1712	1	21946	0.0780097	0.209191	12.8189	1.10785
GO:0090275	negative regulation of somatostatin secretion	1	1712	1	21946	0.0780097	0.209191	12.8189	1.10785
GO:0046115	guanosine catabolic process	1	1712	1	21946	0.0780097	0.209191	12.8189	1.10785
GO:1902616	acyl carnitine transmembrane transport	1	1712	1	21946	0.0780097	0.209191	12.8189	1.10785
GO:0043091	L-arginine import	1	1712	1	21946	0.0780097	0.209191	12.8189	1.10785
GO:1902622	regulation of neutrophil migration	1	1712	1	21946	0.0780097	0.209191	12.8189	1.10785
GO:1902624	positive regulation of neutrophil migration	1	1712	1	21946	0.0780097	0.209191	12.8189	1.10785
GO:0046130	purine ribonucleoside catabolic process	1	1712	1	21946	0.0780097	0.209191	12.8189	1.10785
GO:0002503	peptide antigen assembly with MHC class II protein complex	1	1712	1	21946	0.0780097	0.209191	12.8189	1.10785
GO:0035409	histone H3-Y41 phosphorylation	1	1712	1	21946	0.0780097	0.209191	12.8189	1.10785
GO:0034150	toll-like receptor 6 signaling pathway	1	1712	1	21946	0.0780097	0.209191	12.8189	1.10785
GO:0034148	negative regulation of toll-like receptor 5 signaling pathway	1	1712	1	21946	0.0780097	0.209191	12.8189	1.10785
GO:0071976	cell gliding	1	1712	1	21946	0.0780097	0.209191	12.8189	1.10785
GO:0002566	somatic diversification of immune receptors via somatic mutation	1	1712	1	21946	0.0780097	0.209191	12.8189	1.10785
GO:0071966	fungal-type cell wall polysaccharide metabolic process	1	1712	1	21946	0.0780097	0.209191	12.8189	1.10785
GO:0034130	toll-like receptor 1 signaling pathway	1	1712	1	21946	0.0780097	0.209191	12.8189	1.10785
GO:0090237	regulation of arachidonic acid secretion	1	1712	1	21946	0.0780097	0.209191	12.8189	1.10785
GO:0090233	negative regulation of spindle checkpoint	1	1712	1	21946	0.0780097	0.209191	12.8189	1.10785
GO:0002541	activation of plasma proteins involved in acute inflammatory response	1	1712	1	21946	0.0780097	0.209191	12.8189	1.10785
GO:0034127	regulation of MyD88-independent toll-like receptor signaling pathway	1	1712	1	21946	0.0780097	0.209191	12.8189	1.10785
GO:0055024	regulation of cardiac muscle tissue development	1	1712	1	21946	0.0780097	0.209191	12.8189	1.10785
GO:0070667	negative regulation of mast cell proliferation	1	1712	1	21946	0.0780097	0.209191	12.8189	1.10785
GO:0015862	uridine transport	1	1712	1	21946	0.0780097	0.209191	12.8189	1.10785
GO:0090246	convergent extension involved in somitogenesis	1	1712	1	21946	0.0780097	0.209191	12.8189	1.10785
GO:0009187	cyclic nucleotide metabolic process	1	1712	1	21946	0.0780097	0.209191	12.8189	1.10785
GO:0034120	positive regulation of erythrocyte aggregation	1	1712	1	21946	0.0780097	0.209191	12.8189	1.10785
GO:0002552	serotonin secretion by mast cell	1	1712	1	21946	0.0780097	0.209191	12.8189	1.10785
GO:0001889	liver development	12	1712	98	21946	0.0790527	0.211859	1.56966	1.10208
GO:0010942	positive regulation of cell death	6	1712	39	21946	0.0797518	0.213604	1.97214	1.09826
GO:0010506	regulation of autophagy	5	1712	30	21946	0.0801649	0.214321	2.13649	1.09602
GO:0006284	base-excision repair	5	1712	30	21946	0.0801649	0.214321	2.13649	1.09602
GO:0045840	positive regulation of mitosis	5	1712	30	21946	0.0801649	0.214321	2.13649	1.09602
GO:0040008	regulation of growth	9	1712	68	21946	0.0810086	0.216192	1.69662	1.09147
GO:0000226	microtubule cytoskeleton organization	10	1712	78	21946	0.0810112	0.216192	1.64345	1.09146
GO:0000187	activation of MAPK activity	10	1712	78	21946	0.0810112	0.216192	1.64345	1.09146
GO:0045893	positive regulation of transcription, DNA-templated	52	1712	548	21946	0.081841	0.218275	1.21639	1.08703
GO:0035335	peptidyl-tyrosine dephosphorylation	12	1712	99	21946	0.083898	0.223493	1.55381	1.07625
GO:0032321	positive regulation of Rho GTPase activity	12	1712	99	21946	0.083898	0.223493	1.55381	1.07625
GO:0050850	positive regulation of calcium-mediated signaling	4	1712	22	21946	0.0874471	0.232249	2.33071	1.05825
GO:0048265	response to pain	4	1712	22	21946	0.0874471	0.232249	2.33071	1.05825
GO:0045862	positive regulation of proteolysis	4	1712	22	21946	0.0874471	0.232249	2.33071	1.05825
GO:0034394	protein localization to cell surface	4	1712	22	21946	0.0874471	0.232249	2.33071	1.05825
GO:0046835	carbohydrate phosphorylation	4	1712	22	21946	0.0874471	0.232249	2.33071	1.05825
GO:0007162	negative regulation of cell adhesion	5	1712	31	21946	0.08974	0.237373	2.06757	1.04701
GO:0045184	establishment of protein localization	5	1712	31	21946	0.08974	0.237373	2.06757	1.04701
GO:2000114	regulation of establishment of cell polarity	3	1712	14	21946	0.0902874	0.237373	2.74691	1.04437
GO:0042417	dopamine metabolic process	3	1712	14	21946	0.0902874	0.237373	2.74691	1.04437
GO:0071498	cellular response to fluid shear stress	3	1712	14	21946	0.0902874	0.237373	2.74691	1.04437
GO:0051146	striated muscle cell differentiation	3	1712	14	21946	0.0902874	0.237373	2.74691	1.04437
GO:1902187	negative regulation of viral release from host cell	3	1712	14	21946	0.0902874	0.237373	2.74691	1.04437
GO:0048856	anatomical structure development	3	1712	14	21946	0.0902874	0.237373	2.74691	1.04437
GO:0071397	cellular response to cholesterol	3	1712	14	21946	0.0902874	0.237373	2.74691	1.04437
GO:0051443	positive regulation of ubiquitin-protein transferase activity	3	1712	14	21946	0.0902874	0.237373	2.74691	1.04437
GO:0010875	positive regulation of cholesterol efflux	3	1712	14	21946	0.0902874	0.237373	2.74691	1.04437
GO:0032270	positive regulation of cellular protein metabolic process	3	1712	14	21946	0.0902874	0.237373	2.74691	1.04437
GO:0043950	positive regulation of cAMP-mediated signaling	3	1712	14	21946	0.0902874	0.237373	2.74691	1.04437
GO:0000738	DNA catabolic process, exonucleolytic	3	1712	14	21946	0.0902874	0.237373	2.74691	1.04437
GO:0046939	nucleotide phosphorylation	3	1712	14	21946	0.0902874	0.237373	2.74691	1.04437
GO:0019370	leukotriene biosynthetic process	3	1712	14	21946	0.0902874	0.237373	2.74691	1.04437
GO:0031000	response to caffeine	3	1712	14	21946	0.0902874	0.237373	2.74691	1.04437
GO:0051216	cartilage development	10	1712	80	21946	0.0924275	0.242855	1.60237	1.0342
GO:0045860	positive regulation of protein kinase activity	8	1712	60	21946	0.0933138	0.245039	1.70919	1.03005
GO:0002062	chondrocyte differentiation	6	1712	41	21946	0.0965779	0.250282	1.87594	1.01512
GO:0097190	apoptotic signaling pathway	6	1712	41	21946	0.0965779	0.250282	1.87594	1.01512
GO:0031666	positive regulation of lipopolysaccharide-mediated signaling pathway	2	1712	7	21946	0.0981918	0.250282	3.66255	1.00792
GO:0007035	vacuolar acidification	2	1712	7	21946	0.0981918	0.250282	3.66255	1.00792
GO:1902430	negative regulation of beta-amyloid formation	2	1712	7	21946	0.0981918	0.250282	3.66255	1.00792
GO:0051302	regulation of cell division	2	1712	7	21946	0.0981918	0.250282	3.66255	1.00792
GO:0010828	positive regulation of glucose transport	2	1712	7	21946	0.0981918	0.250282	3.66255	1.00792
GO:0021517	ventral spinal cord development	2	1712	7	21946	0.0981918	0.250282	3.66255	1.00792
GO:0050848	regulation of calcium-mediated signaling	2	1712	7	21946	0.0981918	0.250282	3.66255	1.00792
GO:0050869	negative regulation of B cell activation	2	1712	7	21946	0.0981918	0.250282	3.66255	1.00792
GO:0042904	9-cis-retinoic acid biosynthetic process	2	1712	7	21946	0.0981918	0.250282	3.66255	1.00792
GO:0014066	regulation of phosphatidylinositol 3-kinase signaling	2	1712	7	21946	0.0981918	0.250282	3.66255	1.00792
GO:0043312	neutrophil degranulation	2	1712	7	21946	0.0981918	0.250282	3.66255	1.00792
GO:0001574	ganglioside biosynthetic process	2	1712	7	21946	0.0981918	0.250282	3.66255	1.00792
GO:0072089	stem cell proliferation	2	1712	7	21946	0.0981918	0.250282	3.66255	1.00792
GO:0031536	positive regulation of exit from mitosis	2	1712	7	21946	0.0981918	0.250282	3.66255	1.00792
GO:0060055	angiogenesis involved in wound healing	2	1712	7	21946	0.0981918	0.250282	3.66255	1.00792
GO:0043496	regulation of protein homodimerization activity	2	1712	7	21946	0.0981918	0.250282	3.66255	1.00792
GO:0010579	positive regulation of adenylate cyclase activity involved in G-protein coupled receptor signaling pathway	2	1712	7	21946	0.0981918	0.250282	3.66255	1.00792
GO:0031497	chromatin assembly	2	1712	7	21946	0.0981918	0.250282	3.66255	1.00792
GO:0030157	pancreatic juice secretion	2	1712	7	21946	0.0981918	0.250282	3.66255	1.00792
GO:0051918	negative regulation of fibrinolysis	2	1712	7	21946	0.0981918	0.250282	3.66255	1.00792
GO:0085029	extracellular matrix assembly	2	1712	7	21946	0.0981918	0.250282	3.66255	1.00792
GO:0006208	pyrimidine nucleobase catabolic process	2	1712	7	21946	0.0981918	0.250282	3.66255	1.00792
GO:0085020	protein K6-linked ubiquitination	2	1712	7	21946	0.0981918	0.250282	3.66255	1.00792
GO:0010216	maintenance of DNA methylation	2	1712	7	21946	0.0981918	0.250282	3.66255	1.00792
GO:0032466	negative regulation of cytokinesis	2	1712	7	21946	0.0981918	0.250282	3.66255	1.00792
GO:0045910	negative regulation of DNA recombination	2	1712	7	21946	0.0981918	0.250282	3.66255	1.00792
GO:0006287	base-excision repair, gap-filling	2	1712	7	21946	0.0981918	0.250282	3.66255	1.00792
GO:0002726	positive regulation of T cell cytokine production	2	1712	7	21946	0.0981918	0.250282	3.66255	1.00792
GO:0008064	regulation of actin polymerization or depolymerization	2	1712	7	21946	0.0981918	0.250282	3.66255	1.00792
GO:0060664	epithelial cell proliferation involved in salivary gland morphogenesis	2	1712	7	21946	0.0981918	0.250282	3.66255	1.00792
GO:0034393	positive regulation of smooth muscle cell apoptotic process	2	1712	7	21946	0.0981918	0.250282	3.66255	1.00792
GO:0034374	low-density lipoprotein particle remodeling	2	1712	7	21946	0.0981918	0.250282	3.66255	1.00792
GO:0060373	regulation of ventricular cardiac muscle cell membrane depolarization	2	1712	7	21946	0.0981918	0.250282	3.66255	1.00792
GO:0042541	hemoglobin biosynthetic process	2	1712	7	21946	0.0981918	0.250282	3.66255	1.00792
GO:0006002	fructose 6-phosphate metabolic process	2	1712	7	21946	0.0981918	0.250282	3.66255	1.00792
GO:0060396	growth hormone receptor signaling pathway	2	1712	7	21946	0.0981918	0.250282	3.66255	1.00792
GO:0051461	positive regulation of corticotropin secretion	2	1712	7	21946	0.0981918	0.250282	3.66255	1.00792
GO:0010886	positive regulation of cholesterol storage	2	1712	7	21946	0.0981918	0.250282	3.66255	1.00792
GO:0048643	positive regulation of skeletal muscle tissue development	2	1712	7	21946	0.0981918	0.250282	3.66255	1.00792
GO:0043931	ossification involved in bone maturation	2	1712	7	21946	0.0981918	0.250282	3.66255	1.00792
GO:0060442	branching involved in prostate gland morphogenesis	2	1712	7	21946	0.0981918	0.250282	3.66255	1.00792
GO:0045646	regulation of erythrocyte differentiation	2	1712	7	21946	0.0981918	0.250282	3.66255	1.00792
GO:0045656	negative regulation of monocyte differentiation	2	1712	7	21946	0.0981918	0.250282	3.66255	1.00792
GO:0010996	response to auditory stimulus	2	1712	7	21946	0.0981918	0.250282	3.66255	1.00792
GO:0033627	cell adhesion mediated by integrin	2	1712	7	21946	0.0981918	0.250282	3.66255	1.00792
GO:0006068	ethanol catabolic process	2	1712	7	21946	0.0981918	0.250282	3.66255	1.00792
GO:0045639	positive regulation of myeloid cell differentiation	2	1712	7	21946	0.0981918	0.250282	3.66255	1.00792
GO:2000778	positive regulation of interleukin-6 secretion	2	1712	7	21946	0.0981918	0.250282	3.66255	1.00792
GO:0090267	positive regulation of mitotic cell cycle spindle assembly checkpoint	2	1712	7	21946	0.0981918	0.250282	3.66255	1.00792
GO:0001819	positive regulation of cytokine production	4	1712	23	21946	0.0996294	0.253509	2.22938	1.00161
GO:0048041	focal adhesion assembly	4	1712	23	21946	0.0996294	0.253509	2.22938	1.00161
GO:0060425	lung morphogenesis	4	1712	23	21946	0.0996294	0.253509	2.22938	1.00161
GO:0002027	regulation of heart rate	5	1712	32	21946	0.0998774	0.253994	2.00296	1.00053
GO:0046685	response to arsenic-containing substance	3	1712	15	21946	0.106584	0.269502	2.56379	0.972307
GO:0060292	long term synaptic depression	3	1712	15	21946	0.106584	0.269502	2.56379	0.972307
GO:0051290	protein heterotetramerization	3	1712	15	21946	0.106584	0.269502	2.56379	0.972307
GO:0046716	muscle cell cellular homeostasis	3	1712	15	21946	0.106584	0.269502	2.56379	0.972307
GO:0045445	myoblast differentiation	3	1712	15	21946	0.106584	0.269502	2.56379	0.972307
GO:0070997	neuron death	3	1712	15	21946	0.106584	0.269502	2.56379	0.972307
GO:0014912	negative regulation of smooth muscle cell migration	3	1712	15	21946	0.106584	0.269502	2.56379	0.972307
GO:0071236	cellular response to antibiotic	3	1712	15	21946	0.106584	0.269502	2.56379	0.972307
GO:0031297	replication fork processing	3	1712	15	21946	0.106584	0.269502	2.56379	0.972307
GO:0001946	lymphangiogenesis	3	1712	15	21946	0.106584	0.269502	2.56379	0.972307
GO:0019233	sensory perception of pain	9	1712	72	21946	0.106722	0.269696	1.60237	0.971747
GO:0009408	response to heat	7	1712	52	21946	0.107817	0.272309	1.72562	0.967313
GO:0009966	regulation of signal transduction	8	1712	62	21946	0.107903	0.27237	1.65405	0.966968
GO:0051260	protein homooligomerization	19	1712	180	21946	0.109723	0.276808	1.35311	0.959701
GO:0045776	negative regulation of blood pressure	5	1712	33	21946	0.110561	0.278761	1.94226	0.9564
GO:0001501	skeletal system development	12	1712	104	21946	0.110848	0.279326	1.47911	0.955274
GO:0060135	maternal process involved in female pregnancy	4	1712	24	21946	0.112548	0.282485	2.13649	0.948664
GO:0045453	bone resorption	4	1712	24	21946	0.112548	0.282485	2.13649	0.948664
GO:2000352	negative regulation of endothelial cell apoptotic process	4	1712	24	21946	0.112548	0.282485	2.13649	0.948664
GO:0014003	oligodendrocyte development	4	1712	24	21946	0.112548	0.282485	2.13649	0.948664
GO:0046427	positive regulation of JAK-STAT cascade	4	1712	24	21946	0.112548	0.282485	2.13649	0.948664
GO:0008585	female gonad development	4	1712	24	21946	0.112548	0.282485	2.13649	0.948664
GO:0010107	potassium ion import	4	1712	24	21946	0.112548	0.282485	2.13649	0.948664
GO:0048469	cell maturation	6	1712	43	21946	0.115136	0.288653	1.78869	0.938791
GO:0010977	negative regulation of neuron projection development	6	1712	43	21946	0.115136	0.288653	1.78869	0.938791
GO:0007200	phospholipase C-activating G-protein coupled receptor signaling pathway	5	1712	34	21946	0.12177	0.298074	1.88514	0.914459
GO:0006953	acute-phase response	5	1712	34	21946	0.12177	0.298074	1.88514	0.914459
GO:0032320	positive regulation of Ras GTPase activity	5	1712	34	21946	0.12177	0.298074	1.88514	0.914459
GO:0001706	endoderm formation	3	1712	16	21946	0.123923	0.298074	2.40355	0.906848
GO:0035994	response to muscle stretch	3	1712	16	21946	0.123923	0.298074	2.40355	0.906848
GO:0007094	mitotic spindle assembly checkpoint	3	1712	16	21946	0.123923	0.298074	2.40355	0.906848
GO:0007088	regulation of mitosis	3	1712	16	21946	0.123923	0.298074	2.40355	0.906848
GO:0015671	oxygen transport	3	1712	16	21946	0.123923	0.298074	2.40355	0.906848
GO:0021846	cell proliferation in forebrain	3	1712	16	21946	0.123923	0.298074	2.40355	0.906848
GO:0043122	regulation of I-kappaB kinase/NF-kappaB signaling	3	1712	16	21946	0.123923	0.298074	2.40355	0.906848
GO:0045089	positive regulation of innate immune response	3	1712	16	21946	0.123923	0.298074	2.40355	0.906848
GO:0006833	water transport	3	1712	16	21946	0.123923	0.298074	2.40355	0.906848
GO:0006071	glycerol metabolic process	3	1712	16	21946	0.123923	0.298074	2.40355	0.906848
GO:0042308	negative regulation of protein import into nucleus	2	1712	8	21946	0.124357	0.298074	3.20473	0.905328
GO:0007016	cytoskeletal anchoring at plasma membrane	2	1712	8	21946	0.124357	0.298074	3.20473	0.905328
GO:0001776	leukocyte homeostasis	2	1712	8	21946	0.124357	0.298074	3.20473	0.905328
GO:0015670	carbon dioxide transport	2	1712	8	21946	0.124357	0.298074	3.20473	0.905328
GO:0050871	positive regulation of B cell activation	2	1712	8	21946	0.124357	0.298074	3.20473	0.905328
GO:0070474	positive regulation of uterine smooth muscle contraction	2	1712	8	21946	0.124357	0.298074	3.20473	0.905328
GO:0006739	NADP metabolic process	2	1712	8	21946	0.124357	0.298074	3.20473	0.905328
GO:0051382	kinetochore assembly	2	1712	8	21946	0.124357	0.298074	3.20473	0.905328
GO:0034755	iron ion transmembrane transport	2	1712	8	21946	0.124357	0.298074	3.20473	0.905328
GO:0090050	positive regulation of cell migration involved in sprouting angiogenesis	2	1712	8	21946	0.124357	0.298074	3.20473	0.905328
GO:0035239	tube morphogenesis	2	1712	8	21946	0.124357	0.298074	3.20473	0.905328
GO:0071493	cellular response to UV-B	2	1712	8	21946	0.124357	0.298074	3.20473	0.905328
GO:0033194	response to hydroperoxide	2	1712	8	21946	0.124357	0.298074	3.20473	0.905328
GO:0051014	actin filament severing	2	1712	8	21946	0.124357	0.298074	3.20473	0.905328
GO:0090557	establishment of endothelial intestinal barrier	2	1712	8	21946	0.124357	0.298074	3.20473	0.905328
GO:0070988	demethylation	2	1712	8	21946	0.124357	0.298074	3.20473	0.905328
GO:0045986	negative regulation of smooth muscle contraction	2	1712	8	21946	0.124357	0.298074	3.20473	0.905328
GO:0070102	interleukin-6-mediated signaling pathway	2	1712	8	21946	0.124357	0.298074	3.20473	0.905328
GO:0071421	manganese ion transmembrane transport	2	1712	8	21946	0.124357	0.298074	3.20473	0.905328
GO:0061314	Notch signaling involved in heart development	2	1712	8	21946	0.124357	0.298074	3.20473	0.905328
GO:0009635	response to herbicide	2	1712	8	21946	0.124357	0.298074	3.20473	0.905328
GO:0042119	neutrophil activation	2	1712	8	21946	0.124357	0.298074	3.20473	0.905328
GO:2001022	positive regulation of response to DNA damage stimulus	2	1712	8	21946	0.124357	0.298074	3.20473	0.905328
GO:0045814	negative regulation of gene expression, epigenetic	2	1712	8	21946	0.124357	0.298074	3.20473	0.905328
GO:0042754	negative regulation of circadian rhythm	2	1712	8	21946	0.124357	0.298074	3.20473	0.905328
GO:0070723	response to cholesterol	2	1712	8	21946	0.124357	0.298074	3.20473	0.905328
GO:0006172	ADP biosynthetic process	2	1712	8	21946	0.124357	0.298074	3.20473	0.905328
GO:0032471	negative regulation of endoplasmic reticulum calcium ion concentration	2	1712	8	21946	0.124357	0.298074	3.20473	0.905328
GO:1901642	nucleoside transmembrane transport	2	1712	8	21946	0.124357	0.298074	3.20473	0.905328
GO:0030823	regulation of cGMP metabolic process	2	1712	8	21946	0.124357	0.298074	3.20473	0.905328
GO:0000160	phosphorelay signal transduction system	2	1712	8	21946	0.124357	0.298074	3.20473	0.905328
GO:0006333	chromatin assembly or disassembly	2	1712	8	21946	0.124357	0.298074	3.20473	0.905328
GO:0034333	adherens junction assembly	2	1712	8	21946	0.124357	0.298074	3.20473	0.905328
GO:0034380	high-density lipoprotein particle assembly	2	1712	8	21946	0.124357	0.298074	3.20473	0.905328
GO:2001214	positive regulation of vasculogenesis	2	1712	8	21946	0.124357	0.298074	3.20473	0.905328
GO:0006012	galactose metabolic process	2	1712	8	21946	0.124357	0.298074	3.20473	0.905328
GO:0086069	bundle of His cell to Purkinje myocyte communication	2	1712	8	21946	0.124357	0.298074	3.20473	0.905328
GO:0010884	positive regulation of lipid storage	2	1712	8	21946	0.124357	0.298074	3.20473	0.905328
GO:0021587	cerebellum morphogenesis	2	1712	8	21946	0.124357	0.298074	3.20473	0.905328
GO:0090181	regulation of cholesterol metabolic process	2	1712	8	21946	0.124357	0.298074	3.20473	0.905328
GO:0060463	lung lobe morphogenesis	2	1712	8	21946	0.124357	0.298074	3.20473	0.905328
GO:0006119	oxidative phosphorylation	2	1712	8	21946	0.124357	0.298074	3.20473	0.905328
GO:0051567	histone H3-K9 methylation	2	1712	8	21946	0.124357	0.298074	3.20473	0.905328
GO:0006111	regulation of gluconeogenesis	2	1712	8	21946	0.124357	0.298074	3.20473	0.905328
GO:0033689	negative regulation of osteoblast proliferation	2	1712	8	21946	0.124357	0.298074	3.20473	0.905328
GO:0021695	cerebellar cortex development	2	1712	8	21946	0.124357	0.298074	3.20473	0.905328
GO:0060406	positive regulation of penile erection	2	1712	8	21946	0.124357	0.298074	3.20473	0.905328
GO:0043089	positive regulation of Cdc42 GTPase activity	2	1712	8	21946	0.124357	0.298074	3.20473	0.905328
GO:0060411	cardiac septum morphogenesis	2	1712	8	21946	0.124357	0.298074	3.20473	0.905328
GO:0048752	semicircular canal morphogenesis	2	1712	8	21946	0.124357	0.298074	3.20473	0.905328
GO:0034115	negative regulation of heterotypic cell-cell adhesion	2	1712	8	21946	0.124357	0.298074	3.20473	0.905328
GO:0021915	neural tube development	6	1712	44	21946	0.125038	0.298074	1.74804	0.902956
GO:0050767	regulation of neurogenesis	4	1712	25	21946	0.126161	0.298074	2.05103	0.899075
GO:0030325	adrenal gland development	4	1712	25	21946	0.126161	0.298074	2.05103	0.899075
GO:0071773	cellular response to BMP stimulus	4	1712	25	21946	0.126161	0.298074	2.05103	0.899075
GO:0002052	positive regulation of neuroblast proliferation	4	1712	25	21946	0.126161	0.298074	2.05103	0.899075
GO:0030100	regulation of endocytosis	4	1712	25	21946	0.126161	0.298074	2.05103	0.899075
GO:0045746	negative regulation of Notch signaling pathway	4	1712	25	21946	0.126161	0.298074	2.05103	0.899075
GO:0071353	cellular response to interleukin-4	4	1712	25	21946	0.126161	0.298074	2.05103	0.899075
GO:0045861	negative regulation of proteolysis	4	1712	25	21946	0.126161	0.298074	2.05103	0.899075
GO:0008637	apoptotic mitochondrial changes	4	1712	25	21946	0.126161	0.298074	2.05103	0.899075
GO:0010976	positive regulation of neuron projection development	11	1712	96	21946	0.127507	0.298074	1.46884	0.894467
GO:0072593	reactive oxygen species metabolic process	5	1712	35	21946	0.133485	0.298074	1.83128	0.874568
GO:0032024	positive regulation of insulin secretion	6	1712	45	21946	0.135341	0.298074	1.70919	0.868572
GO:0042593	glucose homeostasis	13	1712	119	21946	0.136312	0.298074	1.40039	0.865466
GO:0006259	DNA metabolic process	4	1712	26	21946	0.140425	0.298074	1.97214	0.852555
GO:0045773	positive regulation of axon extension	4	1712	26	21946	0.140425	0.298074	1.97214	0.852555
GO:0061098	positive regulation of protein tyrosine kinase activity	4	1712	26	21946	0.140425	0.298074	1.97214	0.852555
GO:0042476	odontogenesis	4	1712	26	21946	0.140425	0.298074	1.97214	0.852555
GO:0051289	protein homotetramerization	8	1712	66	21946	0.140566	0.298074	1.55381	0.85212
GO:0008584	male gonad development	11	1712	98	21946	0.141286	0.298074	1.43886	0.8499
GO:0034614	cellular response to reactive oxygen species	3	1712	17	21946	0.142194	0.298074	2.26216	0.847118
GO:0010800	positive regulation of peptidyl-threonine phosphorylation	3	1712	17	21946	0.142194	0.298074	2.26216	0.847118
GO:0032435	negative regulation of proteasomal ubiquitin-dependent protein catabolic process	3	1712	17	21946	0.142194	0.298074	2.26216	0.847118
GO:0006826	iron ion transport	3	1712	17	21946	0.142194	0.298074	2.26216	0.847118
GO:0051482	positive regulation of cytosolic calcium ion concentration involved in phospholipase C-activating G-protein coupled signaling pathway	3	1712	17	21946	0.142194	0.298074	2.26216	0.847118
GO:0007274	neuromuscular synaptic transmission	3	1712	17	21946	0.142194	0.298074	2.26216	0.847118
GO:0015701	bicarbonate transport	3	1712	17	21946	0.142194	0.298074	2.26216	0.847118
GO:0090280	positive regulation of calcium ion import	3	1712	17	21946	0.142194	0.298074	2.26216	0.847118
GO:0021987	cerebral cortex development	7	1712	56	21946	0.14394	0.298074	1.60237	0.841819
GO:0032956	regulation of actin cytoskeleton organization	5	1712	36	21946	0.145681	0.298074	1.78041	0.836599
GO:0006874	cellular calcium ion homeostasis	10	1712	88	21946	0.147048	0.298074	1.4567	0.832542
GO:0071363	cellular response to growth factor stimulus	8	1712	67	21946	0.149425	0.298074	1.53062	0.825577
GO:0060123	regulation of growth hormone secretion	1	1712	2	21946	0.149937	0.298074	6.40946	0.824091
GO:0006601	creatine biosynthetic process	1	1712	2	21946	0.149937	0.298074	6.40946	0.824091
GO:2000118	regulation of sodium-dependent phosphate transport	1	1712	2	21946	0.149937	0.298074	6.40946	0.824091
GO:0060112	generation of ovulation cycle rhythm	1	1712	2	21946	0.149937	0.298074	6.40946	0.824091
GO:2000124	regulation of endocannabinoid signaling pathway	1	1712	2	21946	0.149937	0.298074	6.40946	0.824091
GO:1901253	negative regulation of intracellular transport of viral material	1	1712	2	21946	0.149937	0.298074	6.40946	0.824091
GO:0002232	leukocyte chemotaxis involved in inflammatory response	1	1712	2	21946	0.149937	0.298074	6.40946	0.824091
GO:0061469	regulation of type B pancreatic cell proliferation	1	1712	2	21946	0.149937	0.298074	6.40946	0.824091
GO:0002282	microglial cell activation involved in immune response	1	1712	2	21946	0.149937	0.298074	6.40946	0.824091
GO:0061418	regulation of transcription from RNA polymerase II promoter in response to hypoxia	1	1712	2	21946	0.149937	0.298074	6.40946	0.824091
GO:0032915	positive regulation of transforming growth factor beta2 production	1	1712	2	21946	0.149937	0.298074	6.40946	0.824091
GO:1902532	negative regulation of intracellular signal transduction	1	1712	2	21946	0.149937	0.298074	6.40946	0.824091
GO:0070384	Harderian gland development	1	1712	2	21946	0.149937	0.298074	6.40946	0.824091
GO:0039534	negative regulation of MDA-5 signaling pathway	1	1712	2	21946	0.149937	0.298074	6.40946	0.824091
GO:0019932	second-messenger-mediated signaling	1	1712	2	21946	0.149937	0.298074	6.40946	0.824091
GO:1903019	negative regulation of glycoprotein metabolic process	1	1712	2	21946	0.149937	0.298074	6.40946	0.824091
GO:1903016	negative regulation of exo-alpha-sialidase activity	1	1712	2	21946	0.149937	0.298074	6.40946	0.824091
GO:0072174	metanephric tubule formation	1	1712	2	21946	0.149937	0.298074	6.40946	0.824091
GO:1903025	regulation of RNA polymerase II regulatory region sequence-specific DNA binding	1	1712	2	21946	0.149937	0.298074	6.40946	0.824091
GO:0042322	negative regulation of circadian sleep/wake cycle, REM sleep	1	1712	2	21946	0.149937	0.298074	6.40946	0.824091
GO:0031662	positive regulation of cyclin-dependent protein serine/threonine kinase activity involved in G2/M transition of mitotic cell cycle	1	1712	2	21946	0.149937	0.298074	6.40946	0.824091
GO:0097459	iron ion import into cell	1	1712	2	21946	0.149937	0.298074	6.40946	0.824091
GO:0030322	stabilization of membrane potential	1	1712	2	21946	0.149937	0.298074	6.40946	0.824091
GO:0060177	regulation of angiotensin metabolic process	1	1712	2	21946	0.149937	0.298074	6.40946	0.824091
GO:0031583	phospholipase D-activating G-protein coupled receptor signaling pathway	1	1712	2	21946	0.149937	0.298074	6.40946	0.824091
GO:0046631	alpha-beta T cell activation	1	1712	2	21946	0.149937	0.298074	6.40946	0.824091
GO:0044871	negative regulation by host of viral glycoprotein metabolic process	1	1712	2	21946	0.149937	0.298074	6.40946	0.824091
GO:0035998	7,8-dihydroneopterin 3'-triphosphate biosynthetic process	1	1712	2	21946	0.149937	0.298074	6.40946	0.824091
GO:0007092	activation of mitotic anaphase-promoting complex activity	1	1712	2	21946	0.149937	0.298074	6.40946	0.824091
GO:0045368	positive regulation of interleukin-13 biosynthetic process	1	1712	2	21946	0.149937	0.298074	6.40946	0.824091
GO:0071651	positive regulation of chemokine (C-C motif) ligand 5 production	1	1712	2	21946	0.149937	0.298074	6.40946	0.824091
GO:0071650	negative regulation of chemokine (C-C motif) ligand 5 production	1	1712	2	21946	0.149937	0.298074	6.40946	0.824091
GO:0050713	negative regulation of interleukin-1 beta secretion	1	1712	2	21946	0.149937	0.298074	6.40946	0.824091
GO:0034696	response to prostaglandin F	1	1712	2	21946	0.149937	0.298074	6.40946	0.824091
GO:0033364	mast cell secretory granule organization	1	1712	2	21946	0.149937	0.298074	6.40946	0.824091
GO:0019064	fusion of virus membrane with host plasma membrane	1	1712	2	21946	0.149937	0.298074	6.40946	0.824091
GO:0036438	maintenance of lens transparency	1	1712	2	21946	0.149937	0.298074	6.40946	0.824091
GO:0046683	response to organophosphorus	1	1712	2	21946	0.149937	0.298074	6.40946	0.824091
GO:0036413	histone H3-R26 citrullination	1	1712	2	21946	0.149937	0.298074	6.40946	0.824091
GO:0060242	contact inhibition	1	1712	2	21946	0.149937	0.298074	6.40946	0.824091
GO:0061572	actin filament bundle organization	1	1712	2	21946	0.149937	0.298074	6.40946	0.824091
GO:0035280	miRNA loading onto RISC involved in gene silencing by miRNA	1	1712	2	21946	0.149937	0.298074	6.40946	0.824091
GO:0002357	defense response to tumor cell	1	1712	2	21946	0.149937	0.298074	6.40946	0.824091
GO:1902443	negative regulation of ripoptosome assembly involved in necroptotic process	1	1712	2	21946	0.149937	0.298074	6.40946	0.824091
GO:0002367	cytokine production involved in immune response	1	1712	2	21946	0.149937	0.298074	6.40946	0.824091
GO:0002369	T cell cytokine production	1	1712	2	21946	0.149937	0.298074	6.40946	0.824091
GO:2000019	negative regulation of male gonad development	1	1712	2	21946	0.149937	0.298074	6.40946	0.824091
GO:2000016	negative regulation of determination of dorsal identity	1	1712	2	21946	0.149937	0.298074	6.40946	0.824091
GO:0002352	B cell negative selection	1	1712	2	21946	0.149937	0.298074	6.40946	0.824091
GO:0072239	metanephric glomerulus vasculature development	1	1712	2	21946	0.149937	0.298074	6.40946	0.824091
GO:0072236	metanephric loop of Henle development	1	1712	2	21946	0.149937	0.298074	6.40946	0.824091
GO:0060209	estrus	1	1712	2	21946	0.149937	0.298074	6.40946	0.824091
GO:0070488	neutrophil aggregation	1	1712	2	21946	0.149937	0.298074	6.40946	0.824091
GO:2000052	positive regulation of non-canonical Wnt signaling pathway	1	1712	2	21946	0.149937	0.298074	6.40946	0.824091
GO:0006776	vitamin A metabolic process	1	1712	2	21946	0.149937	0.298074	6.40946	0.824091
GO:0002378	immunoglobulin biosynthetic process	1	1712	2	21946	0.149937	0.298074	6.40946	0.824091
GO:2000058	regulation of protein ubiquitination involved in ubiquitin-dependent protein catabolic process	1	1712	2	21946	0.149937	0.298074	6.40946	0.824091
GO:0090086	negative regulation of protein deubiquitination	1	1712	2	21946	0.149937	0.298074	6.40946	0.824091
GO:0090083	regulation of inclusion body assembly	1	1712	2	21946	0.149937	0.298074	6.40946	0.824091
GO:0010810	regulation of cell-substrate adhesion	1	1712	2	21946	0.149937	0.298074	6.40946	0.824091
GO:0042450	arginine biosynthetic process via ornithine	1	1712	2	21946	0.149937	0.298074	6.40946	0.824091
GO:1990172	G-protein coupled receptor catabolic process	1	1712	2	21946	0.149937	0.298074	6.40946	0.824091
GO:0001909	leukocyte mediated cytotoxicity	1	1712	2	21946	0.149937	0.298074	6.40946	0.824091
GO:0042404	thyroid hormone catabolic process	1	1712	2	21946	0.149937	0.298074	6.40946	0.824091
GO:0045401	positive regulation of interleukin-3 biosynthetic process	1	1712	2	21946	0.149937	0.298074	6.40946	0.824091
GO:0007147	female meiosis II	1	1712	2	21946	0.149937	0.298074	6.40946	0.824091
GO:0045425	positive regulation of granulocyte macrophage colony-stimulating factor biosynthetic process	1	1712	2	21946	0.149937	0.298074	6.40946	0.824091
GO:0010758	regulation of macrophage chemotaxis	1	1712	2	21946	0.149937	0.298074	6.40946	0.824091
GO:0001808	negative regulation of type IV hypersensitivity	1	1712	2	21946	0.149937	0.298074	6.40946	0.824091
GO:0010751	negative regulation of nitric oxide mediated signal transduction	1	1712	2	21946	0.149937	0.298074	6.40946	0.824091
GO:0010760	negative regulation of macrophage chemotaxis	1	1712	2	21946	0.149937	0.298074	6.40946	0.824091
GO:0007172	signal complex assembly	1	1712	2	21946	0.149937	0.298074	6.40946	0.824091
GO:0001865	NK T cell differentiation	1	1712	2	21946	0.149937	0.298074	6.40946	0.824091
GO:0051299	centrosome separation	1	1712	2	21946	0.149937	0.298074	6.40946	0.824091
GO:0001879	detection of yeast	1	1712	2	21946	0.149937	0.298074	6.40946	0.824091
GO:0034769	basement membrane disassembly	1	1712	2	21946	0.149937	0.298074	6.40946	0.824091
GO:0046725	negative regulation by virus of viral protein levels in host cell	1	1712	2	21946	0.149937	0.298074	6.40946	0.824091
GO:0042369	vitamin D catabolic process	1	1712	2	21946	0.149937	0.298074	6.40946	0.824091
GO:0070434	positive regulation of nucleotide-binding oligomerization domain containing 2 signaling pathway	1	1712	2	21946	0.149937	0.298074	6.40946	0.824091
GO:1903715	regulation of aerobic respiration	1	1712	2	21946	0.149937	0.298074	6.40946	0.824091
GO:0061502	early endosome to recycling endosome transport	1	1712	2	21946	0.149937	0.298074	6.40946	0.824091
GO:0050864	regulation of B cell activation	1	1712	2	21946	0.149937	0.298074	6.40946	0.824091
GO:0070165	positive regulation of adiponectin secretion	1	1712	2	21946	0.149937	0.298074	6.40946	0.824091
GO:0042942	D-serine transport	1	1712	2	21946	0.149937	0.298074	6.40946	0.824091
GO:0005997	xylulose metabolic process	1	1712	2	21946	0.149937	0.298074	6.40946	0.824091
GO:0070192	chromosome organization involved in meiosis	1	1712	2	21946	0.149937	0.298074	6.40946	0.824091
GO:0071472	cellular response to salt stress	1	1712	2	21946	0.149937	0.298074	6.40946	0.824091
GO:0014013	regulation of gliogenesis	1	1712	2	21946	0.149937	0.298074	6.40946	0.824091
GO:0030950	establishment or maintenance of actin cytoskeleton polarity	1	1712	2	21946	0.149937	0.298074	6.40946	0.824091
GO:0014005	microglia development	1	1712	2	21946	0.149937	0.298074	6.40946	0.824091
GO:0032707	negative regulation of interleukin-23 production	1	1712	2	21946	0.149937	0.298074	6.40946	0.824091
GO:0006436	tryptophanyl-tRNA aminoacylation	1	1712	2	21946	0.149937	0.298074	6.40946	0.824091
GO:0042977	activation of JAK2 kinase activity	1	1712	2	21946	0.149937	0.298074	6.40946	0.824091
GO:0032770	positive regulation of monooxygenase activity	1	1712	2	21946	0.149937	0.298074	6.40946	0.824091
GO:0098532	histone H3-K27 trimethylation	1	1712	2	21946	0.149937	0.298074	6.40946	0.824091
GO:0017143	insecticide metabolic process	1	1712	2	21946	0.149937	0.298074	6.40946	0.824091
GO:0038065	collagen-activated signaling pathway	1	1712	2	21946	0.149937	0.298074	6.40946	0.824091
GO:0035710	CD4-positive, alpha-beta T cell activation	1	1712	2	21946	0.149937	0.298074	6.40946	0.824091
GO:0017055	negative regulation of RNA polymerase II transcriptional preinitiation complex assembly	1	1712	2	21946	0.149937	0.298074	6.40946	0.824091
GO:0043366	beta selection	1	1712	2	21946	0.149937	0.298074	6.40946	0.824091
GO:0035754	B cell chemotaxis	1	1712	2	21946	0.149937	0.298074	6.40946	0.824091
GO:0043313	regulation of neutrophil degranulation	1	1712	2	21946	0.149937	0.298074	6.40946	0.824091
GO:0043316	cytotoxic T cell degranulation	1	1712	2	21946	0.149937	0.298074	6.40946	0.824091
GO:0034418	urate biosynthetic process	1	1712	2	21946	0.149937	0.298074	6.40946	0.824091
GO:0035745	T-helper 2 cell cytokine production	1	1712	2	21946	0.149937	0.298074	6.40946	0.824091
GO:0070946	neutrophil mediated killing of gram-positive bacterium	1	1712	2	21946	0.149937	0.298074	6.40946	0.824091
GO:0070947	neutrophil mediated killing of fungus	1	1712	2	21946	0.149937	0.298074	6.40946	0.824091
GO:0090521	glomerular visceral epithelial cell migration	1	1712	2	21946	0.149937	0.298074	6.40946	0.824091
GO:0002826	negative regulation of T-helper 1 type immune response	1	1712	2	21946	0.149937	0.298074	6.40946	0.824091
GO:0032696	negative regulation of interleukin-13 production	1	1712	2	21946	0.149937	0.298074	6.40946	0.824091
GO:0060768	regulation of epithelial cell proliferation involved in prostate gland development	1	1712	2	21946	0.149937	0.298074	6.40946	0.824091
GO:0060769	positive regulation of epithelial cell proliferation involved in prostate gland development	1	1712	2	21946	0.149937	0.298074	6.40946	0.824091
GO:0046456	icosanoid biosynthetic process	1	1712	2	21946	0.149937	0.298074	6.40946	0.824091
GO:0001550	ovarian cumulus expansion	1	1712	2	21946	0.149937	0.298074	6.40946	0.824091
GO:0060764	cell-cell signaling involved in mammary gland development	1	1712	2	21946	0.149937	0.298074	6.40946	0.824091
GO:0002879	positive regulation of acute inflammatory response to non-antigenic stimulus	1	1712	2	21946	0.149937	0.298074	6.40946	0.824091
GO:0035791	platelet-derived growth factor receptor-beta signaling pathway	1	1712	2	21946	0.149937	0.298074	6.40946	0.824091
GO:0071402	cellular response to lipoprotein particle stimulus	1	1712	2	21946	0.149937	0.298074	6.40946	0.824091
GO:0046477	glycosylceramide catabolic process	1	1712	2	21946	0.149937	0.298074	6.40946	0.824091
GO:0070104	negative regulation of interleukin-6-mediated signaling pathway	1	1712	2	21946	0.149937	0.298074	6.40946	0.824091
GO:2000412	positive regulation of thymocyte migration	1	1712	2	21946	0.149937	0.298074	6.40946	0.824091
GO:0010477	response to sulfur dioxide	1	1712	2	21946	0.149937	0.298074	6.40946	0.824091
GO:1901898	negative regulation of relaxation of cardiac muscle	1	1712	2	21946	0.149937	0.298074	6.40946	0.824091
GO:0042095	interferon-gamma biosynthetic process	1	1712	2	21946	0.149937	0.298074	6.40946	0.824091
GO:0060738	epithelial-mesenchymal signaling involved in prostate gland development	1	1712	2	21946	0.149937	0.298074	6.40946	0.824091
GO:0046452	dihydrofolate metabolic process	1	1712	2	21946	0.149937	0.298074	6.40946	0.824091
GO:0061326	renal tubule development	1	1712	2	21946	0.149937	0.298074	6.40946	0.824091
GO:0023052	signaling	1	1712	2	21946	0.149937	0.298074	6.40946	0.824091
GO:0070278	extracellular matrix constituent secretion	1	1712	2	21946	0.149937	0.298074	6.40946	0.824091
GO:0003430	growth plate cartilage chondrocyte growth	1	1712	2	21946	0.149937	0.298074	6.40946	0.824091
GO:0048388	endosomal lumen acidification	1	1712	2	21946	0.149937	0.298074	6.40946	0.824091
GO:0060019	radial glial cell differentiation	1	1712	2	21946	0.149937	0.298074	6.40946	0.824091
GO:0023035	CD40 signaling pathway	1	1712	2	21946	0.149937	0.298074	6.40946	0.824091
GO:0038112	interleukin-8-mediated signaling pathway	1	1712	2	21946	0.149937	0.298074	6.40946	0.824091
GO:1901798	positive regulation of signal transduction by p53 class mediator	1	1712	2	21946	0.149937	0.298074	6.40946	0.824091
GO:0006532	aspartate biosynthetic process	1	1712	2	21946	0.149937	0.298074	6.40946	0.824091
[truncated: 2,431 more rows]

## Sheet: AllGO2Gene
GOID	GOTerm	QueryID	Symbol	Description	P-Value	FDR	Enrichment
GO:0002376	immune system process	Mx1	Mx1	Myxovirus influenza virus resistance protein 1 isoform 1	1.35433e-74	5.9997e-71	5.53045
GO:0002376	immune system process	Sp110	Sp110	MGC118608 protein	1.35433e-74	5.9997e-71	5.53045
GO:0002376	immune system process	H2-Ab1	H2-Ab1	MHC class II antigen A beta 1	1.35433e-74	5.9997e-71	5.53045
GO:0002376	immune system process	Aim2	Aim2	Interferon-inducible protein AIM2	1.35433e-74	5.9997e-71	5.53045
GO:0002376	immune system process	Ddx58	Ddx58	Ddx58 protein	1.35433e-74	5.9997e-71	5.53045
GO:0002376	immune system process	Jak2	Jak2	Tyrosine-protein kinase JAK2	1.35433e-74	5.9997e-71	5.53045
GO:0002376	immune system process	Btk	Btk	Tyrosine-protein kinase BTK	1.35433e-74	5.9997e-71	5.53045
GO:0002376	immune system process	Lyn	Lyn	Tyrosine-protein kinase Lyn	1.35433e-74	5.9997e-71	5.53045
GO:0002376	immune system process	Tril	Tril	TLR4 interactor with leucine rich repeats	1.35433e-74	5.9997e-71	5.53045
GO:0002376	immune system process	Psmb9	Psmb9	Proteasome subunit beta type-9	1.35433e-74	5.9997e-71	5.53045
GO:0002376	immune system process	Nlrc5	Nlrc5	Protein NLRC5	1.35433e-74	5.9997e-71	5.53045
GO:0002376	immune system process	Cd300e	Cd300e	CMRF35-like molecule 2	1.35433e-74	5.9997e-71	5.53045
GO:0002376	immune system process	B2m	B2m	Beta-2-microglobulin	1.35433e-74	5.9997e-71	5.53045
GO:0002376	immune system process	Naip2	Naip2	Baculoviral IAP repeat-containing protein 1b	1.35433e-74	5.9997e-71	5.53045
GO:0002376	immune system process	Ticam2	Ticam2	TIR domain-containing adapter molecule 2	1.35433e-74	5.9997e-71	5.53045
GO:0002376	immune system process	Cd300lg	Cd300lg	CMRF35-like molecule 9	1.35433e-74	5.9997e-71	5.53045
GO:0002376	immune system process	Bst2	Bst2	Bone marrow stromal antigen 2	1.35433e-74	5.9997e-71	5.53045
GO:0002376	immune system process	Csf1r	Csf1r	Macrophage colony-stimulating factor 1 receptor	1.35433e-74	5.9997e-71	5.53045
GO:0002376	immune system process	Irf7	Irf7	Interferon regulatory factor 7, isoform CRA_b	1.35433e-74	5.9997e-71	5.53045
GO:0002376	immune system process	Clec5a	Clec5a	C-type lectin domain family 5 member A	1.35433e-74	5.9997e-71	5.53045
GO:0002376	immune system process	H2-DMa	H2-DMa	Class II histocompatibility antigen, M alpha chain	1.35433e-74	5.9997e-71	5.53045
GO:0002376	immune system process	Cd14	Cd14	Monocyte differentiation antigen CD14	1.35433e-74	5.9997e-71	5.53045
GO:0002376	immune system process	Erap1	Erap1	Putative uncharacterized protein	1.35433e-74	5.9997e-71	5.53045
GO:0002376	immune system process	Rsad2	Rsad2	Radical S-adenosyl methionine domain-containing protein 2	1.35433e-74	5.9997e-71	5.53045
GO:0002376	immune system process	Oasl2	Oasl2	2'-5'-oligoadenylate synthase-like protein 2	1.35433e-74	5.9997e-71	5.53045
GO:0002376	immune system process	Iigp1	Iigp1	Interferon-gamma-inducible GTPase Ifgga1 protein	1.35433e-74	5.9997e-71	5.53045
GO:0002376	immune system process	Clec4a2	Clec4a2	ASL1/Clec4a2 fusion protein	1.35433e-74	5.9997e-71	5.53045
GO:0002376	immune system process	Dhx58	Dhx58	Putative uncharacterized protein	1.35433e-74	5.9997e-71	5.53045
GO:0002376	immune system process	Serpina3g	Serpina3g	Serine protease inhibitor A3G	1.35433e-74	5.9997e-71	5.53045
GO:0002376	immune system process	Tbk1	Tbk1	TANK-binding kinase 1	1.35433e-74	5.9997e-71	5.53045
GO:0002376	immune system process	Zbp1	Zbp1	Z-DNA-binding protein 1	1.35433e-74	5.9997e-71	5.53045
GO:0002376	immune system process	Dclre1c	Dclre1c	Protein artemis	1.35433e-74	5.9997e-71	5.53045
GO:0002376	immune system process	Il4ra	Il4ra	Il4ra protein	1.35433e-74	5.9997e-71	5.53045
GO:0002376	immune system process	Ptpn22	Ptpn22	Protein-tyrosine-phosphatase	1.35433e-74	5.9997e-71	5.53045
GO:0002376	immune system process	Oas2	Oas2	2'-5'-oligoadenylate synthase 2	1.35433e-74	5.9997e-71	5.53045
GO:0002376	immune system process	Mefv	Mefv	Mefv protein	1.35433e-74	5.9997e-71	5.53045
GO:0002376	immune system process	Pml	Pml	Promyelocytic leukemia	1.35433e-74	5.9997e-71	5.53045
GO:0002376	immune system process	Map3k8	Map3k8	Mitogen-activated protein kinase kinase kinase 8	1.35433e-74	5.9997e-71	5.53045
GO:0002376	immune system process	Clec7a	Clec7a	C-type lectin domain family 7 member A	1.35433e-74	5.9997e-71	5.53045
GO:0002376	immune system process	Olr1	Olr1	Oxidized low-density lipoprotein receptor 1	1.35433e-74	5.9997e-71	5.53045
GO:0002376	immune system process	Tlr9	Tlr9	Toll-like receptor 9	1.35433e-74	5.9997e-71	5.53045
GO:0002376	immune system process	Dbnl	Dbnl	Drebrin-like protein	1.35433e-74	5.9997e-71	5.53045
GO:0002376	immune system process	Tlr13	Tlr13	Toll-like receptor 13	1.35433e-74	5.9997e-71	5.53045
GO:0002376	immune system process	Ctps	Ctps	CTP synthase 1	1.35433e-74	5.9997e-71	5.53045
GO:0002376	immune system process	Masp1	Masp1	Mannan-binding lectin serine protease 1	1.35433e-74	5.9997e-71	5.53045
GO:0002376	immune system process	Oas3	Oas3	2'-5'-oligoadenylate synthase 3	1.35433e-74	5.9997e-71	5.53045
GO:0002376	immune system process	Marco	Marco	Macrophage receptor MARCO	1.35433e-74	5.9997e-71	5.53045
GO:0002376	immune system process	C3	C3	Complement component 3d	1.35433e-74	5.9997e-71	5.53045
GO:0002376	immune system process	Pstpip1	Pstpip1	Proline-serine-threonine phosphatase-interacting protein 1	1.35433e-74	5.9997e-71	5.53045
GO:0002376	immune system process	March1	March1	E3 ubiquitin-protein ligase MARCH1	1.35433e-74	5.9997e-71	5.53045
GO:0002376	immune system process	Cd40	Cd40	Tumor necrosis factor receptor superfamily member 5	1.35433e-74	5.9997e-71	5.53045
GO:0002376	immune system process	Cd74	Cd74	H-2 class II histocompatibility antigen gamma chain	1.35433e-74	5.9997e-71	5.53045
GO:0002376	immune system process	Syk	Syk	Tyrosine-protein kinase SYK	1.35433e-74	5.9997e-71	5.53045
GO:0002376	immune system process	Tlr6	Tlr6	Toll-like receptor 6	1.35433e-74	5.9997e-71	5.53045
GO:0002376	immune system process	Naip5	Naip5	Neuronal apoptosis inhibitory protein 5	1.35433e-74	5.9997e-71	5.53045
GO:0002376	immune system process	Adar	Adar	Adenosine deaminase acting on RNA	1.35433e-74	5.9997e-71	5.53045
GO:0002376	immune system process	Txk	Txk	Non-specific protein-tyrosine kinase	1.35433e-74	5.9997e-71	5.53045
GO:0002376	immune system process	Nrros	Nrros	Negative regulator of reactive oxygen species	1.35433e-74	5.9997e-71	5.53045
GO:0002376	immune system process	Tlr7	Tlr7	Toll-like receptor 7	1.35433e-74	5.9997e-71	5.53045
GO:0002376	immune system process	Spon2	Spon2	Putative uncharacterized protein	1.35433e-74	5.9997e-71	5.53045
GO:0002376	immune system process	C1ra	C1ra	Putative uncharacterized protein	1.35433e-74	5.9997e-71	5.53045
GO:0002376	immune system process	Tlr4	Tlr4	Toll-like receptor 4	1.35433e-74	5.9997e-71	5.53045
GO:0002376	immune system process	Eif2ak2	Eif2ak2	Interferon-induced, double-stranded RNA-activated protein kinase	1.35433e-74	5.9997e-71	5.53045
GO:0002376	immune system process	Tmem173	Tmem173	Stimulator of interferon genes protein	1.35433e-74	5.9997e-71	5.53045
GO:0002376	immune system process	Tlr1	Tlr1	Toll-like receptor 1	1.35433e-74	5.9997e-71	5.53045
GO:0002376	immune system process	Cfb	Cfb	Complement factor B	1.35433e-74	5.9997e-71	5.53045
GO:0002376	immune system process	Mx2	Mx2	Interferon-induced Mx2	1.35433e-74	5.9997e-71	5.53045
GO:0002376	immune system process	C1s1	C1s1	Protein C1s1	1.35433e-74	5.9997e-71	5.53045
GO:0002376	immune system process	Ifih1	Ifih1	Melanoma differentiation-associated protein 5	1.35433e-74	5.9997e-71	5.53045
GO:0002376	immune system process	Irgm1	Irgm1	Interferon-gamma-inducible GTPase Ifggd3 protein	1.35433e-74	5.9997e-71	5.53045
GO:0002376	immune system process	C4b	C4b	Complement component 4B (Childo blood group)	1.35433e-74	5.9997e-71	5.53045
GO:0002376	immune system process	C1qc	C1qc	Complement C1q subcomponent subunit C	1.35433e-74	5.9997e-71	5.53045
GO:0002376	immune system process	Nod1	Nod1	NOD1	1.35433e-74	5.9997e-71	5.53045
GO:0002376	immune system process	Samhd1	Samhd1	Deoxynucleoside triphosphate triphosphohydrolase SAMHD1	1.35433e-74	5.9997e-71	5.53045
GO:0002376	immune system process	Myd88	Myd88	Myeloid differentiation primary response protein MyD88	1.35433e-74	5.9997e-71	5.53045
GO:0002376	immune system process	Ffar2	Ffar2	Free fatty acid receptor 2	1.35433e-74	5.9997e-71	5.53045
GO:0002376	immune system process	H2-T23	H2-T23	MHC classIb Qa1	1.35433e-74	5.9997e-71	5.53045
GO:0002376	immune system process	H2-Aa	H2-Aa	Beta-2-microglobulin	1.35433e-74	5.9997e-71	5.53045
GO:0002376	immune system process	Fgr	Fgr	Tyrosine-protein kinase Fgr	1.35433e-74	5.9997e-71	5.53045
GO:0002376	immune system process	Cd180	Cd180	CD180 antigen	1.35433e-74	5.9997e-71	5.53045
GO:0002376	immune system process	Pdcd1	Pdcd1	Programmed cell death protein 1	1.35433e-74	5.9997e-71	5.53045
GO:0002376	immune system process	Amica1	Amica1	Junctional adhesion molecule-like	1.35433e-74	5.9997e-71	5.53045
GO:0002376	immune system process	Themis2	Themis2	Protein THEMIS2	1.35433e-74	5.9997e-71	5.53045
GO:0002376	immune system process	Apobec3	Apobec3	Apobec3 splice variant	1.35433e-74	5.9997e-71	5.53045
GO:0002376	immune system process	Tlr3	Tlr3	Putative uncharacterized protein	1.35433e-74	5.9997e-71	5.53045
GO:0002376	immune system process	Ifitm3	Ifitm3	Interferon-induced transmembrane protein 3	1.35433e-74	5.9997e-71	5.53045
GO:0002376	immune system process	Pirb	Pirb	Lilrb3 protein	1.35433e-74	5.9997e-71	5.53045
GO:0002376	immune system process	Ripk2	Ripk2	Ripk2 protein	1.35433e-74	5.9997e-71	5.53045
GO:0002376	immune system process	Unc93b1	Unc93b1	Protein unc-93 homolog B1	1.35433e-74	5.9997e-71	5.53045
GO:0002376	immune system process	Nlrc4	Nlrc4	NLR family CARD domain-containing protein 4	1.35433e-74	5.9997e-71	5.53045
GO:0002376	immune system process	Ifi30	Ifi30	Gamma-interferon-inducible lysosomal thiol reductase	1.35433e-74	5.9997e-71	5.53045
GO:0002376	immune system process	Csf1	Csf1	Macrophage colony-stimulating factor 1	1.35433e-74	5.9997e-71	5.53045
GO:0002376	immune system process	Tapbpl	Tapbpl	Tapasin-related protein	1.35433e-74	5.9997e-71	5.53045
GO:0002376	immune system process	Lcn2	Lcn2	Neutrophil gelatinase-associated lipocalin	1.35433e-74	5.9997e-71	5.53045
GO:0002376	immune system process	Clec4n	Clec4n	C-type lectin domain family 4, member n, isoform CRA_a	1.35433e-74	5.9997e-71	5.53045
GO:0002376	immune system process	Lat2	Lat2	Linker for activation of T-cells family member 2	1.35433e-74	5.9997e-71	5.53045
GO:0002376	immune system process	H2-K1	H2-K1	H-2 class I histocompatibility antigen, K-K alpha chain	1.35433e-74	5.9997e-71	5.53045
GO:0002376	immune system process	Mb21d1	Mb21d1	Cyclic GMP-AMP synthase	1.35433e-74	5.9997e-71	5.53045
GO:0002376	immune system process	Fcgr1	Fcgr1	High affinity immunoglobulin gamma Fc receptor I	1.35433e-74	5.9997e-71	5.53045
GO:0002376	immune system process	Clec4d	Clec4d	C-type lectin domain family 4, member d	1.35433e-74	5.9997e-71	5.53045
GO:0002376	immune system process	Bcl10	Bcl10	B-cell leukemia/lymphoma 10	1.35433e-74	5.9997e-71	5.53045
GO:0002376	immune system process	Oas1a	Oas1a	2'-5'-oligoadenylate synthase 1A	1.35433e-74	5.9997e-71	5.53045
GO:0002376	immune system process	Ahr	Ahr	Aryl hydrocarbon receptor	1.35433e-74	5.9997e-71	5.53045
GO:0002376	immune system process	Herc6	Herc6	E3 ISG15--protein ligase Herc6	1.35433e-74	5.9997e-71	5.53045
GO:0002376	immune system process	Irf5	Irf5	Interferon regulatory factor 5 bone marrow variant	1.35433e-74	5.9997e-71	5.53045
GO:0002376	immune system process	Pik3cd	Pik3cd	Phosphatidylinositol 4,5-bisphosphate 3-kinase catalytic subunit delta isoform	1.35433e-74	5.9997e-71	5.53045
GO:0002376	immune system process	Trim25	Trim25	Putative uncharacterized protein	1.35433e-74	5.9997e-71	5.53045
GO:0002376	immune system process	Gbp2b	Gbp2b	Guanylate binding protein 1	1.35433e-74	5.9997e-71	5.53045
GO:0002376	immune system process	H2-Q7	H2-Q7	H-2 class I histocompatibility antigen, Q7 alpha chain	1.35433e-74	5.9997e-71	5.53045
GO:0002376	immune system process	Klrk1	Klrk1	NKG2-D type II integral membrane protein	1.35433e-74	5.9997e-71	5.53045
GO:0002376	immune system process	Irf1	Irf1	Interferon regulatory factor 1	1.35433e-74	5.9997e-71	5.53045
GO:0002376	immune system process	C1qa	C1qa	Complement C1q subcomponent subunit A	1.35433e-74	5.9997e-71	5.53045
GO:0002376	immune system process	Tlr2	Tlr2	Toll-like receptor 2	1.35433e-74	5.9997e-71	5.53045
GO:0002376	immune system process	Oas1b	Oas1b	Inactive 2'-5'-oligoadenylate synthase 1B	1.35433e-74	5.9997e-71	5.53045
GO:0002376	immune system process	Ifit3	Ifit3	Ifit3 protein	1.35433e-74	5.9997e-71	5.53045
GO:0002376	immune system process	Hck	Hck	Non-specific protein-tyrosine kinase	1.35433e-74	5.9997e-71	5.53045
GO:0002376	immune system process	Clec4e	Clec4e	C-type lectin domain family 4, member e, isoform CRA_a	1.35433e-74	5.9997e-71	5.53045
GO:0002376	immune system process	Serping1	Serping1	Plasma protease C1 inhibitor	1.35433e-74	5.9997e-71	5.53045
GO:0002376	immune system process	Skap1	Skap1	Src kinase-associated phosphoprotein 1	1.35433e-74	5.9997e-71	5.53045
GO:0002376	immune system process	Cd300lf	Cd300lf	CMRF35-like molecule 1	1.35433e-74	5.9997e-71	5.53045
GO:0002376	immune system process	Il27	Il27	Interleukin-27 subunit alpha	1.35433e-74	5.9997e-71	5.53045
GO:0002376	immune system process	Klrg1	Klrg1	Killer cell lectin-like receptor subfamily G member 1	1.35433e-74	5.9997e-71	5.53045
GO:0002376	immune system process	Myo1g	Myo1g	Unconventional myosin-Ig	1.35433e-74	5.9997e-71	5.53045
GO:0002376	immune system process	Cd86	Cd86	T-lymphocyte activation antigen CD86	1.35433e-74	5.9997e-71	5.53045
GO:0002376	immune system process	Isg20	Isg20	Putative uncharacterized protein	1.35433e-74	5.9997e-71	5.53045
GO:0002376	immune system process	Pycard	Pycard	PYD and CARD domain containing	1.35433e-74	5.9997e-71	5.53045
GO:0002376	immune system process	Eomes	Eomes	Eomesodermin homolog	1.35433e-74	5.9997e-71	5.53045
GO:0002376	immune system process	Cd300a	Cd300a	CMRF35-like molecule 8	1.35433e-74	5.9997e-71	5.53045
GO:0002376	immune system process	Sema4a	Sema4a	Semaphorin-4A	1.35433e-74	5.9997e-71	5.53045
GO:0002376	immune system process	Tap1	Tap1	Transporter 1 ATP-binding cassette sub-family B	1.35433e-74	5.9997e-71	5.53045
GO:0002376	immune system process	Ifit2	Ifit2	Interferon-induced protein with tetratricopeptide repeats 2	1.35433e-74	5.9997e-71	5.53045
GO:0002376	immune system process	Ly86	Ly86	Lymphocyte antigen 86	1.35433e-74	5.9997e-71	5.53045
GO:0002376	immune system process	Oasl1	Oasl1	2'-5'-oligoadenylate synthase-like protein 1	1.35433e-74	5.9997e-71	5.53045
GO:0002376	immune system process	Gper1	Gper1	G-protein coupled estrogen receptor 1	1.35433e-74	5.9997e-71	5.53045
GO:0002376	immune system process	C1qb	C1qb	Complement C1q subcomponent subunit B	1.35433e-74	5.9997e-71	5.53045
GO:0002376	immune system process	Ptk2b	Ptk2b	Protein-tyrosine kinase 2-beta	1.35433e-74	5.9997e-71	5.53045
GO:0002376	immune system process	H2-DMb1	H2-DMb1	Class II histocompatibility antigen, M beta 1 chain	1.35433e-74	5.9997e-71	5.53045
GO:0002376	immune system process	S100a8	S100a8	Protein S100-A8	1.35433e-74	5.9997e-71	5.53045
GO:0002376	immune system process	Ifit1	Ifit1	Putative uncharacterized protein	1.35433e-74	5.9997e-71	5.53045
GO:0002376	immune system process	Tlr11	Tlr11	Toll-like receptor 11	1.35433e-74	5.9997e-71	5.53045
GO:0002376	immune system process	Nod2	Nod2	CARD15 short isoform	1.35433e-74	5.9997e-71	5.53045
GO:0002376	immune system process	Il1f9	Il1f9	Interleukin-36 gamma	1.35433e-74	5.9997e-71	5.53045
GO:0002376	immune system process	Tap2	Tap2	Transporter 2 ATP-binding cassette sub-family B	1.35433e-74	5.9997e-71	5.53045
GO:0002376	immune system process	Lax1	Lax1	Lymphocyte transmembrane adapter 1	1.35433e-74	5.9997e-71	5.53045
GO:0002376	immune system process	Psmb8	Psmb8	Proteasome subunit beta type-8	1.35433e-74	5.9997e-71	5.53045
GO:0002376	immune system process	Rnf19b	Rnf19b	E3 ubiquitin-protein ligase RNF19B	1.35433e-74	5.9997e-71	5.53045
GO:0002376	immune system process	Msrb1	Msrb1	Selenoprotein X 1	1.35433e-74	5.9997e-71	5.53045
GO:0002376	immune system process	Exo1	Exo1	Exonuclease 1	1.35433e-74	5.9997e-71	5.53045
GO:0002376	immune system process	H2-Q4	H2-Q4	MHC class I like protein GS10	1.35433e-74	5.9997e-71	5.53045
GO:0002376	immune system process	Zc3hav1	Zc3hav1	Zinc finger CCCH-type antiviral protein 1	1.35433e-74	5.9997e-71	5.53045
GO:0002376	immune system process	H2-Eb1	H2-Eb1	Putative MHC class II antigen E beta 1 isoform 2	1.35433e-74	5.9997e-71	5.53045
GO:0045087	innate immune response	Mx1	Mx1	Myxovirus influenza virus resistance protein 1 isoform 1	1.63398e-48	3.61927e-45	4.70568
GO:0045087	innate immune response	Sp110	Sp110	MGC118608 protein	1.63398e-48	3.61927e-45	4.70568
GO:0045087	innate immune response	Aim2	Aim2	Interferon-inducible protein AIM2	1.63398e-48	3.61927e-45	4.70568
GO:0045087	innate immune response	Ddx58	Ddx58	Ddx58 protein	1.63398e-48	3.61927e-45	4.70568
GO:0045087	innate immune response	Jak2	Jak2	Tyrosine-protein kinase JAK2	1.63398e-48	3.61927e-45	4.70568
GO:0045087	innate immune response	Btk	Btk	Tyrosine-protein kinase BTK	1.63398e-48	3.61927e-45	4.70568
GO:0045087	innate immune response	Lyn	Lyn	Tyrosine-protein kinase Lyn	1.63398e-48	3.61927e-45	4.70568
GO:0045087	innate immune response	Tril	Tril	TLR4 interactor with leucine rich repeats	1.63398e-48	3.61927e-45	4.70568
GO:0045087	innate immune response	Nlrc5	Nlrc5	Protein NLRC5	1.63398e-48	3.61927e-45	4.70568
GO:0045087	innate immune response	Naip2	Naip2	Baculoviral IAP repeat-containing protein 1b	1.63398e-48	3.61927e-45	4.70568
GO:0045087	innate immune response	Ticam2	Ticam2	TIR domain-containing adapter molecule 2	1.63398e-48	3.61927e-45	4.70568
GO:0045087	innate immune response	Bst2	Bst2	Bone marrow stromal antigen 2	1.63398e-48	3.61927e-45	4.70568
GO:0045087	innate immune response	Csf1r	Csf1r	Macrophage colony-stimulating factor 1 receptor	1.63398e-48	3.61927e-45	4.70568
GO:0045087	innate immune response	Irf7	Irf7	Interferon regulatory factor 7, isoform CRA_b	1.63398e-48	3.61927e-45	4.70568
GO:0045087	innate immune response	Clec5a	Clec5a	C-type lectin domain family 5 member A	1.63398e-48	3.61927e-45	4.70568
GO:0045087	innate immune response	Cd14	Cd14	Monocyte differentiation antigen CD14	1.63398e-48	3.61927e-45	4.70568
GO:0045087	innate immune response	Styk1	Styk1	Serine/threonine/tyrosine kinase 1	1.63398e-48	3.61927e-45	4.70568
GO:0045087	innate immune response	Rsad2	Rsad2	Radical S-adenosyl methionine domain-containing protein 2	1.63398e-48	3.61927e-45	4.70568
GO:0045087	innate immune response	Oasl2	Oasl2	2'-5'-oligoadenylate synthase-like protein 2	1.63398e-48	3.61927e-45	4.70568
GO:0045087	innate immune response	Iigp1	Iigp1	Interferon-gamma-inducible GTPase Ifgga1 protein	1.63398e-48	3.61927e-45	4.70568
GO:0045087	innate immune response	Clec4a2	Clec4a2	ASL1/Clec4a2 fusion protein	1.63398e-48	3.61927e-45	4.70568
GO:0045087	innate immune response	Ptx3	Ptx3	Pentraxin-related protein PTX3	1.63398e-48	3.61927e-45	4.70568
GO:0045087	innate immune response	Dhx58	Dhx58	Putative uncharacterized protein	1.63398e-48	3.61927e-45	4.70568
GO:0045087	innate immune response	Lck	Lck	Proto-oncogene tyrosine-protein kinase LCK	1.63398e-48	3.61927e-45	4.70568
GO:0045087	innate immune response	Tbk1	Tbk1	TANK-binding kinase 1	1.63398e-48	3.61927e-45	4.70568
GO:0045087	innate immune response	Zbp1	Zbp1	Z-DNA-binding protein 1	1.63398e-48	3.61927e-45	4.70568
GO:0045087	innate immune response	Tnk2	Tnk2	Activated CDC42 kinase 1	1.63398e-48	3.61927e-45	4.70568
GO:0045087	innate immune response	Oas2	Oas2	2'-5'-oligoadenylate synthase 2	1.63398e-48	3.61927e-45	4.70568
GO:0045087	innate immune response	Mefv	Mefv	Mefv protein	1.63398e-48	3.61927e-45	4.70568
GO:0045087	innate immune response	Pml	Pml	Promyelocytic leukemia	1.63398e-48	3.61927e-45	4.70568
GO:0045087	innate immune response	Relb	Relb	Transcription factor RelB	1.63398e-48	3.61927e-45	4.70568
GO:0045087	innate immune response	Clec7a	Clec7a	C-type lectin domain family 7 member A	1.63398e-48	3.61927e-45	4.70568
GO:0045087	innate immune response	Tlr9	Tlr9	Toll-like receptor 9	1.63398e-48	3.61927e-45	4.70568
GO:0045087	innate immune response	Tlr13	Tlr13	Toll-like receptor 13	1.63398e-48	3.61927e-45	4.70568
GO:0045087	innate immune response	Trim14	Trim14	Tripartite motif-containing 14	1.63398e-48	3.61927e-45	4.70568
GO:0045087	innate immune response	Cybb	Cybb	Cytochrome b-245 heavy chain	1.63398e-48	3.61927e-45	4.70568
GO:0045087	innate immune response	Masp1	Masp1	Mannan-binding lectin serine protease 1	1.63398e-48	3.61927e-45	4.70568
GO:0045087	innate immune response	Oas3	Oas3	2'-5'-oligoadenylate synthase 3	1.63398e-48	3.61927e-45	4.70568
GO:0045087	innate immune response	Marco	Marco	Macrophage receptor MARCO	1.63398e-48	3.61927e-45	4.70568
GO:0045087	innate immune response	Trim21	Trim21	E3 ubiquitin-protein ligase TRIM21	1.63398e-48	3.61927e-45	4.70568
GO:0045087	innate immune response	C3	C3	Complement component 3d	1.63398e-48	3.61927e-45	4.70568
GO:0045087	innate immune response	Pstpip1	Pstpip1	Proline-serine-threonine phosphatase-interacting protein 1	1.63398e-48	3.61927e-45	4.70568
GO:0045087	innate immune response	Cyba	Cyba	Cytochrome b-245, alpha polypeptide, isoform CRA_a	1.63398e-48	3.61927e-45	4.70568
GO:0045087	innate immune response	Syk	Syk	Tyrosine-protein kinase SYK	1.63398e-48	3.61927e-45	4.70568
GO:0045087	innate immune response	Tlr6	Tlr6	Toll-like receptor 6	1.63398e-48	3.61927e-45	4.70568
GO:0045087	innate immune response	Naip5	Naip5	Neuronal apoptosis inhibitory protein 5	1.63398e-48	3.61927e-45	4.70568
GO:0045087	innate immune response	Adar	Adar	Adenosine deaminase acting on RNA	1.63398e-48	3.61927e-45	4.70568
GO:0045087	innate immune response	Txk	Txk	Non-specific protein-tyrosine kinase	1.63398e-48	3.61927e-45	4.70568
GO:0045087	innate immune response	Nrros	Nrros	Negative regulator of reactive oxygen species	1.63398e-48	3.61927e-45	4.70568
GO:0045087	innate immune response	Tlr7	Tlr7	Toll-like receptor 7	1.63398e-48	3.61927e-45	4.70568
GO:0045087	innate immune response	Spon2	Spon2	Putative uncharacterized protein	1.63398e-48	3.61927e-45	4.70568
GO:0045087	innate immune response	C1ra	C1ra	Putative uncharacterized protein	1.63398e-48	3.61927e-45	4.70568
GO:0045087	innate immune response	Tlr4	Tlr4	Toll-like receptor 4	1.63398e-48	3.61927e-45	4.70568
GO:0045087	innate immune response	Eif2ak2	Eif2ak2	Interferon-induced, double-stranded RNA-activated protein kinase	1.63398e-48	3.61927e-45	4.70568
GO:0045087	innate immune response	Tmem173	Tmem173	Stimulator of interferon genes protein	1.63398e-48	3.61927e-45	4.70568
GO:0045087	innate immune response	Tlr1	Tlr1	Toll-like receptor 1	1.63398e-48	3.61927e-45	4.70568
GO:0045087	innate immune response	Cfb	Cfb	Complement factor B	1.63398e-48	3.61927e-45	4.70568
GO:0045087	innate immune response	Mx2	Mx2	Interferon-induced Mx2	1.63398e-48	3.61927e-45	4.70568
GO:0045087	innate immune response	C1s1	C1s1	Protein C1s1	1.63398e-48	3.61927e-45	4.70568
GO:0045087	innate immune response	Ifih1	Ifih1	Melanoma differentiation-associated protein 5	1.63398e-48	3.61927e-45	4.70568
GO:0045087	innate immune response	Irgm1	Irgm1	Interferon-gamma-inducible GTPase Ifggd3 protein	1.63398e-48	3.61927e-45	4.70568
GO:0045087	innate immune response	C4b	C4b	Complement component 4B (Childo blood group)	1.63398e-48	3.61927e-45	4.70568
GO:0045087	innate immune response	Malt1	Malt1	Mucosa-associated lymphoid tissue lymphoma translocation protein 1 homolog	1.63398e-48	3.61927e-45	4.70568
GO:0045087	innate immune response	C1qc	C1qc	Complement C1q subcomponent subunit C	1.63398e-48	3.61927e-45	4.70568
GO:0045087	innate immune response	Nod1	Nod1	NOD1	1.63398e-48	3.61927e-45	4.70568
GO:0045087	innate immune response	Samhd1	Samhd1	Deoxynucleoside triphosphate triphosphohydrolase SAMHD1	1.63398e-48	3.61927e-45	4.70568
GO:0045087	innate immune response	Myd88	Myd88	Myeloid differentiation primary response protein MyD88	1.63398e-48	3.61927e-45	4.70568
GO:0045087	innate immune response	Fgr	Fgr	Tyrosine-protein kinase Fgr	1.63398e-48	3.61927e-45	4.70568
GO:0045087	innate immune response	Cd180	Cd180	CD180 antigen	1.63398e-48	3.61927e-45	4.70568
GO:0045087	innate immune response	Apobec3	Apobec3	Apobec3 splice variant	1.63398e-48	3.61927e-45	4.70568
GO:0045087	innate immune response	Tlr3	Tlr3	Putative uncharacterized protein	1.63398e-48	3.61927e-45	4.70568
GO:0045087	innate immune response	Ifitm3	Ifitm3	Interferon-induced transmembrane protein 3	1.63398e-48	3.61927e-45	4.70568
GO:0045087	innate immune response	Ripk2	Ripk2	Ripk2 protein	1.63398e-48	3.61927e-45	4.70568
GO:0045087	innate immune response	Unc93b1	Unc93b1	Protein unc-93 homolog B1	1.63398e-48	3.61927e-45	4.70568
GO:0045087	innate immune response	Nlrc4	Nlrc4	NLR family CARD domain-containing protein 4	1.63398e-48	3.61927e-45	4.70568
GO:0045087	innate immune response	Csf1	Csf1	Macrophage colony-stimulating factor 1	1.63398e-48	3.61927e-45	4.70568
GO:0045087	innate immune response	Lcn2	Lcn2	Neutrophil gelatinase-associated lipocalin	1.63398e-48	3.61927e-45	4.70568
GO:0045087	innate immune response	Clec4n	Clec4n	C-type lectin domain family 4, member n, isoform CRA_a	1.63398e-48	3.61927e-45	4.70568
GO:0045087	innate immune response	Mb21d1	Mb21d1	Cyclic GMP-AMP synthase	1.63398e-48	3.61927e-45	4.70568
GO:0045087	innate immune response	Fcgr1	Fcgr1	High affinity immunoglobulin gamma Fc receptor I	1.63398e-48	3.61927e-45	4.70568
GO:0045087	innate immune response	Clec4d	Clec4d	C-type lectin domain family 4, member d	1.63398e-48	3.61927e-45	4.70568
GO:0045087	innate immune response	Bcl10	Bcl10	B-cell leukemia/lymphoma 10	1.63398e-48	3.61927e-45	4.70568
GO:0045087	innate immune response	Oas1a	Oas1a	2'-5'-oligoadenylate synthase 1A	1.63398e-48	3.61927e-45	4.70568
GO:0045087	innate immune response	Herc6	Herc6	E3 ISG15--protein ligase Herc6	1.63398e-48	3.61927e-45	4.70568
GO:0045087	innate immune response	Irf5	Irf5	Interferon regulatory factor 5 bone marrow variant	1.63398e-48	3.61927e-45	4.70568
GO:0045087	innate immune response	Pik3cd	Pik3cd	Phosphatidylinositol 4,5-bisphosphate 3-kinase catalytic subunit delta isoform	1.63398e-48	3.61927e-45	4.70568
GO:0045087	innate immune response	Trim25	Trim25	Putative uncharacterized protein	1.63398e-48	3.61927e-45	4.70568
GO:0045087	innate immune response	Trim59	Trim59	Tripartite motif-containing protein 59	1.63398e-48	3.61927e-45	4.70568
GO:0045087	innate immune response	Klrk1	Klrk1	NKG2-D type II integral membrane protein	1.63398e-48	3.61927e-45	4.70568
GO:0045087	innate immune response	Irf1	Irf1	Interferon regulatory factor 1	1.63398e-48	3.61927e-45	4.70568
GO:0045087	innate immune response	C1qa	C1qa	Complement C1q subcomponent subunit A	1.63398e-48	3.61927e-45	4.70568
GO:0045087	innate immune response	Tlr2	Tlr2	Toll-like receptor 2	1.63398e-48	3.61927e-45	4.70568
GO:0045087	innate immune response	Oas1b	Oas1b	Inactive 2'-5'-oligoadenylate synthase 1B	1.63398e-48	3.61927e-45	4.70568
GO:0045087	innate immune response	Ifit3	Ifit3	Ifit3 protein	1.63398e-48	3.61927e-45	4.70568
GO:0045087	innate immune response	Hck	Hck	Non-specific protein-tyrosine kinase	1.63398e-48	3.61927e-45	4.70568
GO:0045087	innate immune response	Serping1	Serping1	Plasma protease C1 inhibitor	1.63398e-48	3.61927e-45	4.70568
GO:0045087	innate immune response	Il27	Il27	Interleukin-27 subunit alpha	1.63398e-48	3.61927e-45	4.70568
GO:0045087	innate immune response	Klrg1	Klrg1	Killer cell lectin-like receptor subfamily G member 1	1.63398e-48	3.61927e-45	4.70568
GO:0045087	innate immune response	Isg20	Isg20	Putative uncharacterized protein	1.63398e-48	3.61927e-45	4.70568
GO:0045087	innate immune response	Pycard	Pycard	PYD and CARD domain containing	1.63398e-48	3.61927e-45	4.70568
GO:0045087	innate immune response	Ifit2	Ifit2	Interferon-induced protein with tetratricopeptide repeats 2	1.63398e-48	3.61927e-45	4.70568
GO:0045087	innate immune response	Ly86	Ly86	Lymphocyte antigen 86	1.63398e-48	3.61927e-45	4.70568
GO:0045087	innate immune response	Oasl1	Oasl1	2'-5'-oligoadenylate synthase-like protein 1	1.63398e-48	3.61927e-45	4.70568
GO:0045087	innate immune response	Nfkb2	Nfkb2	Putative uncharacterized protein	1.63398e-48	3.61927e-45	4.70568
GO:0045087	innate immune response	Gper1	Gper1	G-protein coupled estrogen receptor 1	1.63398e-48	3.61927e-45	4.70568
GO:0045087	innate immune response	C1qb	C1qb	Complement C1q subcomponent subunit B	1.63398e-48	3.61927e-45	4.70568
GO:0045087	innate immune response	Ptk2b	Ptk2b	Protein-tyrosine kinase 2-beta	1.63398e-48	3.61927e-45	4.70568
GO:0045087	innate immune response	S100a8	S100a8	Protein S100-A8	1.63398e-48	3.61927e-45	4.70568
GO:0045087	innate immune response	Ifit1	Ifit1	Putative uncharacterized protein	1.63398e-48	3.61927e-45	4.70568
GO:0045087	innate immune response	Tlr11	Tlr11	Toll-like receptor 11	1.63398e-48	3.61927e-45	4.70568
GO:0045087	innate immune response	Nod2	Nod2	CARD15 short isoform	1.63398e-48	3.61927e-45	4.70568
GO:0045087	innate immune response	Il1f9	Il1f9	Interleukin-36 gamma	1.63398e-48	3.61927e-45	4.70568
GO:0045087	innate immune response	Bmx	Bmx	Non-specific protein-tyrosine kinase	1.63398e-48	3.61927e-45	4.70568
GO:0045087	innate immune response	Srms	Srms	Non-specific protein-tyrosine kinase	1.63398e-48	3.61927e-45	4.70568
GO:0045087	innate immune response	Msrb1	Msrb1	Selenoprotein X 1	1.63398e-48	3.61927e-45	4.70568
GO:0045087	innate immune response	Zc3hav1	Zc3hav1	Zinc finger CCCH-type antiviral protein 1	1.63398e-48	3.61927e-45	4.70568
GO:0006954	inflammatory response	Ptafr	Ptafr	Platelet activating factor receptor	3.19066e-40	4.71154e-37	4.52966
GO:0006954	inflammatory response	Bdkrb1	Bdkrb1	MCG1159	3.19066e-40	4.71154e-37	4.52966
GO:0006954	inflammatory response	Ccr5	Ccr5	C-C chemokine receptor type 5	3.19066e-40	4.71154e-37	4.52966
GO:0006954	inflammatory response	Aim2	Aim2	Interferon-inducible protein AIM2	3.19066e-40	4.71154e-37	4.52966
GO:0006954	inflammatory response	Il15	Il15	Interleukin-15	3.19066e-40	4.71154e-37	4.52966
GO:0006954	inflammatory response	Jak2	Jak2	Tyrosine-protein kinase JAK2	3.19066e-40	4.71154e-37	4.52966
GO:0006954	inflammatory response	Lyn	Lyn	Tyrosine-protein kinase Lyn	3.19066e-40	4.71154e-37	4.52966
GO:0006954	inflammatory response	Tril	Tril	TLR4 interactor with leucine rich repeats	3.19066e-40	4.71154e-37	4.52966
GO:0006954	inflammatory response	Naip2	Naip2	Baculoviral IAP repeat-containing protein 1b	3.19066e-40	4.71154e-37	4.52966
GO:0006954	inflammatory response	Il1b	Il1b	Interleukin-1 beta	3.19066e-40	4.71154e-37	4.52966
GO:0006954	inflammatory response	Ticam2	Ticam2	TIR domain-containing adapter molecule 2	3.19066e-40	4.71154e-37	4.52966
GO:0006954	inflammatory response	Slc11a1	Slc11a1	Natural resistance-associated macrophage protein 1	3.19066e-40	4.71154e-37	4.52966
GO:0006954	inflammatory response	Csf1r	Csf1r	Macrophage colony-stimulating factor 1 receptor	3.19066e-40	4.71154e-37	4.52966
GO:0006954	inflammatory response	Il10	Il10	Interleukin-10	3.19066e-40	4.71154e-37	4.52966
GO:0006954	inflammatory response	Ccr1	Ccr1	C-C chemokine receptor type 1	3.19066e-40	4.71154e-37	4.52966
GO:0006954	inflammatory response	Ciita	Ciita	MHC class II transactivator	3.19066e-40	4.71154e-37	4.52966
GO:0006954	inflammatory response	Cd14	Cd14	Monocyte differentiation antigen CD14	3.19066e-40	4.71154e-37	4.52966
GO:0006954	inflammatory response	Thbs1	Thbs1	Thrombospondin-1	3.19066e-40	4.71154e-37	4.52966
GO:0006954	inflammatory response	Tnfrsf1b	Tnfrsf1b	Tumor necrosis factor receptor superfamily member 1B	3.19066e-40	4.71154e-37	4.52966
GO:0006954	inflammatory response	Nfkbid	Nfkbid	NF-kappa-B inhibitor delta	3.19066e-40	4.71154e-37	4.52966
GO:0006954	inflammatory response	Ccl4	Ccl4	C-C motif chemokine 4	3.19066e-40	4.71154e-37	4.52966
GO:0006954	inflammatory response	Mefv	Mefv	Mefv protein	3.19066e-40	4.71154e-37	4.52966
GO:0006954	inflammatory response	Ccrl2	Ccrl2	C-C chemokine receptor-like 2	3.19066e-40	4.71154e-37	4.52966
GO:0006954	inflammatory response	Relb	Relb	Transcription factor RelB	3.19066e-40	4.71154e-37	4.52966
GO:0006954	inflammatory response	Clec7a	Clec7a	C-type lectin domain family 7 member A	3.19066e-40	4.71154e-37	4.52966
GO:0006954	inflammatory response	Olr1	Olr1	Oxidized low-density lipoprotein receptor 1	3.19066e-40	4.71154e-37	4.52966
GO:0006954	inflammatory response	Tlr9	Tlr9	Toll-like receptor 9	3.19066e-40	4.71154e-37	4.52966
GO:0006954	inflammatory response	Sema7a	Sema7a	Semaphorin-7A	3.19066e-40	4.71154e-37	4.52966
GO:0006954	inflammatory response	Tlr13	Tlr13	Toll-like receptor 13	3.19066e-40	4.71154e-37	4.52966
GO:0006954	inflammatory response	Cybb	Cybb	Cytochrome b-245 heavy chain	3.19066e-40	4.71154e-37	4.52966
GO:0006954	inflammatory response	Ptgs2	Ptgs2	Prostaglandin G/H synthase 2	3.19066e-40	4.71154e-37	4.52966
GO:0006954	inflammatory response	Cxcl11	Cxcl11	C-X-C motif chemokine 11	3.19066e-40	4.71154e-37	4.52966
GO:0006954	inflammatory response	C3	C3	Complement component 3d	3.19066e-40	4.71154e-37	4.52966
GO:0006954	inflammatory response	Pstpip1	Pstpip1	Proline-serine-threonine phosphatase-interacting protein 1	3.19066e-40	4.71154e-37	4.52966
GO:0006954	inflammatory response	Cd40	Cd40	Tumor necrosis factor receptor superfamily member 5	3.19066e-40	4.71154e-37	4.52966
GO:0006954	inflammatory response	Cyba	Cyba	Cytochrome b-245, alpha polypeptide, isoform CRA_a	3.19066e-40	4.71154e-37	4.52966
GO:0006954	inflammatory response	Tlr6	Tlr6	Toll-like receptor 6	3.19066e-40	4.71154e-37	4.52966
GO:0006954	inflammatory response	Naip5	Naip5	Neuronal apoptosis inhibitory protein 5	3.19066e-40	4.71154e-37	4.52966
GO:0006954	inflammatory response	Nrros	Nrros	Negative regulator of reactive oxygen species	3.19066e-40	4.71154e-37	4.52966
GO:0006954	inflammatory response	Pla2g7	Pla2g7	Phospholipase A2, group VII (Platelet-activating factor acetylhydrolase, plasma), isoform CRA_b	3.19066e-40	4.71154e-37	4.52966
GO:0006954	inflammatory response	Nos2	Nos2	Nitric oxide synthase 2	3.19066e-40	4.71154e-37	4.52966
GO:0006954	inflammatory response	Mmp25	Mmp25	Matrix metalloproteinase-25	3.19066e-40	4.71154e-37	4.52966
GO:0006954	inflammatory response	Tlr7	Tlr7	Toll-like receptor 7	3.19066e-40	4.71154e-37	4.52966
GO:0006954	inflammatory response	Ncf1	Ncf1	Neutrophil cytosol factor 1	3.19066e-40	4.71154e-37	4.52966
GO:0006954	inflammatory response	Tlr4	Tlr4	Toll-like receptor 4	3.19066e-40	4.71154e-37	4.52966
GO:0006954	inflammatory response	Tlr1	Tlr1	Toll-like receptor 1	3.19066e-40	4.71154e-37	4.52966
GO:0006954	inflammatory response	Cxcr6	Cxcr6	C-X-C chemokine receptor type 6	3.19066e-40	4.71154e-37	4.52966
GO:0006954	inflammatory response	Il6	Il6	Interleukin 6, isoform CRA_b	3.19066e-40	4.71154e-37	4.52966
GO:0006954	inflammatory response	Cxcl9	Cxcl9	C-X-C motif chemokine 9	3.19066e-40	4.71154e-37	4.52966
GO:0006954	inflammatory response	Ccr2	Ccr2	C-C chemokine receptor type 2	3.19066e-40	4.71154e-37	4.52966
GO:0006954	inflammatory response	C4b	C4b	Complement component 4B (Childo blood group)	3.19066e-40	4.71154e-37	4.52966
GO:0006954	inflammatory response	Serpina3n	Serpina3n	Serine protease inhibitor A3N	3.19066e-40	4.71154e-37	4.52966
GO:0006954	inflammatory response	Pdpn	Pdpn	Podoplanin	3.19066e-40	4.71154e-37	4.52966
GO:0006954	inflammatory response	Myd88	Myd88	Myeloid differentiation primary response protein MyD88	3.19066e-40	4.71154e-37	4.52966
GO:0006954	inflammatory response	Ffar2	Ffar2	Free fatty acid receptor 2	3.19066e-40	4.71154e-37	4.52966
GO:0006954	inflammatory response	Cxcl10	Cxcl10	C-X-C motif chemokine 10	3.19066e-40	4.71154e-37	4.52966
GO:0006954	inflammatory response	Cd180	Cd180	CD180 antigen	3.19066e-40	4.71154e-37	4.52966
GO:0006954	inflammatory response	Themis2	Themis2	Protein THEMIS2	3.19066e-40	4.71154e-37	4.52966
GO:0006954	inflammatory response	Tnfaip3	Tnfaip3	Tumor necrosis factor alpha-induced protein 3	3.19066e-40	4.71154e-37	4.52966
GO:0006954	inflammatory response	Cxcl1	Cxcl1	C-X-C motif chemokine	3.19066e-40	4.71154e-37	4.52966
GO:0006954	inflammatory response	Tlr3	Tlr3	Putative uncharacterized protein	3.19066e-40	4.71154e-37	4.52966
GO:0006954	inflammatory response	Sele	Sele	E-selectin	3.19066e-40	4.71154e-37	4.52966
GO:0006954	inflammatory response	Ccl22	Ccl22	C-C motif chemokine 22	3.19066e-40	4.71154e-37	4.52966
GO:0006954	inflammatory response	Nlrc4	Nlrc4	NLR family CARD domain-containing protein 4	3.19066e-40	4.71154e-37	4.52966
GO:0006954	inflammatory response	Csf1	Csf1	Macrophage colony-stimulating factor 1	3.19066e-40	4.71154e-37	4.52966
GO:0006954	inflammatory response	Ccl3	Ccl3	C-C motif chemokine 3	3.19066e-40	4.71154e-37	4.52966
GO:0006954	inflammatory response	Ccl20	Ccl20	C-C motif chemokine 20	3.19066e-40	4.71154e-37	4.52966
GO:0006954	inflammatory response	Ccl11	Ccl11	Eotaxin	3.19066e-40	4.71154e-37	4.52966
GO:0006954	inflammatory response	Tbxa2r	Tbxa2r	Thromboxane A2 receptor	3.19066e-40	4.71154e-37	4.52966
GO:0006954	inflammatory response	Cxcl2	Cxcl2	C-X-C motif chemokine 2	3.19066e-40	4.71154e-37	4.52966
GO:0006954	inflammatory response	Chst1	Chst1	Carbohydrate sulfotransferase 1	3.19066e-40	4.71154e-37	4.52966
GO:0006954	inflammatory response	Pik3cd	Pik3cd	Phosphatidylinositol 4,5-bisphosphate 3-kinase catalytic subunit delta isoform	3.19066e-40	4.71154e-37	4.52966
GO:0006954	inflammatory response	Cxcl13	Cxcl13	C-X-C motif chemokine 13	3.19066e-40	4.71154e-37	4.52966
GO:0006954	inflammatory response	Tnfrsf1a	Tnfrsf1a	Tumor necrosis factor receptor superfamily member 1A	3.19066e-40	4.71154e-37	4.52966
GO:0006954	inflammatory response	Tlr2	Tlr2	Toll-like receptor 2	3.19066e-40	4.71154e-37	4.52966
GO:0006954	inflammatory response	Nlrp3	Nlrp3	NACHT, LRR and PYD domains-containing protein 3	3.19066e-40	4.71154e-37	4.52966
GO:0006954	inflammatory response	Hck	Hck	Non-specific protein-tyrosine kinase	3.19066e-40	4.71154e-37	4.52966
GO:0006954	inflammatory response	Bmpr1b	Bmpr1b	Receptor protein serine/threonine kinase	3.19066e-40	4.71154e-37	4.52966
GO:0006954	inflammatory response	Selp	Selp	P-selectin	3.19066e-40	4.71154e-37	4.52966
GO:0006954	inflammatory response	Ggt5	Ggt5	Gamma-glutamyltransferase 5	3.19066e-40	4.71154e-37	4.52966
GO:0006954	inflammatory response	Crlf2	Crlf2	Crlf2 protein	3.19066e-40	4.71154e-37	4.52966
GO:0006954	inflammatory response	Ccl2	Ccl2	C-C motif chemokine 2	3.19066e-40	4.71154e-37	4.52966
GO:0006954	inflammatory response	Il27	Il27	Interleukin-27 subunit alpha	3.19066e-40	4.71154e-37	4.52966
GO:0006954	inflammatory response	Pycard	Pycard	PYD and CARD domain containing	3.19066e-40	4.71154e-37	4.52966
GO:0006954	inflammatory response	Ccl12	Ccl12	C-C motif chemokine 12	3.19066e-40	4.71154e-37	4.52966
GO:0006954	inflammatory response	Nfkbiz	Nfkbiz	NF-kappa-B inhibitor zeta	3.19066e-40	4.71154e-37	4.52966
GO:0006954	inflammatory response	Ly86	Ly86	Lymphocyte antigen 86	3.19066e-40	4.71154e-37	4.52966
GO:0006954	inflammatory response	Cxcl5	Cxcl5	C-X-C motif chemokine 5	3.19066e-40	4.71154e-37	4.52966
GO:0006954	inflammatory response	Nfkb2	Nfkb2	Putative uncharacterized protein	3.19066e-40	4.71154e-37	4.52966
GO:0006954	inflammatory response	Gper1	Gper1	G-protein coupled estrogen receptor 1	3.19066e-40	4.71154e-37	4.52966
GO:0006954	inflammatory response	Ccl8	Ccl8	C-C motif chemokine 8	3.19066e-40	4.71154e-37	4.52966
GO:0006954	inflammatory response	Tnip1	Tnip1	TNFAIP3-interacting protein 1	3.19066e-40	4.71154e-37	4.52966
GO:0006954	inflammatory response	Ido1	Ido1	Indoleamine 2,3-dioxygenase 1	3.19066e-40	4.71154e-37	4.52966
GO:0006954	inflammatory response	S100a8	S100a8	Protein S100-A8	3.19066e-40	4.71154e-37	4.52966
GO:0006954	inflammatory response	Tlr11	Tlr11	Toll-like receptor 11	3.19066e-40	4.71154e-37	4.52966
GO:0006954	inflammatory response	Nod2	Nod2	CARD15 short isoform	3.19066e-40	4.71154e-37	4.52966
GO:0006954	inflammatory response	Il1f9	Il1f9	Interleukin-36 gamma	3.19066e-40	4.71154e-37	4.52966
GO:0006954	inflammatory response	Cyp26b1	Cyp26b1	Cytochrome P450 26B1	3.19066e-40	4.71154e-37	4.52966
GO:0006954	inflammatory response	Ccl7	Ccl7	C-C motif chemokine 7	3.19066e-40	4.71154e-37	4.52966
GO:0006954	inflammatory response	Il1a	Il1a	Interleukin-1 alpha	3.19066e-40	4.71154e-37	4.52966
GO:0006955	immune response	H2-Ab1	H2-Ab1	MHC class II antigen A beta 1	2.04921e-29	2.2695e-26	4.03019
GO:0006955	immune response	Ccr5	Ccr5	C-C chemokine receptor type 5	2.04921e-29	2.2695e-26	4.03019
GO:0006955	immune response	Il15	Il15	Interleukin-15	2.04921e-29	2.2695e-26	4.03019
GO:0006955	immune response	Was	Was	Wiskott-Aldrich syndrome protein homolog	2.04921e-29	2.2695e-26	4.03019
GO:0006955	immune response	Il1b	Il1b	Interleukin-1 beta	2.04921e-29	2.2695e-26	4.03019
GO:0006955	immune response	Xcl1	Xcl1	Lymphotactin	2.04921e-29	2.2695e-26	4.03019
GO:0006955	immune response	Fasl	Fasl	Fas ligand	2.04921e-29	2.2695e-26	4.03019
GO:0006955	immune response	Osm	Osm	Oncostatin-M	2.04921e-29	2.2695e-26	4.03019
GO:0006955	immune response	Serpinb9	Serpinb9	Serine (Or cysteine) peptidase inhibitor, clade B, member 9	2.04921e-29	2.2695e-26	4.03019
GO:0006955	immune response	Cd274	Cd274	PD-L1	2.04921e-29	2.2695e-26	4.03019
GO:0006955	immune response	Il10	Il10	Interleukin-10	2.04921e-29	2.2695e-26	4.03019
GO:0006955	immune response	Ccr1	Ccr1	C-C chemokine receptor type 1	2.04921e-29	2.2695e-26	4.03019
GO:0006955	immune response	H2-DMa	H2-DMa	Class II histocompatibility antigen, M alpha chain	2.04921e-29	2.2695e-26	4.03019
GO:0006955	immune response	Thbs1	Thbs1	Thrombospondin-1	2.04921e-29	2.2695e-26	4.03019
GO:0006955	immune response	Tnfrsf1b	Tnfrsf1b	Tumor necrosis factor receptor superfamily member 1B	2.04921e-29	2.2695e-26	4.03019
GO:0006955	immune response	Azgp1	Azgp1	Zinc-alpha-2-glycoprotein	2.04921e-29	2.2695e-26	4.03019
GO:0006955	immune response	Oasl2	Oasl2	2'-5'-oligoadenylate synthase-like protein 2	2.04921e-29	2.2695e-26	4.03019
GO:0006955	immune response	Il2ra	Il2ra	Interleukin-2 receptor subunit alpha	2.04921e-29	2.2695e-26	4.03019
GO:0006955	immune response	Ccl4	Ccl4	C-C motif chemokine 4	2.04921e-29	2.2695e-26	4.03019
GO:0006955	immune response	Oas1g	Oas1g	Oas1g protein	2.04921e-29	2.2695e-26	4.03019
GO:0006955	immune response	Oas2	Oas2	2'-5'-oligoadenylate synthase 2	2.04921e-29	2.2695e-26	4.03019
GO:0006955	immune response	Tlr9	Tlr9	Toll-like receptor 9	2.04921e-29	2.2695e-26	4.03019
GO:0006955	immune response	Ptger4	Ptger4	Prostaglandin E2 receptor EP4 subtype	2.04921e-29	2.2695e-26	4.03019
GO:0006955	immune response	Oas3	Oas3	2'-5'-oligoadenylate synthase 3	2.04921e-29	2.2695e-26	4.03019
GO:0006955	immune response	Cxcl11	Cxcl11	C-X-C motif chemokine 11	2.04921e-29	2.2695e-26	4.03019
GO:0006955	immune response	March1	March1	E3 ubiquitin-protein ligase MARCH1	2.04921e-29	2.2695e-26	4.03019
GO:0006955	immune response	Cd74	Cd74	H-2 class II histocompatibility antigen gamma chain	2.04921e-29	2.2695e-26	4.03019
GO:0006955	immune response	Tlr6	Tlr6	Toll-like receptor 6	2.04921e-29	2.2695e-26	4.03019
GO:0006955	immune response	Lif	Lif	Leukemia inhibitory factor	2.04921e-29	2.2695e-26	4.03019
GO:0006955	immune response	Nrros	Nrros	Negative regulator of reactive oxygen species	2.04921e-29	2.2695e-26	4.03019
GO:0006955	immune response	Tlr7	Tlr7	Toll-like receptor 7	2.04921e-29	2.2695e-26	4.03019
GO:0006955	immune response	Tlr4	Tlr4	Toll-like receptor 4	2.04921e-29	2.2695e-26	4.03019
GO:0006955	immune response	Tgtp2	Tgtp2	Putative uncharacterized protein	2.04921e-29	2.2695e-26	4.03019
GO:0006955	immune response	Tlr1	Tlr1	Toll-like receptor 1	2.04921e-29	2.2695e-26	4.03019
GO:0006955	immune response	Vav1	Vav1	Proto-oncogene vav	2.04921e-29	2.2695e-26	4.03019
GO:0006955	immune response	Il6	Il6	Interleukin 6, isoform CRA_b	2.04921e-29	2.2695e-26	4.03019
GO:0006955	immune response	Cxcl9	Cxcl9	C-X-C motif chemokine 9	2.04921e-29	2.2695e-26	4.03019
GO:0006955	immune response	Ccr2	Ccr2	C-C chemokine receptor type 2	2.04921e-29	2.2695e-26	4.03019
GO:0006955	immune response	Fcgrt	Fcgrt	IgG receptor FcRn large subunit p51	2.04921e-29	2.2695e-26	4.03019
GO:0006955	immune response	C1qc	C1qc	Complement C1q subcomponent subunit C	2.04921e-29	2.2695e-26	4.03019
GO:0006955	immune response	Fcgr2b	Fcgr2b	Low affinity immunoglobulin gamma Fc region receptor II	2.04921e-29	2.2695e-26	4.03019
GO:0006955	immune response	Myd88	Myd88	Myeloid differentiation primary response protein MyD88	2.04921e-29	2.2695e-26	4.03019
GO:0006955	immune response	Cxcl10	Cxcl10	C-X-C motif chemokine 10	2.04921e-29	2.2695e-26	4.03019
GO:0006955	immune response	H2-T23	H2-T23	MHC classIb Qa1	2.04921e-29	2.2695e-26	4.03019
GO:0006955	immune response	H2-Aa	H2-Aa	Beta-2-microglobulin	2.04921e-29	2.2695e-26	4.03019
GO:0006955	immune response	Cxcl1	Cxcl1	C-X-C motif chemokine	2.04921e-29	2.2695e-26	4.03019
GO:0006955	immune response	Ccl22	Ccl22	C-C motif chemokine 22	2.04921e-29	2.2695e-26	4.03019
GO:0006955	immune response	Tnfsf14	Tnfsf14	Tumor necrosis factor ligand superfamily member 14	2.04921e-29	2.2695e-26	4.03019
GO:0006955	immune response	H2-T24	H2-T24	Protein H2-T24	2.04921e-29	2.2695e-26	4.03019
GO:0006955	immune response	H2-K1	H2-K1	H-2 class I histocompatibility antigen, K-K alpha chain	2.04921e-29	2.2695e-26	4.03019
GO:0006955	immune response	Ccl3	Ccl3	C-C motif chemokine 3	2.04921e-29	2.2695e-26	4.03019
GO:0006955	immune response	Oas1a	Oas1a	2'-5'-oligoadenylate synthase 1A	2.04921e-29	2.2695e-26	4.03019
GO:0006955	immune response	Ccl20	Ccl20	C-C motif chemokine 20	2.04921e-29	2.2695e-26	4.03019
GO:0006955	immune response	Ccl11	Ccl11	Eotaxin	2.04921e-29	2.2695e-26	4.03019
GO:0006955	immune response	Cxcl2	Cxcl2	C-X-C motif chemokine 2	2.04921e-29	2.2695e-26	4.03019
GO:0006955	immune response	H2-T10	H2-T10	Protein H2-T10	2.04921e-29	2.2695e-26	4.03019
GO:0006955	immune response	Csf3	Csf3	Granulocyte colony-stimulating factor	2.04921e-29	2.2695e-26	4.03019
GO:0006955	immune response	Cxcl13	Cxcl13	C-X-C motif chemokine 13	2.04921e-29	2.2695e-26	4.03019
GO:0006955	immune response	H2-Q7	H2-Q7	H-2 class I histocompatibility antigen, Q7 alpha chain	2.04921e-29	2.2695e-26	4.03019
GO:0006955	immune response	Ifng	Ifng	Interferon gamma	2.04921e-29	2.2695e-26	4.03019
GO:0006955	immune response	Tlr2	Tlr2	Toll-like receptor 2	2.04921e-29	2.2695e-26	4.03019
GO:0006955	immune response	Oas1b	Oas1b	Inactive 2'-5'-oligoadenylate synthase 1B	2.04921e-29	2.2695e-26	4.03019
GO:0006955	immune response	Tgtp1	Tgtp1	Tgtp protein	2.04921e-29	2.2695e-26	4.03019
GO:0006955	immune response	Clec4e	Clec4e	C-type lectin domain family 4, member e, isoform CRA_a	2.04921e-29	2.2695e-26	4.03019
GO:0006955	immune response	Ccl2	Ccl2	C-C motif chemokine 2	2.04921e-29	2.2695e-26	4.03019
GO:0006955	immune response	Procr	Procr	Endothelial protein C receptor	2.04921e-29	2.2695e-26	4.03019
GO:0006955	immune response	Ccl12	Ccl12	C-C motif chemokine 12	2.04921e-29	2.2695e-26	4.03019
GO:0006955	immune response	Gbp6	Gbp6	Protein Gbp6	2.04921e-29	2.2695e-26	4.03019
GO:0006955	immune response	Tnfsf13b	Tnfsf13b	Tumor necrosis factor (Ligand) superfamily, member 13b, isoform CRA_a	2.04921e-29	2.2695e-26	4.03019
GO:0006955	immune response	Oasl1	Oasl1	2'-5'-oligoadenylate synthase-like protein 1	2.04921e-29	2.2695e-26	4.03019
GO:0006955	immune response	Cxcl5	Cxcl5	C-X-C motif chemokine 5	2.04921e-29	2.2695e-26	4.03019
GO:0006955	immune response	Irf8	Irf8	Interferon regulatory factor 8	2.04921e-29	2.2695e-26	4.03019
GO:0006955	immune response	Ccl8	Ccl8	C-C motif chemokine 8	2.04921e-29	2.2695e-26	4.03019
GO:0006955	immune response	H2-DMb1	H2-DMb1	Class II histocompatibility antigen, M beta 1 chain	2.04921e-29	2.2695e-26	4.03019
GO:0006955	immune response	H2-Q5	H2-Q5	MHC class I antigen canonical splice variant H2-Q5	2.04921e-29	2.2695e-26	4.03019
GO:0006955	immune response	H2-T22	H2-T22	MHC classIb T22	2.04921e-29	2.2695e-26	4.03019
GO:0006955	immune response	Tnfsf10	Tnfsf10	Tumor necrosis factor ligand superfamily member 10	2.04921e-29	2.2695e-26	4.03019
GO:0006955	immune response	Ccl7	Ccl7	C-C motif chemokine 7	2.04921e-29	2.2695e-26	4.03019
GO:0006955	immune response	Cx3cl1	Cx3cl1	Fractalkine	2.04921e-29	2.2695e-26	4.03019
GO:0006955	immune response	Lax1	Lax1	Lymphocyte transmembrane adapter 1	2.04921e-29	2.2695e-26	4.03019
GO:0006955	immune response	H2-Q4	H2-Q4	MHC class I like protein GS10	2.04921e-29	2.2695e-26	4.03019
GO:0006955	immune response	Il1a	Il1a	Interleukin-1 alpha	2.04921e-29	2.2695e-26	4.03019
GO:0006955	immune response	H2-Eb1	H2-Eb1	Putative MHC class II antigen E beta 1 isoform 2	2.04921e-29	2.2695e-26	4.03019
GO:0051607	defense response to virus	Mx1	Mx1	Myxovirus influenza virus resistance protein 1 isoform 1	7.5773e-28	6.71348e-25	5.27303
GO:0051607	defense response to virus	Hyal2	Hyal2	Hyaluronidase-2	7.5773e-28	6.71348e-25	5.27303
GO:0051607	defense response to virus	Ddx58	Ddx58	Ddx58 protein	7.5773e-28	6.71348e-25	5.27303
GO:0051607	defense response to virus	Nlrc5	Nlrc5	Protein NLRC5	7.5773e-28	6.71348e-25	5.27303
GO:0051607	defense response to virus	Bst2	Bst2	Bone marrow stromal antigen 2	7.5773e-28	6.71348e-25	5.27303
GO:0051607	defense response to virus	Itgax	Itgax	Putative uncharacterized protein	7.5773e-28	6.71348e-25	5.27303
GO:0051607	defense response to virus	Rsad2	Rsad2	Radical S-adenosyl methionine domain-containing protein 2	7.5773e-28	6.71348e-25	5.27303
GO:0051607	defense response to virus	Oasl2	Oasl2	2'-5'-oligoadenylate synthase-like protein 2	7.5773e-28	6.71348e-25	5.27303
GO:0051607	defense response to virus	Prf1	Prf1	Perforin 1 (Pore forming protein)	7.5773e-28	6.71348e-25	5.27303
GO:0051607	defense response to virus	Dhx58	Dhx58	Putative uncharacterized protein	7.5773e-28	6.71348e-25	5.27303
GO:0051607	defense response to virus	Tbk1	Tbk1	TANK-binding kinase 1	7.5773e-28	6.71348e-25	5.27303
GO:0051607	defense response to virus	Zbp1	Zbp1	Z-DNA-binding protein 1	7.5773e-28	6.71348e-25	5.27303
GO:0051607	defense response to virus	Ncr1	Ncr1	Putative uncharacterized protein	7.5773e-28	6.71348e-25	5.27303
GO:0051607	defense response to virus	Oas1g	Oas1g	Oas1g protein	7.5773e-28	6.71348e-25	5.27303
GO:0051607	defense response to virus	Oas2	Oas2	2'-5'-oligoadenylate synthase 2	7.5773e-28	6.71348e-25	5.27303
GO:0051607	defense response to virus	Pml	Pml	Promyelocytic leukemia	7.5773e-28	6.71348e-25	5.27303
GO:0051607	defense response to virus	Tlr9	Tlr9	Toll-like receptor 9	7.5773e-28	6.71348e-25	5.27303
GO:0051607	defense response to virus	Oas3	Oas3	2'-5'-oligoadenylate synthase 3	7.5773e-28	6.71348e-25	5.27303
GO:0051607	defense response to virus	Cd40	Cd40	Tumor necrosis factor receptor superfamily member 5	7.5773e-28	6.71348e-25	5.27303
GO:0051607	defense response to virus	Adar	Adar	Adenosine deaminase acting on RNA	7.5773e-28	6.71348e-25	5.27303
GO:0051607	defense response to virus	Apobec1	Apobec1	C->U-editing enzyme APOBEC-1	7.5773e-28	6.71348e-25	5.27303
GO:0051607	defense response to virus	Tlr7	Tlr7	Toll-like receptor 7	7.5773e-28	6.71348e-25	5.27303
GO:0051607	defense response to virus	Spon2	Spon2	Putative uncharacterized protein	7.5773e-28	6.71348e-25	5.27303
GO:0051607	defense response to virus	Eif2ak2	Eif2ak2	Interferon-induced, double-stranded RNA-activated protein kinase	7.5773e-28	6.71348e-25	5.27303
GO:0051607	defense response to virus	Tmem173	Tmem173	Stimulator of interferon genes protein	7.5773e-28	6.71348e-25	5.27303
GO:0051607	defense response to virus	Mx2	Mx2	Interferon-induced Mx2	7.5773e-28	6.71348e-25	5.27303
GO:0051607	defense response to virus	Il6	Il6	Interleukin 6, isoform CRA_b	7.5773e-28	6.71348e-25	5.27303
GO:0051607	defense response to virus	Ifih1	Ifih1	Melanoma differentiation-associated protein 5	7.5773e-28	6.71348e-25	5.27303
GO:0051607	defense response to virus	Cxcl9	Cxcl9	C-X-C motif chemokine 9	7.5773e-28	6.71348e-25	5.27303
GO:0051607	defense response to virus	Abcc9	Abcc9	Hemi ATP-binding cassette protein SUR2A-55	7.5773e-28	6.71348e-25	5.27303
GO:0051607	defense response to virus	Samhd1	Samhd1	Deoxynucleoside triphosphate triphosphohydrolase SAMHD1	7.5773e-28	6.71348e-25	5.27303
GO:0051607	defense response to virus	Pmaip1	Pmaip1	Phorbol-12-myristate-13-acetate-induced protein 1	7.5773e-28	6.71348e-25	5.27303
GO:0051607	defense response to virus	Cxcl10	Cxcl10	C-X-C motif chemokine 10	7.5773e-28	6.71348e-25	5.27303
GO:0051607	defense response to virus	Il12b	Il12b	Interleukin-12 subunit beta	7.5773e-28	6.71348e-25	5.27303
GO:0051607	defense response to virus	Apobec3	Apobec3	Apobec3 splice variant	7.5773e-28	6.71348e-25	5.27303
GO:0051607	defense response to virus	Tlr3	Tlr3	Putative uncharacterized protein	7.5773e-28	6.71348e-25	5.27303
GO:0051607	defense response to virus	Ifitm3	Ifitm3	Interferon-induced transmembrane protein 3	7.5773e-28	6.71348e-25	5.27303
GO:0051607	defense response to virus	Unc93b1	Unc93b1	Protein unc-93 homolog B1	7.5773e-28	6.71348e-25	5.27303
GO:0051607	defense response to virus	Mb21d1	Mb21d1	Cyclic GMP-AMP synthase	7.5773e-28	6.71348e-25	5.27303
GO:0051607	defense response to virus	Oas1a	Oas1a	2'-5'-oligoadenylate synthase 1A	7.5773e-28	6.71348e-25	5.27303
GO:0051607	defense response to virus	Irf5	Irf5	Interferon regulatory factor 5 bone marrow variant	7.5773e-28	6.71348e-25	5.27303
GO:0051607	defense response to virus	Trim25	Trim25	Putative uncharacterized protein	7.5773e-28	6.71348e-25	5.27303
GO:0051607	defense response to virus	Gbp2b	Gbp2b	Guanylate binding protein 1	7.5773e-28	6.71348e-25	5.27303
GO:0051607	defense response to virus	Ddx60	Ddx60	Protein Ddx60	7.5773e-28	6.71348e-25	5.27303
GO:0051607	defense response to virus	Ptprc	Ptprc	Receptor-type tyrosine-protein phosphatase C	7.5773e-28	6.71348e-25	5.27303
GO:0051607	defense response to virus	Irf1	Irf1	Interferon regulatory factor 1	7.5773e-28	6.71348e-25	5.27303
GO:0051607	defense response to virus	Ifng	Ifng	Interferon gamma	7.5773e-28	6.71348e-25	5.27303
GO:0051607	defense response to virus	Oas1b	Oas1b	Inactive 2'-5'-oligoadenylate synthase 1B	7.5773e-28	6.71348e-25	5.27303
GO:0051607	defense response to virus	Ifit3	Ifit3	Ifit3 protein	7.5773e-28	6.71348e-25	5.27303
GO:0051607	defense response to virus	Nlrp3	Nlrp3	NACHT, LRR and PYD domains-containing protein 3	7.5773e-28	6.71348e-25	5.27303
GO:0051607	defense response to virus	Cd86	Cd86	T-lymphocyte activation antigen CD86	7.5773e-28	6.71348e-25	5.27303
GO:0051607	defense response to virus	Isg20	Isg20	Putative uncharacterized protein	7.5773e-28	6.71348e-25	5.27303
GO:0051607	defense response to virus	Pycard	Pycard	PYD and CARD domain containing	7.5773e-28	6.71348e-25	5.27303
GO:0051607	defense response to virus	Ifit2	Ifit2	Interferon-induced protein with tetratricopeptide repeats 2	7.5773e-28	6.71348e-25	5.27303
GO:0051607	defense response to virus	Oasl1	Oasl1	2'-5'-oligoadenylate synthase-like protein 1	7.5773e-28	6.71348e-25	5.27303
GO:0051607	defense response to virus	Isg15	Isg15	ISG15 ubiquitin-like modifier	7.5773e-28	6.71348e-25	5.27303
GO:0051607	defense response to virus	Ifit1	Ifit1	Putative uncharacterized protein	7.5773e-28	6.71348e-25	5.27303
GO:0051607	defense response to virus	Zc3hav1	Zc3hav1	Zinc finger CCCH-type antiviral protein 1	7.5773e-28	6.71348e-25	5.27303
GO:0009615	response to virus	Mx1	Mx1	Myxovirus influenza virus resistance protein 1 isoform 1	9.86817e-25	7.286e-22	6.13079
GO:0009615	response to virus	Hyal2	Hyal2	Hyaluronidase-2	9.86817e-25	7.286e-22	6.13079
GO:0009615	response to virus	Ddx58	Ddx58	Ddx58 protein	9.86817e-25	7.286e-22	6.13079
GO:0009615	response to virus	Xcl1	Xcl1	Lymphotactin	9.86817e-25	7.286e-22	6.13079
GO:0009615	response to virus	Bcl3	Bcl3	B-cell lymphoma 3 protein homolog	9.86817e-25	7.286e-22	6.13079
GO:0009615	response to virus	Bst2	Bst2	Bone marrow stromal antigen 2	9.86817e-25	7.286e-22	6.13079
GO:0009615	response to virus	Clec5a	Clec5a	C-type lectin domain family 5 member A	9.86817e-25	7.286e-22	6.13079
GO:0009615	response to virus	Rsad2	Rsad2	Radical S-adenosyl methionine domain-containing protein 2	9.86817e-25	7.286e-22	6.13079
GO:0009615	response to virus	Oasl2	Oasl2	2'-5'-oligoadenylate synthase-like protein 2	9.86817e-25	7.286e-22	6.13079
GO:0009615	response to virus	Ifi27l2a	Ifi27l2a	Interferon alpha-inducible protein 27-like protein 2A	9.86817e-25	7.286e-22	6.13079
GO:0009615	response to virus	Dhx58	Dhx58	Putative uncharacterized protein	9.86817e-25	7.286e-22	6.13079
GO:0009615	response to virus	Irak3	Irak3	Interleukin-1 receptor-associated kinase 3	9.86817e-25	7.286e-22	6.13079
GO:0009615	response to virus	Oas2	Oas2	2'-5'-oligoadenylate synthase 2	9.86817e-25	7.286e-22	6.13079
GO:0009615	response to virus	Tlr9	Tlr9	Toll-like receptor 9	9.86817e-25	7.286e-22	6.13079
GO:0009615	response to virus	Tlr13	Tlr13	Toll-like receptor 13	9.86817e-25	7.286e-22	6.13079
GO:0009615	response to virus	Tbx21	Tbx21	T-box 21	9.86817e-25	7.286e-22	6.13079
GO:0009615	response to virus	Oas3	Oas3	2'-5'-oligoadenylate synthase 3	9.86817e-25	7.286e-22	6.13079
GO:0009615	response to virus	Duox2	Duox2	Protein Duox2	9.86817e-25	7.286e-22	6.13079
GO:0009615	response to virus	Batf3	Batf3	Basic leucine zipper transcriptional factor ATF-like 3	9.86817e-25	7.286e-22	6.13079
GO:0009615	response to virus	Adar	Adar	Adenosine deaminase acting on RNA	9.86817e-25	7.286e-22	6.13079
GO:0009615	response to virus	Eif2ak2	Eif2ak2	Interferon-induced, double-stranded RNA-activated protein kinase	9.86817e-25	7.286e-22	6.13079
GO:0009615	response to virus	Tgtp2	Tgtp2	Putative uncharacterized protein	9.86817e-25	7.286e-22	6.13079
GO:0009615	response to virus	Mx2	Mx2	Interferon-induced Mx2	9.86817e-25	7.286e-22	6.13079
GO:0009615	response to virus	Ifih1	Ifih1	Melanoma differentiation-associated protein 5	9.86817e-25	7.286e-22	6.13079
GO:0009615	response to virus	Odc1	Odc1	Ornithine decarboxylase	9.86817e-25	7.286e-22	6.13079
GO:0009615	response to virus	Myd88	Myd88	Myeloid differentiation primary response protein MyD88	9.86817e-25	7.286e-22	6.13079
GO:0009615	response to virus	Cxcl10	Cxcl10	C-X-C motif chemokine 10	9.86817e-25	7.286e-22	6.13079
GO:0009615	response to virus	Pim2	Pim2	Serine/threonine-protein kinase pim-2	9.86817e-25	7.286e-22	6.13079
GO:0009615	response to virus	Tlr3	Tlr3	Putative uncharacterized protein	9.86817e-25	7.286e-22	6.13079
GO:0009615	response to virus	Ifitm3	Ifitm3	Interferon-induced transmembrane protein 3	9.86817e-25	7.286e-22	6.13079
GO:0009615	response to virus	Lcn2	Lcn2	Neutrophil gelatinase-associated lipocalin	9.86817e-25	7.286e-22	6.13079
GO:0009615	response to virus	Oas1a	Oas1a	2'-5'-oligoadenylate synthase 1A	9.86817e-25	7.286e-22	6.13079
GO:0009615	response to virus	Ddx60	Ddx60	Protein Ddx60	9.86817e-25	7.286e-22	6.13079
GO:0009615	response to virus	Pvr	Pvr	Tumor-associated glycoprotein E4	9.86817e-25	7.286e-22	6.13079
GO:0009615	response to virus	Ifng	Ifng	Interferon gamma	9.86817e-25	7.286e-22	6.13079
GO:0009615	response to virus	Oas1b	Oas1b	Inactive 2'-5'-oligoadenylate synthase 1B	9.86817e-25	7.286e-22	6.13079
GO:0009615	response to virus	Cyp1a1	Cyp1a1	Cytochrome P450 1A1	9.86817e-25	7.286e-22	6.13079
GO:0009615	response to virus	Tgtp1	Tgtp1	Tgtp protein	9.86817e-25	7.286e-22	6.13079
GO:0009615	response to virus	Ifit3	Ifit3	Ifit3 protein	9.86817e-25	7.286e-22	6.13079
GO:0009615	response to virus	Isg20	Isg20	Putative uncharacterized protein	9.86817e-25	7.286e-22	6.13079
GO:0009615	response to virus	Ifit2	Ifit2	Interferon-induced protein with tetratricopeptide repeats 2	9.86817e-25	7.286e-22	6.13079
GO:0009615	response to virus	Oasl1	Oasl1	2'-5'-oligoadenylate synthase-like protein 1	9.86817e-25	7.286e-22	6.13079
GO:0009615	response to virus	Ifit1	Ifit1	Putative uncharacterized protein	9.86817e-25	7.286e-22	6.13079
GO:0009615	response to virus	Zc3hav1	Zc3hav1	Zinc finger CCCH-type antiviral protein 1	9.86817e-25	7.286e-22	6.13079
GO:0007067	mitotic nuclear division	Aurkb	Aurkb	Aurora kinase B	4.67846e-23	2.9608e-20	3.60685
GO:0007067	mitotic nuclear division	Cenph	Cenph	Centromere protein H	4.67846e-23	2.9608e-20	3.60685
GO:0007067	mitotic nuclear division	Incenp	Incenp	Inner centromere protein	4.67846e-23	2.9608e-20	3.60685
GO:0007067	mitotic nuclear division	Timeless	Timeless	Protein timeless homolog	4.67846e-23	2.9608e-20	3.60685
GO:0007067	mitotic nuclear division	Ncapd2	Ncapd2	Condensin complex subunit 1	4.67846e-23	2.9608e-20	3.60685
GO:0007067	mitotic nuclear division	Knstrn	Knstrn	DNA segment, Chr 2, ERATO Doi 750, expressed, isoform CRA_c	4.67846e-23	2.9608e-20	3.60685
GO:0007067	mitotic nuclear division	Ndc80	Ndc80	Kinetochore protein NDC80 homolog	4.67846e-23	2.9608e-20	3.60685
GO:0007067	mitotic nuclear division	Ube2c	Ube2c	Ubiquitin-conjugating enzyme E2C	4.67846e-23	2.9608e-20	3.60685
GO:0007067	mitotic nuclear division	Kif20b	Kif20b	Kinesin-like protein KIF20B	4.67846e-23	2.9608e-20	3.60685
GO:0007067	mitotic nuclear division	Misp	Misp	Mitotic interactor and substrate of PLK1	4.67846e-23	2.9608e-20	3.60685
GO:0007067	mitotic nuclear division	Ccnf	Ccnf	Cyclin-F	4.67846e-23	2.9608e-20	3.60685
GO:0007067	mitotic nuclear division	Sgol1	Sgol1	Shugoshin-like 1	4.67846e-23	2.9608e-20	3.60685
GO:0007067	mitotic nuclear division	Bub1	Bub1	Mitotic checkpoint serine/threonine-protein kinase BUB1	4.67846e-23	2.9608e-20	3.60685
GO:0007067	mitotic nuclear division	Plk1	Plk1	Polo like kinase	4.67846e-23	2.9608e-20	3.60685
GO:0007067	mitotic nuclear division	Spdl1	Spdl1	Protein Spindly	4.67846e-23	2.9608e-20	3.60685
GO:0007067	mitotic nuclear division	Mis18bp1	Mis18bp1	Putative uncharacterized protein	4.67846e-23	2.9608e-20	3.60685
GO:0007067	mitotic nuclear division	Spag5	Spag5	S17 protein	4.67846e-23	2.9608e-20	3.60685
GO:0007067	mitotic nuclear division	Nek2	Nek2	Serine/threonine-protein kinase Nek2	4.67846e-23	2.9608e-20	3.60685
GO:0007067	mitotic nuclear division	Zwilch	Zwilch	Protein zwilch homolog	4.67846e-23	2.9608e-20	3.60685
GO:0007067	mitotic nuclear division	Cdc6	Cdc6	Cell division control protein 6 homolog	4.67846e-23	2.9608e-20	3.60685
GO:0007067	mitotic nuclear division	Aspm	Aspm	Abnormal spindle-like microcephaly associated splice variant 1	4.67846e-23	2.9608e-20	3.60685
GO:0007067	mitotic nuclear division	Nsl1	Nsl1	Kinetochore-associated protein NSL1 homolog	4.67846e-23	2.9608e-20	3.60685
GO:0007067	mitotic nuclear division	Mad2l1	Mad2l1	Putative uncharacterized protein	4.67846e-23	2.9608e-20	3.60685
GO:0007067	mitotic nuclear division	Ccnb2	Ccnb2	G2/mitotic-specific cyclin-B2	4.67846e-23	2.9608e-20	3.60685
GO:0007067	mitotic nuclear division	Hells	Hells	Lymphocyte-specific helicase	4.67846e-23	2.9608e-20	3.60685
GO:0007067	mitotic nuclear division	Kntc1	Kntc1	Kinetochore-associated protein 1	4.67846e-23	2.9608e-20	3.60685
GO:0007067	mitotic nuclear division	Ncaph	Ncaph	Condensin complex subunit 2	4.67846e-23	2.9608e-20	3.60685
GO:0007067	mitotic nuclear division	Kif11	Kif11	Kinesin-like protein KIF11	4.67846e-23	2.9608e-20	3.60685
GO:0007067	mitotic nuclear division	Fbxo5	Fbxo5	F-box only protein 5	4.67846e-23	2.9608e-20	3.60685
GO:0007067	mitotic nuclear division	Nup37	Nup37	Nucleoporin Nup37	4.67846e-23	2.9608e-20	3.60685
GO:0007067	mitotic nuclear division	Ncapg2	Ncapg2	Putative uncharacterized protein	4.67846e-23	2.9608e-20	3.60685
GO:0007067	mitotic nuclear division	Smc2	Smc2	Structural maintenance of chromosomes protein 2	4.67846e-23	2.9608e-20	3.60685
GO:0007067	mitotic nuclear division	Ercc6l	Ercc6l	DNA excision repair protein ERCC-6-like	4.67846e-23	2.9608e-20	3.60685
GO:0007067	mitotic nuclear division	Tpx2	Tpx2	Targeting protein for Xklp2	4.67846e-23	2.9608e-20	3.60685
GO:0007067	mitotic nuclear division	Hepacam2	Hepacam2	HEPACAM family member 2	4.67846e-23	2.9608e-20	3.60685
GO:0007067	mitotic nuclear division	Ccna2	Ccna2	Cyclin-A2	4.67846e-23	2.9608e-20	3.60685
GO:0007067	mitotic nuclear division	Cenpn	Cenpn	Centromere protein N	4.67846e-23	2.9608e-20	3.60685
GO:0007067	mitotic nuclear division	Nuf2	Nuf2	Kinetochore protein Nuf2	4.67846e-23	2.9608e-20	3.60685
GO:0007067	mitotic nuclear division	Birc5	Birc5	Baculoviral IAP repeat-containing protein 5	4.67846e-23	2.9608e-20	3.60685
GO:0007067	mitotic nuclear division	Ccnb1	Ccnb1	Cyclin b1 variant 1	4.67846e-23	2.9608e-20	3.60685
GO:0007067	mitotic nuclear division	Kif2c	Kif2c	Kinesin-like protein KIF2C	4.67846e-23	2.9608e-20	3.60685
GO:0007067	mitotic nuclear division	Cdca5	Cdca5	Sororin	4.67846e-23	2.9608e-20	3.60685
GO:0007067	mitotic nuclear division	Kif23	Kif23	Kinesin-like protein KIF23	4.67846e-23	2.9608e-20	3.60685
GO:0007067	mitotic nuclear division	Aurka	Aurka	Aurora kinase A, isoform CRA_b	4.67846e-23	2.9608e-20	3.60685
GO:0007067	mitotic nuclear division	Ttc28	Ttc28	Tetratricopeptide repeat protein 28	4.67846e-23	2.9608e-20	3.60685
GO:0007067	mitotic nuclear division	Cdca8	Cdca8	Borealin	4.67846e-23	2.9608e-20	3.60685
GO:0007067	mitotic nuclear division	Bub1b	Bub1b	Putative uncharacterized protein	4.67846e-23	2.9608e-20	3.60685
GO:0007067	mitotic nuclear division	Klhl13	Klhl13	Klhl13 protein	4.67846e-23	2.9608e-20	3.60685
GO:0007067	mitotic nuclear division	Haus3	Haus3	HAUS augmin-like complex subunit 3	4.67846e-23	2.9608e-20	3.60685
GO:0007067	mitotic nuclear division	Cdca2	Cdca2	Cell division cycle-associated protein 2	4.67846e-23	2.9608e-20	3.60685
GO:0007067	mitotic nuclear division	Katna1	Katna1	Katanin p60 ATPase-containing subunit A1	4.67846e-23	2.9608e-20	3.60685
GO:0007067	mitotic nuclear division	Gem	Gem	GTP-binding protein GEM	4.67846e-23	2.9608e-20	3.60685
GO:0007067	mitotic nuclear division	Casc5	Casc5	Protein CASC5	4.67846e-23	2.9608e-20	3.60685
GO:0007067	mitotic nuclear division	Cdca3	Cdca3	Cell division cycle-associated protein 3	4.67846e-23	2.9608e-20	3.60685
GO:0007067	mitotic nuclear division	Spc24	Spc24	SPC24, NDC80 kinetochore complex component, homolog (S. cerevisiae)	4.67846e-23	2.9608e-20	3.60685
GO:0007067	mitotic nuclear division	Vcpip1	Vcpip1	Vcpip1 protein	4.67846e-23	2.9608e-20	3.60685
GO:0007067	mitotic nuclear division	Cdk1	Cdk1	Cyclin-dependent kinase 1	4.67846e-23	2.9608e-20	3.60685
GO:0007067	mitotic nuclear division	Espl1	Espl1	Espl1 protein	4.67846e-23	2.9608e-20	3.60685
GO:0007067	mitotic nuclear division	Kif18b	Kif18b	Kinesin-like protein KIF18B	4.67846e-23	2.9608e-20	3.60685
GO:0007067	mitotic nuclear division	Nusap1	Nusap1	Nucleolar and spindle-associated protein 1	4.67846e-23	2.9608e-20	3.60685
GO:0007067	mitotic nuclear division	Cep55	Cep55	Centrosomal protein of 55 kDa	4.67846e-23	2.9608e-20	3.60685
GO:0007067	mitotic nuclear division	Rbbp8	Rbbp8	DNA endonuclease RBBP8	4.67846e-23	2.9608e-20	3.60685
GO:0007067	mitotic nuclear division	Fam64a	Fam64a	Protein FAM64A	4.67846e-23	2.9608e-20	3.60685
GO:0007067	mitotic nuclear division	Ska1	Ska1	Spindle and kinetochore-associated protein 1	4.67846e-23	2.9608e-20	3.60685
GO:0007067	mitotic nuclear division	Pmf1	Pmf1	Putative uncharacterized protein	4.67846e-23	2.9608e-20	3.60685
GO:0007067	mitotic nuclear division	Tubb3	Tubb3	Tubulin beta 3	4.67846e-23	2.9608e-20	3.60685
GO:0007067	mitotic nuclear division	Spc25	Spc25	Kinetochore protein Spc25	4.67846e-23	2.9608e-20	3.60685
GO:0007067	mitotic nuclear division	Ska3	Ska3	Spindle and kinetochore-associated protein 3	4.67846e-23	2.9608e-20	3.60685
GO:0007067	mitotic nuclear division	Ran	Ran	GTP-binding nuclear protein Ran	4.67846e-23	2.9608e-20	3.60685
GO:0007067	mitotic nuclear division	Mastl	Mastl	Serine/threonine-protein kinase greatwall	4.67846e-23	2.9608e-20	3.60685
GO:0007067	mitotic nuclear division	Anln	Anln	Anln protein	4.67846e-23	2.9608e-20	3.60685
GO:0007067	mitotic nuclear division	Cenpe	Cenpe	Kinesin-like protein	4.67846e-23	2.9608e-20	3.60685
GO:0007067	mitotic nuclear division	Rgs14	Rgs14	Regulator of G-protein-signaling 14	4.67846e-23	2.9608e-20	3.60685
GO:0007067	mitotic nuclear division	Cdc25c	Cdc25c	M-phase inducer phosphatase 3	4.67846e-23	2.9608e-20	3.60685
GO:0007049	cell cycle	Mcm6	Mcm6	DNA replication licensing factor MCM6	7.36943e-23	4.08082e-20	2.58497
GO:0007049	cell cycle	Vash1	Vash1	Vasohibin 1	7.36943e-23	4.08082e-20	2.58497
GO:0007049	cell cycle	Aurkb	Aurkb	Aurora kinase B	7.36943e-23	4.08082e-20	2.58497
GO:0007049	cell cycle	Ccne1	Ccne1	Ccne1 protein	7.36943e-23	4.08082e-20	2.58497
GO:0007049	cell cycle	Brca1	Brca1	Breast cancer type 1 susceptibility protein homolog	7.36943e-23	4.08082e-20	2.58497
GO:0007049	cell cycle	Esco2	Esco2	Putative uncharacterized protein	7.36943e-23	4.08082e-20	2.58497
GO:0007049	cell cycle	Incenp	Incenp	Inner centromere protein	7.36943e-23	4.08082e-20	2.58497
GO:0007049	cell cycle	Dbf4	Dbf4	DBF4 homolog (S. cerevisiae)	7.36943e-23	4.08082e-20	2.58497
GO:0007049	cell cycle	Rbl1	Rbl1	Putative uncharacterized protein	7.36943e-23	4.08082e-20	2.58497
GO:0007049	cell cycle	Timeless	Timeless	Protein timeless homolog	7.36943e-23	4.08082e-20	2.58497
GO:0007049	cell cycle	Ncapd2	Ncapd2	Condensin complex subunit 1	7.36943e-23	4.08082e-20	2.58497
GO:0007049	cell cycle	Racgap1	Racgap1	Rac GTPase-activating protein 1	7.36943e-23	4.08082e-20	2.58497
GO:0007049	cell cycle	Knstrn	Knstrn	DNA segment, Chr 2, ERATO Doi 750, expressed, isoform CRA_c	7.36943e-23	4.08082e-20	2.58497
GO:0007049	cell cycle	Ndc80	Ndc80	Kinetochore protein NDC80 homolog	7.36943e-23	4.08082e-20	2.58497
GO:0007049	cell cycle	Ube2c	Ube2c	Ubiquitin-conjugating enzyme E2C	7.36943e-23	4.08082e-20	2.58497
GO:0007049	cell cycle	Mybl2	Mybl2	Myb-related protein B	7.36943e-23	4.08082e-20	2.58497
GO:0007049	cell cycle	Mitd1	Mitd1	MIT domain-containing protein 1	7.36943e-23	4.08082e-20	2.58497
GO:0007049	cell cycle	Kif20b	Kif20b	Kinesin-like protein KIF20B	7.36943e-23	4.08082e-20	2.58497
GO:0007049	cell cycle	Misp	Misp	Mitotic interactor and substrate of PLK1	7.36943e-23	4.08082e-20	2.58497
GO:0007049	cell cycle	Pim1	Pim1	Serine/threonine-protein kinase pim-1	7.36943e-23	4.08082e-20	2.58497
GO:0007049	cell cycle	Ccnf	Ccnf	Cyclin-F	7.36943e-23	4.08082e-20	2.58497
GO:0007049	cell cycle	Sept3	Sept3	MKIAA4169 protein	7.36943e-23	4.08082e-20	2.58497
GO:0007049	cell cycle	Sgol1	Sgol1	Shugoshin-like 1	7.36943e-23	4.08082e-20	2.58497
GO:0007049	cell cycle	Bub1	Bub1	Mitotic checkpoint serine/threonine-protein kinase BUB1	7.36943e-23	4.08082e-20	2.58497
GO:0007049	cell cycle	Plk1	Plk1	Polo like kinase	7.36943e-23	4.08082e-20	2.58497
GO:0007049	cell cycle	Spdl1	Spdl1	Protein Spindly	7.36943e-23	4.08082e-20	2.58497
GO:0007049	cell cycle	Ikzf1	Ikzf1	DNA-binding protein Ikaros	7.36943e-23	4.08082e-20	2.58497
GO:0007049	cell cycle	Mis18bp1	Mis18bp1	Putative uncharacterized protein	7.36943e-23	4.08082e-20	2.58497
GO:0007049	cell cycle	Ccnd1	Ccnd1	Putative cyclin D1b	7.36943e-23	4.08082e-20	2.58497
GO:0007049	cell cycle	Spag5	Spag5	S17 protein	7.36943e-23	4.08082e-20	2.58497
GO:0007049	cell cycle	Rab11fip4	Rab11fip4	Rab11 family-interacting protein 4	7.36943e-23	4.08082e-20	2.58497
GO:0007049	cell cycle	Mcm3	Mcm3	DNA replication licensing factor MCM3	7.36943e-23	4.08082e-20	2.58497
GO:0007049	cell cycle	Cdkn3	Cdkn3	Cyclin-dependent kinase inhibitor 3	7.36943e-23	4.08082e-20	2.58497
GO:0007049	cell cycle	Nek2	Nek2	Serine/threonine-protein kinase Nek2	7.36943e-23	4.08082e-20	2.58497
GO:0007049	cell cycle	Zwilch	Zwilch	Protein zwilch homolog	7.36943e-23	4.08082e-20	2.58497
GO:0007049	cell cycle	Chaf1b	Chaf1b	Chromatin assembly factor 1 subunit B	7.36943e-23	4.08082e-20	2.58497
GO:0007049	cell cycle	Cdc6	Cdc6	Cell division control protein 6 homolog	7.36943e-23	4.08082e-20	2.58497
GO:0007049	cell cycle	Aspm	Aspm	Abnormal spindle-like microcephaly associated splice variant 1	7.36943e-23	4.08082e-20	2.58497
GO:0007049	cell cycle	Nsl1	Nsl1	Kinetochore-associated protein NSL1 homolog	7.36943e-23	4.08082e-20	2.58497
GO:0007049	cell cycle	Map3k8	Map3k8	Mitogen-activated protein kinase kinase kinase 8	7.36943e-23	4.08082e-20	2.58497
GO:0007049	cell cycle	Rassf4	Rassf4	Ras association domain-containing protein 4	7.36943e-23	4.08082e-20	2.58497
GO:0007049	cell cycle	Uhrf1	Uhrf1	E3 ubiquitin-protein ligase UHRF1	7.36943e-23	4.08082e-20	2.58497
GO:0007049	cell cycle	Mad2l1	Mad2l1	Putative uncharacterized protein	7.36943e-23	4.08082e-20	2.58497
GO:0007049	cell cycle	Ccnb2	Ccnb2	G2/mitotic-specific cyclin-B2	7.36943e-23	4.08082e-20	2.58497
GO:0007049	cell cycle	Hells	Hells	Lymphocyte-specific helicase	7.36943e-23	4.08082e-20	2.58497
GO:0007049	cell cycle	Ckap2	Ckap2	Cytoskeleton-associated protein 2	7.36943e-23	4.08082e-20	2.58497
GO:0007049	cell cycle	Kntc1	Kntc1	Kinetochore-associated protein 1	7.36943e-23	4.08082e-20	2.58497
GO:0007049	cell cycle	Trim21	Trim21	E3 ubiquitin-protein ligase TRIM21	7.36943e-23	4.08082e-20	2.58497
GO:0007049	cell cycle	Prc1	Prc1	Protein regulator of cytokinesis 1, isoform CRA_e	7.36943e-23	4.08082e-20	2.58497
GO:0007049	cell cycle	Mcm2	Mcm2	DNA replication licensing factor MCM2	7.36943e-23	4.08082e-20	2.58497
GO:0007049	cell cycle	Foxm1	Foxm1	Forkhead box protein M1	7.36943e-23	4.08082e-20	2.58497
GO:0007049	cell cycle	Dlgap5	Dlgap5	Disks large-associated protein 5	7.36943e-23	4.08082e-20	2.58497
GO:0007049	cell cycle	Ncaph	Ncaph	Condensin complex subunit 2	7.36943e-23	4.08082e-20	2.58497
GO:0007049	cell cycle	Kif11	Kif11	Kinesin-like protein KIF11	7.36943e-23	4.08082e-20	2.58497
GO:0007049	cell cycle	Fbxo5	Fbxo5	F-box only protein 5	7.36943e-23	4.08082e-20	2.58497
GO:0007049	cell cycle	Nup37	Nup37	Nucleoporin Nup37	7.36943e-23	4.08082e-20	2.58497
GO:0007049	cell cycle	Pim3	Pim3	Serine/threonine-protein kinase pim-3	7.36943e-23	4.08082e-20	2.58497
GO:0007049	cell cycle	Cdkn1a	Cdkn1a	Cyclin-dependent kinase inhibitor 1A variant 2	7.36943e-23	4.08082e-20	2.58497
GO:0007049	cell cycle	Ncapg2	Ncapg2	Putative uncharacterized protein	7.36943e-23	4.08082e-20	2.58497
GO:0007049	cell cycle	Mcm4	Mcm4	DNA replication licensing factor MCM4	7.36943e-23	4.08082e-20	2.58497
GO:0007049	cell cycle	Smc2	Smc2	Structural maintenance of chromosomes protein 2	7.36943e-23	4.08082e-20	2.58497
GO:0007049	cell cycle	Ercc6l	Ercc6l	DNA excision repair protein ERCC-6-like	7.36943e-23	4.08082e-20	2.58497
GO:0007049	cell cycle	Tpx2	Tpx2	Targeting protein for Xklp2	7.36943e-23	4.08082e-20	2.58497
GO:0007049	cell cycle	Ect2	Ect2	Protein ECT2	7.36943e-23	4.08082e-20	2.58497
GO:0007049	cell cycle	Lzts1	Lzts1	Leucine zipper, putative tumor suppressor 1	7.36943e-23	4.08082e-20	2.58497
GO:0007049	cell cycle	Chek1	Chek1	Serine/threonine-protein kinase Chk1	7.36943e-23	4.08082e-20	2.58497
GO:0007049	cell cycle	Hepacam2	Hepacam2	HEPACAM family member 2	7.36943e-23	4.08082e-20	2.58497
GO:0007049	cell cycle	Ccna2	Ccna2	Cyclin-A2	7.36943e-23	4.08082e-20	2.58497
GO:0007049	cell cycle	Mcm5	Mcm5	DNA replication licensing factor MCM5	7.36943e-23	4.08082e-20	2.58497
GO:0007049	cell cycle	Nuf2	Nuf2	Kinetochore protein Nuf2	7.36943e-23	4.08082e-20	2.58497
GO:0007049	cell cycle	Birc5	Birc5	Baculoviral IAP repeat-containing protein 5	7.36943e-23	4.08082e-20	2.58497
GO:0007049	cell cycle	Ccnb1	Ccnb1	Cyclin b1 variant 1	7.36943e-23	4.08082e-20	2.58497
GO:0007049	cell cycle	Kif2c	Kif2c	Kinesin-like protein KIF2C	7.36943e-23	4.08082e-20	2.58497
GO:0007049	cell cycle	Fancd2	Fancd2	MCG132961	7.36943e-23	4.08082e-20	2.58497
GO:0007049	cell cycle	Cdca5	Cdca5	Sororin	7.36943e-23	4.08082e-20	2.58497
GO:0007049	cell cycle	Kif23	Kif23	Kinesin-like protein KIF23	7.36943e-23	4.08082e-20	2.58497
GO:0007049	cell cycle	Lig1	Lig1	DNA ligase 1	7.36943e-23	4.08082e-20	2.58497
GO:0007049	cell cycle	Aurka	Aurka	Aurora kinase A, isoform CRA_b	7.36943e-23	4.08082e-20	2.58497
GO:0007049	cell cycle	Pim2	Pim2	Serine/threonine-protein kinase pim-2	7.36943e-23	4.08082e-20	2.58497
GO:0007049	cell cycle	Melk	Melk	Maternal embryonic leucine zipper kinase	7.36943e-23	4.08082e-20	2.58497
GO:0007049	cell cycle	Ccne2	Ccne2	Cyclin E2, isoform CRA_a	7.36943e-23	4.08082e-20	2.58497
GO:0007049	cell cycle	Pkmyt1	Pkmyt1	Membrane-associated tyrosine- and threonine-specific cdc2-inhibitory kinase	7.36943e-23	4.08082e-20	2.58497
GO:0007049	cell cycle	Ttc28	Ttc28	Tetratricopeptide repeat protein 28	7.36943e-23	4.08082e-20	2.58497
GO:0007049	cell cycle	Cdca8	Cdca8	Borealin	7.36943e-23	4.08082e-20	2.58497
GO:0007049	cell cycle	Bub1b	Bub1b	Putative uncharacterized protein	7.36943e-23	4.08082e-20	2.58497
GO:0007049	cell cycle	Klhl13	Klhl13	Klhl13 protein	7.36943e-23	4.08082e-20	2.58497
GO:0007049	cell cycle	Haus3	Haus3	HAUS augmin-like complex subunit 3	7.36943e-23	4.08082e-20	2.58497
GO:0007049	cell cycle	Clspn	Clspn	Claspin	7.36943e-23	4.08082e-20	2.58497
GO:0007049	cell cycle	Cdca2	Cdca2	Cell division cycle-associated protein 2	7.36943e-23	4.08082e-20	2.58497
GO:0007049	cell cycle	Katna1	Katna1	Katanin p60 ATPase-containing subunit A1	7.36943e-23	4.08082e-20	2.58497
GO:0007049	cell cycle	Chaf1a	Chaf1a	Putative uncharacterized protein	7.36943e-23	4.08082e-20	2.58497
GO:0007049	cell cycle	Cks1b	Cks1b	Cyclin-dependent kinases regulatory subunit 1	7.36943e-23	4.08082e-20	2.58497
GO:0007049	cell cycle	Casc5	Casc5	Protein CASC5	7.36943e-23	4.08082e-20	2.58497
GO:0007049	cell cycle	Ahr	Ahr	Aryl hydrocarbon receptor	7.36943e-23	4.08082e-20	2.58497
GO:0007049	cell cycle	H2afx	H2afx	Histone H2AX	7.36943e-23	4.08082e-20	2.58497
GO:0007049	cell cycle	Cdca3	Cdca3	Cell division cycle-associated protein 3	7.36943e-23	4.08082e-20	2.58497
GO:0007049	cell cycle	Spc24	Spc24	SPC24, NDC80 kinetochore complex component, homolog (S. cerevisiae)	7.36943e-23	4.08082e-20	2.58497
GO:0007049	cell cycle	E2f8	E2f8	Transcription factor E2F8	7.36943e-23	4.08082e-20	2.58497
GO:0007049	cell cycle	Marveld1	Marveld1	MARVEL domain-containing protein 1	7.36943e-23	4.08082e-20	2.58497
GO:0007049	cell cycle	Cdk1	Cdk1	Cyclin-dependent kinase 1	7.36943e-23	4.08082e-20	2.58497
GO:0007049	cell cycle	Kif18b	Kif18b	Kinesin-like protein KIF18B	7.36943e-23	4.08082e-20	2.58497
GO:0007049	cell cycle	Prkcd	Prkcd	Protein kinase C delta variant IX	7.36943e-23	4.08082e-20	2.58497
GO:0007049	cell cycle	Cables1	Cables1	CDK5 and Abl enzyme substrate 1	7.36943e-23	4.08082e-20	2.58497
GO:0007049	cell cycle	Nusap1	Nusap1	Nucleolar and spindle-associated protein 1	7.36943e-23	4.08082e-20	2.58497
GO:0007049	cell cycle	Fanci	Fanci	Fanconi anemia group I protein homolog	7.36943e-23	4.08082e-20	2.58497
GO:0007049	cell cycle	Cep55	Cep55	Centrosomal protein of 55 kDa	7.36943e-23	4.08082e-20	2.58497
GO:0007049	cell cycle	Rbbp8	Rbbp8	DNA endonuclease RBBP8	7.36943e-23	4.08082e-20	2.58497
GO:0007049	cell cycle	Fam64a	Fam64a	Protein FAM64A	7.36943e-23	4.08082e-20	2.58497
GO:0007049	cell cycle	Ska1	Ska1	Spindle and kinetochore-associated protein 1	7.36943e-23	4.08082e-20	2.58497
GO:0007049	cell cycle	Pmf1	Pmf1	Putative uncharacterized protein	7.36943e-23	4.08082e-20	2.58497
GO:0007049	cell cycle	Gper1	Gper1	G-protein coupled estrogen receptor 1	7.36943e-23	4.08082e-20	2.58497
GO:0007049	cell cycle	Ticrr	Ticrr	Putative uncharacterized protein	7.36943e-23	4.08082e-20	2.58497
GO:0007049	cell cycle	Suv39h2	Suv39h2	Histone-lysine N-methyltransferase SUV39H2	7.36943e-23	4.08082e-20	2.58497
GO:0007049	cell cycle	Spc25	Spc25	Kinetochore protein Spc25	7.36943e-23	4.08082e-20	2.58497
GO:0007049	cell cycle	Gas1	Gas1	Growth arrest-specific protein 1	7.36943e-23	4.08082e-20	2.58497
GO:0007049	cell cycle	Ska3	Ska3	Spindle and kinetochore-associated protein 3	7.36943e-23	4.08082e-20	2.58497
GO:0007049	cell cycle	Ran	Ran	GTP-binding nuclear protein Ran	7.36943e-23	4.08082e-20	2.58497
GO:0007049	cell cycle	Mastl	Mastl	Serine/threonine-protein kinase greatwall	7.36943e-23	4.08082e-20	2.58497
GO:0007049	cell cycle	Anln	Anln	Anln protein	7.36943e-23	4.08082e-20	2.58497
GO:0007049	cell cycle	Cenpe	Cenpe	Kinesin-like protein	7.36943e-23	4.08082e-20	2.58497
GO:0007049	cell cycle	Rgs14	Rgs14	Regulator of G-protein-signaling 14	7.36943e-23	4.08082e-20	2.58497
GO:0007049	cell cycle	Cdc25c	Cdc25c	M-phase inducer phosphatase 3	7.36943e-23	4.08082e-20	2.58497
GO:0032496	response to lipopolysaccharide	Ptafr	Ptafr	Platelet activating factor receptor	6.11476e-22	3.00982e-19	4.20055
GO:0032496	response to lipopolysaccharide	Bdkrb1	Bdkrb1	MCG1159	6.11476e-22	3.00982e-19	4.20055
GO:0032496	response to lipopolysaccharide	Jak2	Jak2	Tyrosine-protein kinase JAK2	6.11476e-22	3.00982e-19	4.20055
GO:0032496	response to lipopolysaccharide	Casp1	Casp1	Caspase-1	6.11476e-22	3.00982e-19	4.20055
GO:0032496	response to lipopolysaccharide	Il1b	Il1b	Interleukin-1 beta	6.11476e-22	3.00982e-19	4.20055
GO:0032496	response to lipopolysaccharide	Casp8	Casp8	Caspase-8	6.11476e-22	3.00982e-19	4.20055
GO:0032496	response to lipopolysaccharide	Fasl	Fasl	Fas ligand	6.11476e-22	3.00982e-19	4.20055
GO:0032496	response to lipopolysaccharide	Slc11a1	Slc11a1	Natural resistance-associated macrophage protein 1	6.11476e-22	3.00982e-19	4.20055
GO:0032496	response to lipopolysaccharide	Il10	Il10	Interleukin-10	6.11476e-22	3.00982e-19	4.20055
GO:0032496	response to lipopolysaccharide	Cd14	Cd14	Monocyte differentiation antigen CD14	6.11476e-22	3.00982e-19	4.20055
GO:0032496	response to lipopolysaccharide	Tnfrsf1b	Tnfrsf1b	Tumor necrosis factor receptor superfamily member 1B	6.11476e-22	3.00982e-19	4.20055
GO:0032496	response to lipopolysaccharide	Plcg2	Plcg2	1-phosphatidylinositol 4,5-bisphosphate phosphodiesterase gamma-2	6.11476e-22	3.00982e-19	4.20055
GO:0032496	response to lipopolysaccharide	Nlrc3	Nlrc3	Caterpillar 16.2	6.11476e-22	3.00982e-19	4.20055
GO:0032496	response to lipopolysaccharide	Irak3	Irak3	Interleukin-1 receptor-associated kinase 3	6.11476e-22	3.00982e-19	4.20055
GO:0032496	response to lipopolysaccharide	Ptger4	Ptger4	Prostaglandin E2 receptor EP4 subtype	6.11476e-22	3.00982e-19	4.20055
GO:0032496	response to lipopolysaccharide	Ptgs2	Ptgs2	Prostaglandin G/H synthase 2	6.11476e-22	3.00982e-19	4.20055
GO:0032496	response to lipopolysaccharide	Stat1	Stat1	Signal transducer and activator of transcription 1	6.11476e-22	3.00982e-19	4.20055
GO:0032496	response to lipopolysaccharide	Cxcl11	Cxcl11	C-X-C motif chemokine 11	6.11476e-22	3.00982e-19	4.20055
GO:0032496	response to lipopolysaccharide	Sod2	Sod2	Superoxide dismutase [Mn], mitochondrial	6.11476e-22	3.00982e-19	4.20055
GO:0032496	response to lipopolysaccharide	Nos2	Nos2	Nitric oxide synthase 2	6.11476e-22	3.00982e-19	4.20055
GO:0032496	response to lipopolysaccharide	Ace	Ace	Angiotensin-converting enzyme	6.11476e-22	3.00982e-19	4.20055
GO:0032496	response to lipopolysaccharide	Spon2	Spon2	Putative uncharacterized protein	6.11476e-22	3.00982e-19	4.20055
GO:0032496	response to lipopolysaccharide	Tlr4	Tlr4	Toll-like receptor 4	6.11476e-22	3.00982e-19	4.20055
GO:0032496	response to lipopolysaccharide	Eif2ak2	Eif2ak2	Interferon-induced, double-stranded RNA-activated protein kinase	6.11476e-22	3.00982e-19	4.20055
GO:0032496	response to lipopolysaccharide	Icam1	Icam1	Intercellular adhesion molecule 1	6.11476e-22	3.00982e-19	4.20055
GO:0032496	response to lipopolysaccharide	Litaf	Litaf	Lipopolysaccharide-induced tumor necrosis factor-alpha factor homolog	6.11476e-22	3.00982e-19	4.20055
GO:0032496	response to lipopolysaccharide	Il12rb2	Il12rb2	Interleukin-12 receptor subunit beta-2	6.11476e-22	3.00982e-19	4.20055
GO:0032496	response to lipopolysaccharide	Il6	Il6	Interleukin 6, isoform CRA_b	6.11476e-22	3.00982e-19	4.20055
GO:0032496	response to lipopolysaccharide	Cxcl9	Cxcl9	C-X-C motif chemokine 9	6.11476e-22	3.00982e-19	4.20055
GO:0032496	response to lipopolysaccharide	Serpina3n	Serpina3n	Serine protease inhibitor A3N	6.11476e-22	3.00982e-19	4.20055
GO:0032496	response to lipopolysaccharide	Myd88	Myd88	Myeloid differentiation primary response protein MyD88	6.11476e-22	3.00982e-19	4.20055
GO:0032496	response to lipopolysaccharide	Il18bp	Il18bp	Interleukin-18-binding protein	6.11476e-22	3.00982e-19	4.20055
GO:0032496	response to lipopolysaccharide	Cxcl10	Cxcl10	C-X-C motif chemokine 10	6.11476e-22	3.00982e-19	4.20055
GO:0032496	response to lipopolysaccharide	Alpl	Alpl	Alkaline phosphatase, tissue-nonspecific isozyme	6.11476e-22	3.00982e-19	4.20055
GO:0032496	response to lipopolysaccharide	Edn1	Edn1	Endothelin-1	6.11476e-22	3.00982e-19	4.20055
GO:0032496	response to lipopolysaccharide	Nfkbia	Nfkbia	NF-kappa-B inhibitor alpha	6.11476e-22	3.00982e-19	4.20055
GO:0032496	response to lipopolysaccharide	Cxcl1	Cxcl1	C-X-C motif chemokine	6.11476e-22	3.00982e-19	4.20055
GO:0032496	response to lipopolysaccharide	Tbxa2r	Tbxa2r	Thromboxane A2 receptor	6.11476e-22	3.00982e-19	4.20055
GO:0032496	response to lipopolysaccharide	Cxcl2	Cxcl2	C-X-C motif chemokine 2	6.11476e-22	3.00982e-19	4.20055
GO:0032496	response to lipopolysaccharide	Il10ra	Il10ra	Interleukin-10 receptor subunit alpha	6.11476e-22	3.00982e-19	4.20055
GO:0032496	response to lipopolysaccharide	Cxcl13	Cxcl13	C-X-C motif chemokine 13	6.11476e-22	3.00982e-19	4.20055
GO:0032496	response to lipopolysaccharide	Trib1	Trib1	Tribbles homolog 1	6.11476e-22	3.00982e-19	4.20055
GO:0032496	response to lipopolysaccharide	Tnfrsf1a	Tnfrsf1a	Tumor necrosis factor receptor superfamily member 1A	6.11476e-22	3.00982e-19	4.20055
GO:0032496	response to lipopolysaccharide	Tlr2	Tlr2	Toll-like receptor 2	6.11476e-22	3.00982e-19	4.20055
GO:0032496	response to lipopolysaccharide	Cyp1a1	Cyp1a1	Cytochrome P450 1A1	6.11476e-22	3.00982e-19	4.20055
GO:0032496	response to lipopolysaccharide	Ncf2	Ncf2	Neutrophil cytosol factor 2	6.11476e-22	3.00982e-19	4.20055
GO:0032496	response to lipopolysaccharide	Vcam1	Vcam1	Vascular cell adhesion protein 1	6.11476e-22	3.00982e-19	4.20055
GO:0032496	response to lipopolysaccharide	Ccl2	Ccl2	C-C motif chemokine 2	6.11476e-22	3.00982e-19	4.20055
GO:0032496	response to lipopolysaccharide	Gch1	Gch1	GTP cyclohydrolase 1	6.11476e-22	3.00982e-19	4.20055
GO:0032496	response to lipopolysaccharide	Cd86	Cd86	T-lymphocyte activation antigen CD86	6.11476e-22	3.00982e-19	4.20055
GO:0032496	response to lipopolysaccharide	Cxcl5	Cxcl5	C-X-C motif chemokine 5	6.11476e-22	3.00982e-19	4.20055
GO:0032496	response to lipopolysaccharide	Scgb1a1	Scgb1a1	Secretoglobin, family 1A, member 1 (Uteroglobin)	6.11476e-22	3.00982e-19	4.20055
GO:0032496	response to lipopolysaccharide	Ido1	Ido1	Indoleamine 2,3-dioxygenase 1	6.11476e-22	3.00982e-19	4.20055
GO:0032496	response to lipopolysaccharide	S100a8	S100a8	Protein S100-A8	6.11476e-22	3.00982e-19	4.20055
GO:0032496	response to lipopolysaccharide	Thbd	Thbd	Thrombomodulin	6.11476e-22	3.00982e-19	4.20055
GO:0032496	response to lipopolysaccharide	Nod2	Nod2	CARD15 short isoform	6.11476e-22	3.00982e-19	4.20055
GO:0032496	response to lipopolysaccharide	Ednrb	Ednrb	Endothelin B receptor	6.11476e-22	3.00982e-19	4.20055
GO:0032496	response to lipopolysaccharide	Il1rn	Il1rn	Interleukin-1 receptor antagonist protein	6.11476e-22	3.00982e-19	4.20055
GO:0051301	cell division	Aurkb	Aurkb	Aurora kinase B	2.29935e-19	1.01861e-16	2.95267
GO:0051301	cell division	Ccne1	Ccne1	Ccne1 protein	2.29935e-19	1.01861e-16	2.95267
GO:0051301	cell division	Incenp	Incenp	Inner centromere protein	2.29935e-19	1.01861e-16	2.95267
GO:0051301	cell division	Timeless	Timeless	Protein timeless homolog	2.29935e-19	1.01861e-16	2.95267
GO:0051301	cell division	Ncapd2	Ncapd2	Condensin complex subunit 1	2.29935e-19	1.01861e-16	2.95267
GO:0051301	cell division	Racgap1	Racgap1	Rac GTPase-activating protein 1	2.29935e-19	1.01861e-16	2.95267
GO:0051301	cell division	Knstrn	Knstrn	DNA segment, Chr 2, ERATO Doi 750, expressed, isoform CRA_c	2.29935e-19	1.01861e-16	2.95267
GO:0051301	cell division	Ndc80	Ndc80	Kinetochore protein NDC80 homolog	2.29935e-19	1.01861e-16	2.95267
GO:0051301	cell division	Ube2c	Ube2c	Ubiquitin-conjugating enzyme E2C	2.29935e-19	1.01861e-16	2.95267
GO:0051301	cell division	Mitd1	Mitd1	MIT domain-containing protein 1	2.29935e-19	1.01861e-16	2.95267
GO:0051301	cell division	Kif20b	Kif20b	Kinesin-like protein KIF20B	2.29935e-19	1.01861e-16	2.95267
GO:0051301	cell division	Misp	Misp	Mitotic interactor and substrate of PLK1	2.29935e-19	1.01861e-16	2.95267
GO:0051301	cell division	Ccnf	Ccnf	Cyclin-F	2.29935e-19	1.01861e-16	2.95267
GO:0051301	cell division	Sept3	Sept3	MKIAA4169 protein	2.29935e-19	1.01861e-16	2.95267
GO:0051301	cell division	Sgol1	Sgol1	Shugoshin-like 1	2.29935e-19	1.01861e-16	2.95267
GO:0051301	cell division	Bub1	Bub1	Mitotic checkpoint serine/threonine-protein kinase BUB1	2.29935e-19	1.01861e-16	2.95267
GO:0051301	cell division	Plk1	Plk1	Polo like kinase	2.29935e-19	1.01861e-16	2.95267
GO:0051301	cell division	Spdl1	Spdl1	Protein Spindly	2.29935e-19	1.01861e-16	2.95267
GO:0051301	cell division	Mis18bp1	Mis18bp1	Putative uncharacterized protein	2.29935e-19	1.01861e-16	2.95267
GO:0051301	cell division	Ccnd1	Ccnd1	Putative cyclin D1b	2.29935e-19	1.01861e-16	2.95267
GO:0051301	cell division	Spag5	Spag5	S17 protein	2.29935e-19	1.01861e-16	2.95267
GO:0051301	cell division	Rab11fip4	Rab11fip4	Rab11 family-interacting protein 4	2.29935e-19	1.01861e-16	2.95267
GO:0051301	cell division	Nek2	Nek2	Serine/threonine-protein kinase Nek2	2.29935e-19	1.01861e-16	2.95267
GO:0051301	cell division	Zwilch	Zwilch	Protein zwilch homolog	2.29935e-19	1.01861e-16	2.95267
GO:0051301	cell division	Cdc6	Cdc6	Cell division control protein 6 homolog	2.29935e-19	1.01861e-16	2.95267
GO:0051301	cell division	Aspm	Aspm	Abnormal spindle-like microcephaly associated splice variant 1	2.29935e-19	1.01861e-16	2.95267
GO:0051301	cell division	Nsl1	Nsl1	Kinetochore-associated protein NSL1 homolog	2.29935e-19	1.01861e-16	2.95267
GO:0051301	cell division	Mad2l1	Mad2l1	Putative uncharacterized protein	2.29935e-19	1.01861e-16	2.95267
GO:0051301	cell division	Ccnb2	Ccnb2	G2/mitotic-specific cyclin-B2	2.29935e-19	1.01861e-16	2.95267
GO:0051301	cell division	Hells	Hells	Lymphocyte-specific helicase	2.29935e-19	1.01861e-16	2.95267
GO:0051301	cell division	Kntc1	Kntc1	Kinetochore-associated protein 1	2.29935e-19	1.01861e-16	2.95267
GO:0051301	cell division	Prc1	Prc1	Protein regulator of cytokinesis 1, isoform CRA_e	2.29935e-19	1.01861e-16	2.95267
GO:0051301	cell division	Ncaph	Ncaph	Condensin complex subunit 2	2.29935e-19	1.01861e-16	2.95267
GO:0051301	cell division	Kif11	Kif11	Kinesin-like protein KIF11	2.29935e-19	1.01861e-16	2.95267
GO:0051301	cell division	Fbxo5	Fbxo5	F-box only protein 5	2.29935e-19	1.01861e-16	2.95267
GO:0051301	cell division	Nup37	Nup37	Nucleoporin Nup37	2.29935e-19	1.01861e-16	2.95267
GO:0051301	cell division	Ncapg2	Ncapg2	Putative uncharacterized protein	2.29935e-19	1.01861e-16	2.95267
GO:0051301	cell division	Smc2	Smc2	Structural maintenance of chromosomes protein 2	2.29935e-19	1.01861e-16	2.95267
GO:0051301	cell division	Ercc6l	Ercc6l	DNA excision repair protein ERCC-6-like	2.29935e-19	1.01861e-16	2.95267
GO:0051301	cell division	Tpx2	Tpx2	Targeting protein for Xklp2	2.29935e-19	1.01861e-16	2.95267
GO:0051301	cell division	Ect2	Ect2	Protein ECT2	2.29935e-19	1.01861e-16	2.95267
GO:0051301	cell division	Hepacam2	Hepacam2	HEPACAM family member 2	2.29935e-19	1.01861e-16	2.95267
GO:0051301	cell division	Ccna2	Ccna2	Cyclin-A2	2.29935e-19	1.01861e-16	2.95267
GO:0051301	cell division	Mcm5	Mcm5	DNA replication licensing factor MCM5	2.29935e-19	1.01861e-16	2.95267
GO:0051301	cell division	Nuf2	Nuf2	Kinetochore protein Nuf2	2.29935e-19	1.01861e-16	2.95267
GO:0051301	cell division	Birc5	Birc5	Baculoviral IAP repeat-containing protein 5	2.29935e-19	1.01861e-16	2.95267
GO:0051301	cell division	Ccnb1	Ccnb1	Cyclin b1 variant 1	2.29935e-19	1.01861e-16	2.95267
GO:0051301	cell division	Kif2c	Kif2c	Kinesin-like protein KIF2C	2.29935e-19	1.01861e-16	2.95267
GO:0051301	cell division	Cdca5	Cdca5	Sororin	2.29935e-19	1.01861e-16	2.95267
GO:0051301	cell division	Kif23	Kif23	Kinesin-like protein KIF23	2.29935e-19	1.01861e-16	2.95267
GO:0051301	cell division	Lig1	Lig1	DNA ligase 1	2.29935e-19	1.01861e-16	2.95267
GO:0051301	cell division	Aurka	Aurka	Aurora kinase A, isoform CRA_b	2.29935e-19	1.01861e-16	2.95267
GO:0051301	cell division	Ccne2	Ccne2	Cyclin E2, isoform CRA_a	2.29935e-19	1.01861e-16	2.95267
GO:0051301	cell division	Ttc28	Ttc28	Tetratricopeptide repeat protein 28	2.29935e-19	1.01861e-16	2.95267
GO:0051301	cell division	Cdca8	Cdca8	Borealin	2.29935e-19	1.01861e-16	2.95267
GO:0051301	cell division	Bub1b	Bub1b	Putative uncharacterized protein	2.29935e-19	1.01861e-16	2.95267
GO:0051301	cell division	Klhl13	Klhl13	Klhl13 protein	2.29935e-19	1.01861e-16	2.95267
GO:0051301	cell division	Haus3	Haus3	HAUS augmin-like complex subunit 3	2.29935e-19	1.01861e-16	2.95267
GO:0051301	cell division	Cdca2	Cdca2	Cell division cycle-associated protein 2	2.29935e-19	1.01861e-16	2.95267
GO:0051301	cell division	Katna1	Katna1	Katanin p60 ATPase-containing subunit A1	2.29935e-19	1.01861e-16	2.95267
GO:0051301	cell division	Cks1b	Cks1b	Cyclin-dependent kinases regulatory subunit 1	2.29935e-19	1.01861e-16	2.95267
GO:0051301	cell division	Casc5	Casc5	Protein CASC5	2.29935e-19	1.01861e-16	2.95267
GO:0051301	cell division	Cdca3	Cdca3	Cell division cycle-associated protein 3	2.29935e-19	1.01861e-16	2.95267
GO:0051301	cell division	Spc24	Spc24	SPC24, NDC80 kinetochore complex component, homolog (S. cerevisiae)	2.29935e-19	1.01861e-16	2.95267
GO:0051301	cell division	Kif14	Kif14	Kinesin-like protein	2.29935e-19	1.01861e-16	2.95267
GO:0051301	cell division	Cdk1	Cdk1	Cyclin-dependent kinase 1	2.29935e-19	1.01861e-16	2.95267
GO:0051301	cell division	Kif18b	Kif18b	Kinesin-like protein KIF18B	2.29935e-19	1.01861e-16	2.95267
GO:0051301	cell division	Cables1	Cables1	CDK5 and Abl enzyme substrate 1	2.29935e-19	1.01861e-16	2.95267
GO:0051301	cell division	Nusap1	Nusap1	Nucleolar and spindle-associated protein 1	2.29935e-19	1.01861e-16	2.95267
GO:0051301	cell division	Cep55	Cep55	Centrosomal protein of 55 kDa	2.29935e-19	1.01861e-16	2.95267
GO:0051301	cell division	Rbbp8	Rbbp8	DNA endonuclease RBBP8	2.29935e-19	1.01861e-16	2.95267
GO:0051301	cell division	Fam64a	Fam64a	Protein FAM64A	2.29935e-19	1.01861e-16	2.95267
GO:0051301	cell division	Ska1	Ska1	Spindle and kinetochore-associated protein 1	2.29935e-19	1.01861e-16	2.95267
GO:0051301	cell division	Pmf1	Pmf1	Putative uncharacterized protein	2.29935e-19	1.01861e-16	2.95267
GO:0051301	cell division	Spc25	Spc25	Kinetochore protein Spc25	2.29935e-19	1.01861e-16	2.95267
GO:0051301	cell division	Ska3	Ska3	Spindle and kinetochore-associated protein 3	2.29935e-19	1.01861e-16	2.95267
GO:0051301	cell division	Ran	Ran	GTP-binding nuclear protein Ran	2.29935e-19	1.01861e-16	2.95267
GO:0051301	cell division	Mastl	Mastl	Serine/threonine-protein kinase greatwall	2.29935e-19	1.01861e-16	2.95267
GO:0051301	cell division	Anln	Anln	Anln protein	2.29935e-19	1.01861e-16	2.95267
GO:0051301	cell division	Cenpe	Cenpe	Kinesin-like protein	2.29935e-19	1.01861e-16	2.95267
GO:0051301	cell division	Rgs14	Rgs14	Regulator of G-protein-signaling 14	2.29935e-19	1.01861e-16	2.95267
GO:0051301	cell division	Cdc25c	Cdc25c	M-phase inducer phosphatase 3	2.29935e-19	1.01861e-16	2.95267
GO:0035458	cellular response to interferon-beta	Trex1	Trex1	Three-prime repair exonuclease 1	9.0759e-19	3.65511e-16	9.97028
GO:0035458	cellular response to interferon-beta	Aim2	Aim2	Interferon-inducible protein AIM2	9.0759e-19	3.65511e-16	9.97028
GO:0035458	cellular response to interferon-beta	Gbp2	Gbp2	Interferon-induced guanylate-binding protein 2	9.0759e-19	3.65511e-16	9.97028
GO:0035458	cellular response to interferon-beta	Gm4951	Gm4951	Interferon-gamma-inducible GTPase Ifgga2 protein	9.0759e-19	3.65511e-16	9.97028
GO:0035458	cellular response to interferon-beta	Iigp1	Iigp1	Interferon-gamma-inducible GTPase Ifgga1 protein	9.0759e-19	3.65511e-16	9.97028
GO:0035458	cellular response to interferon-beta	Pyhin1	Pyhin1	Pyrin and HIN domain-containing protein 1	9.0759e-19	3.65511e-16	9.97028
GO:0035458	cellular response to interferon-beta	Stat1	Stat1	Signal transducer and activator of transcription 1	9.0759e-19	3.65511e-16	9.97028
GO:0035458	cellular response to interferon-beta	Ifi204	Ifi204	Interferon-activable protein 204	9.0759e-19	3.65511e-16	9.97028
GO:0035458	cellular response to interferon-beta	Tmem173	Tmem173	Stimulator of interferon genes protein	9.0759e-19	3.65511e-16	9.97028
GO:0035458	cellular response to interferon-beta	Ifi203	Ifi203	Interferon-activable protein 203	9.0759e-19	3.65511e-16	9.97028
GO:0035458	cellular response to interferon-beta	Gbp3	Gbp3	Guanylate-binding protein 4	9.0759e-19	3.65511e-16	9.97028
GO:0035458	cellular response to interferon-beta	Pnpt1	Pnpt1	Putative uncharacterized protein	9.0759e-19	3.65511e-16	9.97028
GO:0035458	cellular response to interferon-beta	Tlr3	Tlr3	Putative uncharacterized protein	9.0759e-19	3.65511e-16	9.97028
GO:0035458	cellular response to interferon-beta	Gbp2b	Gbp2b	Guanylate binding protein 1	9.0759e-19	3.65511e-16	9.97028
GO:0035458	cellular response to interferon-beta	Irf1	Irf1	Interferon regulatory factor 1	9.0759e-19	3.65511e-16	9.97028
GO:0035458	cellular response to interferon-beta	Tgtp1	Tgtp1	Tgtp protein	9.0759e-19	3.65511e-16	9.97028
GO:0035458	cellular response to interferon-beta	Ifit3	Ifit3	Ifit3 protein	9.0759e-19	3.65511e-16	9.97028
GO:0035458	cellular response to interferon-beta	Ifi205	Ifi205	Interferon-activable protein 205-A	9.0759e-19	3.65511e-16	9.97028
GO:0035458	cellular response to interferon-beta	Gbp6	Gbp6	Protein Gbp6	9.0759e-19	3.65511e-16	9.97028
GO:0035458	cellular response to interferon-beta	Igtp	Igtp	Protein Igtp	9.0759e-19	3.65511e-16	9.97028
GO:0035458	cellular response to interferon-beta	Ifit1	Ifit1	Putative uncharacterized protein	9.0759e-19	3.65511e-16	9.97028
GO:0019221	cytokine-mediated signaling pathway	Csf2rb2	Csf2rb2	Interleukin-3 receptor class 2 subunit beta	2.00754e-16	7.41116e-14	3.93114
GO:0019221	cytokine-mediated signaling pathway	Jak2	Jak2	Tyrosine-protein kinase JAK2	2.00754e-16	7.41116e-14	3.93114
GO:0019221	cytokine-mediated signaling pathway	Ebi3	Ebi3	Interleukin-27 subunit beta	2.00754e-16	7.41116e-14	3.93114
GO:0019221	cytokine-mediated signaling pathway	Il1b	Il1b	Interleukin-1 beta	2.00754e-16	7.41116e-14	3.93114
GO:0019221	cytokine-mediated signaling pathway	Klf6	Klf6	Krueppel-like factor 6	2.00754e-16	7.41116e-14	3.93114
GO:0019221	cytokine-mediated signaling pathway	Il2rg	Il2rg	Cytokine receptor common subunit gamma	2.00754e-16	7.41116e-14	3.93114
GO:0019221	cytokine-mediated signaling pathway	Csf3r	Csf3r	Granulocyte colony-stimulating factor receptor	2.00754e-16	7.41116e-14	3.93114
GO:0019221	cytokine-mediated signaling pathway	Csf1r	Csf1r	Macrophage colony-stimulating factor 1 receptor	2.00754e-16	7.41116e-14	3.93114
GO:0019221	cytokine-mediated signaling pathway	Iigp1	Iigp1	Interferon-gamma-inducible GTPase Ifgga1 protein	2.00754e-16	7.41116e-14	3.93114
GO:0019221	cytokine-mediated signaling pathway	Cd44	Cd44	CD44 antigen	2.00754e-16	7.41116e-14	3.93114
GO:0019221	cytokine-mediated signaling pathway	Il1r2	Il1r2	Interleukin-1 receptor type 2	2.00754e-16	7.41116e-14	3.93114
GO:0019221	cytokine-mediated signaling pathway	Il4ra	Il4ra	Il4ra protein	2.00754e-16	7.41116e-14	3.93114
GO:0019221	cytokine-mediated signaling pathway	Irak3	Irak3	Interleukin-1 receptor-associated kinase 3	2.00754e-16	7.41116e-14	3.93114
GO:0019221	cytokine-mediated signaling pathway	Duox2	Duox2	Protein Duox2	2.00754e-16	7.41116e-14	3.93114
GO:0019221	cytokine-mediated signaling pathway	Stat1	Stat1	Signal transducer and activator of transcription 1	2.00754e-16	7.41116e-14	3.93114
GO:0019221	cytokine-mediated signaling pathway	Cd74	Cd74	H-2 class II histocompatibility antigen gamma chain	2.00754e-16	7.41116e-14	3.93114
GO:0019221	cytokine-mediated signaling pathway	Il13ra1	Il13ra1	Interleukin-13 receptor subunit alpha-1	2.00754e-16	7.41116e-14	3.93114
GO:0019221	cytokine-mediated signaling pathway	Socs1	Socs1	Suppressor of cytokine signaling 1	2.00754e-16	7.41116e-14	3.93114
GO:0019221	cytokine-mediated signaling pathway	Il3ra	Il3ra	Interleukin-3 receptor subunit alpha	2.00754e-16	7.41116e-14	3.93114
GO:0019221	cytokine-mediated signaling pathway	Stat4	Stat4	Signal transducer and activator of transcription 4	2.00754e-16	7.41116e-14	3.93114
GO:0019221	cytokine-mediated signaling pathway	Il21r	Il21r	Putative uncharacterized protein	2.00754e-16	7.41116e-14	3.93114
GO:0019221	cytokine-mediated signaling pathway	Stat3	Stat3	Signal transducer and activator of transcription 3	2.00754e-16	7.41116e-14	3.93114
GO:0019221	cytokine-mediated signaling pathway	Il12rb2	Il12rb2	Interleukin-12 receptor subunit beta-2	2.00754e-16	7.41116e-14	3.93114
GO:0019221	cytokine-mediated signaling pathway	Il6	Il6	Interleukin 6, isoform CRA_b	2.00754e-16	7.41116e-14	3.93114
GO:0019221	cytokine-mediated signaling pathway	Ccr2	Ccr2	C-C chemokine receptor type 2	2.00754e-16	7.41116e-14	3.93114
GO:0019221	cytokine-mediated signaling pathway	Myd88	Myd88	Myeloid differentiation primary response protein MyD88	2.00754e-16	7.41116e-14	3.93114
GO:0019221	cytokine-mediated signaling pathway	Il2rb	Il2rb	Interleukin-2 receptor subunit beta	2.00754e-16	7.41116e-14	3.93114
GO:0019221	cytokine-mediated signaling pathway	Il12b	Il12b	Interleukin-12 subunit beta	2.00754e-16	7.41116e-14	3.93114
GO:0019221	cytokine-mediated signaling pathway	Csf2rb	Csf2rb	Cytokine receptor common subunit beta	2.00754e-16	7.41116e-14	3.93114
GO:0019221	cytokine-mediated signaling pathway	Pirb	Pirb	Lilrb3 protein	2.00754e-16	7.41116e-14	3.93114
GO:0019221	cytokine-mediated signaling pathway	F3	F3	Tissue factor	2.00754e-16	7.41116e-14	3.93114
GO:0019221	cytokine-mediated signaling pathway	Socs3	Socs3	Suppressor of cytokine signaling 3	2.00754e-16	7.41116e-14	3.93114
GO:0019221	cytokine-mediated signaling pathway	Il10ra	Il10ra	Interleukin-10 receptor subunit alpha	2.00754e-16	7.41116e-14	3.93114
GO:0019221	cytokine-mediated signaling pathway	Irf5	Irf5	Interferon regulatory factor 5 bone marrow variant	2.00754e-16	7.41116e-14	3.93114
GO:0019221	cytokine-mediated signaling pathway	Tnfrsf1a	Tnfrsf1a	Tumor necrosis factor receptor superfamily member 1A	2.00754e-16	7.41116e-14	3.93114
GO:0019221	cytokine-mediated signaling pathway	Il1rl1	Il1rl1	Interleukin-1 receptor-like 1	2.00754e-16	7.41116e-14	3.93114
GO:0019221	cytokine-mediated signaling pathway	Il17ra	Il17ra	Interleukin-17 receptor A	2.00754e-16	7.41116e-14	3.93114
GO:0019221	cytokine-mediated signaling pathway	Ccl2	Ccl2	C-C motif chemokine 2	2.00754e-16	7.41116e-14	3.93114
GO:0019221	cytokine-mediated signaling pathway	Ccl12	Ccl12	C-C motif chemokine 12	2.00754e-16	7.41116e-14	3.93114
GO:0019221	cytokine-mediated signaling pathway	Ptpn6	Ptpn6	Tyrosine-protein phosphatase non-receptor type 6	2.00754e-16	7.41116e-14	3.93114
GO:0019221	cytokine-mediated signaling pathway	Il18rap	Il18rap	Interleukin 18 receptor accessory protein	2.00754e-16	7.41116e-14	3.93114
GO:0019221	cytokine-mediated signaling pathway	Csf2ra	Csf2ra	Granulocyte-macrophage colony-stimulating factor receptor alpha-chain deletion isoform	2.00754e-16	7.41116e-14	3.93114
GO:0019221	cytokine-mediated signaling pathway	Il1f9	Il1f9	Interleukin-36 gamma	2.00754e-16	7.41116e-14	3.93114
GO:0019221	cytokine-mediated signaling pathway	Cx3cl1	Cx3cl1	Fractalkine	2.00754e-16	7.41116e-14	3.93114
GO:0019221	cytokine-mediated signaling pathway	Il1rn	Il1rn	Interleukin-1 receptor antagonist protein	2.00754e-16	7.41116e-14	3.93114
GO:0019221	cytokine-mediated signaling pathway	Il1a	Il1a	Interleukin-1 alpha	2.00754e-16	7.41116e-14	3.93114
GO:0042832	defense response to protozoan	Batf2	Batf2	Basic leucine zipper transcriptional factor ATF-like 2	8.99148e-16	3.06402e-13	9.61419
GO:0042832	defense response to protozoan	Bcl3	Bcl3	B-cell lymphoma 3 protein homolog	8.99148e-16	3.06402e-13	9.61419
GO:0042832	defense response to protozoan	Gbp2	Gbp2	Interferon-induced guanylate-binding protein 2	8.99148e-16	3.06402e-13	9.61419
GO:0042832	defense response to protozoan	Slc11a1	Slc11a1	Natural resistance-associated macrophage protein 1	8.99148e-16	3.06402e-13	9.61419
GO:0042832	defense response to protozoan	Irgm2	Irgm2	Interferon inducible GTPase 2, isoform CRA_a	8.99148e-16	3.06402e-13	9.61419
GO:0042832	defense response to protozoan	Batf	Batf	Basic leucine zipper transcriptional factor ATF-like	8.99148e-16	3.06402e-13	9.61419
GO:0042832	defense response to protozoan	Iigp1	Iigp1	Interferon-gamma-inducible GTPase Ifgga1 protein	8.99148e-16	3.06402e-13	9.61419
GO:0042832	defense response to protozoan	Gbp7	Gbp7	MFLJ00316 protein	8.99148e-16	3.06402e-13	9.61419
GO:0042832	defense response to protozoan	Il4ra	Il4ra	Il4ra protein	8.99148e-16	3.06402e-13	9.61419
GO:0042832	defense response to protozoan	Gbp9	Gbp9	cDNA sequence BC057170	8.99148e-16	3.06402e-13	9.61419
GO:0042832	defense response to protozoan	Il6	Il6	Interleukin 6, isoform CRA_b	8.99148e-16	3.06402e-13	9.61419
GO:0042832	defense response to protozoan	Gbp3	Gbp3	Guanylate-binding protein 4	8.99148e-16	3.06402e-13	9.61419
GO:0042832	defense response to protozoan	Il12b	Il12b	Interleukin-12 subunit beta	8.99148e-16	3.06402e-13	9.61419
GO:0042832	defense response to protozoan	Gbp10	Gbp10	Guanylate-binding protein 10	8.99148e-16	3.06402e-13	9.61419
GO:0042832	defense response to protozoan	Gbp2b	Gbp2b	Guanylate binding protein 1	8.99148e-16	3.06402e-13	9.61419
GO:0042832	defense response to protozoan	Ifng	Ifng	Interferon gamma	8.99148e-16	3.06402e-13	9.61419
GO:0042832	defense response to protozoan	Gbp6	Gbp6	Protein Gbp6	8.99148e-16	3.06402e-13	9.61419
GO:0042832	defense response to protozoan	Irf8	Irf8	Interferon regulatory factor 8	8.99148e-16	3.06402e-13	9.61419
GO:0050729	positive regulation of inflammatory response	Pla2g4a	Pla2g4a	Cytosolic phospholipase A2	5.98326e-15	1.76706e-12	6.85663
GO:0050729	positive regulation of inflammatory response	Hyal2	Hyal2	Hyaluronidase-2	5.98326e-15	1.76706e-12	6.85663
GO:0050729	positive regulation of inflammatory response	Ccr5	Ccr5	C-C chemokine receptor type 5	5.98326e-15	1.76706e-12	6.85663
GO:0050729	positive regulation of inflammatory response	Jak2	Jak2	Tyrosine-protein kinase JAK2	5.98326e-15	1.76706e-12	6.85663
GO:0050729	positive regulation of inflammatory response	Serpine1	Serpine1	Serine or cysteine peptidase inhibitor clade E member 1	5.98326e-15	1.76706e-12	6.85663
GO:0050729	positive regulation of inflammatory response	Tlr9	Tlr9	Toll-like receptor 9	5.98326e-15	1.76706e-12	6.85663
GO:0050729	positive regulation of inflammatory response	Ptger4	Ptger4	Prostaglandin E2 receptor EP4 subtype	5.98326e-15	1.76706e-12	6.85663
GO:0050729	positive regulation of inflammatory response	Ace	Ace	Angiotensin-converting enzyme	5.98326e-15	1.76706e-12	6.85663
GO:0050729	positive regulation of inflammatory response	Tlr4	Tlr4	Toll-like receptor 4	5.98326e-15	1.76706e-12	6.85663
GO:0050729	positive regulation of inflammatory response	Ctss	Ctss	Cathepsin S	5.98326e-15	1.76706e-12	6.85663
GO:0050729	positive regulation of inflammatory response	Ccr2	Ccr2	C-C chemokine receptor type 2	5.98326e-15	1.76706e-12	6.85663
GO:0050729	positive regulation of inflammatory response	Tlr3	Tlr3	Putative uncharacterized protein	5.98326e-15	1.76706e-12	6.85663
GO:0050729	positive regulation of inflammatory response	Ccl3	Ccl3	C-C motif chemokine 3	5.98326e-15	1.76706e-12	6.85663
GO:0050729	positive regulation of inflammatory response	Tnfrsf1a	Tnfrsf1a	Tumor necrosis factor receptor superfamily member 1A	5.98326e-15	1.76706e-12	6.85663
GO:0050729	positive regulation of inflammatory response	Tlr2	Tlr2	Toll-like receptor 2	5.98326e-15	1.76706e-12	6.85663
GO:0050729	positive regulation of inflammatory response	Il1rl1	Il1rl1	Interleukin-1 receptor-like 1	5.98326e-15	1.76706e-12	6.85663
GO:0050729	positive regulation of inflammatory response	Cd47	Cd47	Leukocyte surface antigen CD47	5.98326e-15	1.76706e-12	6.85663
GO:0050729	positive regulation of inflammatory response	Itga2	Itga2	Integrin alpha-2	5.98326e-15	1.76706e-12	6.85663
GO:0050729	positive regulation of inflammatory response	Tnip1	Tnip1	TNFAIP3-interacting protein 1	5.98326e-15	1.76706e-12	6.85663
GO:0050729	positive regulation of inflammatory response	S100a8	S100a8	Protein S100-A8	5.98326e-15	1.76706e-12	6.85663
GO:0050729	positive regulation of inflammatory response	Tlr11	Tlr11	Toll-like receptor 11	5.98326e-15	1.76706e-12	6.85663
GO:0050729	positive regulation of inflammatory response	Cx3cl1	Cx3cl1	Fractalkine	5.98326e-15	1.76706e-12	6.85663
GO:0050729	positive regulation of inflammatory response	Tgm2	Tgm2	Protein-glutamine gamma-glutamyltransferase 2	5.98326e-15	1.76706e-12	6.85663
GO:0032760	positive regulation of tumor necrosis factor production	Ccr5	Ccr5	C-C chemokine receptor type 5	5.98326e-15	1.76706e-12	6.85663
GO:0032760	positive regulation of tumor necrosis factor production	Jak2	Jak2	Tyrosine-protein kinase JAK2	5.98326e-15	1.76706e-12	6.85663
GO:0032760	positive regulation of tumor necrosis factor production	Cd36	Cd36	CD36 antigen variant	5.98326e-15	1.76706e-12	6.85663
GO:0032760	positive regulation of tumor necrosis factor production	Cd14	Cd14	Monocyte differentiation antigen CD14	5.98326e-15	1.76706e-12	6.85663
GO:0032760	positive regulation of tumor necrosis factor production	Ccl4	Ccl4	C-C motif chemokine 4	5.98326e-15	1.76706e-12	6.85663
GO:0032760	positive regulation of tumor necrosis factor production	Clec7a	Clec7a	C-type lectin domain family 7 member A	5.98326e-15	1.76706e-12	6.85663
GO:0032760	positive regulation of tumor necrosis factor production	Tlr9	Tlr9	Toll-like receptor 9	5.98326e-15	1.76706e-12	6.85663
GO:0032760	positive regulation of tumor necrosis factor production	Fcer1g	Fcer1g	High affinity immunoglobulin epsilon receptor subunit gamma	5.98326e-15	1.76706e-12	6.85663
GO:0032760	positive regulation of tumor necrosis factor production	Spon2	Spon2	Putative uncharacterized protein	5.98326e-15	1.76706e-12	6.85663
GO:0032760	positive regulation of tumor necrosis factor production	Tlr4	Tlr4	Toll-like receptor 4	5.98326e-15	1.76706e-12	6.85663
GO:0032760	positive regulation of tumor necrosis factor production	Nod1	Nod1	NOD1	5.98326e-15	1.76706e-12	6.85663
GO:0032760	positive regulation of tumor necrosis factor production	Myd88	Myd88	Myeloid differentiation primary response protein MyD88	5.98326e-15	1.76706e-12	6.85663
GO:0032760	positive regulation of tumor necrosis factor production	Il12b	Il12b	Interleukin-12 subunit beta	5.98326e-15	1.76706e-12	6.85663
GO:0032760	positive regulation of tumor necrosis factor production	Tlr3	Tlr3	Putative uncharacterized protein	5.98326e-15	1.76706e-12	6.85663
GO:0032760	positive regulation of tumor necrosis factor production	Ripk2	Ripk2	Ripk2 protein	5.98326e-15	1.76706e-12	6.85663
GO:0032760	positive regulation of tumor necrosis factor production	Ccl3	Ccl3	C-C motif chemokine 3	5.98326e-15	1.76706e-12	6.85663
GO:0032760	positive regulation of tumor necrosis factor production	Tnfrsf1a	Tnfrsf1a	Tumor necrosis factor receptor superfamily member 1A	5.98326e-15	1.76706e-12	6.85663
GO:0032760	positive regulation of tumor necrosis factor production	Ifng	Ifng	Interferon gamma	5.98326e-15	1.76706e-12	6.85663
GO:0032760	positive regulation of tumor necrosis factor production	Tlr2	Tlr2	Toll-like receptor 2	5.98326e-15	1.76706e-12	6.85663
GO:0032760	positive regulation of tumor necrosis factor production	Ccl2	Ccl2	C-C motif chemokine 2	5.98326e-15	1.76706e-12	6.85663
GO:0032760	positive regulation of tumor necrosis factor production	Pycard	Pycard	PYD and CARD domain containing	5.98326e-15	1.76706e-12	6.85663
GO:0032760	positive regulation of tumor necrosis factor production	Ripk1	Ripk1	Receptor-interacting serine/threonine-protein kinase 1	5.98326e-15	1.76706e-12	6.85663
GO:0032760	positive regulation of tumor necrosis factor production	Nod2	Nod2	CARD15 short isoform	5.98326e-15	1.76706e-12	6.85663
GO:0071222	cellular response to lipopolysaccharide	Nfkbib	Nfkbib	NF-kappa-B inhibitor beta	5.33679e-14	1.47762e-11	3.38477
GO:0071222	cellular response to lipopolysaccharide	Jak2	Jak2	Tyrosine-protein kinase JAK2	5.33679e-14	1.47762e-11	3.38477
GO:0071222	cellular response to lipopolysaccharide	Gbp2	Gbp2	Interferon-induced guanylate-binding protein 2	5.33679e-14	1.47762e-11	3.38477
GO:0071222	cellular response to lipopolysaccharide	Ticam2	Ticam2	TIR domain-containing adapter molecule 2	5.33679e-14	1.47762e-11	3.38477
GO:0071222	cellular response to lipopolysaccharide	Il10	Il10	Interleukin-10	5.33679e-14	1.47762e-11	3.38477
GO:0071222	cellular response to lipopolysaccharide	Cd36	Cd36	CD36 antigen variant	5.33679e-14	1.47762e-11	3.38477
GO:0071222	cellular response to lipopolysaccharide	Cd14	Cd14	Monocyte differentiation antigen CD14	5.33679e-14	1.47762e-11	3.38477
GO:0071222	cellular response to lipopolysaccharide	Pde4d	Pde4d	Phosphodiesterase 4D, cAMP specific	5.33679e-14	1.47762e-11	3.38477
GO:0071222	cellular response to lipopolysaccharide	Tnfrsf1b	Tnfrsf1b	Tumor necrosis factor receptor superfamily member 1B	5.33679e-14	1.47762e-11	3.38477
GO:0071222	cellular response to lipopolysaccharide	Serpine1	Serpine1	Serine or cysteine peptidase inhibitor clade E member 1	5.33679e-14	1.47762e-11	3.38477
GO:0071222	cellular response to lipopolysaccharide	Tlr9	Tlr9	Toll-like receptor 9	5.33679e-14	1.47762e-11	3.38477
GO:0071222	cellular response to lipopolysaccharide	Tnip3	Tnip3	TNFAIP3-interacting protein 3 beta	5.33679e-14	1.47762e-11	3.38477
GO:0071222	cellular response to lipopolysaccharide	Stat1	Stat1	Signal transducer and activator of transcription 1	5.33679e-14	1.47762e-11	3.38477
GO:0071222	cellular response to lipopolysaccharide	Cd40	Cd40	Tumor necrosis factor receptor superfamily member 5	5.33679e-14	1.47762e-11	3.38477
GO:0071222	cellular response to lipopolysaccharide	Nos2	Nos2	Nitric oxide synthase 2	5.33679e-14	1.47762e-11	3.38477
GO:0071222	cellular response to lipopolysaccharide	Spon2	Spon2	Putative uncharacterized protein	5.33679e-14	1.47762e-11	3.38477
GO:0071222	cellular response to lipopolysaccharide	Tlr4	Tlr4	Toll-like receptor 4	5.33679e-14	1.47762e-11	3.38477
GO:0071222	cellular response to lipopolysaccharide	Icam1	Icam1	Intercellular adhesion molecule 1	5.33679e-14	1.47762e-11	3.38477
GO:0071222	cellular response to lipopolysaccharide	Litaf	Litaf	Lipopolysaccharide-induced tumor necrosis factor-alpha factor homolog	5.33679e-14	1.47762e-11	3.38477
GO:0071222	cellular response to lipopolysaccharide	Il6	Il6	Interleukin 6, isoform CRA_b	5.33679e-14	1.47762e-11	3.38477
GO:0071222	cellular response to lipopolysaccharide	Cxcl10	Cxcl10	C-X-C motif chemokine 10	5.33679e-14	1.47762e-11	3.38477
GO:0071222	cellular response to lipopolysaccharide	Cd180	Cd180	CD180 antigen	5.33679e-14	1.47762e-11	3.38477
GO:0071222	cellular response to lipopolysaccharide	Il12b	Il12b	Interleukin-12 subunit beta	5.33679e-14	1.47762e-11	3.38477
GO:0071222	cellular response to lipopolysaccharide	Tnfaip3	Tnfaip3	Tumor necrosis factor alpha-induced protein 3	5.33679e-14	1.47762e-11	3.38477
GO:0071222	cellular response to lipopolysaccharide	Gbp10	Gbp10	Guanylate-binding protein 10	5.33679e-14	1.47762e-11	3.38477
GO:0071222	cellular response to lipopolysaccharide	Fcgr4	Fcgr4	Fc gamma RIIIa receptor	5.33679e-14	1.47762e-11	3.38477
GO:0071222	cellular response to lipopolysaccharide	Ripk2	Ripk2	Ripk2 protein	5.33679e-14	1.47762e-11	3.38477
GO:0071222	cellular response to lipopolysaccharide	Abca1	Abca1	ATP-binding cassette sub-family A member 1	5.33679e-14	1.47762e-11	3.38477
GO:0071222	cellular response to lipopolysaccharide	Lcn2	Lcn2	Neutrophil gelatinase-associated lipocalin	5.33679e-14	1.47762e-11	3.38477
GO:0071222	cellular response to lipopolysaccharide	Ccl20	Ccl20	C-C motif chemokine 20	5.33679e-14	1.47762e-11	3.38477
GO:0071222	cellular response to lipopolysaccharide	Cmpk2	Cmpk2	UMP-CMP kinase 2, mitochondrial	5.33679e-14	1.47762e-11	3.38477
GO:0071222	cellular response to lipopolysaccharide	Cxcl2	Cxcl2	C-X-C motif chemokine 2	5.33679e-14	1.47762e-11	3.38477
GO:0071222	cellular response to lipopolysaccharide	Csf3	Csf3	Granulocyte colony-stimulating factor	5.33679e-14	1.47762e-11	3.38477
GO:0071222	cellular response to lipopolysaccharide	Klrk1	Klrk1	NKG2-D type II integral membrane protein	5.33679e-14	1.47762e-11	3.38477
GO:0071222	cellular response to lipopolysaccharide	Ankrd1	Ankrd1	Ankyrin repeat domain-containing protein 1	5.33679e-14	1.47762e-11	3.38477
GO:0071222	cellular response to lipopolysaccharide	Ifng	Ifng	Interferon gamma	5.33679e-14	1.47762e-11	3.38477
GO:0071222	cellular response to lipopolysaccharide	Nlrp3	Nlrp3	NACHT, LRR and PYD domains-containing protein 3	5.33679e-14	1.47762e-11	3.38477
GO:0071222	cellular response to lipopolysaccharide	Plscr2	Plscr2	Phospholipid scramblase 2	5.33679e-14	1.47762e-11	3.38477
GO:0071222	cellular response to lipopolysaccharide	Ccl2	Ccl2	C-C motif chemokine 2	5.33679e-14	1.47762e-11	3.38477
GO:0071222	cellular response to lipopolysaccharide	Hmgb2	Hmgb2	High mobility group protein B2	5.33679e-14	1.47762e-11	3.38477
GO:0071222	cellular response to lipopolysaccharide	Zc3h12a	Zc3h12a	Ribonuclease ZC3H12A	5.33679e-14	1.47762e-11	3.38477
GO:0071222	cellular response to lipopolysaccharide	Cd86	Cd86	T-lymphocyte activation antigen CD86	5.33679e-14	1.47762e-11	3.38477
GO:0071222	cellular response to lipopolysaccharide	Pycard	Pycard	PYD and CARD domain containing	5.33679e-14	1.47762e-11	3.38477
GO:0071222	cellular response to lipopolysaccharide	Gbp6	Gbp6	Protein Gbp6	5.33679e-14	1.47762e-11	3.38477
GO:0071222	cellular response to lipopolysaccharide	Tspo	Tspo	Translocator protein	5.33679e-14	1.47762e-11	3.38477
GO:0071222	cellular response to lipopolysaccharide	Irf8	Irf8	Interferon regulatory factor 8	5.33679e-14	1.47762e-11	3.38477
GO:0071222	cellular response to lipopolysaccharide	Ednrb	Ednrb	Endothelin B receptor	5.33679e-14	1.47762e-11	3.38477
GO:0030593	neutrophil chemotaxis	Fcgr3	Fcgr3	Low affinity immunoglobulin gamma Fc region receptor III	2.83375e-13	7.38441e-11	6.56579
GO:0030593	neutrophil chemotaxis	Il1b	Il1b	Interleukin-1 beta	2.83375e-13	7.38441e-11	6.56579
GO:0030593	neutrophil chemotaxis	Trem1	Trem1	Trem1 protein	2.83375e-13	7.38441e-11	6.56579
GO:0030593	neutrophil chemotaxis	Csf3r	Csf3r	Granulocyte colony-stimulating factor receptor	2.83375e-13	7.38441e-11	6.56579
GO:0030593	neutrophil chemotaxis	Pde4d	Pde4d	Phosphodiesterase 4D, cAMP specific	2.83375e-13	7.38441e-11	6.56579
GO:0030593	neutrophil chemotaxis	Fcer1g	Fcer1g	High affinity immunoglobulin epsilon receptor subunit gamma	2.83375e-13	7.38441e-11	6.56579
GO:0030593	neutrophil chemotaxis	Syk	Syk	Tyrosine-protein kinase SYK	2.83375e-13	7.38441e-11	6.56579
GO:0030593	neutrophil chemotaxis	Trem3	Trem3	Protein Trem3	2.83375e-13	7.38441e-11	6.56579
GO:0030593	neutrophil chemotaxis	Vav1	Vav1	Proto-oncogene vav	2.83375e-13	7.38441e-11	6.56579
GO:0030593	neutrophil chemotaxis	Cxcr2	Cxcr2	C-X-C chemokine receptor type 2	2.83375e-13	7.38441e-11	6.56579
GO:0030593	neutrophil chemotaxis	Amica1	Amica1	Junctional adhesion molecule-like	2.83375e-13	7.38441e-11	6.56579
GO:0030593	neutrophil chemotaxis	Cxcl1	Cxcl1	C-X-C motif chemokine	2.83375e-13	7.38441e-11	6.56579
GO:0030593	neutrophil chemotaxis	Ccl3	Ccl3	C-C motif chemokine 3	2.83375e-13	7.38441e-11	6.56579
GO:0030593	neutrophil chemotaxis	Cxcl2	Cxcl2	C-X-C motif chemokine 2	2.83375e-13	7.38441e-11	6.56579
GO:0030593	neutrophil chemotaxis	Ifng	Ifng	Interferon gamma	2.83375e-13	7.38441e-11	6.56579
GO:0030593	neutrophil chemotaxis	Itgb2	Itgb2	Integrin beta-2	2.83375e-13	7.38441e-11	6.56579
GO:0030593	neutrophil chemotaxis	Ccl2	Ccl2	C-C motif chemokine 2	2.83375e-13	7.38441e-11	6.56579
GO:0030593	neutrophil chemotaxis	S100a8	S100a8	Protein S100-A8	2.83375e-13	7.38441e-11	6.56579
GO:0030593	neutrophil chemotaxis	Nckap1l	Nckap1l	Putative uncharacterized protein	2.83375e-13	7.38441e-11	6.56579
GO:0030593	neutrophil chemotaxis	Itgam	Itgam	CD11b	2.83375e-13	7.38441e-11	6.56579
GO:0030593	neutrophil chemotaxis	Cx3cl1	Cx3cl1	Fractalkine	2.83375e-13	7.38441e-11	6.56579
GO:0071346	cellular response to interferon-gamma	H2-Ab1	H2-Ab1	MHC class II antigen A beta 1	4.82565e-13	1.18765e-10	7.16352
GO:0071346	cellular response to interferon-gamma	Gbp2	Gbp2	Interferon-induced guanylate-binding protein 2	4.82565e-13	1.18765e-10	7.16352
GO:0071346	cellular response to interferon-gamma	Il12rb1	Il12rb1	Putative uncharacterized protein	4.82565e-13	1.18765e-10	7.16352
GO:0071346	cellular response to interferon-gamma	Ciita	Ciita	MHC class II transactivator	4.82565e-13	1.18765e-10	7.16352
GO:0071346	cellular response to interferon-gamma	Gbp7	Gbp7	MFLJ00316 protein	4.82565e-13	1.18765e-10	7.16352
GO:0071346	cellular response to interferon-gamma	Gbp9	Gbp9	cDNA sequence BC057170	4.82565e-13	1.18765e-10	7.16352
GO:0071346	cellular response to interferon-gamma	Nos2	Nos2	Nitric oxide synthase 2	4.82565e-13	1.18765e-10	7.16352
GO:0071346	cellular response to interferon-gamma	Gbp8	Gbp8	5830443L24Rik protein	4.82565e-13	1.18765e-10	7.16352
GO:0071346	cellular response to interferon-gamma	Gbp3	Gbp3	Guanylate-binding protein 4	4.82565e-13	1.18765e-10	7.16352
GO:0071346	cellular response to interferon-gamma	Serpina3n	Serpina3n	Serine protease inhibitor A3N	4.82565e-13	1.18765e-10	7.16352
GO:0071346	cellular response to interferon-gamma	Edn1	Edn1	Endothelin-1	4.82565e-13	1.18765e-10	7.16352
GO:0071346	cellular response to interferon-gamma	Gbp4	Gbp4	Guanylate binding protein 4.1	4.82565e-13	1.18765e-10	7.16352
GO:0071346	cellular response to interferon-gamma	Il12b	Il12b	Interleukin-12 subunit beta	4.82565e-13	1.18765e-10	7.16352
GO:0071346	cellular response to interferon-gamma	Tlr3	Tlr3	Putative uncharacterized protein	4.82565e-13	1.18765e-10	7.16352
GO:0071346	cellular response to interferon-gamma	Gbp10	Gbp10	Guanylate-binding protein 10	4.82565e-13	1.18765e-10	7.16352
GO:0071346	cellular response to interferon-gamma	Gbp2b	Gbp2b	Guanylate binding protein 1	4.82565e-13	1.18765e-10	7.16352
GO:0071346	cellular response to interferon-gamma	Ccl2	Ccl2	C-C motif chemokine 2	4.82565e-13	1.18765e-10	7.16352
GO:0071346	cellular response to interferon-gamma	Gbp6	Gbp6	Protein Gbp6	4.82565e-13	1.18765e-10	7.16352
GO:0071346	cellular response to interferon-gamma	Gbp5	Gbp5	Putative uncharacterized protein	4.82565e-13	1.18765e-10	7.16352
GO:0043123	positive regulation of I-kappaB kinase/NF-kappaB signaling	Casp1	Casp1	Caspase-1	8.61682e-13	2.00908e-10	3.53626
GO:0043123	positive regulation of I-kappaB kinase/NF-kappaB signaling	Il1b	Il1b	Interleukin-1 beta	8.61682e-13	2.00908e-10	3.53626
GO:0043123	positive regulation of I-kappaB kinase/NF-kappaB signaling	Casp8	Casp8	Caspase-8	8.61682e-13	2.00908e-10	3.53626
GO:0043123	positive regulation of I-kappaB kinase/NF-kappaB signaling	Fasl	Fasl	Fas ligand	8.61682e-13	2.00908e-10	3.53626
GO:0043123	positive regulation of I-kappaB kinase/NF-kappaB signaling	Ticam2	Ticam2	TIR domain-containing adapter molecule 2	8.61682e-13	2.00908e-10	3.53626
GO:0043123	positive regulation of I-kappaB kinase/NF-kappaB signaling	Bst2	Bst2	Bone marrow stromal antigen 2	8.61682e-13	2.00908e-10	3.53626
GO:0043123	positive regulation of I-kappaB kinase/NF-kappaB signaling	Cd36	Cd36	CD36 antigen variant	8.61682e-13	2.00908e-10	3.53626
GO:0043123	positive regulation of I-kappaB kinase/NF-kappaB signaling	Zdhhc13	Zdhhc13	Palmitoyltransferase ZDHHC13	8.61682e-13	2.00908e-10	3.53626
GO:0043123	positive regulation of I-kappaB kinase/NF-kappaB signaling	Tbk1	Tbk1	TANK-binding kinase 1	8.61682e-13	2.00908e-10	3.53626
GO:0043123	positive regulation of I-kappaB kinase/NF-kappaB signaling	Plekhg5	Plekhg5	Pleckstrin homology domain-containing family G member 5	8.61682e-13	2.00908e-10	3.53626
GO:0043123	positive regulation of I-kappaB kinase/NF-kappaB signaling	Tlr9	Tlr9	Toll-like receptor 9	8.61682e-13	2.00908e-10	3.53626
GO:0043123	positive regulation of I-kappaB kinase/NF-kappaB signaling	Cd40	Cd40	Tumor necrosis factor receptor superfamily member 5	8.61682e-13	2.00908e-10	3.53626
GO:0043123	positive regulation of I-kappaB kinase/NF-kappaB signaling	Tlr6	Tlr6	Toll-like receptor 6	8.61682e-13	2.00908e-10	3.53626
GO:0043123	positive regulation of I-kappaB kinase/NF-kappaB signaling	Tlr4	Tlr4	Toll-like receptor 4	8.61682e-13	2.00908e-10	3.53626
GO:0043123	positive regulation of I-kappaB kinase/NF-kappaB signaling	Lgals1	Lgals1	Galectin-1	8.61682e-13	2.00908e-10	3.53626
GO:0043123	positive regulation of I-kappaB kinase/NF-kappaB signaling	Ect2	Ect2	Protein ECT2	8.61682e-13	2.00908e-10	3.53626
GO:0043123	positive regulation of I-kappaB kinase/NF-kappaB signaling	Litaf	Litaf	Lipopolysaccharide-induced tumor necrosis factor-alpha factor homolog	8.61682e-13	2.00908e-10	3.53626
GO:0043123	positive regulation of I-kappaB kinase/NF-kappaB signaling	Malt1	Malt1	Mucosa-associated lymphoid tissue lymphoma translocation protein 1 homolog	8.61682e-13	2.00908e-10	3.53626
GO:0043123	positive regulation of I-kappaB kinase/NF-kappaB signaling	Nod1	Nod1	NOD1	8.61682e-13	2.00908e-10	3.53626
GO:0043123	positive regulation of I-kappaB kinase/NF-kappaB signaling	Myd88	Myd88	Myeloid differentiation primary response protein MyD88	8.61682e-13	2.00908e-10	3.53626
GO:0043123	positive regulation of I-kappaB kinase/NF-kappaB signaling	Pim2	Pim2	Serine/threonine-protein kinase pim-2	8.61682e-13	2.00908e-10	3.53626
GO:0043123	positive regulation of I-kappaB kinase/NF-kappaB signaling	S100a4	S100a4	Protein S100-A4	8.61682e-13	2.00908e-10	3.53626
GO:0043123	positive regulation of I-kappaB kinase/NF-kappaB signaling	Tlr3	Tlr3	Putative uncharacterized protein	8.61682e-13	2.00908e-10	3.53626
GO:0043123	positive regulation of I-kappaB kinase/NF-kappaB signaling	Ripk2	Ripk2	Ripk2 protein	8.61682e-13	2.00908e-10	3.53626
GO:0043123	positive regulation of I-kappaB kinase/NF-kappaB signaling	Clec4n	Clec4n	C-type lectin domain family 4, member n, isoform CRA_a	8.61682e-13	2.00908e-10	3.53626
GO:0043123	positive regulation of I-kappaB kinase/NF-kappaB signaling	Bcl10	Bcl10	B-cell leukemia/lymphoma 10	8.61682e-13	2.00908e-10	3.53626
GO:0043123	positive regulation of I-kappaB kinase/NF-kappaB signaling	Trim25	Trim25	Putative uncharacterized protein	8.61682e-13	2.00908e-10	3.53626
GO:0043123	positive regulation of I-kappaB kinase/NF-kappaB signaling	Tnfrsf1a	Tnfrsf1a	Tumor necrosis factor receptor superfamily member 1A	8.61682e-13	2.00908e-10	3.53626
GO:0043123	positive regulation of I-kappaB kinase/NF-kappaB signaling	Rnf31	Rnf31	E3 ubiquitin-protein ligase RNF31	8.61682e-13	2.00908e-10	3.53626
GO:0043123	positive regulation of I-kappaB kinase/NF-kappaB signaling	Sectm1a	Sectm1a	cDNA sequence BC010462, isoform CRA_b	8.61682e-13	2.00908e-10	3.53626
GO:0043123	positive regulation of I-kappaB kinase/NF-kappaB signaling	Ripk1	Ripk1	Receptor-interacting serine/threonine-protein kinase 1	8.61682e-13	2.00908e-10	3.53626
GO:0043123	positive regulation of I-kappaB kinase/NF-kappaB signaling	Shisa5	Shisa5	Putative uncharacterized protein	8.61682e-13	2.00908e-10	3.53626
GO:0043123	positive regulation of I-kappaB kinase/NF-kappaB signaling	Ikbke	Ikbke	Inhibitor of nuclear factor kappa-B kinase subunit epsilon	8.61682e-13	2.00908e-10	3.53626
GO:0043123	positive regulation of I-kappaB kinase/NF-kappaB signaling	Rhoc	Rhoc	Rho-related GTP-binding protein RhoC	8.61682e-13	2.00908e-10	3.53626
GO:0043123	positive regulation of I-kappaB kinase/NF-kappaB signaling	Tnfsf10	Tnfsf10	Tumor necrosis factor ligand superfamily member 10	8.61682e-13	2.00908e-10	3.53626
GO:0043123	positive regulation of I-kappaB kinase/NF-kappaB signaling	Nod2	Nod2	CARD15 short isoform	8.61682e-13	2.00908e-10	3.53626
GO:0043123	positive regulation of I-kappaB kinase/NF-kappaB signaling	Birc2	Birc2	Baculoviral IAP repeat-containing protein 2	8.61682e-13	2.00908e-10	3.53626
GO:0043123	positive regulation of I-kappaB kinase/NF-kappaB signaling	Zc3hav1	Zc3hav1	Zinc finger CCCH-type antiviral protein 1	8.61682e-13	2.00908e-10	3.53626
GO:0043123	positive regulation of I-kappaB kinase/NF-kappaB signaling	Tgm2	Tgm2	Protein-glutamine gamma-glutamyltransferase 2	8.61682e-13	2.00908e-10	3.53626
GO:0043123	positive regulation of I-kappaB kinase/NF-kappaB signaling	Il1a	Il1a	Interleukin-1 alpha	8.61682e-13	2.00908e-10	3.53626
GO:0045071	negative regulation of viral genome replication	Mx1	Mx1	Myxovirus influenza virus resistance protein 1 isoform 1	6.1024e-12	1.35168e-09	7.26406
GO:0045071	negative regulation of viral genome replication	Parp10	Parp10	Protein Parp10	6.1024e-12	1.35168e-09	7.26406
GO:0045071	negative regulation of viral genome replication	Bst2	Bst2	Bone marrow stromal antigen 2	6.1024e-12	1.35168e-09	7.26406
GO:0045071	negative regulation of viral genome replication	Rsad2	Rsad2	Radical S-adenosyl methionine domain-containing protein 2	6.1024e-12	1.35168e-09	7.26406
GO:0045071	negative regulation of viral genome replication	Slpi	Slpi	Antileukoproteinase	6.1024e-12	1.35168e-09	7.26406
GO:0045071	negative regulation of viral genome replication	Oas3	Oas3	2'-5'-oligoadenylate synthase 3	6.1024e-12	1.35168e-09	7.26406
GO:0045071	negative regulation of viral genome replication	Adar	Adar	Adenosine deaminase acting on RNA	6.1024e-12	1.35168e-09	7.26406
GO:0045071	negative regulation of viral genome replication	Eif2ak2	Eif2ak2	Interferon-induced, double-stranded RNA-activated protein kinase	6.1024e-12	1.35168e-09	7.26406
GO:0045071	negative regulation of viral genome replication	Mx2	Mx2	Interferon-induced Mx2	6.1024e-12	1.35168e-09	7.26406
GO:0045071	negative regulation of viral genome replication	Apobec3	Apobec3	Apobec3 splice variant	6.1024e-12	1.35168e-09	7.26406
GO:0045071	negative regulation of viral genome replication	Fam111a	Fam111a	Protein FAM111A	6.1024e-12	1.35168e-09	7.26406
GO:0045071	negative regulation of viral genome replication	Ifitm3	Ifitm3	Interferon-induced transmembrane protein 3	6.1024e-12	1.35168e-09	7.26406
GO:0045071	negative regulation of viral genome replication	Oas1b	Oas1b	Inactive 2'-5'-oligoadenylate synthase 1B	6.1024e-12	1.35168e-09	7.26406
GO:0045071	negative regulation of viral genome replication	Isg20	Isg20	Putative uncharacterized protein	6.1024e-12	1.35168e-09	7.26406
GO:0045071	negative regulation of viral genome replication	Oasl1	Oasl1	2'-5'-oligoadenylate synthase-like protein 1	6.1024e-12	1.35168e-09	7.26406
GO:0045071	negative regulation of viral genome replication	Isg15	Isg15	ISG15 ubiquitin-like modifier	6.1024e-12	1.35168e-09	7.26406
GO:0045071	negative regulation of viral genome replication	Zc3hav1	Zc3hav1	Zinc finger CCCH-type antiviral protein 1	6.1024e-12	1.35168e-09	7.26406
GO:0007059	chromosome segregation	Cenph	Cenph	Centromere protein H	9.50035e-12	2.00412e-09	4.49495
GO:0007059	chromosome segregation	Brca1	Brca1	Breast cancer type 1 susceptibility protein homolog	9.50035e-12	2.00412e-09	4.49495
GO:0007059	chromosome segregation	Esco2	Esco2	Putative uncharacterized protein	9.50035e-12	2.00412e-09	4.49495
GO:0007059	chromosome segregation	Incenp	Incenp	Inner centromere protein	9.50035e-12	2.00412e-09	4.49495
GO:0007059	chromosome segregation	Knstrn	Knstrn	DNA segment, Chr 2, ERATO Doi 750, expressed, isoform CRA_c	9.50035e-12	2.00412e-09	4.49495
GO:0007059	chromosome segregation	Ndc80	Ndc80	Kinetochore protein NDC80 homolog	9.50035e-12	2.00412e-09	4.49495
GO:0007059	chromosome segregation	Sgol1	Sgol1	Shugoshin-like 1	9.50035e-12	2.00412e-09	4.49495
GO:0007059	chromosome segregation	Bub1	Bub1	Mitotic checkpoint serine/threonine-protein kinase BUB1	9.50035e-12	2.00412e-09	4.49495
GO:0007059	chromosome segregation	Spag5	Spag5	S17 protein	9.50035e-12	2.00412e-09	4.49495
GO:0007059	chromosome segregation	Nek2	Nek2	Serine/threonine-protein kinase Nek2	9.50035e-12	2.00412e-09	4.49495
GO:0007059	chromosome segregation	Nsl1	Nsl1	Kinetochore-associated protein NSL1 homolog	9.50035e-12	2.00412e-09	4.49495
GO:0007059	chromosome segregation	Cenpf	Cenpf	Protein Cenpf	9.50035e-12	2.00412e-09	4.49495
GO:0007059	chromosome segregation	Kif11	Kif11	Kinesin-like protein KIF11	9.50035e-12	2.00412e-09	4.49495
GO:0007059	chromosome segregation	Nup37	Nup37	Nucleoporin Nup37	9.50035e-12	2.00412e-09	4.49495
GO:0007059	chromosome segregation	Cenpn	Cenpn	Centromere protein N	9.50035e-12	2.00412e-09	4.49495
GO:0007059	chromosome segregation	Birc5	Birc5	Baculoviral IAP repeat-containing protein 5	9.50035e-12	2.00412e-09	4.49495
GO:0007059	chromosome segregation	Kif2c	Kif2c	Kinesin-like protein KIF2C	9.50035e-12	2.00412e-09	4.49495
GO:0007059	chromosome segregation	Cdca2	Cdca2	Cell division cycle-associated protein 2	9.50035e-12	2.00412e-09	4.49495
GO:0007059	chromosome segregation	Casc5	Casc5	Protein CASC5	9.50035e-12	2.00412e-09	4.49495
GO:0007059	chromosome segregation	Top2a	Top2a	DNA topoisomerase 2-alpha	9.50035e-12	2.00412e-09	4.49495
GO:0007059	chromosome segregation	Espl1	Espl1	Espl1 protein	9.50035e-12	2.00412e-09	4.49495
GO:0007059	chromosome segregation	Ska1	Ska1	Spindle and kinetochore-associated protein 1	9.50035e-12	2.00412e-09	4.49495
GO:0007059	chromosome segregation	Pmf1	Pmf1	Putative uncharacterized protein	9.50035e-12	2.00412e-09	4.49495
GO:0007059	chromosome segregation	Spc25	Spc25	Kinetochore protein Spc25	9.50035e-12	2.00412e-09	4.49495
GO:0007059	chromosome segregation	Ska3	Ska3	Spindle and kinetochore-associated protein 3	9.50035e-12	2.00412e-09	4.49495
GO:0007059	chromosome segregation	Cenpe	Cenpe	Kinesin-like protein	9.50035e-12	2.00412e-09	4.49495
GO:0007059	chromosome segregation	Rgs14	Rgs14	Regulator of G-protein-signaling 14	9.50035e-12	2.00412e-09	4.49495
GO:0009617	response to bacterium	Sp110	Sp110	MGC118608 protein	2.44027e-11	4.91381e-09	6.40946
GO:0009617	response to bacterium	Casp1	Casp1	Caspase-1	2.44027e-11	4.91381e-09	6.40946
GO:0009617	response to bacterium	Slc11a1	Slc11a1	Natural resistance-associated macrophage protein 1	2.44027e-11	4.91381e-09	6.40946
GO:0009617	response to bacterium	Erap1	Erap1	Putative uncharacterized protein	2.44027e-11	4.91381e-09	6.40946
GO:0009617	response to bacterium	Stat1	Stat1	Signal transducer and activator of transcription 1	2.44027e-11	4.91381e-09	6.40946
GO:0009617	response to bacterium	Ncf1	Ncf1	Neutrophil cytosol factor 1	2.44027e-11	4.91381e-09	6.40946
GO:0009617	response to bacterium	Tlr4	Tlr4	Toll-like receptor 4	2.44027e-11	4.91381e-09	6.40946
GO:0009617	response to bacterium	Il6	Il6	Interleukin 6, isoform CRA_b	2.44027e-11	4.91381e-09	6.40946
GO:0009617	response to bacterium	Fcgr2b	Fcgr2b	Low affinity immunoglobulin gamma Fc region receptor II	2.44027e-11	4.91381e-09	6.40946
GO:0009617	response to bacterium	Lcn2	Lcn2	Neutrophil gelatinase-associated lipocalin	2.44027e-11	4.91381e-09	6.40946
GO:0009617	response to bacterium	Fcgr1	Fcgr1	High affinity immunoglobulin gamma Fc receptor I	2.44027e-11	4.91381e-09	6.40946
GO:0009617	response to bacterium	Tlr2	Tlr2	Toll-like receptor 2	2.44027e-11	4.91381e-09	6.40946
GO:0009617	response to bacterium	Cd47	Cd47	Leukocyte surface antigen CD47	2.44027e-11	4.91381e-09	6.40946
GO:0009617	response to bacterium	Ccl2	Ccl2	C-C motif chemokine 2	2.44027e-11	4.91381e-09	6.40946
GO:0009617	response to bacterium	Il27	Il27	Interleukin-27 subunit alpha	2.44027e-11	4.91381e-09	6.40946
GO:0009617	response to bacterium	Pycard	Pycard	PYD and CARD domain containing	2.44027e-11	4.91381e-09	6.40946
GO:0009617	response to bacterium	Irf8	Irf8	Interferon regulatory factor 8	2.44027e-11	4.91381e-09	6.40946
GO:0009617	response to bacterium	Tlr11	Tlr11	Toll-like receptor 11	2.44027e-11	4.91381e-09	6.40946
GO:0002237	response to molecule of bacterial origin	B2m	B2m	Beta-2-microglobulin	4.25405e-11	8.19368e-09	10.8468
GO:0002237	response to molecule of bacterial origin	Il10	Il10	Interleukin-10	4.25405e-11	8.19368e-09	10.8468
GO:0002237	response to molecule of bacterial origin	Cd14	Cd14	Monocyte differentiation antigen CD14	4.25405e-11	8.19368e-09	10.8468
GO:0002237	response to molecule of bacterial origin	Tlr9	Tlr9	Toll-like receptor 9	4.25405e-11	8.19368e-09	10.8468
GO:0002237	response to molecule of bacterial origin	Malt1	Malt1	Mucosa-associated lymphoid tissue lymphoma translocation protein 1 homolog	4.25405e-11	8.19368e-09	10.8468
GO:0002237	response to molecule of bacterial origin	Tnfaip3	Tnfaip3	Tumor necrosis factor alpha-induced protein 3	4.25405e-11	8.19368e-09	10.8468
GO:0002237	response to molecule of bacterial origin	Cxcl1	Cxcl1	C-X-C motif chemokine	4.25405e-11	8.19368e-09	10.8468
GO:0002237	response to molecule of bacterial origin	Bcl10	Bcl10	B-cell leukemia/lymphoma 10	4.25405e-11	8.19368e-09	10.8468
GO:0002237	response to molecule of bacterial origin	Cxcl2	Cxcl2	C-X-C motif chemokine 2	4.25405e-11	8.19368e-09	10.8468
GO:0002237	response to molecule of bacterial origin	Tlr2	Tlr2	Toll-like receptor 2	4.25405e-11	8.19368e-09	10.8468
GO:0002237	response to molecule of bacterial origin	Tap2	Tap2	Transporter 2 ATP-binding cassette sub-family B	4.25405e-11	8.19368e-09	10.8468
GO:0006935	chemotaxis	Ptafr	Ptafr	Platelet activating factor receptor	5.24215e-11	9.67614e-09	3.51487
GO:0006935	chemotaxis	Ccr5	Ccr5	C-C chemokine receptor type 5	5.24215e-11	9.67614e-09	3.51487
GO:0006935	chemotaxis	Lyn	Lyn	Tyrosine-protein kinase Lyn	5.24215e-11	9.67614e-09	3.51487
GO:0006935	chemotaxis	Xcl1	Xcl1	Lymphotactin	5.24215e-11	9.67614e-09	3.51487
GO:0006935	chemotaxis	Ccr1	Ccr1	C-C chemokine receptor type 1	5.24215e-11	9.67614e-09	3.51487
GO:0006935	chemotaxis	Ccl4	Ccl4	C-C motif chemokine 4	5.24215e-11	9.67614e-09	3.51487
GO:0006935	chemotaxis	C3ar1	C3ar1	C3a anaphylatoxin chemotactic receptor	5.24215e-11	9.67614e-09	3.51487
GO:0006935	chemotaxis	Ccrl2	Ccrl2	C-C chemokine receptor-like 2	5.24215e-11	9.67614e-09	3.51487
GO:0006935	chemotaxis	Cmtm7	Cmtm7	Putative uncharacterized protein	5.24215e-11	9.67614e-09	3.51487
GO:0006935	chemotaxis	Cxcl11	Cxcl11	C-X-C motif chemokine 11	5.24215e-11	9.67614e-09	3.51487
GO:0006935	chemotaxis	Cxcr6	Cxcr6	C-X-C chemokine receptor type 6	5.24215e-11	9.67614e-09	3.51487
GO:0006935	chemotaxis	Cxcl9	Cxcl9	C-X-C motif chemokine 9	5.24215e-11	9.67614e-09	3.51487
GO:0006935	chemotaxis	Ccr2	Ccr2	C-C chemokine receptor type 2	5.24215e-11	9.67614e-09	3.51487
GO:0006935	chemotaxis	Cxcr2	Cxcr2	C-X-C chemokine receptor type 2	5.24215e-11	9.67614e-09	3.51487
GO:0006935	chemotaxis	Cxcl10	Cxcl10	C-X-C motif chemokine 10	5.24215e-11	9.67614e-09	3.51487
GO:0006935	chemotaxis	Cxcl1	Cxcl1	C-X-C motif chemokine	5.24215e-11	9.67614e-09	3.51487
GO:0006935	chemotaxis	Ccl22	Ccl22	C-C motif chemokine 22	5.24215e-11	9.67614e-09	3.51487
GO:0006935	chemotaxis	Ccl3	Ccl3	C-C motif chemokine 3	5.24215e-11	9.67614e-09	3.51487
GO:0006935	chemotaxis	Ccl20	Ccl20	C-C motif chemokine 20	5.24215e-11	9.67614e-09	3.51487
GO:0006935	chemotaxis	Ccl11	Ccl11	Eotaxin	5.24215e-11	9.67614e-09	3.51487
GO:0006935	chemotaxis	Cxcl2	Cxcl2	C-X-C motif chemokine 2	5.24215e-11	9.67614e-09	3.51487
GO:0006935	chemotaxis	Pik3cd	Pik3cd	Phosphatidylinositol 4,5-bisphosphate 3-kinase catalytic subunit delta isoform	5.24215e-11	9.67614e-09	3.51487
GO:0006935	chemotaxis	Cxcl13	Cxcl13	C-X-C motif chemokine 13	5.24215e-11	9.67614e-09	3.51487
GO:0006935	chemotaxis	Fpr2	Fpr2	Formyl peptide receptor 2	5.24215e-11	9.67614e-09	3.51487
GO:0006935	chemotaxis	Dock2	Dock2	Dedicator of cytokinesis protein 2	5.24215e-11	9.67614e-09	3.51487
GO:0006935	chemotaxis	Ccl2	Ccl2	C-C motif chemokine 2	5.24215e-11	9.67614e-09	3.51487
GO:0006935	chemotaxis	Rac2	Rac2	Ras-related C3 botulinum toxin substrate 2	5.24215e-11	9.67614e-09	3.51487
GO:0006935	chemotaxis	Ccl12	Ccl12	C-C motif chemokine 12	5.24215e-11	9.67614e-09	3.51487
GO:0006935	chemotaxis	Cxcl5	Cxcl5	C-X-C motif chemokine 5	5.24215e-11	9.67614e-09	3.51487
GO:0006935	chemotaxis	Ccl8	Ccl8	C-C motif chemokine 8	5.24215e-11	9.67614e-09	3.51487
GO:0006935	chemotaxis	S100a8	S100a8	Protein S100-A8	5.24215e-11	9.67614e-09	3.51487
GO:0006935	chemotaxis	Nckap1l	Nckap1l	Putative uncharacterized protein	5.24215e-11	9.67614e-09	3.51487
GO:0006935	chemotaxis	Ccl7	Ccl7	C-C motif chemokine 7	5.24215e-11	9.67614e-09	3.51487
GO:0006935	chemotaxis	Cx3cl1	Cx3cl1	Fractalkine	5.24215e-11	9.67614e-09	3.51487
GO:0042493	response to drug	Casp1	Casp1	Caspase-1	5.51031e-11	9.76427e-09	2.38492
GO:0042493	response to drug	Lyn	Lyn	Tyrosine-protein kinase Lyn	5.51031e-11	9.76427e-09	2.38492
GO:0042493	response to drug	Rad54l	Rad54l	DNA repair and recombination protein RAD54-like	5.51031e-11	9.76427e-09	2.38492
GO:0042493	response to drug	B2m	B2m	Beta-2-microglobulin	5.51031e-11	9.76427e-09	2.38492
GO:0042493	response to drug	Il10	Il10	Interleukin-10	5.51031e-11	9.76427e-09	2.38492
GO:0042493	response to drug	Thbs1	Thbs1	Thrombospondin-1	5.51031e-11	9.76427e-09	2.38492
GO:0042493	response to drug	Ccnd1	Ccnd1	Putative cyclin D1b	5.51031e-11	9.76427e-09	2.38492
GO:0042493	response to drug	Lck	Lck	Proto-oncogene tyrosine-protein kinase LCK	5.51031e-11	9.76427e-09	2.38492
GO:0042493	response to drug	Aldh3a1	Aldh3a1	Aldehyde dehydrogenase, dimeric NADP-preferring	5.51031e-11	9.76427e-09	2.38492
GO:0042493	response to drug	Fosl1	Fosl1	Fos-related antigen 1	5.51031e-11	9.76427e-09	2.38492
GO:0042493	response to drug	Aqp1	Aqp1	Aquaporin-1	5.51031e-11	9.76427e-09	2.38492
GO:0042493	response to drug	Tyms	Tyms	Thymidylate synthase, isoform CRA_b	5.51031e-11	9.76427e-09	2.38492
GO:0042493	response to drug	Cybb	Cybb	Cytochrome b-245 heavy chain	5.51031e-11	9.76427e-09	2.38492
GO:0042493	response to drug	Ptgs2	Ptgs2	Prostaglandin G/H synthase 2	5.51031e-11	9.76427e-09	2.38492
GO:0042493	response to drug	Stat1	Stat1	Signal transducer and activator of transcription 1	5.51031e-11	9.76427e-09	2.38492
GO:0042493	response to drug	Adora2a	Adora2a	Adenosine receptor A2a	5.51031e-11	9.76427e-09	2.38492
GO:0042493	response to drug	Dpyd	Dpyd	Putative uncharacterized protein	5.51031e-11	9.76427e-09	2.38492
GO:0042493	response to drug	Sod2	Sod2	Superoxide dismutase [Mn], mitochondrial	5.51031e-11	9.76427e-09	2.38492
GO:0042493	response to drug	Cyba	Cyba	Cytochrome b-245, alpha polypeptide, isoform CRA_a	5.51031e-11	9.76427e-09	2.38492
GO:0042493	response to drug	Apobec1	Apobec1	C->U-editing enzyme APOBEC-1	5.51031e-11	9.76427e-09	2.38492
GO:0042493	response to drug	Cdkn1a	Cdkn1a	Cyclin-dependent kinase inhibitor 1A variant 2	5.51031e-11	9.76427e-09	2.38492
GO:0042493	response to drug	Lgals1	Lgals1	Galectin-1	5.51031e-11	9.76427e-09	2.38492
GO:0042493	response to drug	Icam1	Icam1	Intercellular adhesion molecule 1	5.51031e-11	9.76427e-09	2.38492
GO:0042493	response to drug	Stat3	Stat3	Signal transducer and activator of transcription 3	5.51031e-11	9.76427e-09	2.38492
GO:0042493	response to drug	Il6	Il6	Interleukin 6, isoform CRA_b	5.51031e-11	9.76427e-09	2.38492
GO:0042493	response to drug	Abat	Abat	4-aminobutyrate aminotransferase, mitochondrial	5.51031e-11	9.76427e-09	2.38492
GO:0042493	response to drug	Aldh1a1	Aldh1a1	Retinal dehydrogenase 1	5.51031e-11	9.76427e-09	2.38492
GO:0042493	response to drug	Ccnb1	Ccnb1	Cyclin b1 variant 1	5.51031e-11	9.76427e-09	2.38492
GO:0042493	response to drug	Fosb	Fosb	FBJ osteosarcoma oncogene B	5.51031e-11	9.76427e-09	2.38492
GO:0042493	response to drug	Bak1	Bak1	Bcl-2 homologous antagonist/killer	5.51031e-11	9.76427e-09	2.38492
GO:0042493	response to drug	Por	Por	NADPH--cytochrome P450 reductase	5.51031e-11	9.76427e-09	2.38492
GO:0042493	response to drug	Edn1	Edn1	Endothelin-1	5.51031e-11	9.76427e-09	2.38492
GO:0042493	response to drug	Fosl2	Fosl2	Fos-related antigen 2	5.51031e-11	9.76427e-09	2.38492
GO:0042493	response to drug	Abca1	Abca1	ATP-binding cassette sub-family A member 1	5.51031e-11	9.76427e-09	2.38492
GO:0042493	response to drug	Lcn2	Lcn2	Neutrophil gelatinase-associated lipocalin	5.51031e-11	9.76427e-09	2.38492
GO:0042493	response to drug	Ccl3	Ccl3	C-C motif chemokine 3	5.51031e-11	9.76427e-09	2.38492
GO:0042493	response to drug	Abcc4	Abcc4	Abcc4 protein	5.51031e-11	9.76427e-09	2.38492
GO:0042493	response to drug	Sfrp1	Sfrp1	Secreted frizzled-related protein 1	5.51031e-11	9.76427e-09	2.38492
GO:0042493	response to drug	Tbxa2r	Tbxa2r	Thromboxane A2 receptor	5.51031e-11	9.76427e-09	2.38492
GO:0042493	response to drug	Ifng	Ifng	Interferon gamma	5.51031e-11	9.76427e-09	2.38492
GO:0042493	response to drug	Cyp1a1	Cyp1a1	Cytochrome P450 1A1	5.51031e-11	9.76427e-09	2.38492
GO:0042493	response to drug	Cdk1	Cdk1	Cyclin-dependent kinase 1	5.51031e-11	9.76427e-09	2.38492
GO:0042493	response to drug	Ncf2	Ncf2	Neutrophil cytosol factor 2	5.51031e-11	9.76427e-09	2.38492
GO:0042493	response to drug	Ccl2	Ccl2	C-C motif chemokine 2	5.51031e-11	9.76427e-09	2.38492
GO:0042493	response to drug	Cd86	Cd86	T-lymphocyte activation antigen CD86	5.51031e-11	9.76427e-09	2.38492
GO:0042493	response to drug	Abcb1b	Abcb1b	MCG1177	5.51031e-11	9.76427e-09	2.38492
GO:0042493	response to drug	Tspo	Tspo	Translocator protein	5.51031e-11	9.76427e-09	2.38492
GO:0042493	response to drug	Abcb1a	Abcb1a	Multidrug resistance protein 1A	5.51031e-11	9.76427e-09	2.38492
GO:0042493	response to drug	Otc	Otc	Ornithine carbamoyltransferase, mitochondrial	5.51031e-11	9.76427e-09	2.38492
GO:0042493	response to drug	Apod	Apod	Apolipoprotein D	5.51031e-11	9.76427e-09	2.38492
GO:0042493	response to drug	Junb	Junb	Transcription factor jun-B	5.51031e-11	9.76427e-09	2.38492
GO:0042493	response to drug	Itga2	Itga2	Integrin alpha-2	5.51031e-11	9.76427e-09	2.38492
GO:0042493	response to drug	Map2k6	Map2k6	Dual-specificity mitogen-activated protein kinase kinase 6	5.51031e-11	9.76427e-09	2.38492
GO:0042493	response to drug	Scgb1a1	Scgb1a1	Secretoglobin, family 1A, member 1 (Uteroglobin)	5.51031e-11	9.76427e-09	2.38492
GO:0042493	response to drug	Ptk2b	Ptk2b	Protein-tyrosine kinase 2-beta	5.51031e-11	9.76427e-09	2.38492
GO:0042493	response to drug	Lrp8	Lrp8	Low-density lipoprotein receptor-related protein 8	5.51031e-11	9.76427e-09	2.38492
GO:0042493	response to drug	Cftr	Cftr	Cystic fibrosis transmembrane conductance regulator	5.51031e-11	9.76427e-09	2.38492
GO:0042493	response to drug	Nckap1l	Nckap1l	Putative uncharacterized protein	5.51031e-11	9.76427e-09	2.38492
GO:0042493	response to drug	Slc12a5	Slc12a5	KCC2a-S25 variant 1	5.51031e-11	9.76427e-09	2.38492
GO:0042493	response to drug	Plin2	Plin2	Perilipin-2	5.51031e-11	9.76427e-09	2.38492
GO:0042493	response to drug	Igf2	Igf2	Insulin-like growth factor 2	5.51031e-11	9.76427e-09	2.38492
GO:0042493	response to drug	Il1rn	Il1rn	Interleukin-1 receptor antagonist protein	5.51031e-11	9.76427e-09	2.38492
GO:0042493	response to drug	Nnmt	Nnmt	Nicotinamide N-methyltransferase	5.51031e-11	9.76427e-09	2.38492
GO:0042493	response to drug	Wfdc1	Wfdc1	Wfdc1 protein	5.51031e-11	9.76427e-09	2.38492
GO:0014070	response to organic cyclic compound	Casp1	Casp1	Caspase-1	1.14578e-10	1.95223e-08	3.22653
GO:0014070	response to organic cyclic compound	Lyn	Lyn	Tyrosine-protein kinase Lyn	1.14578e-10	1.95223e-08	3.22653
GO:0014070	response to organic cyclic compound	Angpt2	Angpt2	Angiopoietin 2	1.14578e-10	1.95223e-08	3.22653
GO:0014070	response to organic cyclic compound	Scn5a	Scn5a	Sodium channel voltage-gated type V alpha polypeptide	1.14578e-10	1.95223e-08	3.22653
GO:0014070	response to organic cyclic compound	Nqo1	Nqo1	NAD(P)H dehydrogenase, quinone 1	1.14578e-10	1.95223e-08	3.22653
GO:0014070	response to organic cyclic compound	Ccnd1	Ccnd1	Putative cyclin D1b	1.14578e-10	1.95223e-08	3.22653
GO:0014070	response to organic cyclic compound	Aldh3a1	Aldh3a1	Aldehyde dehydrogenase, dimeric NADP-preferring	1.14578e-10	1.95223e-08	3.22653
GO:0014070	response to organic cyclic compound	Fosl1	Fosl1	Fos-related antigen 1	1.14578e-10	1.95223e-08	3.22653
GO:0014070	response to organic cyclic compound	Tyms	Tyms	Thymidylate synthase, isoform CRA_b	1.14578e-10	1.95223e-08	3.22653
GO:0014070	response to organic cyclic compound	Ptgs2	Ptgs2	Prostaglandin G/H synthase 2	1.14578e-10	1.95223e-08	3.22653
GO:0014070	response to organic cyclic compound	Stat1	Stat1	Signal transducer and activator of transcription 1	1.14578e-10	1.95223e-08	3.22653
GO:0014070	response to organic cyclic compound	Cdkn1a	Cdkn1a	Cyclin-dependent kinase inhibitor 1A variant 2	1.14578e-10	1.95223e-08	3.22653
GO:0014070	response to organic cyclic compound	Icam1	Icam1	Intercellular adhesion molecule 1	1.14578e-10	1.95223e-08	3.22653
GO:0014070	response to organic cyclic compound	Stat3	Stat3	Signal transducer and activator of transcription 3	1.14578e-10	1.95223e-08	3.22653
GO:0014070	response to organic cyclic compound	Il6	Il6	Interleukin 6, isoform CRA_b	1.14578e-10	1.95223e-08	3.22653
GO:0014070	response to organic cyclic compound	Aldh1a1	Aldh1a1	Retinal dehydrogenase 1	1.14578e-10	1.95223e-08	3.22653
GO:0014070	response to organic cyclic compound	Mki67	Mki67	Protein Mki67	1.14578e-10	1.95223e-08	3.22653
GO:0014070	response to organic cyclic compound	Bak1	Bak1	Bcl-2 homologous antagonist/killer	1.14578e-10	1.95223e-08	3.22653
GO:0014070	response to organic cyclic compound	Ephx1	Ephx1	Epoxide hydrolase 1, microsomal	1.14578e-10	1.95223e-08	3.22653
GO:0014070	response to organic cyclic compound	Abcc4	Abcc4	Abcc4 protein	1.14578e-10	1.95223e-08	3.22653
GO:0014070	response to organic cyclic compound	Sfrp1	Sfrp1	Secreted frizzled-related protein 1	1.14578e-10	1.95223e-08	3.22653
GO:0014070	response to organic cyclic compound	Ahr	Ahr	Aryl hydrocarbon receptor	1.14578e-10	1.95223e-08	3.22653
GO:0014070	response to organic cyclic compound	Cd83	Cd83	CD83 antigen	1.14578e-10	1.95223e-08	3.22653
GO:0014070	response to organic cyclic compound	Cyp1a1	Cyp1a1	Cytochrome P450 1A1	1.14578e-10	1.95223e-08	3.22653
GO:0014070	response to organic cyclic compound	Cdk1	Cdk1	Cyclin-dependent kinase 1	1.14578e-10	1.95223e-08	3.22653
GO:0014070	response to organic cyclic compound	Ctgf	Ctgf	Connective tissue growth factor	1.14578e-10	1.95223e-08	3.22653
GO:0014070	response to organic cyclic compound	Ncf2	Ncf2	Neutrophil cytosol factor 2	1.14578e-10	1.95223e-08	3.22653
GO:0014070	response to organic cyclic compound	Abcb1b	Abcb1b	MCG1177	1.14578e-10	1.95223e-08	3.22653
GO:0014070	response to organic cyclic compound	Abcb1a	Abcb1a	Multidrug resistance protein 1A	1.14578e-10	1.95223e-08	3.22653
GO:0014070	response to organic cyclic compound	Junb	Junb	Transcription factor jun-B	1.14578e-10	1.95223e-08	3.22653
GO:0014070	response to organic cyclic compound	Itga2	Itga2	Integrin alpha-2	1.14578e-10	1.95223e-08	3.22653
GO:0014070	response to organic cyclic compound	Nampt	Nampt	Putative uncharacterized protein	1.14578e-10	1.95223e-08	3.22653
GO:0014070	response to organic cyclic compound	Plin2	Plin2	Perilipin-2	1.14578e-10	1.95223e-08	3.22653
GO:0014070	response to organic cyclic compound	Ednrb	Ednrb	Endothelin B receptor	1.14578e-10	1.95223e-08	3.22653
GO:0014070	response to organic cyclic compound	Igf2	Igf2	Insulin-like growth factor 2	1.14578e-10	1.95223e-08	3.22653
GO:0014070	response to organic cyclic compound	Birc2	Birc2	Baculoviral IAP repeat-containing protein 2	1.14578e-10	1.95223e-08	3.22653
GO:0014070	response to organic cyclic compound	Il1rn	Il1rn	Interleukin-1 receptor antagonist protein	1.14578e-10	1.95223e-08	3.22653
GO:0071347	cellular response to interleukin-1	Hyal2	Hyal2	Hyaluronidase-2	1.71449e-10	2.81303e-08	5.53544
GO:0071347	cellular response to interleukin-1	Hif1a	Hif1a	Putative uncharacterized protein	1.71449e-10	2.81303e-08	5.53544
GO:0071347	cellular response to interleukin-1	Saa3	Saa3	Serum amyloid A-3 protein	1.71449e-10	2.81303e-08	5.53544
GO:0071347	cellular response to interleukin-1	Serpine1	Serpine1	Serine or cysteine peptidase inhibitor clade E member 1	1.71449e-10	2.81303e-08	5.53544
GO:0071347	cellular response to interleukin-1	Icam1	Icam1	Intercellular adhesion molecule 1	1.71449e-10	2.81303e-08	5.53544
GO:0071347	cellular response to interleukin-1	Il6	Il6	Interleukin 6, isoform CRA_b	1.71449e-10	2.81303e-08	5.53544
GO:0071347	cellular response to interleukin-1	Serpina3n	Serpina3n	Serine protease inhibitor A3N	1.71449e-10	2.81303e-08	5.53544
GO:0071347	cellular response to interleukin-1	Edn1	Edn1	Endothelin-1	1.71449e-10	2.81303e-08	5.53544
GO:0071347	cellular response to interleukin-1	Lcn2	Lcn2	Neutrophil gelatinase-associated lipocalin	1.71449e-10	2.81303e-08	5.53544
GO:0071347	cellular response to interleukin-1	Has2	Has2	Hyaluronan synthase 2	1.71449e-10	2.81303e-08	5.53544
GO:0071347	cellular response to interleukin-1	Sfrp1	Sfrp1	Secreted frizzled-related protein 1	1.71449e-10	2.81303e-08	5.53544
GO:0071347	cellular response to interleukin-1	Cxcl2	Cxcl2	C-X-C motif chemokine 2	1.71449e-10	2.81303e-08	5.53544
GO:0071347	cellular response to interleukin-1	Irf1	Irf1	Interferon regulatory factor 1	1.71449e-10	2.81303e-08	5.53544
GO:0071347	cellular response to interleukin-1	Ankrd1	Ankrd1	Ankyrin repeat domain-containing protein 1	1.71449e-10	2.81303e-08	5.53544
GO:0071347	cellular response to interleukin-1	Adamts7	Adamts7	Adamts7 protein	1.71449e-10	2.81303e-08	5.53544
GO:0071347	cellular response to interleukin-1	Ccl2	Ccl2	C-C motif chemokine 2	1.71449e-10	2.81303e-08	5.53544
GO:0071347	cellular response to interleukin-1	Myc	Myc	Myc proto-oncogene protein	1.71449e-10	2.81303e-08	5.53544
GO:0071347	cellular response to interleukin-1	Pycard	Pycard	PYD and CARD domain containing	1.71449e-10	2.81303e-08	5.53544
GO:0071347	cellular response to interleukin-1	Apoe	Apoe	Apolipoprotein E	1.71449e-10	2.81303e-08	5.53544
GO:0006915	apoptotic process	Sp110	Sp110	MGC118608 protein	2.71182e-10	4.20188e-08	2.00012
GO:0006915	apoptotic process	Aim2	Aim2	Interferon-inducible protein AIM2	2.71182e-10	4.20188e-08	2.00012
GO:0006915	apoptotic process	Btk	Btk	Tyrosine-protein kinase BTK	2.71182e-10	4.20188e-08	2.00012
GO:0006915	apoptotic process	Casp1	Casp1	Caspase-1	2.71182e-10	4.20188e-08	2.00012
GO:0006915	apoptotic process	Naip2	Naip2	Baculoviral IAP repeat-containing protein 1b	2.71182e-10	4.20188e-08	2.00012
GO:0006915	apoptotic process	Casp12	Casp12	Caspase-12	2.71182e-10	4.20188e-08	2.00012
GO:0006915	apoptotic process	Casp8	Casp8	Caspase-8	2.71182e-10	4.20188e-08	2.00012
GO:0006915	apoptotic process	Fasl	Fasl	Fas ligand	2.71182e-10	4.20188e-08	2.00012
GO:0006915	apoptotic process	Tmbim4	Tmbim4	Protein lifeguard 4	2.71182e-10	4.20188e-08	2.00012
GO:0006915	apoptotic process	Apaf1	Apaf1	Apoptotic peptidase activating factor 1, isoform CRA_a	2.71182e-10	4.20188e-08	2.00012
GO:0006915	apoptotic process	Pim1	Pim1	Serine/threonine-protein kinase pim-1	2.71182e-10	4.20188e-08	2.00012
GO:0006915	apoptotic process	Fgfr3	Fgfr3	Fibroblast growth factor receptor 3	2.71182e-10	4.20188e-08	2.00012
GO:0006915	apoptotic process	Bub1	Bub1	Mitotic checkpoint serine/threonine-protein kinase BUB1	2.71182e-10	4.20188e-08	2.00012
GO:0006915	apoptotic process	Tnfrsf12a	Tnfrsf12a	Tumor necrosis factor receptor superfamily member 12A	2.71182e-10	4.20188e-08	2.00012
GO:0006915	apoptotic process	Prf1	Prf1	Perforin 1 (Pore forming protein)	2.71182e-10	4.20188e-08	2.00012
GO:0006915	apoptotic process	Hcar2	Hcar2	G protein-coupled receptor 109A	2.71182e-10	4.20188e-08	2.00012
GO:0006915	apoptotic process	Casp7	Casp7	Caspase-7	2.71182e-10	4.20188e-08	2.00012
GO:0006915	apoptotic process	Aatk	Aatk	Serine/threonine-protein kinase LMTK1	2.71182e-10	4.20188e-08	2.00012
GO:0006915	apoptotic process	Lck	Lck	Proto-oncogene tyrosine-protein kinase LCK	2.71182e-10	4.20188e-08	2.00012
GO:0006915	apoptotic process	Serpina3g	Serpina3g	Serine protease inhibitor A3G	2.71182e-10	4.20188e-08	2.00012
GO:0006915	apoptotic process	Xaf1	Xaf1	XIAP-associated factor 1	2.71182e-10	4.20188e-08	2.00012
GO:0006915	apoptotic process	Irak3	Irak3	Interleukin-1 receptor-associated kinase 3	2.71182e-10	4.20188e-08	2.00012
GO:0006915	apoptotic process	Srgn	Srgn	Serglycin	2.71182e-10	4.20188e-08	2.00012
GO:0006915	apoptotic process	Pml	Pml	Promyelocytic leukemia	2.71182e-10	4.20188e-08	2.00012
GO:0006915	apoptotic process	Map3k8	Map3k8	Mitogen-activated protein kinase kinase kinase 8	2.71182e-10	4.20188e-08	2.00012
GO:0006915	apoptotic process	Ckap2	Ckap2	Cytoskeleton-associated protein 2	2.71182e-10	4.20188e-08	2.00012
GO:0006915	apoptotic process	Stk17b	Stk17b	Serine/threonine-protein kinase 17B	2.71182e-10	4.20188e-08	2.00012
GO:0006915	apoptotic process	Rmdn3	Rmdn3	Regulator of microtubule dynamics protein 3	2.71182e-10	4.20188e-08	2.00012
GO:0006915	apoptotic process	Stat1	Stat1	Signal transducer and activator of transcription 1	2.71182e-10	4.20188e-08	2.00012
GO:0006915	apoptotic process	Ctsc	Ctsc	Dipeptidyl peptidase 1	2.71182e-10	4.20188e-08	2.00012
GO:0006915	apoptotic process	Nr4a1	Nr4a1	Nuclear receptor subfamily 4 group A member 1	2.71182e-10	4.20188e-08	2.00012
GO:0006915	apoptotic process	Naip5	Naip5	Neuronal apoptosis inhibitory protein 5	2.71182e-10	4.20188e-08	2.00012
GO:0006915	apoptotic process	Pim3	Pim3	Serine/threonine-protein kinase pim-3	2.71182e-10	4.20188e-08	2.00012
GO:0006915	apoptotic process	Ncf1	Ncf1	Neutrophil cytosol factor 1	2.71182e-10	4.20188e-08	2.00012
GO:0006915	apoptotic process	Ppp2r2b	Ppp2r2b	Serine/threonine-protein phosphatase 2A 55 kDa regulatory subunit B beta isoform	2.71182e-10	4.20188e-08	2.00012
GO:0006915	apoptotic process	Tpx2	Tpx2	Targeting protein for Xklp2	2.71182e-10	4.20188e-08	2.00012
GO:0006915	apoptotic process	Lgals1	Lgals1	Galectin-1	2.71182e-10	4.20188e-08	2.00012
GO:0006915	apoptotic process	Tmem173	Tmem173	Stimulator of interferon genes protein	2.71182e-10	4.20188e-08	2.00012
GO:0006915	apoptotic process	Litaf	Litaf	Lipopolysaccharide-induced tumor necrosis factor-alpha factor homolog	2.71182e-10	4.20188e-08	2.00012
GO:0006915	apoptotic process	Malt1	Malt1	Mucosa-associated lymphoid tissue lymphoma translocation protein 1 homolog	2.71182e-10	4.20188e-08	2.00012
GO:0006915	apoptotic process	Dnase1l3	Dnase1l3	Deoxyribonuclease gamma	2.71182e-10	4.20188e-08	2.00012
GO:0006915	apoptotic process	Bcl2a1a	Bcl2a1a	Bcl-2-related protein A1	2.71182e-10	4.20188e-08	2.00012
GO:0006915	apoptotic process	Birc5	Birc5	Baculoviral IAP repeat-containing protein 5	2.71182e-10	4.20188e-08	2.00012
GO:0006915	apoptotic process	Nod1	Nod1	NOD1	2.71182e-10	4.20188e-08	2.00012
GO:0006915	apoptotic process	Pmaip1	Pmaip1	Phorbol-12-myristate-13-acetate-induced protein 1	2.71182e-10	4.20188e-08	2.00012
GO:0006915	apoptotic process	Bak1	Bak1	Bcl-2 homologous antagonist/killer	2.71182e-10	4.20188e-08	2.00012
GO:0006915	apoptotic process	Pdcd1	Pdcd1	Programmed cell death protein 1	2.71182e-10	4.20188e-08	2.00012
GO:0006915	apoptotic process	Gadd45g	Gadd45g	Growth arrest and DNA-damage-inducible 45 gamma	2.71182e-10	4.20188e-08	2.00012
GO:0006915	apoptotic process	Pim2	Pim2	Serine/threonine-protein kinase pim-2	2.71182e-10	4.20188e-08	2.00012
GO:0006915	apoptotic process	Melk	Melk	Maternal embryonic leucine zipper kinase	2.71182e-10	4.20188e-08	2.00012
GO:0006915	apoptotic process	Nuak2	Nuak2	NUAK family SNF1-like kinase 2	2.71182e-10	4.20188e-08	2.00012
GO:0006915	apoptotic process	Tnfaip3	Tnfaip3	Tumor necrosis factor alpha-induced protein 3	2.71182e-10	4.20188e-08	2.00012
GO:0006915	apoptotic process	Bub1b	Bub1b	Putative uncharacterized protein	2.71182e-10	4.20188e-08	2.00012
GO:0006915	apoptotic process	Ripk2	Ripk2	Ripk2 protein	2.71182e-10	4.20188e-08	2.00012
GO:0006915	apoptotic process	Nlrc4	Nlrc4	NLR family CARD domain-containing protein 4	2.71182e-10	4.20188e-08	2.00012
GO:0006915	apoptotic process	Peg3	Peg3	Paternally-expressed gene 3 protein	2.71182e-10	4.20188e-08	2.00012
GO:0006915	apoptotic process	Lcn2	Lcn2	Neutrophil gelatinase-associated lipocalin	2.71182e-10	4.20188e-08	2.00012
GO:0006915	apoptotic process	Cyfip2	Cyfip2	Cytoplasmic FMR1-interacting protein 2	2.71182e-10	4.20188e-08	2.00012
GO:0006915	apoptotic process	Plekhf1	Plekhf1	Pleckstrin homology domain-containing family F member 1	2.71182e-10	4.20188e-08	2.00012
GO:0006915	apoptotic process	Bcl10	Bcl10	B-cell leukemia/lymphoma 10	2.71182e-10	4.20188e-08	2.00012
GO:0006915	apoptotic process	Irf1	Irf1	Interferon regulatory factor 1	2.71182e-10	4.20188e-08	2.00012
GO:0006915	apoptotic process	Tnfrsf1a	Tnfrsf1a	Tumor necrosis factor receptor superfamily member 1A	2.71182e-10	4.20188e-08	2.00012
GO:0006915	apoptotic process	Gpr65	Gpr65	Putative uncharacterized protein	2.71182e-10	4.20188e-08	2.00012
GO:0006915	apoptotic process	Ifng	Ifng	Interferon gamma	2.71182e-10	4.20188e-08	2.00012
GO:0006915	apoptotic process	Casp4	Casp4	Caspase-11 short form splicing variant	2.71182e-10	4.20188e-08	2.00012
GO:0006915	apoptotic process	Cdk1	Cdk1	Cyclin-dependent kinase 1	2.71182e-10	4.20188e-08	2.00012
GO:0006915	apoptotic process	Nlrp3	Nlrp3	NACHT, LRR and PYD domains-containing protein 3	2.71182e-10	4.20188e-08	2.00012
GO:0006915	apoptotic process	Prkcd	Prkcd	Protein kinase C delta variant IX	2.71182e-10	4.20188e-08	2.00012
GO:0006915	apoptotic process	Csrnp1	Csrnp1	Cysteine/serine-rich nuclear protein 1	2.71182e-10	4.20188e-08	2.00012
GO:0006915	apoptotic process	Casp3	Casp3	Caspase-3	2.71182e-10	4.20188e-08	2.00012
GO:0006915	apoptotic process	Bid	Bid	BH3-interacting domain death agonist	2.71182e-10	4.20188e-08	2.00012
GO:0006915	apoptotic process	Zc3h12a	Zc3h12a	Ribonuclease ZC3H12A	2.71182e-10	4.20188e-08	2.00012
GO:0006915	apoptotic process	Pycard	Pycard	PYD and CARD domain containing	2.71182e-10	4.20188e-08	2.00012
GO:0006915	apoptotic process	Ifit2	Ifit2	Interferon-induced protein with tetratricopeptide repeats 2	2.71182e-10	4.20188e-08	2.00012
GO:0006915	apoptotic process	Gzma	Gzma	Granzyme A	2.71182e-10	4.20188e-08	2.00012
GO:0006915	apoptotic process	Ripk1	Ripk1	Receptor-interacting serine/threonine-protein kinase 1	2.71182e-10	4.20188e-08	2.00012
GO:0006915	apoptotic process	Shisa5	Shisa5	Putative uncharacterized protein	2.71182e-10	4.20188e-08	2.00012
GO:0006915	apoptotic process	Gper1	Gper1	G-protein coupled estrogen receptor 1	2.71182e-10	4.20188e-08	2.00012
GO:0006915	apoptotic process	Map2k6	Map2k6	Dual-specificity mitogen-activated protein kinase kinase 6	2.71182e-10	4.20188e-08	2.00012
GO:0006915	apoptotic process	Birc3	Birc3	Baculoviral IAP repeat-containing protein 3	2.71182e-10	4.20188e-08	2.00012
GO:0006915	apoptotic process	S100a8	S100a8	Protein S100-A8	2.71182e-10	4.20188e-08	2.00012
GO:0006915	apoptotic process	G0s2	G0s2	G0/G1 switch gene 2	2.71182e-10	4.20188e-08	2.00012
GO:0006915	apoptotic process	Tnfsf10	Tnfsf10	Tumor necrosis factor ligand superfamily member 10	2.71182e-10	4.20188e-08	2.00012
GO:0006915	apoptotic process	Gzmb	Gzmb	Granzyme B(G,H)	2.71182e-10	4.20188e-08	2.00012
GO:0006915	apoptotic process	Bmx	Bmx	Non-specific protein-tyrosine kinase	2.71182e-10	4.20188e-08	2.00012
GO:0006915	apoptotic process	Shh	Shh	Sonic hedgehog protein	2.71182e-10	4.20188e-08	2.00012
GO:0006915	apoptotic process	Birc2	Birc2	Baculoviral IAP repeat-containing protein 2	2.71182e-10	4.20188e-08	2.00012
GO:0006915	apoptotic process	Arel1	Arel1	Apoptosis-resistant E3 ubiquitin protein ligase 1	2.71182e-10	4.20188e-08	2.00012
GO:0032755	positive regulation of interleukin-6 production	Ccr5	Ccr5	C-C chemokine receptor type 5	2.75066e-10	4.20188e-08	5.41244
GO:0032755	positive regulation of interleukin-6 production	Il1b	Il1b	Interleukin-1 beta	2.75066e-10	4.20188e-08	5.41244
GO:0032755	positive regulation of interleukin-6 production	Ticam2	Ticam2	TIR domain-containing adapter molecule 2	2.75066e-10	4.20188e-08	5.41244
GO:0032755	positive regulation of interleukin-6 production	Cd36	Cd36	CD36 antigen variant	2.75066e-10	4.20188e-08	5.41244
GO:0032755	positive regulation of interleukin-6 production	Tlr9	Tlr9	Toll-like receptor 9	2.75066e-10	4.20188e-08	5.41244
GO:0032755	positive regulation of interleukin-6 production	Fcer1g	Fcer1g	High affinity immunoglobulin epsilon receptor subunit gamma	2.75066e-10	4.20188e-08	5.41244
GO:0032755	positive regulation of interleukin-6 production	Tlr7	Tlr7	Toll-like receptor 7	2.75066e-10	4.20188e-08	5.41244
GO:0032755	positive regulation of interleukin-6 production	Spon2	Spon2	Putative uncharacterized protein	2.75066e-10	4.20188e-08	5.41244
GO:0032755	positive regulation of interleukin-6 production	Tlr4	Tlr4	Toll-like receptor 4	2.75066e-10	4.20188e-08	5.41244
GO:0032755	positive regulation of interleukin-6 production	Il6	Il6	Interleukin 6, isoform CRA_b	2.75066e-10	4.20188e-08	5.41244
GO:0032755	positive regulation of interleukin-6 production	Nod1	Nod1	NOD1	2.75066e-10	4.20188e-08	5.41244
GO:0032755	positive regulation of interleukin-6 production	Myd88	Myd88	Myeloid differentiation primary response protein MyD88	2.75066e-10	4.20188e-08	5.41244
GO:0032755	positive regulation of interleukin-6 production	Tlr3	Tlr3	Putative uncharacterized protein	2.75066e-10	4.20188e-08	5.41244
GO:0032755	positive regulation of interleukin-6 production	Ripk2	Ripk2	Ripk2 protein	2.75066e-10	4.20188e-08	5.41244
GO:0032755	positive regulation of interleukin-6 production	Tlr2	Tlr2	Toll-like receptor 2	2.75066e-10	4.20188e-08	5.41244
GO:0032755	positive regulation of interleukin-6 production	Pycard	Pycard	PYD and CARD domain containing	2.75066e-10	4.20188e-08	5.41244
GO:0032755	positive regulation of interleukin-6 production	Nod2	Nod2	CARD15 short isoform	2.75066e-10	4.20188e-08	5.41244
GO:0032755	positive regulation of interleukin-6 production	Il1f9	Il1f9	Interleukin-36 gamma	2.75066e-10	4.20188e-08	5.41244
GO:0032755	positive regulation of interleukin-6 production	Il1a	Il1a	Interleukin-1 alpha	2.75066e-10	4.20188e-08	5.41244
GO:2001238	positive regulation of extrinsic apoptotic signaling pathway	Hyal2	Hyal2	Hyaluronidase-2	3.16955e-10	4.68037e-08	6.40946
GO:2001238	positive regulation of extrinsic apoptotic signaling pathway	Casp8	Casp8	Caspase-8	3.16955e-10	4.68037e-08	6.40946
GO:2001238	positive regulation of extrinsic apoptotic signaling pathway	Tnfrsf12a	Tnfrsf12a	Tumor necrosis factor receptor superfamily member 12A	3.16955e-10	4.68037e-08	6.40946
GO:2001238	positive regulation of extrinsic apoptotic signaling pathway	Pml	Pml	Promyelocytic leukemia	3.16955e-10	4.68037e-08	6.40946
GO:2001238	positive regulation of extrinsic apoptotic signaling pathway	Cyld	Cyld	Putative uncharacterized protein	3.16955e-10	4.68037e-08	6.40946
GO:2001238	positive regulation of extrinsic apoptotic signaling pathway	Bcl10	Bcl10	B-cell leukemia/lymphoma 10	3.16955e-10	4.68037e-08	6.40946
GO:2001238	positive regulation of extrinsic apoptotic signaling pathway	Sfrp1	Sfrp1	Secreted frizzled-related protein 1	3.16955e-10	4.68037e-08	6.40946
GO:2001238	positive regulation of extrinsic apoptotic signaling pathway	Ptprc	Ptprc	Receptor-type tyrosine-protein phosphatase C	3.16955e-10	4.68037e-08	6.40946
GO:2001238	positive regulation of extrinsic apoptotic signaling pathway	Bid	Bid	BH3-interacting domain death agonist	3.16955e-10	4.68037e-08	6.40946
GO:2001238	positive regulation of extrinsic apoptotic signaling pathway	Siglec1	Siglec1	Sialoadhesin	3.16955e-10	4.68037e-08	6.40946
GO:2001238	positive regulation of extrinsic apoptotic signaling pathway	Pycard	Pycard	PYD and CARD domain containing	3.16955e-10	4.68037e-08	6.40946
GO:2001238	positive regulation of extrinsic apoptotic signaling pathway	Ripk1	Ripk1	Receptor-interacting serine/threonine-protein kinase 1	3.16955e-10	4.68037e-08	6.40946
GO:2001238	positive regulation of extrinsic apoptotic signaling pathway	Gper1	Gper1	G-protein coupled estrogen receptor 1	3.16955e-10	4.68037e-08	6.40946
GO:2001238	positive regulation of extrinsic apoptotic signaling pathway	G0s2	G0s2	G0/G1 switch gene 2	3.16955e-10	4.68037e-08	6.40946
GO:2001238	positive regulation of extrinsic apoptotic signaling pathway	Tnfsf10	Tnfsf10	Tumor necrosis factor ligand superfamily member 10	3.16955e-10	4.68037e-08	6.40946
GO:2001238	positive regulation of extrinsic apoptotic signaling pathway	Pdia3	Pdia3	Protein disulfide-isomerase A3	3.16955e-10	4.68037e-08	6.40946
GO:0006260	DNA replication	Mcm6	Mcm6	DNA replication licensing factor MCM6	5.27328e-10	7.41999e-08	3.39013
GO:0006260	DNA replication	Fen1	Fen1	Flap endonuclease 1	5.27328e-10	7.41999e-08	3.39013
GO:0006260	DNA replication	Rmi2	Rmi2	RecQ-mediated genome instability protein 2	5.27328e-10	7.41999e-08	3.39013
GO:0006260	DNA replication	Blm	Blm	Bloom syndrome protein homolog	5.27328e-10	7.41999e-08	3.39013
GO:0006260	DNA replication	Brca1	Brca1	Breast cancer type 1 susceptibility protein homolog	5.27328e-10	7.41999e-08	3.39013
GO:0006260	DNA replication	Dbf4	Dbf4	DBF4 homolog (S. cerevisiae)	5.27328e-10	7.41999e-08	3.39013
GO:0006260	DNA replication	Mcm3	Mcm3	DNA replication licensing factor MCM3	5.27328e-10	7.41999e-08	3.39013
GO:0006260	DNA replication	Chaf1b	Chaf1b	Chromatin assembly factor 1 subunit B	5.27328e-10	7.41999e-08	3.39013
GO:0006260	DNA replication	Cdc6	Cdc6	Cell division control protein 6 homolog	5.27328e-10	7.41999e-08	3.39013
GO:0006260	DNA replication	Polq	Polq	Putative uncharacterized protein	5.27328e-10	7.41999e-08	3.39013
GO:0006260	DNA replication	Mcm2	Mcm2	DNA replication licensing factor MCM2	5.27328e-10	7.41999e-08	3.39013
GO:0006260	DNA replication	Rrm1	Rrm1	Ribonucleoside-diphosphate reductase large subunit	5.27328e-10	7.41999e-08	3.39013
GO:0006260	DNA replication	Mcm4	Mcm4	DNA replication licensing factor MCM4	5.27328e-10	7.41999e-08	3.39013
GO:0006260	DNA replication	Rrm2	Rrm2	Ribonucleoside-diphosphate reductase subunit M2	5.27328e-10	7.41999e-08	3.39013
GO:0006260	DNA replication	Pcna	Pcna	Proliferating cell nuclear antigen	5.27328e-10	7.41999e-08	3.39013
GO:0006260	DNA replication	Mcm5	Mcm5	DNA replication licensing factor MCM5	5.27328e-10	7.41999e-08	3.39013
GO:0006260	DNA replication	Dtl	Dtl	Denticleless protein homolog	5.27328e-10	7.41999e-08	3.39013
GO:0006260	DNA replication	Lig1	Lig1	DNA ligase 1	5.27328e-10	7.41999e-08	3.39013
GO:0006260	DNA replication	Dna2	Dna2	DNA replication ATP-dependent helicase/nuclease DNA2	5.27328e-10	7.41999e-08	3.39013
GO:0006260	DNA replication	Nfic	Nfic	Nuclear factor 1 C-type	5.27328e-10	7.41999e-08	3.39013
GO:0006260	DNA replication	Fam111a	Fam111a	Protein FAM111A	5.27328e-10	7.41999e-08	3.39013
GO:0006260	DNA replication	Chaf1a	Chaf1a	Putative uncharacterized protein	5.27328e-10	7.41999e-08	3.39013
GO:0006260	DNA replication	Rfc5	Rfc5	Replication factor C subunit 5	5.27328e-10	7.41999e-08	3.39013
GO:0006260	DNA replication	2810417H13Rik	2810417H13Rik	PCNA-associated factor	5.27328e-10	7.41999e-08	3.39013
GO:0006260	DNA replication	Dnajc2	Dnajc2	DnaJ homolog subfamily C member 2	5.27328e-10	7.41999e-08	3.39013
GO:0006260	DNA replication	Pole	Pole	DNA polymerase epsilon catalytic subunit A	5.27328e-10	7.41999e-08	3.39013
GO:0006260	DNA replication	Gins2	Gins2	DNA replication complex GINS protein PSF2	5.27328e-10	7.41999e-08	3.39013
GO:0006260	DNA replication	Prim1	Prim1	DNA primase small subunit	5.27328e-10	7.41999e-08	3.39013
GO:0006260	DNA replication	Mcm10	Mcm10	Protein MCM10 homolog	5.27328e-10	7.41999e-08	3.39013
GO:0006260	DNA replication	Rfc4	Rfc4	Replication factor C subunit 4	5.27328e-10	7.41999e-08	3.39013
GO:0006260	DNA replication	Ticrr	Ticrr	Putative uncharacterized protein	5.27328e-10	7.41999e-08	3.39013
GO:0006260	DNA replication	Pola2	Pola2	DNA polymerase alpha subunit B	5.27328e-10	7.41999e-08	3.39013
GO:0050731	positive regulation of peptidyl-tyrosine phosphorylation	Jak2	Jak2	Tyrosine-protein kinase JAK2	5.35981e-10	7.41999e-08	3.96776
GO:0050731	positive regulation of peptidyl-tyrosine phosphorylation	Lyn	Lyn	Tyrosine-protein kinase Lyn	5.35981e-10	7.41999e-08	3.96776
GO:0050731	positive regulation of peptidyl-tyrosine phosphorylation	Osm	Osm	Oncostatin-M	5.35981e-10	7.41999e-08	3.96776
GO:0050731	positive regulation of peptidyl-tyrosine phosphorylation	Sema4d	Sema4d	Semaphorin-4D	5.35981e-10	7.41999e-08	3.96776
GO:0050731	positive regulation of peptidyl-tyrosine phosphorylation	Cd36	Cd36	CD36 antigen variant	5.35981e-10	7.41999e-08	3.96776
GO:0050731	positive regulation of peptidyl-tyrosine phosphorylation	Fgfr3	Fgfr3	Fibroblast growth factor receptor 3	5.35981e-10	7.41999e-08	3.96776
GO:0050731	positive regulation of peptidyl-tyrosine phosphorylation	Cd44	Cd44	CD44 antigen	5.35981e-10	7.41999e-08	3.96776
GO:0050731	positive regulation of peptidyl-tyrosine phosphorylation	Tnk2	Tnk2	Activated CDC42 kinase 1	5.35981e-10	7.41999e-08	3.96776
GO:0050731	positive regulation of peptidyl-tyrosine phosphorylation	Efna1	Efna1	Ephrin-A1	5.35981e-10	7.41999e-08	3.96776
GO:0050731	positive regulation of peptidyl-tyrosine phosphorylation	Il11	Il11	Interleukin 11	5.35981e-10	7.41999e-08	3.96776
GO:0050731	positive regulation of peptidyl-tyrosine phosphorylation	Reln	Reln	Reelin splicing isoform MR-1A	5.35981e-10	7.41999e-08	3.96776
GO:0050731	positive regulation of peptidyl-tyrosine phosphorylation	Cd74	Cd74	H-2 class II histocompatibility antigen gamma chain	5.35981e-10	7.41999e-08	3.96776
GO:0050731	positive regulation of peptidyl-tyrosine phosphorylation	Syk	Syk	Tyrosine-protein kinase SYK	5.35981e-10	7.41999e-08	3.96776
GO:0050731	positive regulation of peptidyl-tyrosine phosphorylation	Lif	Lif	Leukemia inhibitory factor	5.35981e-10	7.41999e-08	3.96776
GO:0050731	positive regulation of peptidyl-tyrosine phosphorylation	Tlr4	Tlr4	Toll-like receptor 4	5.35981e-10	7.41999e-08	3.96776
GO:0050731	positive regulation of peptidyl-tyrosine phosphorylation	Icam1	Icam1	Intercellular adhesion molecule 1	5.35981e-10	7.41999e-08	3.96776
GO:0050731	positive regulation of peptidyl-tyrosine phosphorylation	Il6	Il6	Interleukin 6, isoform CRA_b	5.35981e-10	7.41999e-08	3.96776
GO:0050731	positive regulation of peptidyl-tyrosine phosphorylation	Tnfrsf14	Tnfrsf14	Protein Tnfrsf14	5.35981e-10	7.41999e-08	3.96776
GO:0050731	positive regulation of peptidyl-tyrosine phosphorylation	Ripk2	Ripk2	Ripk2 protein	5.35981e-10	7.41999e-08	3.96776
GO:0050731	positive regulation of peptidyl-tyrosine phosphorylation	Csf3	Csf3	Granulocyte colony-stimulating factor	5.35981e-10	7.41999e-08	3.96776
GO:0050731	positive regulation of peptidyl-tyrosine phosphorylation	Cd80	Cd80	T-lymphocyte activation antigen CD80	5.35981e-10	7.41999e-08	3.96776
GO:0050731	positive regulation of peptidyl-tyrosine phosphorylation	Ptk2b	Ptk2b	Protein-tyrosine kinase 2-beta	5.35981e-10	7.41999e-08	3.96776
GO:0050731	positive regulation of peptidyl-tyrosine phosphorylation	Lrp8	Lrp8	Low-density lipoprotein receptor-related protein 8	5.35981e-10	7.41999e-08	3.96776
GO:0050731	positive regulation of peptidyl-tyrosine phosphorylation	Nod2	Nod2	CARD15 short isoform	5.35981e-10	7.41999e-08	3.96776
GO:0050731	positive regulation of peptidyl-tyrosine phosphorylation	Hcls1	Hcls1	Hematopoietic lineage cell-specific protein	5.35981e-10	7.41999e-08	3.96776
GO:0050731	positive regulation of peptidyl-tyrosine phosphorylation	Igf2	Igf2	Insulin-like growth factor 2	5.35981e-10	7.41999e-08	3.96776
GO:0045576	mast cell activation	Fcgr3	Fcgr3	Low affinity immunoglobulin gamma Fc region receptor III	9.75989e-10	1.31019e-07	11.537
GO:0045576	mast cell activation	Fcer1g	Fcer1g	High affinity immunoglobulin epsilon receptor subunit gamma	9.75989e-10	1.31019e-07	11.537
GO:0045576	mast cell activation	Rhoh	Rhoh	Putative uncharacterized protein	9.75989e-10	1.31019e-07	11.537
GO:0045576	mast cell activation	Tlr4	Tlr4	Toll-like receptor 4	9.75989e-10	1.31019e-07	11.537
GO:0045576	mast cell activation	Fcgr2b	Fcgr2b	Low affinity immunoglobulin gamma Fc region receptor II	9.75989e-10	1.31019e-07	11.537
GO:0045576	mast cell activation	Fyb	Fyb	FYN binding protein, isoform CRA_f	9.75989e-10	1.31019e-07	11.537
GO:0045576	mast cell activation	Cd48	Cd48	CD48 antigen	9.75989e-10	1.31019e-07	11.537
GO:0045576	mast cell activation	Lcp2	Lcp2	Lymphocyte cytosolic protein 2	9.75989e-10	1.31019e-07	11.537
GO:0045576	mast cell activation	Bcl10	Bcl10	B-cell leukemia/lymphoma 10	9.75989e-10	1.31019e-07	11.537
GO:0007159	leukocyte cell-cell adhesion	Itga4	Itga4	Integrin alpha-4	2.06276e-09	2.68765e-07	7.24548
GO:0007159	leukocyte cell-cell adhesion	Olr1	Olr1	Oxidized low-density lipoprotein receptor 1	2.06276e-09	2.68765e-07	7.24548
GO:0007159	leukocyte cell-cell adhesion	Fermt3	Fermt3	Putative uncharacterized protein	2.06276e-09	2.68765e-07	7.24548
GO:0007159	leukocyte cell-cell adhesion	Syk	Syk	Tyrosine-protein kinase SYK	2.06276e-09	2.68765e-07	7.24548
GO:0007159	leukocyte cell-cell adhesion	Icam1	Icam1	Intercellular adhesion molecule 1	2.06276e-09	2.68765e-07	7.24548
GO:0007159	leukocyte cell-cell adhesion	Sele	Sele	E-selectin	2.06276e-09	2.68765e-07	7.24548
GO:0007159	leukocyte cell-cell adhesion	Ptprc	Ptprc	Receptor-type tyrosine-protein phosphatase C	2.06276e-09	2.68765e-07	7.24548
GO:0007159	leukocyte cell-cell adhesion	Selp	Selp	P-selectin	2.06276e-09	2.68765e-07	7.24548
GO:0007159	leukocyte cell-cell adhesion	Itgb2	Itgb2	Integrin beta-2	2.06276e-09	2.68765e-07	7.24548
GO:0007159	leukocyte cell-cell adhesion	Vcam1	Vcam1	Vascular cell adhesion protein 1	2.06276e-09	2.68765e-07	7.24548
GO:0007159	leukocyte cell-cell adhesion	Tnip1	Tnip1	TNFAIP3-interacting protein 1	2.06276e-09	2.68765e-07	7.24548
GO:0007159	leukocyte cell-cell adhesion	Itgal	Itgal	Itgal protein	2.06276e-09	2.68765e-07	7.24548
GO:0007159	leukocyte cell-cell adhesion	Itgam	Itgam	CD11b	2.06276e-09	2.68765e-07	7.24548
GO:0050727	regulation of inflammatory response	Jak2	Jak2	Tyrosine-protein kinase JAK2	3.46934e-09	4.39119e-07	4.77568
GO:0050727	regulation of inflammatory response	Casp1	Casp1	Caspase-1	3.46934e-09	4.39119e-07	4.77568
GO:0050727	regulation of inflammatory response	Lyn	Lyn	Tyrosine-protein kinase Lyn	3.46934e-09	4.39119e-07	4.77568
GO:0050727	regulation of inflammatory response	Casp12	Casp12	Caspase-12	3.46934e-09	4.39119e-07	4.77568
GO:0050727	regulation of inflammatory response	Xcl1	Xcl1	Lymphotactin	3.46934e-09	4.39119e-07	4.77568
GO:0050727	regulation of inflammatory response	Pik3ap1	Pik3ap1	Phosphoinositide 3-kinase adapter protein 1	3.46934e-09	4.39119e-07	4.77568
GO:0050727	regulation of inflammatory response	Tlr9	Tlr9	Toll-like receptor 9	3.46934e-09	4.39119e-07	4.77568
GO:0050727	regulation of inflammatory response	Sema7a	Sema7a	Semaphorin-7A	3.46934e-09	4.39119e-07	4.77568
GO:0050727	regulation of inflammatory response	Mgll	Mgll	Monoglyceride lipase	3.46934e-09	4.39119e-07	4.77568
GO:0050727	regulation of inflammatory response	Tlr4	Tlr4	Toll-like receptor 4	3.46934e-09	4.39119e-07	4.77568
GO:0050727	regulation of inflammatory response	Myd88	Myd88	Myeloid differentiation primary response protein MyD88	3.46934e-09	4.39119e-07	4.77568
GO:0050727	regulation of inflammatory response	Sbno2	Sbno2	Protein strawberry notch homolog 2	3.46934e-09	4.39119e-07	4.77568
GO:0050727	regulation of inflammatory response	Casp4	Casp4	Caspase-11 short form splicing variant	3.46934e-09	4.39119e-07	4.77568
GO:0050727	regulation of inflammatory response	Nlrp3	Nlrp3	NACHT, LRR and PYD domains-containing protein 3	3.46934e-09	4.39119e-07	4.77568
GO:0050727	regulation of inflammatory response	Chrna7	Chrna7	Neuronal acetylcholine receptor subunit alpha-7	3.46934e-09	4.39119e-07	4.77568
GO:0050727	regulation of inflammatory response	Pycard	Pycard	PYD and CARD domain containing	3.46934e-09	4.39119e-07	4.77568
GO:0050727	regulation of inflammatory response	Scgb1a1	Scgb1a1	Secretoglobin, family 1A, member 1 (Uteroglobin)	3.46934e-09	4.39119e-07	4.77568
GO:0050727	regulation of inflammatory response	S100a8	S100a8	Protein S100-A8	3.46934e-09	4.39119e-07	4.77568
GO:0050727	regulation of inflammatory response	Nod2	Nod2	CARD15 short isoform	3.46934e-09	4.39119e-07	4.77568
GO:0043065	positive regulation of apoptotic process	Sp110	Sp110	MGC118608 protein	5.98598e-09	7.09644e-07	2.32672
GO:0043065	positive regulation of apoptotic process	Pla2g4a	Pla2g4a	Cytosolic phospholipase A2	5.98598e-09	7.09644e-07	2.32672
GO:0043065	positive regulation of apoptotic process	Jak2	Jak2	Tyrosine-protein kinase JAK2	5.98598e-09	7.09644e-07	2.32672
GO:0043065	positive regulation of apoptotic process	Casp1	Casp1	Caspase-1	5.98598e-09	7.09644e-07	2.32672
GO:0043065	positive regulation of apoptotic process	Sox4	Sox4	Transcription factor SOX-4	5.98598e-09	7.09644e-07	2.32672
GO:0043065	positive regulation of apoptotic process	Casp12	Casp12	Caspase-12	5.98598e-09	7.09644e-07	2.32672
GO:0043065	positive regulation of apoptotic process	Il1b	Il1b	Interleukin-1 beta	5.98598e-09	7.09644e-07	2.32672
GO:0043065	positive regulation of apoptotic process	Fasl	Fasl	Fas ligand	5.98598e-09	7.09644e-07	2.32672
GO:0043065	positive regulation of apoptotic process	Esr2	Esr2	Estrogen receptor beta	5.98598e-09	7.09644e-07	2.32672
GO:0043065	positive regulation of apoptotic process	Hif1a	Hif1a	Putative uncharacterized protein	5.98598e-09	7.09644e-07	2.32672
GO:0043065	positive regulation of apoptotic process	Tnfrsf12a	Tnfrsf12a	Tumor necrosis factor receptor superfamily member 12A	5.98598e-09	7.09644e-07	2.32672
GO:0043065	positive regulation of apoptotic process	Fosl1	Fosl1	Fos-related antigen 1	5.98598e-09	7.09644e-07	2.32672
GO:0043065	positive regulation of apoptotic process	Ptgs2	Ptgs2	Prostaglandin G/H synthase 2	5.98598e-09	7.09644e-07	2.32672
GO:0043065	positive regulation of apoptotic process	Nr4a1	Nr4a1	Nuclear receptor subfamily 4 group A member 1	5.98598e-09	7.09644e-07	2.32672
GO:0043065	positive regulation of apoptotic process	Ace	Ace	Angiotensin-converting enzyme	5.98598e-09	7.09644e-07	2.32672
GO:0043065	positive regulation of apoptotic process	Tlr4	Tlr4	Toll-like receptor 4	5.98598e-09	7.09644e-07	2.32672
GO:0043065	positive regulation of apoptotic process	Eif2ak2	Eif2ak2	Interferon-induced, double-stranded RNA-activated protein kinase	5.98598e-09	7.09644e-07	2.32672
GO:0043065	positive regulation of apoptotic process	Ect2	Ect2	Protein ECT2	5.98598e-09	7.09644e-07	2.32672
GO:0043065	positive regulation of apoptotic process	Wnt11	Wnt11	Protein Wnt-11	5.98598e-09	7.09644e-07	2.32672
GO:0043065	positive regulation of apoptotic process	Bard1	Bard1	BRCA1-associated RING domain protein 1	5.98598e-09	7.09644e-07	2.32672
GO:0043065	positive regulation of apoptotic process	Il6	Il6	Interleukin 6, isoform CRA_b	5.98598e-09	7.09644e-07	2.32672
GO:0043065	positive regulation of apoptotic process	Aldh1a1	Aldh1a1	Retinal dehydrogenase 1	5.98598e-09	7.09644e-07	2.32672
GO:0043065	positive regulation of apoptotic process	Pmaip1	Pmaip1	Phorbol-12-myristate-13-acetate-induced protein 1	5.98598e-09	7.09644e-07	2.32672
GO:0043065	positive regulation of apoptotic process	Bak1	Bak1	Bcl-2 homologous antagonist/killer	5.98598e-09	7.09644e-07	2.32672
GO:0043065	positive regulation of apoptotic process	Pdcd1	Pdcd1	Programmed cell death protein 1	5.98598e-09	7.09644e-07	2.32672
GO:0043065	positive regulation of apoptotic process	Gadd45g	Gadd45g	Growth arrest and DNA-damage-inducible 45 gamma	5.98598e-09	7.09644e-07	2.32672
GO:0043065	positive regulation of apoptotic process	Melk	Melk	Maternal embryonic leucine zipper kinase	5.98598e-09	7.09644e-07	2.32672
GO:0043065	positive regulation of apoptotic process	Tlr3	Tlr3	Putative uncharacterized protein	5.98598e-09	7.09644e-07	2.32672
GO:0043065	positive regulation of apoptotic process	Ripk2	Ripk2	Ripk2 protein	5.98598e-09	7.09644e-07	2.32672
GO:0043065	positive regulation of apoptotic process	Nlrc4	Nlrc4	NLR family CARD domain-containing protein 4	5.98598e-09	7.09644e-07	2.32672
GO:0043065	positive regulation of apoptotic process	Bcl10	Bcl10	B-cell leukemia/lymphoma 10	5.98598e-09	7.09644e-07	2.32672
GO:0043065	positive regulation of apoptotic process	Sfrp1	Sfrp1	Secreted frizzled-related protein 1	5.98598e-09	7.09644e-07	2.32672
GO:0043065	positive regulation of apoptotic process	Top2a	Top2a	DNA topoisomerase 2-alpha	5.98598e-09	7.09644e-07	2.32672
GO:0043065	positive regulation of apoptotic process	Irf5	Irf5	Interferon regulatory factor 5 bone marrow variant	5.98598e-09	7.09644e-07	2.32672
GO:0043065	positive regulation of apoptotic process	Rarg	Rarg	Retinoic acid receptor gamma	5.98598e-09	7.09644e-07	2.32672
GO:0043065	positive regulation of apoptotic process	Ankrd1	Ankrd1	Ankyrin repeat domain-containing protein 1	5.98598e-09	7.09644e-07	2.32672
GO:0043065	positive regulation of apoptotic process	Prkcd	Prkcd	Protein kinase C delta variant IX	5.98598e-09	7.09644e-07	2.32672
GO:0043065	positive regulation of apoptotic process	Casp3	Casp3	Caspase-3	5.98598e-09	7.09644e-07	2.32672
GO:0043065	positive regulation of apoptotic process	Bid	Bid	BH3-interacting domain death agonist	5.98598e-09	7.09644e-07	2.32672
GO:0043065	positive regulation of apoptotic process	Osgin1	Osgin1	Protein Osgin1	5.98598e-09	7.09644e-07	2.32672
GO:0043065	positive regulation of apoptotic process	Pycard	Pycard	PYD and CARD domain containing	5.98598e-09	7.09644e-07	2.32672
GO:0043065	positive regulation of apoptotic process	Tspo	Tspo	Translocator protein	5.98598e-09	7.09644e-07	2.32672
GO:0043065	positive regulation of apoptotic process	Ifit2	Ifit2	Interferon-induced protein with tetratricopeptide repeats 2	5.98598e-09	7.09644e-07	2.32672
GO:0043065	positive regulation of apoptotic process	Gzma	Gzma	Granzyme A	5.98598e-09	7.09644e-07	2.32672
GO:0043065	positive regulation of apoptotic process	Ripk1	Ripk1	Receptor-interacting serine/threonine-protein kinase 1	5.98598e-09	7.09644e-07	2.32672
GO:0043065	positive regulation of apoptotic process	Gper1	Gper1	G-protein coupled estrogen receptor 1	5.98598e-09	7.09644e-07	2.32672
GO:0043065	positive regulation of apoptotic process	Map2k6	Map2k6	Dual-specificity mitogen-activated protein kinase kinase 6	5.98598e-09	7.09644e-07	2.32672
GO:0043065	positive regulation of apoptotic process	Ido1	Ido1	Indoleamine 2,3-dioxygenase 1	5.98598e-09	7.09644e-07	2.32672
GO:0043065	positive regulation of apoptotic process	Tnfsf10	Tnfsf10	Tumor necrosis factor ligand superfamily member 10	5.98598e-09	7.09644e-07	2.32672
GO:0043065	positive regulation of apoptotic process	Hoxa5	Hoxa5	Homeobox protein Hox-A5	5.98598e-09	7.09644e-07	2.32672
GO:0043065	positive regulation of apoptotic process	Jmy	Jmy	Junction-mediating and -regulatory protein	5.98598e-09	7.09644e-07	2.32672
GO:0043065	positive regulation of apoptotic process	Tgm2	Tgm2	Protein-glutamine gamma-glutamyltransferase 2	5.98598e-09	7.09644e-07	2.32672
GO:0043065	positive regulation of apoptotic process	Rarb	Rarb	Retinoic acid receptor beta	5.98598e-09	7.09644e-07	2.32672
GO:0019886	antigen processing and presentation of exogenous peptide antigen via MHC class II	H2-Ab1	H2-Ab1	MHC class II antigen A beta 1	6.08724e-09	7.09644e-07	9.15638
GO:0019886	antigen processing and presentation of exogenous peptide antigen via MHC class II	H2-DMa	H2-DMa	Class II histocompatibility antigen, M alpha chain	6.08724e-09	7.09644e-07	9.15638
GO:0019886	antigen processing and presentation of exogenous peptide antigen via MHC class II	Fcer1g	Fcer1g	High affinity immunoglobulin epsilon receptor subunit gamma	6.08724e-09	7.09644e-07	9.15638
GO:0019886	antigen processing and presentation of exogenous peptide antigen via MHC class II	Cd74	Cd74	H-2 class II histocompatibility antigen gamma chain	6.08724e-09	7.09644e-07	9.15638
GO:0019886	antigen processing and presentation of exogenous peptide antigen via MHC class II	Fcgr2b	Fcgr2b	Low affinity immunoglobulin gamma Fc region receptor II	6.08724e-09	7.09644e-07	9.15638
GO:0019886	antigen processing and presentation of exogenous peptide antigen via MHC class II	H2-Aa	H2-Aa	Beta-2-microglobulin	6.08724e-09	7.09644e-07	9.15638
GO:0019886	antigen processing and presentation of exogenous peptide antigen via MHC class II	Unc93b1	Unc93b1	Protein unc-93 homolog B1	6.08724e-09	7.09644e-07	9.15638
GO:0019886	antigen processing and presentation of exogenous peptide antigen via MHC class II	Ifi30	Ifi30	Gamma-interferon-inducible lysosomal thiol reductase	6.08724e-09	7.09644e-07	9.15638
GO:0019886	antigen processing and presentation of exogenous peptide antigen via MHC class II	H2-DMb1	H2-DMb1	Class II histocompatibility antigen, M beta 1 chain	6.08724e-09	7.09644e-07	9.15638
GO:0019886	antigen processing and presentation of exogenous peptide antigen via MHC class II	H2-Eb1	H2-Eb1	Putative MHC class II antigen E beta 1 isoform 2	6.08724e-09	7.09644e-07	9.15638
GO:0002755	MyD88-dependent toll-like receptor signaling pathway	Tlr9	Tlr9	Toll-like receptor 9	6.08724e-09	7.09644e-07	9.15638
GO:0002755	MyD88-dependent toll-like receptor signaling pathway	Tlr13	Tlr13	Toll-like receptor 13	6.08724e-09	7.09644e-07	9.15638
GO:0002755	MyD88-dependent toll-like receptor signaling pathway	Tlr6	Tlr6	Toll-like receptor 6	6.08724e-09	7.09644e-07	9.15638
GO:0002755	MyD88-dependent toll-like receptor signaling pathway	Tlr7	Tlr7	Toll-like receptor 7	6.08724e-09	7.09644e-07	9.15638
GO:0002755	MyD88-dependent toll-like receptor signaling pathway	Tlr4	Tlr4	Toll-like receptor 4	6.08724e-09	7.09644e-07	9.15638
GO:0002755	MyD88-dependent toll-like receptor signaling pathway	Tlr1	Tlr1	Toll-like receptor 1	6.08724e-09	7.09644e-07	9.15638
GO:0002755	MyD88-dependent toll-like receptor signaling pathway	Myd88	Myd88	Myeloid differentiation primary response protein MyD88	6.08724e-09	7.09644e-07	9.15638
GO:0002755	MyD88-dependent toll-like receptor signaling pathway	Tlr2	Tlr2	Toll-like receptor 2	6.08724e-09	7.09644e-07	9.15638
GO:0002755	MyD88-dependent toll-like receptor signaling pathway	Tnip1	Tnip1	TNFAIP3-interacting protein 1	6.08724e-09	7.09644e-07	9.15638
GO:0002755	MyD88-dependent toll-like receptor signaling pathway	Tlr11	Tlr11	Toll-like receptor 11	6.08724e-09	7.09644e-07	9.15638
GO:0050830	defense response to Gram-positive bacterium	Gbp2	Gbp2	Interferon-induced guanylate-binding protein 2	1.39867e-08	1.58874e-06	4.07875
GO:0050830	defense response to Gram-positive bacterium	Cd36	Cd36	CD36 antigen variant	1.39867e-08	1.58874e-06	4.07875
[truncated: 14,496 more rows]

## Sheet: AllGene2GO
QueryID	QuerySymbol	Description	GOID	GOTerm	P-Value	Enrichment
[truncated: 16,166 more rows]
